# Supplementary material for: Gene Expression Differences among Three Neurospora Species Reveal Genes Required for Sexual Reproduction in Neurospora crassa
Source: PLoS One. 2014 Oct 20;9(10):e110398. doi: 10.1371/journal.pone.0110398 (PMC4203796; doi:10.1371/journal.pone.0110398)
Supplement: Table S1 — Expression results of all genes of all three Neurospora species. (XLSX) [file pone.0110398.s001.xlsx]

## Sheet: Table S2_Expression (LOX) resul
Table S2: Expression results of all genes of all three Neurospora species
N. crassa
Gene ID	BC	2 hrs	24 hrs	48 hrs	72 hrs	96 hrs	120 hrs	144 hrs	(-)97.5%[BC]	(-)97.5%[2hrs]	(-)97.5%[24hrs]	(-)97.5%[48hrs]	(-)97.5%[72hrs]	(-)97.5%[96hrs]	(-)97.5%[120hrs]	(-)97.5%[144hrs]	(+)97.5%[BC]	(+)97.5%[2hrs]	(+)97.5%[24hrs]	(+)97.5%[48hrs]	(+)97.5%[72hrs]	(+)97.5%[ZW6]	(+)97.5%[96hrs]	(+)97.5%[120hrs]	Acceptance Ratio	Density of Best Log-Likelihood
NCU00003	1.11202	1.23864	1.29526	1.73809	1	1.82004	1.73484	2.28768	0.0823547	0.0833718	0.0841202	0.104151	0.0803458	0.098125	0.0925362	0.12768	0.0875908	0.088297	0.0986291	0.107069	0.0801156	0.109139	0.108058	0.124445	0.295896(TRUE)	-70879.2
NCU00004	1.28204	1.65817	1.19446	1.44515	1	1.37999	2.41774	2.93425	0.0659183	0.0676152	0.0531257	0.0712708	0.0542648	0.0605916	0.0726697	0.0899901	0.0705989	0.0784592	0.0610114	0.0685422	0.0513945	0.0668844	0.0871	0.0918635	0.178979(TRUE)	-147941
NCU00005	2.19962	1.98435	1.42473	1	1.67095	1.89353	2.02785	2.37954	0.0947534	0.101044	0.0813292	0.0704448	0.0875618	0.0968848	0.0892251	0.100882	0.100103	0.102384	0.092683	0.077744	0.0930996	0.0943551	0.0924861	0.1099	0.247447(TRUE)	-107736
NCU00006	1.04137	1.12138	1.03622	1	1.08856	1.15766	1.89221	2.19307	0.0390083	0.0319411	0.0371816	0.0349577	0.0345475	0.0338254	0.0457801	0.0481346	0.0338144	0.0392339	0.0341075	0.0350764	0.0349438	0.0390341	0.0414435	0.0455313	0.151752(TRUE)	-286954
NCU00007	1.03998	1.00937	1	1.23268	1.05779	1.08538	1.0828	1.20723	0.0597597	0.0532031	0.0522061	0.064162	0.0493603	0.0530222	0.0550138	0.0556704	0.0614685	0.0567363	0.0536987	0.0630848	0.0633136	0.0556162	0.0578615	0.0635642	0.233033(TRUE)	-101672
NCU00008	1.12677	1.49721	1.20836	1.10255	1	1.0192	1.77556	2.07094	0.0814874	0.0772815	0.0749638	0.0765073	0.06719	0.0638825	0.0775972	0.0963194	0.0868809	0.0907722	0.0684921	0.0759062	0.0715731	0.0661638	0.0840336	0.0873896	0.277177(TRUE)	-87796.7
NCU00009	6.72245	1	1.05508	0	1.71111	14.6	76.9141	84.0038	3.26262	0.869797	0.893007	0	1.35451	5.03348	12.3557	14.0105	5.5419	2.79194	2.78597	0	3.44626	7.18874	10.5572	12.5066	0.410511(TRUE)	-3750.86
NCU00010	1.05079	1.12503	1.21613	1.47962	1.47903	1.40458	1.07208	1	0.0224811	0.0257064	0.0222601	0.0276665	0.0252786	0.0259408	0.0217658	0.0226435	0.0243145	0.0248491	0.0271238	0.026398	0.0238283	0.0235938	0.0225863	0.0258338	0.236336(TRUE)	-593963
NCU00011	3.99931	2.08789	1.96161	1	3.08621	2.98967	2.1211	2.46616	1.00892	0.694116	0.643576	0.462444	0.868871	0.858363	0.660844	0.809887	1.19695	0.901722	0.894551	0.668685	0.996343	1.03079	0.880041	0.941679	0.412613(TRUE)	-3173.11
NCU00013	7.89672	2.38927	2.55024	1	1.66708	4.63469	1.95949	2.18045	2.4481	1.29322	1.4133	0.755553	1.06612	1.86609	1.17227	1.27929	2.54244	1.95627	2.20132	1.79451	1.863	2.58972	1.95013	2.16386	0.185586(TRUE)	-915.328
NCU00014	2.05184	1.87705	1.59114	1	1.99151	1.99403	2.21054	2.25794	0.123613	0.0952277	0.106033	0.0817028	0.11046	0.103204	0.111226	0.114661	0.106029	0.112183	0.115908	0.0922333	0.108659	0.115009	0.127444	0.114599	0.173373(TRUE)	-85309.2
NCU00015	1.83494	1.33373	1.34895	2.05346	1	1.51548	2.20629	2.7066	0.136295	0.107051	0.112008	0.135099	0.0927527	0.119858	0.138956	0.171083	0.137453	0.116978	0.10885	0.147586	0.0995081	0.125955	0.146825	0.162953	0.274575(TRUE)	-57088.8
NCU00017	2.11465	2.41127	2.49679	1.21551	1	1.94665	3.17593	2.75267	0.22989	0.237309	0.244851	0.184532	0.150366	0.230187	0.243687	0.25636	0.245299	0.244634	0.23977	0.198719	0.173146	0.226983	0.305565	0.281951	0.330731(TRUE)	-26952.6
NCU00018	1.38911	2.08155	1.61971	1	1.38583	1.53888	1.51751	1.34922	0.0207458	0.0255534	0.0218885	0.0194026	0.0193227	0.0197286	0.0202029	0.0208453	0.0216876	0.0285411	0.0246393	0.01773	0.021225	0.023264	0.0208638	0.0191595	0.308208(TRUE)	-983439
NCU00019	1	1.1601	1.01329	1.32173	1.29598	1.61369	1.75375	2.57598	0.107716	0.113213	0.0982788	0.106907	0.10617	0.122449	0.119735	0.142873	0.108809	0.107804	0.105938	0.116436	0.104593	0.133083	0.121382	0.160915	0.274474(TRUE)	-48624.4
NCU00021	1	1.34716	2.13221	2.06629	1.22704	1.807	2.53211	3.22708	0.0846997	0.0899248	0.11477	0.118573	0.079039	0.107555	0.109804	0.131669	0.0870789	0.0938842	0.122599	0.115149	0.101481	0.100321	0.111076	0.144231	0.271171(TRUE)	-89408.4
NCU00022	1.03165	1.17772	1.63558	1	1.69566	2.35208	2.83934	2.8553	0.112967	0.10098	0.119531	0.105342	0.11863	0.143461	0.156574	0.146162	0.10971	0.106169	0.133668	0.102943	0.116952	0.152298	0.141238	0.168045	0.24955(TRUE)	-62252.2
NCU00023	1	1.49174	2.37704	1.43866	8.6819	20.6991	8.30228	5.08684	0.0464666	0.0488717	0.0671816	0.048237	0.136898	0.172527	0.10507	0.080342	0.0412424	0.0530748	0.061463	0.0594039	0.098234	0.14267	0.105172	0.0894004	0.257357(TRUE)	-804003
NCU00024	1.89508	1.81709	1.44084	1.08213	1.53363	1.41732	1.22256	1	0.0371265	0.0329844	0.0314171	0.0269255	0.0300925	0.0288016	0.0290253	0.0289181	0.0357522	0.0342187	0.0297624	0.0294206	0.0346733	0.0311301	0.0277992	0.0276183	0.33994(TRUE)	-466951
NCU00025	1.31224	1.3995	1.21013	1.38691	1.14459	1.13193	1.0041	1	0.0475037	0.0435749	0.0439159	0.047795	0.0449598	0.0397613	0.0385638	0.0422962	0.0467936	0.0453732	0.0410663	0.0490659	0.0441546	0.0438634	0.0415326	0.0393244	0.42993(TRUE)	-197449
NCU00026	1.13489	1.22182	1	1.14733	1.42463	2.05995	2.78622	2.99209	0.0795219	0.0736359	0.0647938	0.0767409	0.0791421	0.0909848	0.101068	0.119588	0.0839367	0.0868793	0.0831652	0.0820149	0.0799466	0.10781	0.10383	0.108676	0.24044(TRUE)	-95748.5
NCU00027	1.39135	1.84587	1.88403	1.09254	1	1.80864	1.34098	1.51301	0.214949	0.238599	0.216328	0.166224	0.155063	0.239909	0.203429	0.210819	0.222634	0.23764	0.237404	0.227754	0.184449	0.262383	0.203475	0.215335	0.178679(TRUE)	-15480.5
NCU00028	1	1.23255	1.19916	1.06842	1.54341	1.43384	1.22686	1.1255	0.0703474	0.0694391	0.0754828	0.0709028	0.0778318	0.0813449	0.0689082	0.0759958	0.077123	0.0716967	0.0740952	0.0691224	0.0846364	0.0841808	0.0776067	0.0727764	0.236937(TRUE)	-80893.5
NCU00029	1.35051	1.62037	1.08567	1.31644	1	1.17242	1.31206	1.35859	0.0588726	0.0561405	0.047335	0.0576455	0.0435743	0.0523515	0.0518625	0.0501762	0.0588691	0.0492393	0.0428684	0.0603205	0.0417041	0.0527791	0.0513012	0.0495175	0.153153(TRUE)	-164212
NCU00030	1.33157	1.42771	1.88766	1.14458	1.40937	1.04891	1	1.07514	0.0788864	0.0734067	0.0880215	0.0788254	0.0793918	0.0703947	0.0618714	0.0707357	0.0810317	0.0841328	0.0848446	0.0766839	0.079504	0.0763308	0.0689141	0.075963	0.272472(TRUE)	-80288.1
NCU00031	1	4.03175	1.25376	2.85539	120.265	515.02	511.307	387.835	0.15628	0.286053	0.173814	0.257836	1.65535	2.83459	1.90377	2.63679	0.182267	0.302471	0.181551	0.296245	1.33209	2.45718	3.77879	2.99663	0.218218(TRUE)	-1540000
NCU00032	1.04587	1.36519	1	1.37281	1.29715	1.37177	1.28805	1.31627	0.055368	0.0564488	0.0523388	0.0525444	0.059006	0.0589607	0.0481248	0.0532981	0.0481168	0.0540834	0.0533101	0.0589914	0.0581506	0.0569973	0.0588767	0.0543674	0.184484(TRUE)	-146336
NCU00034	1.33898	1	1.06283	2.47778	1.18761	1.34292	1.68561	2.35714	0.0789657	0.0686794	0.0655804	0.105044	0.0687461	0.0711197	0.083721	0.0894825	0.080873	0.0621267	0.0678647	0.0886799	0.0739802	0.0756309	0.0832744	0.110653	0.191291(TRUE)	-101346
NCU00035	1.0795	1	1.32217	1.01382	1.42646	1.29331	1.45632	1.44949	0.0529499	0.0562777	0.056794	0.0491075	0.0615357	0.0609811	0.059545	0.0670415	0.055593	0.0506098	0.0584545	0.0590154	0.0589608	0.0563276	0.0554218	0.0579288	0.192893(TRUE)	-134795
NCU00037	1.36866	1.27917	2.02738	1	1.18154	1.82025	1.37392	1.46753	0.10519	0.100612	0.1441	0.092075	0.106087	0.123328	0.109012	0.119691	0.129961	0.115315	0.140171	0.107811	0.104293	0.141915	0.125165	0.121215	0.332032(TRUE)	-45566.8
NCU00038	1.31241	1	1.22059	1.30514	1.1625	1.41442	1.72057	1.55413	0.127586	0.106253	0.121091	0.143019	0.116978	0.116152	0.136772	0.140177	0.142192	0.107629	0.124855	0.135057	0.112183	0.13564	0.139332	0.149061	0.385085(TRUE)	-33818.8
NCU00039	1.20613	2.10717	5.13972	1	17.9431	8.94336	5.09952	3.49415	0.206647	0.242651	0.378544	0.184881	0.581735	0.485284	0.40355	0.298755	0.214654	0.270107	0.399817	0.203262	0.61773	0.539004	0.378608	0.322278	0.255255(TRUE)	-55858.1
NCU00040	1.36414	1	2.47133	2.40182	1.27567	1.37486	1.3823	1.93178	0.0358161	0.031301	0.0465534	0.0474322	0.0356199	0.036011	0.0328966	0.0437926	0.0343391	0.0321489	0.0458816	0.0436375	0.0356882	0.035527	0.0364657	0.0442177	0.373473(TRUE)	-427713
NCU00041	1.70524	1.4953	1.23306	2.13599	1.23911	1	1.1358	1.05513	0.0409098	0.0357011	0.0363715	0.043397	0.0391295	0.03382	0.0339214	0.0351109	0.0450207	0.0389574	0.0304233	0.0493329	0.0304482	0.0297789	0.035171	0.0335422	0.292993(TRUE)	-353655
NCU00042	2.08441	2.24803	1.37966	2.18456	1.46333	1.05661	1.07426	1	0.160029	0.133354	0.113286	0.135246	0.107257	0.100545	0.0922563	0.100839	0.138506	0.154501	0.1196	0.139635	0.120616	0.107922	0.114354	0.121952	0.348048(TRUE)	-47270.8
NCU00043	1.29418	1.58348	1.24675	1.01407	1.2868	1.16255	1.24407	1	0.0212825	0.0239494	0.0227966	0.0215956	0.022609	0.0215819	0.0230782	0.020331	0.0232891	0.0287729	0.0206806	0.0243382	0.0214076	0.0207588	0.0194244	0.0235213	0.274775(TRUE)	-666695
NCU00045	2.39116	1.7953	1.50619	1	1.36161	1.39624	1.66192	1.76703	0.168277	0.142537	0.140132	0.11456	0.118129	0.129401	0.136813	0.152275	0.177302	0.149038	0.137873	0.114399	0.140766	0.134197	0.152023	0.159523	0.336937(TRUE)	-40522
NCU00046	1.14933	1	1.38083	2.94709	1.7471	1.90431	1.39015	1.43244	0.0335371	0.0313617	0.0344029	0.057272	0.0407979	0.0417338	0.0390051	0.0378429	0.0335868	0.0303571	0.0446151	0.050354	0.0420662	0.043816	0.037713	0.0401289	0.362062(TRUE)	-421595
NCU00047	1	1.2618	1.80499	5.02899	2.17306	2.77266	1.66978	1.7044	0.252905	0.264453	0.3295	0.438757	0.324068	0.366333	0.279747	0.330817	0.275365	0.293882	0.322642	0.581803	0.382262	0.416529	0.334277	0.359911	0.204004(TRUE)	-12056
NCU00048	5.44596	2.67334	2.10343	3.64212	2.10085	1	7.54603	2.348	2.71514	1.70383	1.47028	2.06222	1.4724	0.847924	2.98878	1.64902	3.90801	2.97001	2.63148	3.10571	2.77636	2.02602	3.76493	2.8173	0.341141(TRUE)	-636.416
NCU00050	1.60734	1.93823	1.69412	1.15098	1	1.26893	1.54998	1.46849	0.0574785	0.0583987	0.0575409	0.050572	0.0417216	0.0490958	0.0609018	0.0567655	0.0665776	0.0612838	0.0662814	0.0501899	0.0489419	0.053232	0.0560628	0.0568077	0.154254(TRUE)	-196028
NCU00051	1.6538	1.49487	1.85333	1.08783	1	1.12794	1.46897	1.81341	0.130669	0.112529	0.12304	0.099662	0.0936201	0.100644	0.105782	0.112246	0.124095	0.115561	0.128977	0.10259	0.090001	0.0967791	0.114692	0.13401	0.267467(TRUE)	-48799.3
NCU00052	1	1.01913	2.67155	4.41888	2.36562	2.80267	2.6301	3.42935	0.104736	0.0989878	0.169138	0.179537	0.156378	0.168342	0.168522	0.192155	0.106796	0.100734	0.183578	0.204413	0.155958	0.181502	0.145028	0.198854	0.311612(TRUE)	-71659.5
NCU00054	1.00989	1.05829	2.59046	1	2.87403	3.4116	2.24219	1.63435	0.0659604	0.0710629	0.120374	0.0679702	0.0992469	0.103598	0.0942378	0.087391	0.0735771	0.0744525	0.102244	0.0676268	0.111542	0.114202	0.0922575	0.0949336	0.2(TRUE)	-124209
NCU00055	1.35545	1.23817	3.17899	1	3.08752	2.79136	2.35711	1.68139	0.0678084	0.0707013	0.0919308	0.0566191	0.0862085	0.0957963	0.0855537	0.0794919	0.0656052	0.0612511	0.103047	0.0593474	0.0974843	0.0876846	0.0822395	0.0769093	0.187487(TRUE)	-171127
NCU00056	1.86699	1.73345	2.09233	1.13143	1.34769	1.22066	1.02538	1	0.127344	0.112947	0.118897	0.0955593	0.100264	0.0969181	0.0846568	0.0864252	0.14197	0.113622	0.130596	0.0995454	0.108734	0.100175	0.0881218	0.0980847	0.311912(TRUE)	-52486.7
NCU00057	1.69533	1.53339	2.10513	1.58827	1.23067	1.26745	1	1.08164	0.160213	0.146885	0.172886	0.136549	0.125681	0.13438	0.111385	0.133276	0.170497	0.159748	0.181412	0.153522	0.141568	0.137178	0.122235	0.145356	0.345646(TRUE)	-31776.7
NCU00059	3.43465	1	1.68932	1.32861	1.049	1.50889	3.25892	5.93286	0.30061	0.161034	0.231839	0.211907	0.160384	0.202737	0.297782	0.417035	0.360943	0.185789	0.240883	0.214904	0.188095	0.218184	0.306804	0.352671	0.363263(TRUE)	-25985.5
NCU00060	1.56497	1.25223	1.38195	1.18988	1.22889	1.29125	1.13886	1	0.0740525	0.0684435	0.0750582	0.0734762	0.0709013	0.0694234	0.0685438	0.0734325	0.0866057	0.0703243	0.0706952	0.0693715	0.0704653	0.0772427	0.0750268	0.0688223	0.282282(TRUE)	-85958.7
NCU00061	1.92555	1	1.59079	1.33023	4.58218	7.2436	5.56759	3.55495	0.176786	0.102332	0.136727	0.131227	0.213899	0.239577	0.219781	0.187965	0.157136	0.114282	0.137748	0.128872	0.202881	0.256676	0.228315	0.224688	0.243944(TRUE)	-85821.2
NCU00064	1.1641	1.18024	1.3359	1.35994	1.2237	1.31346	1.13241	1	0.0311295	0.0264405	0.034058	0.0297486	0.0271645	0.0290987	0.0280065	0.0289442	0.0297907	0.0283302	0.0264242	0.0324436	0.0283531	0.0280914	0.0249804	0.0285296	0.403804(TRUE)	-417732
NCU00065	1.70933	2.24986	2.46233	1	1.55428	1.64487	2.04089	2.63561	0.185838	0.168139	0.198195	0.14406	0.168164	0.172652	0.180698	0.226438	0.203571	0.201425	0.216226	0.147966	0.167836	0.174753	0.189944	0.221842	0.347047(TRUE)	-33181.7
NCU00066	1.25811	1.19034	1.29421	1.0314	1.08496	1.16429	1	1.16598	0.0535695	0.0509653	0.054857	0.0471096	0.0496025	0.0489035	0.0485725	0.0517323	0.0527124	0.0555333	0.0567011	0.0510615	0.0528774	0.0493577	0.0479853	0.0537065	0.217317(TRUE)	-136931
NCU00067	2.19289	2.35122	1.63124	1.9825	1.26891	1	1.40817	1.32979	0.0978077	0.0933601	0.0771161	0.0876888	0.0717842	0.0668656	0.0706777	0.0722559	0.0988526	0.081944	0.084495	0.0915091	0.0723294	0.0687375	0.0777092	0.0789623	0.237738(TRUE)	-107914
NCU00068	1.17159	1.35917	1.32612	1.41276	1	1.11445	1.35081	1.61764	0.0472392	0.0462939	0.0406858	0.0465831	0.0386132	0.0449239	0.0500406	0.0477988	0.0474855	0.0508679	0.0452622	0.0528479	0.0474184	0.049027	0.0437101	0.0533598	0.167167(TRUE)	-195697
NCU00069	2.18659	3.35094	2.12988	4.32764	1.19473	1	1.64005	1.07245	0.587138	0.736318	0.573954	0.815186	0.419745	0.39663	0.512896	0.452732	0.813157	0.844541	0.668295	0.929498	0.553662	0.578241	0.612045	0.570564	0.37007(TRUE)	-3607.57
NCU00070	1	1.17724	1.08814	1.09003	1.21906	1.40937	1.61121	1.96247	0.0637479	0.071674	0.0581191	0.066353	0.0653811	0.069654	0.0693584	0.0756237	0.0681826	0.0589098	0.0580789	0.0631358	0.0651719	0.0641801	0.078886	0.0771946	0.24975(TRUE)	-104801
NCU00071	14.3729	0	1	1.01755	0	3.86511	5.89613	22.0904	4.01336	0	0.767702	0.805217	0	1.93616	2.2787	4.52723	4.0735	0	1.70291	1.69115	0	2.56076	2.87529	5.0359	0.269469(TRUE)	-1773.91
NCU00072	1.28068	1.4177	1.28528	1.04717	1.10392	1.08391	1.20609	1	0.0382471	0.0389811	0.0352848	0.0368007	0.032591	0.0354352	0.0392322	0.03677	0.0423194	0.0365799	0.0400004	0.034069	0.0354393	0.0326823	0.0371588	0.0372756	0.163664(TRUE)	-261421
NCU00073	1.15134	1.03254	1.01271	1.26132	1.07068	1.08075	1	1.12425	0.0533086	0.0414628	0.045845	0.0534287	0.0446608	0.0445862	0.0425781	0.0555482	0.0518137	0.0546747	0.0457289	0.0569623	0.0469702	0.051728	0.0441199	0.0510686	0.173173(TRUE)	-133163
NCU00074	1.5997	1.30957	1.04357	1.11419	1	1.01139	1.12307	1.33772	0.0649643	0.0662883	0.0556921	0.0524108	0.0592952	0.0546645	0.0557893	0.0649001	0.0842874	0.0688139	0.0630528	0.0697804	0.0548052	0.0598845	0.0616982	0.0715902	0.260961(TRUE)	-105330
NCU00075	1.28039	1.41059	1.33134	1.47293	1.31518	1	1.08787	1.16854	0.0718372	0.0662395	0.0711675	0.07534	0.0703128	0.0599648	0.0617593	0.080436	0.075347	0.0741439	0.0759044	0.0796961	0.0668357	0.0645049	0.0624683	0.0712016	0.251552(TRUE)	-94769.5
NCU00076	1.10743	1	1.14574	1.43759	2.40126	2.0428	2.55464	3.02963	0.0542496	0.043559	0.0489794	0.0521039	0.0672212	0.0605904	0.0720428	0.084101	0.0590094	0.0472975	0.0485634	0.0586482	0.0753713	0.0642983	0.0772462	0.0796677	0.176577(TRUE)	-223836
NCU00077	1.16805	1.73947	1.92267	1	1.7981	1.69577	2.77794	3.24803	0.110562	0.117555	0.145143	0.110956	0.127427	0.137328	0.158576	0.167452	0.116238	0.133673	0.157807	0.10743	0.137384	0.146836	0.158748	0.191524	0.266166(TRUE)	-55976.5
NCU00078	2.03466	1.82913	2.63332	2.33816	1.42292	1.13112	1.08464	1	0.131649	0.115646	0.133474	0.128332	0.0905899	0.0806951	0.0790258	0.0880288	0.133463	0.113666	0.136788	0.136959	0.104654	0.0890307	0.0923777	0.0986925	0.298398(TRUE)	-65681
NCU00079	1.49703	1	1.41013	1.53195	1.62199	1.36059	1.81864	2.60164	0.24901	0.191559	0.262766	0.253229	0.253639	0.235711	0.263	0.297047	0.271262	0.210755	0.270532	0.269182	0.293981	0.272423	0.274712	0.337195	0.193794(TRUE)	-12126.8
NCU00080	1.39902	1	1.59067	1.1754	1.2117	1.91446	2.31761	2.57594	0.0717754	0.0566334	0.0859249	0.0694543	0.0656976	0.0765922	0.0872635	0.0886172	0.0825225	0.0663968	0.0765285	0.0725164	0.061959	0.0853964	0.0785222	0.0964525	0.156857(TRUE)	-125220
NCU00081	1	1.06326	1.06078	1.54074	1.74336	1.45309	1.33001	1.52869	0.128928	0.123949	0.126811	0.155158	0.148709	0.144565	0.138025	0.168899	0.140828	0.133765	0.131353	0.154812	0.155759	0.151794	0.144868	0.165214	0.356557(TRUE)	-27584
NCU00082	1.14186	1.02712	1.00709	1.41626	1.10281	1	1.35279	2.19695	0.488624	0.447478	0.453045	0.565608	0.434371	0.421015	0.505018	0.677572	0.644976	0.528429	0.634804	0.69147	0.594878	0.544798	0.680441	0.839642	0.498098(TRUE)	-1854.72
NCU00083	1	1.2449	1.16298	2.12477	1.83387	1.89875	1.80122	2.03952	0.0356406	0.040449	0.0405783	0.0497763	0.0482271	0.0528957	0.0456835	0.0512054	0.0385253	0.0423245	0.0491911	0.0586519	0.0477761	0.0537807	0.046042	0.0501221	0.318118(TRUE)	-312648
NCU00084	1.48632	1.15071	1.20654	1	1.0318	1.12828	1.15478	1.18003	0.187668	0.155002	0.156409	0.15332	0.131408	0.14663	0.135978	0.143179	0.179753	0.171714	0.158122	0.150178	0.152889	0.168096	0.155451	0.192134	0.164364(TRUE)	-17816.1
NCU00085	1.18756	1.31976	2.25227	1	6.57104	10.1764	6.19971	4.42876	0.0927627	0.0886363	0.120389	0.0918759	0.172032	0.259235	0.203031	0.220788	0.112185	0.106766	0.140122	0.0944858	0.200709	0.289567	0.18943	0.173457	0.18999(TRUE)	-146249
NCU00086	1.30804	1.07111	1.64155	1	6.43039	9.31221	3.96615	3.12697	0.329999	0.316151	0.374725	0.290404	0.586433	0.728605	0.551698	0.51107	0.42918	0.361354	0.429772	0.381457	0.784518	0.970808	0.633724	0.630295	0.205706(TRUE)	-12279.9
NCU00087	1.03364	1.5736	1.08829	1	1.09761	1.32495	1.37542	1.03951	0.069948	0.07779	0.0537523	0.058617	0.0569735	0.0709155	0.0808697	0.0590072	0.063403	0.0707328	0.0713669	0.0608652	0.0674504	0.0741506	0.0752867	0.0673894	0.25976(TRUE)	-87771.3
NCU00088	1.46607	4.31908	2.21632	1	1.13581	1.66512	1.75381	1.6899	0.185066	0.273328	0.206538	0.167429	0.16034	0.193855	0.188035	0.200296	0.210868	0.306349	0.237423	0.165497	0.187389	0.215992	0.221924	0.219906	0.433834(TRUE)	-24622.3
NCU00089	1.24743	1.09879	1	1.3951	1.07382	1.26081	1.78068	1.61686	0.111581	0.084015	0.0889066	0.10807	0.0890593	0.0984775	0.107295	0.123536	0.111876	0.101212	0.0944321	0.112709	0.0966959	0.0979122	0.110368	0.123595	0.373073(TRUE)	-51673.1
NCU00090	1.79916	1.08689	1.13524	1.37165	1.39762	1.42331	1.00245	1	0.0282848	0.019763	0.0222191	0.0212859	0.0223024	0.0221852	0.0191123	0.020887	0.028546	0.0213155	0.0207545	0.0226334	0.021517	0.0283023	0.0181427	0.0229265	0.332332(TRUE)	-745252
NCU00091	1.09302	1.10106	1.19293	1	1.18948	1.33048	1.40538	1.43734	0.0608832	0.0714661	0.0627312	0.0664807	0.0630031	0.0689254	0.0732072	0.0679163	0.07042	0.0668199	0.0650829	0.0647515	0.0679588	0.0684036	0.0685466	0.0765358	0.248048(TRUE)	-94634.4
NCU00092	2.17956	2.07241	1.35146	1	2.41264	2.39346	2.47997	2.05469	0.224682	0.197451	0.166486	0.144684	0.217465	0.226186	0.212292	0.213099	0.233299	0.214175	0.178074	0.16561	0.226303	0.227538	0.212173	0.219949	0.406106(TRUE)	-29704
NCU00093	1.34409	1.01877	1.91901	1	12.0393	15.4513	11.1108	6.58041	0.219889	0.16973	0.263912	0.177447	0.628786	0.626729	0.520229	0.464193	0.250622	0.22137	0.296311	0.252488	0.579838	0.631248	0.60324	0.526698	0.305005(TRUE)	-53429.6
NCU00095	1.19676	1.3605	1.44878	1.17525	1.26526	1.31273	1.03856	1	0.0413876	0.0463061	0.0361488	0.0372712	0.0381594	0.0436999	0.0349261	0.0378973	0.0405924	0.0442552	0.0432156	0.0451082	0.0362011	0.0397124	0.0371515	0.0413721	0.165265(TRUE)	-241773
NCU00096	2.16337	1	1.8235	2.35619	1.52552	1.21945	1.01964	1.18519	0.301049	0.187788	0.296751	0.321014	0.244026	0.217835	0.200016	0.207097	0.30463	0.227905	0.308059	0.329848	0.255397	0.264593	0.231431	0.263384	0.206707(TRUE)	-11525.8
NCU00097	2.2288	1.01259	1	1.07337	2.52482	3.82461	4.40181	5.13041	0.232539	0.153957	0.155865	0.153547	0.239714	0.294397	0.271384	0.317263	0.247627	0.166335	0.16304	0.198469	0.246275	0.318619	0.285319	0.319791	0.322122(TRUE)	-34034
NCU00099	2.43184	1.04802	1.10362	1.13619	1.69361	0	1	2.61563	1.67513	0.89991	0.942078	0.972716	1.28049	0	0.842428	1.78082	2.71665	2.39763	2.28036	2.12926	2.56022	0	2.01538	2.43657	0.177678(TRUE)	-204.642
NCU00100	1.91383	2.05462	1.53394	1	1.68873	1.84421	1.46235	1.14749	0.0825762	0.0708598	0.0628246	0.0552406	0.0701171	0.0804548	0.0579432	0.0613245	0.0830887	0.0771292	0.0686905	0.0545235	0.0800342	0.0767367	0.0663808	0.0651282	0.202402(TRUE)	-141947
NCU00101	1.76352	2.64351	1.7161	1	1.43417	1.58093	1.25216	1.03745	0.0768315	0.0848088	0.0662327	0.0659977	0.0723986	0.0761532	0.0619706	0.0663334	0.0842891	0.0945615	0.0694853	0.0643756	0.077233	0.0651167	0.066497	0.0640533	0.176877(TRUE)	-130739
NCU00102	1.39622	1.9158	1.16783	1	1.07557	1.21826	2.09868	2.20412	0.0551138	0.0659249	0.0490544	0.0463109	0.0440703	0.047671	0.050971	0.0738771	0.0516833	0.0582948	0.0573644	0.0461454	0.0417327	0.0495335	0.0571959	0.0729662	0.153053(TRUE)	-205720
NCU00103	1.56466	1.65439	1.67983	1.49741	1.34582	1	1.08802	1.28628	0.106988	0.106441	0.100324	0.105458	0.0988241	0.0849909	0.077175	0.0927234	0.121239	0.112295	0.103695	0.103219	0.0926884	0.0850925	0.0969714	0.110892	0.303403(TRUE)	-56073
NCU00104	1.2146	1.3687	1.49237	1.51993	1.27273	1.1189	1.17276	1	0.0341234	0.0318506	0.0331796	0.0314953	0.0290001	0.0278515	0.0276739	0.02993	0.0338574	0.0358085	0.0367417	0.0348572	0.0286697	0.0303539	0.0294987	0.0317241	0.4001(TRUE)	-388781
NCU00105	1.78295	1.1099	1	1.11841	1.08322	1.07504	1.71193	1.77562	0.117806	0.0881267	0.0815698	0.0985145	0.0892319	0.0912772	0.108149	0.120381	0.108907	0.0964055	0.0908253	0.0944	0.0940644	0.0945877	0.106996	0.105775	0.344545(TRUE)	-51936.3
NCU00106	1.08436	1.32569	1.1945	1	1.28899	1.46702	1.45121	1.31856	0.0830292	0.0914484	0.0932765	0.0770591	0.0922986	0.097445	0.0932647	0.0999321	0.0990241	0.0945897	0.098673	0.0880462	0.101292	0.108604	0.106104	0.0956083	0.317417(TRUE)	-53635.6
NCU00107	2.53693	2.98372	1.73833	1.14708	1.41445	1.1934	1.21544	1	0.183014	0.176445	0.1359	0.115755	0.126043	0.121087	0.116055	0.108471	0.201239	0.202682	0.170649	0.1349	0.129881	0.125339	0.117369	0.113605	0.3(TRUE)	-42810.9
NCU00108	1.45676	1.8164	1.57994	1.06651	1.42709	1.1993	1.18452	1	0.134511	0.142454	0.134316	0.11458	0.12629	0.121342	0.111464	0.115366	0.155921	0.154125	0.138968	0.118713	0.133447	0.128677	0.120895	0.112544	0.393493(TRUE)	-34960.7
NCU00109	1.48574	1.88059	1.27161	1.07768	1.19763	1.11733	1.13911	1	0.0951465	0.100224	0.0801175	0.0802529	0.0912668	0.07864	0.0763518	0.0792433	0.102968	0.107728	0.0956409	0.0832977	0.0927919	0.0889722	0.0893472	0.0832304	0.265465(TRUE)	-60288.4
NCU00110	1.9666	1.64146	1.2757	1	1.54917	2.41093	2.15704	2.13533	0.159014	0.119009	0.112804	0.107211	0.115077	0.152068	0.123503	0.148062	0.150802	0.134846	0.123477	0.11071	0.138895	0.166228	0.145764	0.159888	0.324525(TRUE)	-52830.5
NCU00111	2.07099	2.45506	1.84624	1.21812	1	1.41226	1.93653	1.66296	0.211061	0.241675	0.225736	0.179735	0.144393	0.179807	0.206265	0.202028	0.241364	0.248006	0.225522	0.190963	0.168072	0.186505	0.196388	0.209939	0.493193(TRUE)	-22794
NCU00112	1	3.19421	2.3159	2.47195	1.11407	4.48115	5.50343	5.56416	0.0750626	0.119323	0.11043	0.112175	0.0716484	0.144796	0.172056	0.191181	0.0857083	0.121459	0.110356	0.116239	0.0836749	0.189129	0.172583	0.167987	0.159359(TRUE)	-158362
NCU00114	1.82616	2.26963	2.13162	1	1.70082	1.57205	1.82966	1.79825	0.121931	0.114882	0.109852	0.0822489	0.0970656	0.101654	0.0946925	0.105038	0.100625	0.10433	0.0992719	0.0822483	0.102963	0.0960954	0.113214	0.0993321	0.251552(TRUE)	-88759
NCU00115	1.94563	1.81153	1.27996	1	1.47726	1.37901	1.35623	1.14557	0.126086	0.117049	0.10721	0.099545	0.111182	0.101346	0.115257	0.100603	0.144581	0.117813	0.11582	0.100693	0.110853	0.10741	0.108149	0.100103	0.341842(TRUE)	-48908.7
NCU00116	1.80483	1.97015	2.12453	1.12878	2.25642	1.91913	1.54115	1	0.0472714	0.0436963	0.048008	0.0370397	0.04809	0.0430884	0.0367892	0.0350774	0.0483747	0.0397066	0.0508791	0.0378071	0.0509041	0.0469229	0.0388147	0.0342418	0.376476(TRUE)	-377786
NCU00117	1.12547	1.70134	1.2085	1	1.18013	1.22023	1.52342	1.37493	0.0538023	0.0693548	0.0533806	0.0545985	0.053802	0.0566845	0.0611789	0.0579544	0.0600368	0.0686747	0.0620147	0.0619212	0.0629845	0.0552984	0.0593408	0.0596197	0.189089(TRUE)	-135629
NCU00118	1.58058	2.24321	1.22338	1.27231	1	5.93989	20.2614	23.7594	0.211574	0.239732	0.170311	0.191503	0.164964	0.355784	0.783696	0.592511	0.227746	0.256691	0.200054	0.208054	0.169627	0.372876	0.653566	0.759847	0.31021(TRUE)	-76806
NCU00119	1.09881	1.18787	1.26885	1.63587	1	1.12553	1.09186	1.26087	0.0596795	0.056603	0.0622347	0.0688247	0.0488039	0.0588338	0.051497	0.0611541	0.0629565	0.0535581	0.0620511	0.0698722	0.0545065	0.0615437	0.0545394	0.0644967	0.207007(TRUE)	-119641
NCU00120	1.55387	1.69185	1.64467	1.14074	1.23137	1.1714	1.2165	1	0.133758	0.127738	0.126527	0.118167	0.10689	0.104268	0.0989029	0.111043	0.139752	0.143234	0.130395	0.130426	0.117519	0.115735	0.107588	0.114348	0.368168(TRUE)	-38550.4
NCU00121	1	1.11821	2.01211	4.80559	2.08648	2.05329	1.61541	1.45924	0.0649362	0.0571992	0.0836189	0.11281	0.08162	0.0818555	0.0772051	0.0678319	0.0656537	0.0628628	0.0780262	0.105183	0.077209	0.0752699	0.0649781	0.0728251	0.241742(TRUE)	-161228
NCU00122	1.57455	2.1874	1.90197	1.62108	1.14031	1.1347	1	1.06074	0.0419488	0.0521292	0.0467581	0.0474664	0.0395437	0.0418897	0.0371687	0.0433533	0.0458651	0.0601819	0.0515423	0.0516616	0.0388864	0.0417713	0.0419048	0.0406395	0.177177(TRUE)	-250613
NCU00123	12.0184	0	0	1.43378	1.32698	1	1.30025	2.2625	3.38827	0	0	0.95007	0.931347	0.751829	0.895933	1.40828	3.08577	0	0	1.86846	1.74429	1.63381	1.78672	2.16487	0.234835(TRUE)	-678.771
NCU00124	1.33956	1.2944	1.11848	1.2038	1.1882	1.25935	1.17133	1	0.0367751	0.0358121	0.0343658	0.037342	0.0356161	0.0385272	0.0341991	0.0363438	0.0408781	0.0362244	0.0385859	0.036943	0.0367363	0.0418913	0.0341475	0.0347701	0.486286(TRUE)	-273692
NCU00125	1.64475	1.55013	1.27221	1	1.14057	1.10514	2.82111	4.06636	0.185775	0.174199	0.16763	0.153147	0.164816	0.152581	0.198552	0.249844	0.198697	0.185724	0.162526	0.154054	0.150866	0.172528	0.236249	0.256777	0.317217(TRUE)	-29021.3
NCU00126	1.22691	1.28097	1	1.206	1.38351	1.42654	1.31157	1.36712	0.097588	0.0887418	0.0841402	0.0970517	0.0964784	0.0932264	0.0915001	0.097566	0.0961782	0.103032	0.100812	0.102566	0.0974892	0.110643	0.097395	0.106609	0.316116(TRUE)	-49486.8
NCU00127	2.03885	2.44801	1.73472	2.33039	2.49709	1.53724	1.26692	1	0.0393868	0.0412674	0.037665	0.0459281	0.0443598	0.0333675	0.0328793	0.0307157	0.0448863	0.043862	0.0380622	0.042813	0.0468184	0.0394961	0.0355307	0.0312074	0.329429(TRUE)	-504335
NCU00128	1.47592	1.62698	1	1.843	1.42939	2.37575	1.97665	1.96117	0.183583	0.176017	0.156208	0.209827	0.176528	0.207258	0.191503	0.203187	0.190608	0.21363	0.168298	0.207282	0.187003	0.234434	0.210304	0.22235	0.355055(TRUE)	-23293.5
NCU00130	21.0718	6.17346	5.58905	9.14404	27.2224	8.98995	5.10245	1	0.231874	0.160449	0.15067	0.159067	0.274026	0.165662	0.125852	0.0568619	0.273152	0.130786	0.125129	0.176423	0.27817	0.196149	0.111533	0.0636927	0.253854(TRUE)	-726198
NCU00132	2.01338	1.69384	1.78622	2.03045	1	1.06347	1.8116	2.12097	0.0966612	0.0847501	0.0978739	0.108756	0.0741498	0.0847974	0.0905492	0.0986435	0.120913	0.0993009	0.10263	0.106442	0.0765317	0.0724431	0.0897128	0.10169	0.26977(TRUE)	-85325.6
NCU00135	1.48383	1.74841	1.47317	2.32662	1.15855	1.10382	1.00858	1	0.0809769	0.0837848	0.0638928	0.105189	0.0624142	0.0601091	0.0577242	0.0641849	0.0781151	0.0735276	0.0753981	0.0852814	0.0655604	0.0626506	0.0611804	0.0584007	0.257958(TRUE)	-109747
NCU00138	1.51894	1.43486	1.6173	1.06854	1	1.38079	2.20837	2.09435	0.194089	0.166804	0.170472	0.15223	0.138381	0.187094	0.203615	0.215233	0.204456	0.175685	0.190018	0.174783	0.158592	0.18186	0.205857	0.213888	0.416617(TRUE)	-23325.7
NCU00142	1	1.00827	1.62241	1.17535	1.80317	2.1528	1.06009	1.09443	0.0672829	0.078978	0.0873234	0.0853458	0.0977712	0.0968926	0.0732206	0.0774716	0.0908995	0.0764659	0.0959006	0.0833572	0.100455	0.0911499	0.0869956	0.0781474	0.268769(TRUE)	-73576.7
NCU00143	1.33951	1.74954	3.07268	4.91257	1.73862	1.93556	1.29112	1	0.371589	0.418713	0.569833	0.630709	0.383153	0.442184	0.348406	0.337721	0.469162	0.458437	0.633608	0.784351	0.478953	0.518468	0.47355	0.434	0.288589(TRUE)	-6221.35
NCU00144	2.05823	4.94667	3.99984	19.4877	1.56883	1.14146	1.14592	1	0.114387	0.137671	0.147888	0.285191	0.0753444	0.0827449	0.0708211	0.0715414	0.109635	0.153481	0.139313	0.236183	0.091298	0.0715847	0.0791723	0.0740383	0.196997(TRUE)	-217438
NCU00145	1.48136	2.26603	2.38045	1.0119	1.24103	1	1.43281	1.79101	0.213443	0.22595	0.253206	0.174087	0.178704	0.156602	0.185896	0.228504	0.227213	0.263674	0.245595	0.191067	0.218638	0.199161	0.195238	0.239043	0.168068(TRUE)	-18364.5
NCU00146	1.46133	1.56831	1.53877	1.87687	1	1.1127	2.21587	3.10358	0.0680525	0.0755387	0.0707658	0.080855	0.0673715	0.0700468	0.0913041	0.108163	0.0874505	0.082553	0.0924679	0.0806353	0.063209	0.0746992	0.0920737	0.104451	0.217718(TRUE)	-116584
NCU00147	1.29564	1.52598	2.12659	2.58435	1.10448	1	1.31657	1.23938	0.128238	0.130341	0.149116	0.159347	0.111824	0.0942562	0.112853	0.117915	0.145702	0.129339	0.169304	0.169547	0.117629	0.108958	0.13549	0.12761	0.342743(TRUE)	-39702.4
NCU00148	1.6359	1.53517	1.55027	1.05462	1.28736	1.21371	1	1.04174	0.091061	0.0810807	0.0827907	0.0716314	0.0706647	0.0733107	0.062248	0.0810504	0.091983	0.0815656	0.0801402	0.0703881	0.0828267	0.0691207	0.0682391	0.0647011	0.278679(TRUE)	-81371.5
NCU00149	1	1.36864	3.72376	0	2.4031	2.46163	121.735	185.646	0.790683	0.895499	1.70874	0	1.30729	1.28387	7.5377	11.2756	1.55622	1.73735	2.50942	0	2.00573	2.23953	9.34287	9.90775	0.413113(TRUE)	-11891.8
NCU00150	1.18056	1.79839	1.78325	1.24607	1.2642	1.10713	1	1.09488	0.135836	0.146226	0.152779	0.133937	0.13347	0.122269	0.108119	0.118677	0.142398	0.186421	0.17306	0.151207	0.143035	0.132382	0.123305	0.138245	0.398899(TRUE)	-28566
NCU00151	2.00072	1.46842	1.10692	1.27728	1.18805	1.05298	1	1.05929	0.246091	0.18231	0.168463	0.163768	0.15141	0.152686	0.15066	0.169715	0.217731	0.177408	0.17585	0.210521	0.175557	0.180459	0.16509	0.178993	0.172873(TRUE)	-16723.5
NCU00152	1.17614	1.63943	1.54794	1	1.85817	1.93061	2.118	2.4628	0.0479077	0.0534532	0.0553148	0.0404102	0.0555852	0.0510098	0.0537096	0.0604244	0.0462638	0.046355	0.0508797	0.0420345	0.0538991	0.0534895	0.0545239	0.0675884	0.158659(TRUE)	-274465
NCU00153	2.30658	1	1.85773	1.71444	1.31365	1.67847	2.56334	2.09255	0.313877	0.180899	0.272264	0.296325	0.24828	0.251892	0.301497	0.299289	0.28608	0.241826	0.297987	0.269698	0.263171	0.25436	0.320719	0.308889	0.182382(TRUE)	-14245.6
NCU00154	2.28162	2.21663	2.12697	1.27474	1.39057	1.31085	1.21738	1	0.0970599	0.0885817	0.0922833	0.0774526	0.0802911	0.0802849	0.065897	0.0680719	0.10097	0.0933319	0.0932009	0.081591	0.0833889	0.079935	0.0782224	0.0746347	0.205506(TRUE)	-99787.3
NCU00155	1.05821	1.07657	1.22877	1	1.03469	1.0973	1.0603	1.0933	0.10842	0.113244	0.124881	0.102402	0.109188	0.110448	0.0972496	0.123461	0.111125	0.110052	0.118137	0.115474	0.114561	0.104895	0.105944	0.116706	0.387387(TRUE)	-30708.9
NCU00157	1.83854	2.88121	1.74797	1	1.45754	1.53616	3.28799	4.10736	0.0940661	0.122244	0.0844261	0.0754573	0.0828885	0.0888917	0.112635	0.151173	0.103282	0.117573	0.104103	0.071122	0.0829346	0.0872855	0.118354	0.139205	0.255956(TRUE)	-120379
NCU00158	1.07266	1.19375	1	1.10516	1.0495	1.07688	1.00511	1.07212	0.121918	0.111432	0.101105	0.104356	0.100187	0.104969	0.109566	0.108725	0.124448	0.117736	0.10559	0.130546	0.115568	0.112559	0.111389	0.128378	0.444444(TRUE)	-29357.2
NCU00159	1.95394	1.91441	1.6386	1	1.54273	1.40529	1.60313	1.79136	0.164498	0.153588	0.134252	0.113792	0.134303	0.133247	0.13708	0.158276	0.172196	0.167815	0.141766	0.115613	0.151182	0.13715	0.13582	0.167231	0.294895(TRUE)	-38571.2
NCU00160	2.13007	2.85786	1.91762	1.29466	1.53101	1.05134	1.36047	1	0.0982461	0.0835525	0.0832553	0.0685756	0.0677281	0.0587105	0.0635704	0.0624903	0.0992555	0.0926633	0.0826754	0.0738136	0.0711255	0.0610211	0.0727316	0.0587179	0.222122(TRUE)	-128717
NCU00161	2.09168	2.20774	3.49738	2.52736	1	1.2921	5.38797	8.39695	0.174809	0.17585	0.220523	0.191426	0.114374	0.148681	0.283815	0.299641	0.206186	0.190428	0.233193	0.205602	0.120953	0.131368	0.248182	0.33336	0.24955(TRUE)	-66208.7
NCU00162	1.7211	2.16885	2.08471	1	1.38299	1.19563	1.11382	1.2715	0.094832	0.0975378	0.100217	0.0631493	0.0757322	0.078612	0.0701675	0.0798937	0.0941154	0.0999663	0.096642	0.0712438	0.0805001	0.0753047	0.0769911	0.0840017	0.187087(TRUE)	-90570.7
NCU00163	1.26268	1.47324	1.50909	1	1.21044	1.29351	2.16105	2.9988	0.0905602	0.0941711	0.105154	0.0868823	0.092219	0.0951623	0.115019	0.137086	0.109804	0.106491	0.0972533	0.0883812	0.0931203	0.0991792	0.114612	0.134742	0.267367(TRUE)	-66475.6
NCU00164	1.00938	1.28128	1.44421	1.14644	1.0294	1	1.01285	1.25301	0.0580065	0.0562825	0.0652812	0.0533743	0.0566877	0.0571225	0.0481253	0.0684833	0.0581449	0.0625639	0.0704219	0.0639928	0.0575477	0.0517933	0.0634029	0.0661852	0.22032(TRUE)	-100840
NCU00166	1.87672	1.26759	3.56968	1.83239	1.56394	1.24331	1	1.11964	0.150815	0.116484	0.18064	0.143346	0.138857	0.119688	0.113725	0.122518	0.158231	0.117138	0.192692	0.149622	0.134544	0.130877	0.114185	0.118608	0.402402(TRUE)	-41741.2
NCU00167	1	1.61376	1.15861	1.39624	1.19672	1.03157	1.10427	1.20885	0.0564959	0.0734876	0.0606568	0.0746683	0.0671715	0.0641604	0.0592042	0.0627697	0.0587818	0.0860641	0.0707036	0.0835233	0.0693025	0.0631947	0.0558528	0.0652352	0.22022(TRUE)	-98724.8
NCU00168	1.0652	2.17014	1.47205	1	1.47193	1.23302	1.59309	1.8697	0.0642083	0.077905	0.0703248	0.0615068	0.0642251	0.0743133	0.0756092	0.0790113	0.0647722	0.0977694	0.0652987	0.0681242	0.0762976	0.0689427	0.0659195	0.0767544	0.185485(TRUE)	-121377
NCU00169	1	1.36823	1.23226	1.48858	1.06235	1.06898	1.27407	1.69558	0.0312311	0.0325533	0.0348204	0.0358925	0.0310776	0.0354873	0.0311125	0.0444143	0.0373094	0.0391616	0.0346428	0.0340386	0.0322664	0.0314183	0.0343787	0.0397939	0.161261(TRUE)	-328174
NCU00170	1.42873	1.7702	1.58407	1.53898	1.07989	1.17035	1.06925	1	0.0674018	0.0562916	0.0586529	0.0659509	0.0572499	0.0639831	0.0524635	0.0556279	0.0591573	0.0698752	0.0615164	0.0702862	0.0543024	0.0576412	0.0481743	0.0583849	0.232032(TRUE)	-133183
NCU00171	1.67451	2.16252	1.52704	1	1.71597	1.72727	1.64739	1.64409	0.0818458	0.107564	0.0777707	0.0715588	0.0746346	0.081712	0.0750821	0.0852584	0.0983678	0.0924512	0.0827486	0.0800185	0.0905737	0.0972928	0.0784615	0.0972484	0.223824(TRUE)	-106025
NCU00172	1.3277	1.84555	1.49453	1	1.61684	1.65117	1.32132	1.22438	0.0737008	0.0778021	0.0771727	0.0576184	0.0665936	0.0733025	0.0617016	0.0744744	0.070456	0.0783646	0.0753934	0.0657873	0.0659513	0.0775644	0.0714744	0.0710272	0.207107(TRUE)	-119746
NCU00173	1.8517	1.8971	2.76837	1.87704	1	1.09116	1.31694	1.28135	0.0956804	0.0875895	0.106555	0.0867908	0.0687283	0.0684649	0.0875167	0.0812484	0.0988396	0.0919421	0.119641	0.10382	0.0668439	0.0835059	0.0794517	0.0775659	0.262663(TRUE)	-96350
NCU00175	2.43147	1	1.44733	7.00048	15.3741	14.6907	8.69805	7.60023	0.0722029	0.048321	0.0549982	0.0997343	0.170711	0.141326	0.124373	0.129973	0.082521	0.0484	0.0635514	0.120143	0.147056	0.166785	0.118346	0.128055	0.234735(TRUE)	-797730
NCU00176	3.05993	1.12918	2.62021	15.1571	1.08189	1.2855	1	1.46722	0.682817	0.396559	0.605776	1.05032	0.370674	0.429737	0.399083	0.458897	0.811611	0.466759	0.709554	1.13408	0.47716	0.503332	0.479876	0.612309	0.307107(TRUE)	-6629.94
NCU00177	1	1.67368	1.23689	1.14481	1.20699	1.58076	1.55713	2.13387	0.066631	0.0739025	0.0660492	0.0618634	0.0659731	0.0722404	0.07747	0.0790008	0.0647603	0.0754819	0.072241	0.0630589	0.0628183	0.0740841	0.0787393	0.0876273	0.154454(TRUE)	-115287
NCU00178	1.84458	1.97576	1.85203	2.01168	1.04513	1	1.14271	1.23071	0.13962	0.144339	0.138132	0.145109	0.103249	0.111509	0.111862	0.12826	0.161839	0.15544	0.164518	0.148624	0.115203	0.127982	0.111568	0.127361	0.338639(TRUE)	-38485.2
NCU00179	2.33244	1.30101	1.70137	2.07458	1.27973	1.38266	1.36193	1	0.423438	0.298489	0.334616	0.422484	0.285641	0.318614	0.290976	0.298737	0.472226	0.335451	0.395159	0.453678	0.357902	0.402902	0.401952	0.342883	0.297297(TRUE)	-5925.84
NCU00180	3.34456	3.13261	2.25336	2.26216	1.39347	1.45603	1.34075	1	0.127197	0.12478	0.110252	0.107314	0.0859357	0.0961574	0.0910717	0.0801582	0.13877	0.113298	0.123878	0.126205	0.0962044	0.0985435	0.0862897	0.0853346	0.254955(TRUE)	-90551.9
NCU00181	1.94006	1.47834	1.58129	1.6095	1.36956	1.318	1.28536	1	0.134942	0.117989	0.113976	0.123645	0.106537	0.112944	0.103427	0.0969004	0.137656	0.124666	0.136304	0.128971	0.11787	0.116069	0.112776	0.102018	0.344444(TRUE)	-47917.3
NCU00182	1.37317	1.49066	1.33461	1	1.03062	1.14348	1.20666	1.24664	0.0448287	0.0481762	0.0419077	0.0431498	0.0389993	0.0377026	0.0466269	0.0470129	0.0523171	0.0492078	0.0523975	0.044466	0.0387114	0.0440166	0.0463028	0.0488782	0.188889(TRUE)	-198862
NCU00183	1	1.0374	2.00181	4.92582	2.11239	1.58615	1.13234	1.43447	0.0833329	0.074893	0.11189	0.155645	0.0927528	0.0962513	0.0772143	0.096497	0.0777659	0.0775109	0.10758	0.143976	0.107068	0.0990393	0.0814479	0.094594	0.212813(TRUE)	-93116.1
NCU00184	1.06275	1.24723	1.07006	1.70688	1.27483	1	1.16038	1.05346	0.090445	0.0886511	0.0839629	0.119593	0.0924382	0.0803023	0.0858598	0.0892273	0.0908603	0.0929716	0.0890081	0.108886	0.0981769	0.0965039	0.0933221	0.0875799	0.398799(TRUE)	-49417.1
NCU00185	2.3908	1	1.30995	1.55452	1.46227	2.28013	2.31192	2.23483	0.368466	0.252471	0.271792	0.301603	0.251767	0.328237	0.334993	0.327756	0.394119	0.259783	0.306909	0.32036	0.340814	0.36448	0.370065	0.385436	0.221622(TRUE)	-10376.1
NCU00186	1.94983	2.19035	1.33342	1.25659	1	1.30072	1.23684	1.54272	0.226945	0.243496	0.211918	0.200616	0.180704	0.197425	0.183364	0.222521	0.263784	0.26267	0.223593	0.189403	0.201047	0.210778	0.20627	0.241036	0.178579(TRUE)	-15142.6
NCU00187	2.43326	1.50471	1.73777	1.41454	1	1.86264	8.10521	11.247	0.543245	0.378989	0.46195	0.419164	0.307986	0.435974	0.869686	0.974425	0.586986	0.518477	0.52438	0.493049	0.396027	0.490762	0.905178	1.17619	0.237037(TRUE)	-9812.76
NCU00188	1.11895	1.47261	1.14895	1.3041	1.24101	1.48179	1.21898	1	0.0342631	0.0334425	0.0321175	0.0297922	0.031088	0.032738	0.0290729	0.0291881	0.0320399	0.0321203	0.0320473	0.0419462	0.0289639	0.0374315	0.0325912	0.0320756	0.445345(TRUE)	-365016
NCU00189	1	0	1.99726	2.09603	1.4198	5.32426	11.0598	15.7339	0.860209	0	1.39288	1.46767	1.08511	2.93046	4.33708	4.40402	2.14543	0	2.78095	2.59262	2.2738	4.00303	4.43547	4.76534	0.222322(TRUE)	-990.243
NCU00192	6.30491	2.20562	1	1.89466	3.97041	3.19423	8.02335	7.26162	2.15259	1.10055	0.718464	1.0748	1.47625	1.53591	2.03762	2.17998	2.75719	1.82595	1.24333	1.73302	2.25558	2.10951	2.48659	2.43251	0.476677(TRUE)	-1793.86
NCU00193	1.99834	3.26809	2.26985	1	1.7346	1.99169	2.80245	4.03827	0.177187	0.226119	0.1838	0.129433	0.158152	0.178951	0.186524	0.24711	0.19517	0.234669	0.184366	0.131488	0.171093	0.177227	0.21539	0.245068	0.347948(TRUE)	-45734.6
NCU00194	1.5884	1.20545	1.35528	2.58974	1.25273	1.10348	1.02521	1	0.0434949	0.037813	0.0401304	0.0448776	0.0387414	0.0329704	0.0392424	0.0319256	0.0464177	0.0382958	0.038496	0.0500254	0.0346034	0.0333269	0.0326581	0.0359716	0.157758(TRUE)	-306444
NCU00195	2.21933	2.24395	2.26918	1.39562	1.70736	1	1.18072	2.60946	0.0818494	0.0817194	0.0866707	0.0712229	0.0690827	0.0568584	0.0623779	0.0960988	0.0917755	0.087269	0.0710587	0.0768603	0.0792291	0.0575834	0.0590091	0.10924	0.1996(TRUE)	-149901
NCU00196	1.12433	1.19565	1	1.19736	1.11099	1.28743	1.70108	2.20377	0.0595429	0.0545453	0.0510847	0.0540024	0.0517753	0.0561288	0.0566968	0.0769283	0.0588391	0.0570891	0.0504429	0.0593533	0.055121	0.0676547	0.0599508	0.0775695	0.192292(TRUE)	-139792
NCU00197	2.67376	1.83104	1.91603	2.80725	1	2.99939	4.73639	3.59921	1.10222	0.888475	0.903257	1.15782	0.619382	1.11462	1.28427	1.27921	1.4739	1.19765	1.2353	1.51287	0.920647	1.4339	1.64124	1.53123	0.161261(TRUE)	-1708.46
NCU00198	2.3815	1.6215	2.02867	1.45371	1.41195	1	1.68203	1.59704	0.145466	0.097967	0.127339	0.110144	0.0969487	0.0807504	0.102662	0.124672	0.135477	0.112152	0.117237	0.10777	0.103879	0.101546	0.113418	0.102538	0.284184(TRUE)	-67001.8
NCU00199	1	1.20996	1.4882	1.11175	1.31453	1.19557	1.10376	1.40292	0.0421436	0.0477592	0.0478458	0.0500909	0.0487272	0.044382	0.0406855	0.051663	0.0454272	0.0455137	0.0543287	0.0440869	0.051758	0.0466041	0.0442199	0.0535934	0.198198(TRUE)	-183362
NCU00200	1.17072	1.18684	1.21095	1.12528	1.10152	1.09466	1	1.06739	0.0711416	0.0616816	0.0680294	0.0609341	0.0579608	0.0599429	0.0552309	0.0557939	0.0643958	0.0641618	0.0613649	0.0652795	0.0644619	0.0589299	0.0600899	0.0673652	0.235435(TRUE)	-94565.8
NCU00201	1.86715	1.09838	1	1.53053	2.759	7.6718	9.0924	7.96352	0.371942	0.292403	0.2783	0.340199	0.44614	0.794497	0.724377	0.769188	0.47646	0.310813	0.350158	0.483596	0.477112	0.676993	0.760302	0.794285	0.176977(TRUE)	-16220.3
NCU00202	1.27474	2.14287	1.68882	1	1.29577	1.35982	1.70016	2.25408	0.0473594	0.0644876	0.060818	0.0421643	0.0539075	0.0494371	0.0547838	0.0682971	0.0562477	0.053789	0.0560598	0.0445717	0.0461058	0.0609383	0.0506407	0.0584989	0.187588(TRUE)	-216206
NCU00203	1.7607	1.67018	1.55721	1.28263	1.18998	1.20664	1	1.06288	0.104698	0.103238	0.102124	0.0975844	0.0880499	0.0870926	0.0832918	0.0903018	0.133143	0.107635	0.105982	0.0987525	0.0904506	0.0936046	0.0928757	0.0931021	0.301101(TRUE)	-55538.2
NCU00204	1.47616	1.30695	1.00478	1.23163	1.16365	1.1896	1.05336	1	0.19497	0.187813	0.139096	0.148581	0.164516	0.165109	0.174218	0.155032	0.195616	0.183057	0.1671	0.212967	0.164225	0.182154	0.160403	0.185942	0.183383(TRUE)	-16060.7
NCU00205	1.00713	1.99929	2.10803	1	1.69651	2.16281	4.8567	6.94761	0.130047	0.154995	0.169747	0.143673	0.165947	0.168323	0.249695	0.285865	0.134991	0.172464	0.193629	0.132079	0.168767	0.191924	0.245795	0.318436	0.274274(TRUE)	-53043.6
NCU00206	34.3123	1.41257	1	1.3624	81.2632	16.8059	5.73277	1.45345	0.429245	0.100372	0.0829591	0.100643	0.525903	0.339706	0.182049	0.102341	0.498523	0.0994557	0.0911559	0.113843	0.502681	0.387079	0.211422	0.100626	0.349249(TRUE)	-570333
NCU00207	1.73467	1.06375	1.09851	1	2.00433	1.06409	1.29414	1.77712	0.100508	0.0828387	0.0741556	0.0838204	0.103467	0.0777693	0.0871205	0.103014	0.104956	0.0839285	0.0933293	0.0863966	0.114813	0.086222	0.0913446	0.115545	0.241742(TRUE)	-63494.1
NCU00208	11.7323	1	11.39	1.21822	28.6795	23.6927	12.6835	21.2247	1.91847	0.418024	1.70048	0.545037	2.27152	2.33178	1.56881	2.21616	1.9482	0.602596	1.79324	0.692808	2.67578	2.35045	1.63294	2.58682	0.352352(TRUE)	-17741.7
NCU00209	1.23757	1.5343	1.26342	1	1.20893	1.29745	1.62381	1.93371	0.0569675	0.058027	0.0568069	0.0451269	0.0487109	0.0507911	0.0555163	0.0685345	0.0515726	0.0589561	0.0494591	0.0519501	0.0532986	0.0566677	0.0612542	0.0637124	0.181381(TRUE)	-161847
NCU00210	1.84477	2.12179	1.2961	1	1.59018	1.41619	1.74624	1.6265	0.111671	0.111726	0.0976777	0.0807749	0.0930399	0.0964848	0.106117	0.108474	0.116227	0.124292	0.107929	0.0896298	0.0966263	0.100168	0.105195	0.10076	0.349149(TRUE)	-68758.6
NCU00211	1.60869	1.5707	1.57612	1.04849	1.45325	1.07929	1.01524	1	0.0752028	0.0673289	0.0714139	0.063044	0.0643505	0.0592561	0.0592065	0.0630554	0.0833688	0.0674646	0.0746327	0.0575179	0.0577889	0.0547087	0.0556557	0.0555201	0.227728(TRUE)	-116962
NCU00212	1.40482	2.45376	1.42095	1	1.60139	1.12174	1.60059	1.41891	0.0328931	0.0373964	0.0294735	0.02878	0.0326585	0.0252117	0.0287023	0.0330739	0.0305064	0.0341023	0.0279897	0.0278289	0.0301175	0.0269324	0.0297319	0.0345147	0.333934(TRUE)	-555658
NCU00213	1.0641	1.10842	1	1.85452	1.13405	1.13305	1.918	2.21408	0.061	0.0523535	0.0513535	0.0681816	0.0578482	0.0580703	0.0708098	0.0755107	0.067551	0.0543263	0.0628949	0.0793063	0.0636745	0.0631166	0.065403	0.0873922	0.217017(TRUE)	-128352
NCU00214	1.84608	1.9152	1.83931	1.3482	1.3682	1.19718	1.26039	1	0.186018	0.185802	0.184591	0.164315	0.162301	0.142672	0.14892	0.141022	0.188558	0.190747	0.198925	0.183301	0.166548	0.153073	0.168692	0.153774	0.438338(TRUE)	-24646.5
NCU00215	1.93243	1.90038	2.26312	1.72806	1.20517	1	1.11134	1.07885	0.172751	0.150796	0.168326	0.15676	0.120278	0.122616	0.113447	0.128032	0.180334	0.162426	0.18323	0.170862	0.125643	0.128767	0.130211	0.138831	0.335536(TRUE)	-31961.3
NCU00216	1.11131	1.59047	1.51612	2.33935	1.12279	1.05524	1	1.13971	0.0449372	0.0356796	0.0430317	0.0460518	0.0362917	0.0343517	0.0353584	0.0398539	0.0416069	0.0407198	0.0405191	0.0542753	0.0345539	0.0372394	0.0355554	0.0358357	0.181582(TRUE)	-271769
NCU00218	1.33685	1.88465	1.43627	1	1.85941	1.71981	2.33802	1.61081	0.20298	0.20816	0.205984	0.160916	0.227676	0.234829	0.224491	0.213383	0.199666	0.229071	0.204755	0.191368	0.236787	0.241437	0.284809	0.245244	0.164865(TRUE)	-17370.9
NCU00219	1	1.68366	1.93387	1.34445	1.65268	1.71525	1.22924	1.26335	0.0474138	0.0662156	0.0800749	0.0660286	0.0616557	0.0653458	0.0541377	0.0624417	0.056158	0.0659377	0.071863	0.0653799	0.0664349	0.0588467	0.0561792	0.0548835	0.187387(TRUE)	-156705
NCU00220	1.32577	1.2839	1.47118	1.42045	1	1.39288	1.39933	1.95531	0.138114	0.123564	0.14436	0.143381	0.113988	0.144267	0.123382	0.16117	0.149951	0.149752	0.156862	0.149717	0.133092	0.154396	0.141874	0.175676	0.402002(TRUE)	-30686
NCU00223	1.32311	1.10154	1	1.42773	1.2751	1.55225	1.41066	1.3432	0.0915884	0.0831472	0.0743221	0.0907452	0.091733	0.096209	0.0846074	0.0895108	0.093408	0.0786295	0.0915961	0.111111	0.0877193	0.0938793	0.0845592	0.0911186	0.246246(TRUE)	-63982.1
NCU00224	4.40851	0	1.07262	1.13391	1.59454	3.04236	1	7.72131	2.42381	0	0.95371	0.963538	1.17792	1.96924	0.834471	3.19457	3.90478	0	2.35919	2.45884	2.69388	3.10259	2.20186	3.61281	0.212613(TRUE)	-416.176
NCU00225	2.30272	1	3.92124	3.55519	1.25174	1.33128	1.23899	2.05383	0.0781732	0.0491249	0.102518	0.0838161	0.0537971	0.0567446	0.0492875	0.06374	0.0629369	0.0421767	0.0685166	0.072006	0.0480864	0.0603072	0.0461393	0.0617934	0.166166(TRUE)	-280777
NCU00226	1.15339	1.10409	1.1588	1	1.142	1.56708	1.66819	2.1419	0.0552239	0.05312	0.0529264	0.0441246	0.0507779	0.0529804	0.0559762	0.0652309	0.056085	0.0474623	0.0552604	0.0522584	0.0548089	0.0614165	0.0570804	0.0711408	0.219419(TRUE)	-158021
NCU00227	1.25916	1.349	1.17969	1.18133	1	1.03075	1.11464	1.5025	0.102556	0.111851	0.0935011	0.0939547	0.0882404	0.0918981	0.0987043	0.107706	0.108484	0.107194	0.103964	0.111972	0.0987526	0.0925915	0.0975745	0.114234	0.32032(TRUE)	-43632.3
NCU00229	3.92782	1.73701	1.41887	1	1.99076	1.71846	1.76831	1.29377	0.524393	0.332725	0.343216	0.296691	0.371756	0.336392	0.338296	0.313193	0.595288	0.411076	0.368973	0.310737	0.469718	0.432142	0.369667	0.363388	0.260861(TRUE)	-7520.99
NCU00230	1	1.04907	1.10577	1.30113	1.16161	1.35221	1.292	1.65777	0.0377989	0.0384039	0.0393516	0.0360425	0.0395909	0.0443219	0.0375362	0.0441506	0.0392887	0.0344925	0.0406813	0.0435219	0.0426986	0.0423651	0.039471	0.0488665	0.18979(TRUE)	-227204
NCU00231	3.11041	1.41988	1.73143	2.6404	2.28275	1	1.7598	2.76472	0.826367	0.49942	0.534031	0.71918	0.703434	0.427768	0.585422	0.779718	0.958667	0.704379	0.846444	0.841307	0.819594	0.604791	0.719784	0.988091	0.393894(TRUE)	-3147.72
NCU00232	1.56747	1.301	1.61906	1.56693	1	1.34703	1.33402	1.43627	0.12847	0.117714	0.13274	0.130363	0.100156	0.121593	0.113437	0.128111	0.157974	0.127027	0.142264	0.147696	0.117985	0.125572	0.123124	0.134352	0.376777(TRUE)	-36186.5
NCU00233	3.60902	1	1.65105	1.00603	1.05886	1.22412	1.45587	1.13472	0.434605	0.220795	0.292245	0.238868	0.221795	0.242394	0.251385	0.2414	0.496905	0.258509	0.346891	0.293499	0.283532	0.293	0.319267	0.285417	0.246046(TRUE)	-8623.19
NCU00234	1.11553	1	1.12983	1.4484	1.09716	1.07116	1.06453	1.06303	0.0386949	0.0402841	0.0445264	0.0497289	0.0424575	0.0370168	0.0474135	0.0428969	0.0432638	0.0389564	0.0520897	0.0530972	0.0456939	0.0413677	0.0419857	0.0422618	0.198999(TRUE)	-183156
NCU00236	2.0462	2.92709	2.92751	3.47361	1.41892	1	1.02308	1.17086	0.162988	0.15419	0.169489	0.189313	0.120886	0.120511	0.116385	0.126811	0.16118	0.205874	0.197332	0.194321	0.135986	0.109728	0.116348	0.131111	0.326126(TRUE)	-48366.6
NCU00237	1.72062	1.41929	1	1.04364	2.08094	1.85185	1.30675	1.32878	0.07688	0.0739462	0.0544704	0.056061	0.0786286	0.0813048	0.0672333	0.0627698	0.0719515	0.0669468	0.0619646	0.0611582	0.0768137	0.080759	0.0627686	0.0683676	0.195796(TRUE)	-122789
NCU00238	1.89528	1.24072	1.35811	1.1559	1	1.38652	1.3445	1.1051	0.207549	0.143772	0.154994	0.14874	0.132699	0.153737	0.140148	0.140451	0.185905	0.162257	0.171809	0.153471	0.131999	0.151288	0.153118	0.166137	0.15035(TRUE)	-21097.9
NCU00239	1.21943	1.02962	1.29129	1	1.14694	1.22058	1.14887	1.26956	0.0416334	0.0357578	0.0395354	0.0397479	0.0330508	0.0399855	0.0351041	0.0475384	0.0400511	0.0349733	0.043523	0.0388168	0.0375118	0.0420687	0.038557	0.0396292	0.353654(TRUE)	-233333
NCU00240	1.99863	1.96339	1.62157	1.19932	1.5033	1.898	1.38491	1	0.116409	0.104614	0.10284	0.0931085	0.0944381	0.109857	0.0834785	0.081014	0.116344	0.103435	0.105649	0.0882751	0.0918446	0.108185	0.0968334	0.0860285	0.279379(TRUE)	-71842.7
NCU00241	1.08314	1.39069	1.5113	1.00202	1.30131	1.40981	1	1.05747	0.0716316	0.0753522	0.0691502	0.0618847	0.0698696	0.0774055	0.0680747	0.0706099	0.0819585	0.0748409	0.0841935	0.0759209	0.0794626	0.0855141	0.0635055	0.0668552	0.291692(TRUE)	-79908.8
NCU00242	2.0182	1.77907	2.71463	3.61474	1.33019	1	1.37171	1.81674	0.107642	0.104353	0.132125	0.130136	0.081978	0.0842661	0.0871275	0.103159	0.120435	0.0991358	0.129211	0.137169	0.099024	0.085863	0.0990401	0.104794	0.212012(TRUE)	-89993.9
NCU00243	1.46938	2.53322	1.46351	1	1.40702	1.25906	1.30508	1.13076	0.0500097	0.0580952	0.0453492	0.0403509	0.0476233	0.0430978	0.041332	0.0452606	0.0466058	0.0573883	0.0492748	0.0420905	0.0422991	0.042641	0.040062	0.0416779	0.417017(TRUE)	-260260
NCU00244	4.01957	4.54399	2.19523	1	3.0756	3.18692	3.14786	1.71014	0.223264	0.21958	0.188332	0.137698	0.202656	0.222801	0.197534	0.166473	0.224012	0.228863	0.174583	0.123402	0.212017	0.202475	0.225946	0.187106	0.312312(TRUE)	-59731.8
NCU00245	2.41767	2.59384	4.28277	4.99197	2.25266	1.51187	1	1.07169	0.641989	0.587104	0.794893	0.892152	0.531371	0.485062	0.403246	0.406504	0.748991	0.825202	0.902894	0.8312	0.732159	0.551589	0.458282	0.522278	0.312813(TRUE)	-5180.67
NCU00246	1.82833	1.34374	1.27968	1.35639	1.22271	1	2.20283	2.18417	0.175908	0.153076	0.169839	0.177975	0.14579	0.150331	0.187359	0.203537	0.218929	0.178608	0.171856	0.178968	0.177564	0.150707	0.207084	0.214085	0.401702(TRUE)	-23105.9
NCU00247	1.64429	1.3334	1	2.86004	2.87485	6.50821	5.92333	7.24474	0.292703	0.235673	0.21816	0.368972	0.358497	0.561869	0.505515	0.572454	0.301148	0.266176	0.226954	0.398291	0.401233	0.57815	0.509726	0.597579	0.41021(TRUE)	-24989.7
NCU00248	1.35599	1	1.14652	1.82843	1.36296	1.39168	1.58077	1.48743	0.198309	0.162006	0.16219	0.224664	0.172271	0.168626	0.208997	0.157998	0.217392	0.170878	0.185518	0.212634	0.167322	0.209419	0.216059	0.218603	0.171872(TRUE)	-17016.6
NCU00249	1	1.125	1.50174	1.57596	1.3925	1.60525	1.6474	2.36244	0.17931	0.163817	0.212388	0.204449	0.168775	0.203087	0.210271	0.221301	0.20869	0.185925	0.245469	0.240225	0.219406	0.277093	0.253043	0.289605	0.174675(TRUE)	-15916.9
NCU00250	2.23687	1.05691	1	1.42595	2.61096	4.62052	5.45902	5.85012	0.170551	0.119727	0.11457	0.14347	0.185284	0.268606	0.231816	0.265058	0.187582	0.13625	0.133734	0.14916	0.191285	0.241962	0.255708	0.279107	0.285886(TRUE)	-64959
NCU00251	1.86267	1.49266	1	1.3208	2.01439	1.5498	1.83601	1.16896	0.076502	0.0728585	0.0650711	0.0673387	0.0864291	0.0735831	0.0771044	0.0641482	0.084305	0.0665705	0.064698	0.0719151	0.0797191	0.073037	0.0750384	0.0699351	0.236236(TRUE)	-121306
NCU00252	1.35912	1.21738	1.41469	1.08786	1.16532	1.25706	1.20918	1	0.140577	0.14163	0.138265	0.167832	0.127755	0.161278	0.137367	0.137308	0.16429	0.177439	0.172698	0.15253	0.165791	0.158179	0.153706	0.14453	0.156657(TRUE)	-21004.9
NCU00253	2.02147	1.61337	1.69461	1	1.57375	1.19852	1.33965	1.25989	0.152512	0.132776	0.142967	0.113042	0.132362	0.121273	0.121648	0.120621	0.152618	0.141644	0.144635	0.126526	0.139619	0.123054	0.125323	0.133882	0.32973(TRUE)	-38418.4
NCU00254	1.71193	1.04943	1	0	0	1.05867	0	0	1.33822	0.891641	0.873473	0	0	0.914954	0	0	2.23153	1.9669	2.31933	0	0	1.98733	0	0	0.328228(TRUE)	-87.1976
NCU00255	1.05693	2.34745	1	1.36661	1.39026	1.28498	1.4178	1.09099	0.0785772	0.108082	0.0742851	0.0849951	0.0790726	0.0861329	0.0825158	0.0733545	0.0803064	0.113663	0.0782559	0.0844157	0.0809317	0.0726559	0.0858665	0.0852897	0.313413(TRUE)	-77837.9
NCU00256	1	2.94703	1.44548	1.88287	1.94537	1.96824	1.88498	1.48436	0.165481	0.217128	0.180809	0.201519	0.196085	0.21227	0.181717	0.178665	0.151938	0.236125	0.179188	0.225689	0.187927	0.194181	0.224364	0.186114	0.40991(TRUE)	-27830.2
NCU00258	2.32915	1.54928	3.63186	2.58973	1.47227	1.22965	1.09787	1	0.0417525	0.0320457	0.0505654	0.0447874	0.0335857	0.0351475	0.0287515	0.0295197	0.0451036	0.0329537	0.0466057	0.0498946	0.0358726	0.0305618	0.0342497	0.0277316	0.371572(TRUE)	-549603
NCU00261	1.11622	1.50325	1.04594	1	1.04798	1.20999	1.12891	1.25666	0.036352	0.0425468	0.0333859	0.0332806	0.0318884	0.0362736	0.0371254	0.0367484	0.0343685	0.0396724	0.0323668	0.0350259	0.0320679	0.0367538	0.0354519	0.0389667	0.422723(TRUE)	-271156
NCU00262	1.42327	1.40323	1	1.23146	2.2125	4.32831	3.5522	3.3317	0.159519	0.141611	0.129777	0.141634	0.170119	0.246532	0.231384	0.247375	0.17668	0.165751	0.138231	0.148033	0.197761	0.270091	0.187139	0.241793	0.303604(TRUE)	-43036.3
NCU00263	1.45065	2.44727	1.71249	1	4.09032	8.52828	3.08781	2.20475	0.069882	0.0781161	0.0690286	0.0481849	0.0959734	0.109008	0.0866156	0.0850703	0.0704487	0.0770361	0.0704879	0.0527531	0.0971987	0.131046	0.0844078	0.0753124	0.154855(TRUE)	-299274
NCU00264	1.19877	1.78821	1.02997	1.16795	1	1.05096	1.03677	1.02624	0.0786926	0.0873847	0.063117	0.0890526	0.0802691	0.0751879	0.0704908	0.0708198	0.0926592	0.0878407	0.0724354	0.0899251	0.0743737	0.0786191	0.0794109	0.0888153	0.325025(TRUE)	-64155.5
NCU00265	4.82872	2.04704	22.1916	6.60586	2.49063	1.28784	1	1.57564	0.972268	0.557022	1.14134	1.05232	0.61386	0.406921	0.329999	0.486832	0.886022	0.646265	1.61706	1.06006	0.686145	0.510956	0.457069	0.643293	0.232132(TRUE)	-10676.9
NCU00267	1.80846	1	1.37536	6.00107	1.38824	13.5684	104.813	124.004	0.369522	0.233192	0.290643	0.713626	0.308384	0.891778	2.13065	1.97515	0.399131	0.297016	0.328559	0.767748	0.333031	1.1246	2.0479	1.79877	0.2999(TRUE)	-131096
NCU00268	1.71611	1.29815	1.68497	4.59904	1.48421	1	1.58341	2.05591	0.0572631	0.0473788	0.0546334	0.0800041	0.0502891	0.0402148	0.0504182	0.0608429	0.0537803	0.0449106	0.0560606	0.0769299	0.0554046	0.0453779	0.0546143	0.0578806	0.365766(TRUE)	-270451
NCU00269	2.09046	1.26205	1	1.19854	1.1254	1.37134	2.46121	2.97225	0.162156	0.12403	0.119033	0.133881	0.11706	0.126721	0.159798	0.185349	0.158581	0.128965	0.115733	0.138717	0.120689	0.140879	0.171911	0.182114	0.387287(TRUE)	-40874.1
NCU00270	3.11679	3.10356	5.23311	2.7162	4.99214	3.40486	1.49561	1	0.152718	0.121367	0.171946	0.148564	0.168238	0.136766	0.0976737	0.0774354	0.145754	0.151153	0.178741	0.129073	0.170207	0.143734	0.110657	0.101149	0.176376(TRUE)	-131174
NCU00271	10.5705	1.6991	0	0	1	1.08248	4.56421	3.11998	4.02791	1.31722	0	0	0.856288	0.8778	2.32653	2.14589	4.08098	2.90373	0	0	2.23564	2.44607	3.72685	3.57444	0.246647(TRUE)	-456.269
NCU00272	1.29018	1.52813	1.32812	1.43519	1.14997	1.10208	1.0032	1	0.0570202	0.0637457	0.0599097	0.0614851	0.0534942	0.0585206	0.0512418	0.0550981	0.0692932	0.063578	0.0659911	0.0649293	0.0614669	0.0561422	0.0511988	0.0543116	0.218418(TRUE)	-122269
NCU00273	1	1.63032	1.51343	1.12413	1.34144	1.46326	1.1524	1.15514	0.0507954	0.0577262	0.0560497	0.0600552	0.054241	0.0621741	0.0464425	0.0533501	0.049885	0.0612857	0.0596682	0.054904	0.05174	0.0545934	0.0498809	0.0531037	0.175576(TRUE)	-157944
NCU00274	1	1.06104	1.45909	1.66201	1.07458	1.18136	1.3089	1.33273	0.0544989	0.0490434	0.0563934	0.0614022	0.0431444	0.0572503	0.0602076	0.0584074	0.0512444	0.0488124	0.0573339	0.0623218	0.0469798	0.0627494	0.0575557	0.059454	0.226927(TRUE)	-149298
NCU00275	1.20475	1.05809	1.19885	1.79138	1	1.20515	2.04933	2.91533	0.09331	0.0897741	0.105805	0.111269	0.0868088	0.10183	0.123458	0.148941	0.11749	0.0924305	0.096907	0.123333	0.0877639	0.100331	0.125611	0.131401	0.336537(TRUE)	-58533
NCU00276	1.41889	1	1.18454	1.0086	1.04519	1.11584	1.15267	1.20474	0.101178	0.0799464	0.0832827	0.0912397	0.0796552	0.0880035	0.0844513	0.0897915	0.106811	0.0818827	0.0933735	0.0889969	0.0849228	0.0872692	0.0917149	0.0983136	0.26957(TRUE)	-52023.8
NCU00277	3.18056	1	2.74058	3.99005	1.50562	1.27481	1.57334	3.37145	0.240761	0.129247	0.196778	0.263465	0.164542	0.159271	0.158132	0.267206	0.269018	0.1417	0.233964	0.241736	0.165857	0.165549	0.16522	0.227305	0.330531(TRUE)	-39494.7
NCU00278	1.69683	1.41773	1.7077	2.8681	1	1.04539	1.08316	1.21811	0.0920537	0.0799582	0.0891538	0.108563	0.066397	0.0741927	0.0663067	0.0757631	0.0944116	0.0817018	0.091342	0.125369	0.0745801	0.0772786	0.0746928	0.0775823	0.181582(TRUE)	-86546.4
NCU00279	1.19709	1.71442	1.19706	1	1.13342	1.19301	5.47141	9.07743	0.206278	0.232352	0.223006	0.189157	0.183186	0.191666	0.392002	0.480969	0.242056	0.255596	0.231685	0.226799	0.218949	0.222767	0.394853	0.479738	0.412613(TRUE)	-24195.8
NCU00280	1.3174	1.23618	1.40188	1	1.0458	1.04311	1.22012	2.02335	0.087577	0.079279	0.0873332	0.0713666	0.0718787	0.075717	0.0721993	0.106583	0.0866422	0.0805761	0.0861719	0.0802044	0.085572	0.0813908	0.0785999	0.100564	0.248048(TRUE)	-68441
NCU00281	1	1.12398	1.25253	1.52476	1.85472	2.57672	2.8785	4.24371	0.102432	0.0977433	0.109212	0.12679	0.12083	0.154742	0.141629	0.182827	0.101565	0.102665	0.1149	0.118827	0.123025	0.135883	0.159946	0.164843	0.294194(TRUE)	-68046.5
NCU00282	1.21779	1.41082	1.01241	1	1.61266	3.5044	2.94824	3.20772	0.0611213	0.0735131	0.0676263	0.0641319	0.0773577	0.109476	0.090635	0.0991763	0.0740418	0.0717918	0.0654563	0.0640728	0.0817357	0.108626	0.109538	0.121191	0.176677(TRUE)	-145284
NCU00283	1.87085	1	2.33991	5.92769	1.91926	2.13043	1.96111	1.70269	0.183144	0.114587	0.173523	0.242127	0.159	0.171804	0.152927	0.14182	0.177815	0.127691	0.181533	0.224974	0.163809	0.183333	0.172051	0.16233	0.376376(TRUE)	-48896.7
NCU00284	2.20933	1	1.21663	2.24079	1.37875	1.32629	1.60584	1.49893	0.217039	0.165498	0.167719	0.254977	0.192133	0.177817	0.196729	0.17979	0.225651	0.15572	0.174815	0.258704	0.160649	0.153862	0.196043	0.227124	0.15996(TRUE)	-19314
NCU00285	1	1.38772	1.82238	2.4674	2.845	2.16166	1.57447	1.01679	0.0613758	0.0671133	0.0705968	0.0810576	0.103516	0.082167	0.0711199	0.0573672	0.0612841	0.0680602	0.0777111	0.08687	0.0961857	0.0850061	0.0651412	0.0611569	0.173574(TRUE)	-153846
NCU00288	1.23609	1.05757	1.15205	1.21031	1.32981	1	1.9407	2.86533	0.417964	0.395637	0.417151	0.451438	0.402345	0.388371	0.488968	0.686127	0.599041	0.519508	0.53225	0.533042	0.589312	0.49323	0.61889	0.805276	0.418018(TRUE)	-2876.74
NCU00289	1.40138	1.44642	1.16526	1.44744	1.25558	1.24736	1.27863	1	0.045442	0.0481007	0.0483448	0.0545712	0.0486977	0.0484635	0.0507273	0.039959	0.0554282	0.0477771	0.0477276	0.0603781	0.0526917	0.0518321	0.0505146	0.0490179	0.182983(TRUE)	-164607
NCU00290	3.22915	2.06219	1.03772	1	7.06348	6.80752	9.86133	8.7101	0.168572	0.140058	0.108246	0.111159	0.25097	0.23261	0.244267	0.274205	0.203683	0.146611	0.120647	0.107567	0.257088	0.216245	0.24923	0.274932	0.155756(TRUE)	-138026
NCU00291	1.74648	1.62668	1.75745	1	3.35588	3.38345	3.06897	2.22133	0.163278	0.145443	0.157987	0.114807	0.213943	0.194507	0.167423	0.156737	0.14402	0.139212	0.148602	0.136148	0.191852	0.186221	0.189267	0.170653	0.354855(TRUE)	-55415.8
NCU00292	2.54642	1	1.86553	1.86651	2.20672	2.4819	1.93917	2.38156	0.3958	0.233188	0.308208	0.296336	0.318351	0.343916	0.298657	0.371541	0.384976	0.255634	0.363391	0.355892	0.380559	0.391868	0.339738	0.392676	0.195796(TRUE)	-12344.8
NCU00293	2.73952	2.0168	3.2921	1.45336	1.0903	1.11271	1	1.11113	0.219859	0.181898	0.24653	0.171224	0.145628	0.153407	0.138997	0.149726	0.24007	0.190907	0.232026	0.186334	0.153491	0.162339	0.150332	0.166883	0.368569(TRUE)	-27444.4
NCU00294	2.4702	2.60714	3.17637	2.35286	1.53538	1.27844	1.17868	1	0.026539	0.0251219	0.0285733	0.0259793	0.0203844	0.0195131	0.0206324	0.0181213	0.0276539	0.0256952	0.0307967	0.0309101	0.0198318	0.0213011	0.0153648	0.0181303	0.154555(TRUE)	-1370000
NCU00295	1.4428	1.74511	1.42268	1	1.3214	1.33928	1.27561	1.35154	0.0418092	0.0508422	0.0525458	0.0410623	0.0486522	0.0463066	0.0489845	0.0431489	0.0500399	0.0505566	0.048454	0.0438046	0.0532501	0.0435485	0.0416555	0.0456949	0.245846(TRUE)	-210791
NCU00296	2.01683	1	1.05347	1.03652	1.61361	1.45566	1.38607	1.18953	0.352725	0.254032	0.225804	0.268042	0.289434	0.304081	0.26263	0.264611	0.338928	0.24856	0.266005	0.307865	0.316065	0.313424	0.295871	0.291789	0.263163(TRUE)	-7489.22
NCU00297	1.33212	1	1.59852	1.37156	2.44001	2.78863	3.49234	2.43405	0.540381	0.454892	0.578485	0.540574	0.700417	0.755713	0.87605	0.757107	0.732789	0.52724	0.749088	0.731908	0.867823	0.885864	0.9045	0.842832	0.411512(TRUE)	-3008.63
NCU00298	3.14671	1.80737	2.64843	1.52776	1.55391	1.75146	1.5795	1	0.278185	0.213581	0.303839	0.227849	0.198476	0.236659	0.194152	0.221624	0.331853	0.248823	0.291874	0.241207	0.234623	0.25502	0.240353	0.185394	0.165265(TRUE)	-17942.9
NCU00299	1.98738	1.95766	2.39897	1	1.97859	1.3356	1.56421	1.88036	0.163292	0.159907	0.178462	0.122931	0.167505	0.12977	0.150149	0.152676	0.195061	0.181828	0.193156	0.135116	0.167006	0.146387	0.149897	0.172703	0.347247(TRUE)	-38307.6
NCU00300	1	1.01189	1.14225	1.60959	1.43915	1.56474	1.19123	1.27182	0.131333	0.121521	0.137528	0.17071	0.149406	0.153295	0.132509	0.159569	0.149928	0.134052	0.145354	0.173654	0.145254	0.159352	0.142457	0.153305	0.457157(TRUE)	-23599.3
NCU00301	1.39612	1.45744	1.1241	1	1.21907	1.13526	1.14799	1.21805	0.109185	0.109888	0.0948519	0.0966033	0.100725	0.0936518	0.0978227	0.102903	0.117427	0.116231	0.111152	0.107502	0.110139	0.104093	0.103688	0.116124	0.334034(TRUE)	-41401.2
NCU00302	1.71434	1.74409	1.70096	1.08639	1.45239	1.21521	1	1.05016	0.126885	0.118096	0.119424	0.100809	0.111167	0.0965468	0.0951776	0.0962989	0.132427	0.117129	0.132622	0.114527	0.124415	0.10897	0.0951826	0.111111	0.312913(TRUE)	-44648.2
NCU00303	1.72741	2.57181	2.59675	1.17714	2.87858	2.33362	1.34944	1	0.139969	0.172749	0.177899	0.116331	0.189649	0.151911	0.13419	0.110086	0.159549	0.174894	0.189614	0.138751	0.191561	0.163541	0.137484	0.125645	0.337137(TRUE)	-44793.3
NCU00304	3.45714	5.38347	11.5462	6.49257	3.18879	1.48185	1.0623	1	0.15007	0.215857	0.274126	0.23243	0.17837	0.115636	0.101174	0.0967785	0.199899	0.215723	0.276947	0.226698	0.160756	0.127468	0.123549	0.109817	0.186286(TRUE)	-119086
NCU00305	2.52951	1	3.75896	2.473	1.8394	1.36433	1.01506	1.19838	0.0965372	0.0623971	0.102791	0.0977181	0.0903036	0.066028	0.0652989	0.0720769	0.0979086	0.0692997	0.133867	0.113784	0.0942879	0.082765	0.0642895	0.0761735	0.18038(TRUE)	-122600
NCU00306	1	1.55764	3.30277	1.1906	1.73122	4.40352	2.66225	1.81866	0.10597	0.122626	0.184931	0.116954	0.122973	0.242366	0.159251	0.138136	0.116336	0.125173	0.179909	0.125253	0.123449	0.21114	0.152509	0.142961	0.263063(TRUE)	-64495.2
NCU00307	2.19234	0	0	0	1	2.3157	2.99077	1.57741	1.14346	0	0	0	0.710564	1.23185	1.40193	0.93871	1.66991	0	0	0	1.18322	1.72415	1.57551	1.48325	0.237037(TRUE)	-535.428
NCU00308	1.24475	1.15268	1	1.34633	1.32488	1.66816	1.61011	1.38529	0.142612	0.123033	0.133832	0.13596	0.137486	0.152891	0.144921	0.14728	0.146784	0.136461	0.141123	0.154888	0.160579	0.166785	0.163835	0.170704	0.425626(TRUE)	-27741.7
NCU00309	1	3.33774	5.38334	1.50913	46.3578	78.3831	34.5004	21.6842	0.0483293	0.0993914	0.121308	0.0655516	0.408595	0.358846	0.292796	0.237723	0.0603178	0.0925053	0.106793	0.0691146	0.297728	0.364817	0.245453	0.234125	0.163263(TRUE)	-1680000
NCU00310	2.06667	1.60386	1.73436	1	2.27898	3.12424	3.47365	4.4517	0.159414	0.137102	0.129279	0.121936	0.160881	0.183391	0.187334	0.218802	0.174875	0.150626	0.175152	0.123466	0.181657	0.196625	0.205186	0.233319	0.305405(TRUE)	-60662.2
NCU00311	1.27616	1.39956	1.57684	1.23433	1.21531	1.34003	1.10511	1	0.0366817	0.0377104	0.0390829	0.0393581	0.0359255	0.0359317	0.0339853	0.0355088	0.0380446	0.0407853	0.0423627	0.039119	0.0331673	0.0392048	0.0320747	0.0406709	0.318318(TRUE)	-291965
NCU00312	1.71124	1.40332	1.01493	1	1.22004	1.2135	3.32817	5.25731	0.424787	0.384673	0.328565	0.296684	0.32218	0.322842	0.551413	0.638403	0.499499	0.399299	0.383599	0.413796	0.416496	0.418577	0.520565	0.719292	0.279379(TRUE)	-6714.17
NCU00313	2.68352	0	1	2.9117	2.73767	2.9247	9.58967	7.74991	1.50422	0	0.766963	1.5218	1.53715	1.5589	3.00355	2.64498	2.43331	0	1.66015	2.63636	2.20127	2.35939	3.26758	3.15914	0.153754(TRUE)	-1133.18
NCU00314	5.27853	1	3.62965	6.20915	2.53613	4.10844	2.88149	3.14558	0.467148	0.205745	0.387648	0.519685	0.309866	0.408844	0.336607	0.371925	0.485644	0.217973	0.41175	0.504423	0.352569	0.449094	0.354203	0.381758	0.393293(TRUE)	-25637.4
NCU00315	2.95937	2.26791	2.86274	2.34584	1.35379	1.34491	1.35997	1	0.0593086	0.0557	0.0643613	0.0610417	0.046752	0.04514	0.0443813	0.0444875	0.0664851	0.0585802	0.0603912	0.0580857	0.043391	0.0520239	0.0432193	0.045241	0.381882(TRUE)	-298829
NCU00316	1.25926	2.35384	1.53	1.73935	1.08893	1	1.10754	1.06523	0.0734254	0.069912	0.0603763	0.072373	0.0627684	0.0600267	0.0525931	0.0581689	0.0599746	0.0818662	0.0682066	0.0840947	0.0562985	0.0546306	0.0553446	0.0597356	0.19019(TRUE)	-125404
NCU00317	1.18663	1	1.11824	1.27168	1.01724	1.85296	2.39535	2.78767	0.095923	0.0925391	0.0981613	0.101543	0.0877202	0.113242	0.141962	0.137435	0.109534	0.0916953	0.10112	0.114892	0.096872	0.115935	0.116009	0.15486	0.26046(TRUE)	-57929.7
NCU00318	3.89671	1.41442	1.40455	1	4.05451	21.8893	240.243	337.195	0.81611	0.481243	0.442144	0.42169	0.832517	1.86075	7.44986	5.54256	1.17065	0.625466	0.657252	0.556693	1.03389	2.27932	3.27498	7.70754	0.322723(TRUE)	-103469
NCU00319	4.30017	3.1624	2.10927	1	4.85037	2.80423	4.33504	5.51034	0.786109	0.588984	0.473042	0.323862	0.708187	0.558185	0.652747	0.77665	0.786209	0.587616	0.517223	0.37526	0.751178	0.604029	0.76867	0.724166	0.213514(TRUE)	-10677.6
NCU00320	1.18557	1.69875	1.09528	1	1.29427	1.76479	3.05592	3.54337	0.0371366	0.0446783	0.0359858	0.0371129	0.0414027	0.043355	0.0545913	0.0558251	0.0391316	0.0376808	0.0351846	0.0352392	0.038129	0.043305	0.0591539	0.0539533	0.377978(TRUE)	-377597
NCU00321	2.47193	2.64786	4.8331	3.69691	2.00109	1.60307	1.10859	1	0.114107	0.117041	0.151181	0.146798	0.110759	0.097218	0.0846828	0.0748836	0.127958	0.121004	0.155556	0.157548	0.108121	0.103221	0.0820154	0.0912696	0.201201(TRUE)	-111020
NCU00322	1.5392	1	3.60667	1.38469	8.93704	9.45737	11.6374	13.1594	0.132885	0.0957744	0.211278	0.12111	0.252224	0.300576	0.311695	0.354402	0.132466	0.111736	0.218985	0.125335	0.333401	0.266243	0.300039	0.344043	0.167668(TRUE)	-169465
NCU00324	1.19178	1.33662	1.38554	1	1.23039	1.46249	1.01187	1.03096	0.0552972	0.0472711	0.0565105	0.052241	0.052185	0.0593766	0.046115	0.0487454	0.0589332	0.0624986	0.0671832	0.0556424	0.0532003	0.0655121	0.0506953	0.0542399	0.220921(TRUE)	-131134
NCU00325	1.58731	1.40762	1.43873	1.34284	1.37792	1.506	1.35238	1	0.126323	0.112166	0.11354	0.126463	0.118056	0.116742	0.107078	0.102303	0.138037	0.110606	0.119142	0.117272	0.114572	0.131203	0.123186	0.112898	0.345145(TRUE)	-42482.3
NCU00326	2.22864	1.91876	1.6447	1	2.19987	2.1023	1.99397	1.44579	0.0654315	0.0677723	0.063368	0.0483912	0.0636961	0.0633413	0.063886	0.0571911	0.0724736	0.0630849	0.0634351	0.0502867	0.0620816	0.0698966	0.066617	0.0611878	0.369269(TRUE)	-225655
NCU00327	3.0133	1.02986	1.07215	1.85139	1	1.76961	3.29001	3.58779	1.28134	0.633609	0.665952	0.934214	0.639713	0.966265	1.29799	1.47114	1.77028	1.17174	1.14201	1.5012	1.18531	1.32319	1.58815	1.76006	0.163163(TRUE)	-1036.75
NCU00329	2.43254	1	4.02176	3.71293	3.34694	5.85597	6.59075	6.02944	0.299049	0.18533	0.369877	0.361539	0.339729	0.479867	0.409874	0.524447	0.340791	0.230225	0.412261	0.40925	0.345879	0.442415	0.48195	0.538565	0.353153(TRUE)	-33055.8
NCU00330	1.57566	1	1.41407	1.34178	1.54369	1.409	1.21879	1.3129	0.178798	0.136493	0.167945	0.164161	0.156519	0.158212	0.138773	0.158458	0.176929	0.15522	0.169211	0.16396	0.191648	0.171104	0.142975	0.170998	0.484985(TRUE)	-22404.7
NCU00331	1.88416	1.56431	1.11163	1	2.07984	2.93438	2.57118	2.08978	0.130394	0.102412	0.0940311	0.0923019	0.13387	0.146501	0.130889	0.129065	0.135105	0.119126	0.104024	0.0876535	0.129689	0.158267	0.147854	0.133271	0.274975(TRUE)	-68947.2
NCU00332	1.16203	1.16683	1.36317	2.94564	1	1.29861	2.41084	3.07146	0.0577318	0.0528207	0.0641464	0.0919558	0.0523097	0.0616652	0.0776751	0.0903455	0.0620073	0.061526	0.0638471	0.0798008	0.0558151	0.0642962	0.0769659	0.0973396	0.165465(TRUE)	-159463
NCU00333	1.54617	1.31434	1.30757	1.50875	1	1.05346	1.40679	1.50075	0.202115	0.183511	0.187959	0.213754	0.172975	0.175581	0.206961	0.212779	0.23066	0.215863	0.229593	0.245898	0.194357	0.188913	0.230668	0.249756	0.184685(TRUE)	-14002.8
NCU00334	1.35533	1.91546	1.65269	1.39564	1.42332	1.37302	1.13181	1	0.124494	0.13625	0.12609	0.125822	0.116041	0.114565	0.105447	0.111827	0.136175	0.149245	0.141034	0.132971	0.12671	0.122419	0.113697	0.112843	0.372372(TRUE)	-39677.3
NCU00335	1.20807	1.21879	1.18347	1.3431	1.23224	1.00376	1.08171	1	0.0882158	0.0847354	0.0799537	0.0834484	0.0751464	0.0732021	0.0731913	0.0735581	0.0866421	0.0925373	0.0895283	0.0933965	0.0880474	0.0767497	0.0883354	0.0888967	0.312312(TRUE)	-54682
NCU00336	1.72014	1.1601	1.02594	1.06656	1.11061	1.39081	1.08347	1	0.106867	0.0874926	0.0791238	0.0809232	0.0801801	0.0855297	0.0782305	0.0794223	0.108803	0.0793531	0.0791564	0.0882238	0.0861235	0.093622	0.0910168	0.0880448	0.265465(TRUE)	-57919.9
NCU00337	1.2906	1.35182	1.13472	1	1.27093	1.31614	1.22275	1.31726	0.14933	0.142929	0.127701	0.1329	0.150608	0.136903	0.139509	0.145869	0.169885	0.142207	0.150321	0.126261	0.144898	0.155786	0.149994	0.157128	0.363864(TRUE)	-23788.9
NCU00338	2.17648	1	2.28488	1.57016	1.39475	1.18949	1.47713	1.15096	0.145199	0.0867097	0.130434	0.110838	0.116292	0.104132	0.110526	0.10319	0.142624	0.108888	0.150794	0.13314	0.119434	0.103619	0.116273	0.108597	0.298498(TRUE)	-49962.5
NCU00339	21.761	1.61268	3.07345	2.60925	1	9.62868	18.5592	17.9785	6.22212	1.32693	2.04441	1.90454	0.857986	3.891	5.37051	5.29385	6.298	2.8041	3.71406	3.32802	2.45026	5.0417	6.04829	6.22962	0.446547(TRUE)	-1613.92
NCU00340	1.22728	1.17674	1.84652	1.67682	1.4219	1.43704	1.092	1	0.0298334	0.0270087	0.0353418	0.0364734	0.0338419	0.0340519	0.0305326	0.024392	0.0295777	0.0270442	0.0335997	0.0335956	0.0296799	0.031847	0.028007	0.0259095	0.364565(TRUE)	-495060
NCU00343	2.05805	1	1.37869	1.12452	1.86073	2.47536	3.42705	2.97212	1.17875	0.697256	0.874417	0.80683	1.05136	1.24531	1.48408	1.48971	1.73187	1.33669	1.42467	1.40956	1.52451	1.88387	1.76796	1.84891	0.368368(TRUE)	-805.166
NCU00344	1.4332	1.52039	1.31445	1.14087	1	1.04522	1.20175	1.17001	0.0770014	0.090166	0.0781579	0.0757057	0.0734857	0.0664447	0.0683156	0.0766293	0.0859122	0.0886562	0.0891381	0.0740806	0.0715184	0.0769292	0.0749295	0.0839714	0.303303(TRUE)	-69727.1
NCU00345	1.4283	1.55473	1.50072	1.01888	1.44636	1.38714	1.12135	1	0.0822341	0.0779807	0.0789162	0.0628452	0.0757538	0.0787461	0.069281	0.0662213	0.0894881	0.0827102	0.0736695	0.0778465	0.0777394	0.0881456	0.0727937	0.0700169	0.267568(TRUE)	-82833.2
NCU00346	2.84642	3.12576	2.45931	1	1.82918	1.67909	1.61036	1.31774	0.158036	0.151819	0.143306	0.0964147	0.12817	0.127347	0.121395	0.122587	0.183665	0.168549	0.140555	0.105905	0.134003	0.132447	0.113685	0.113638	0.33964(TRUE)	-63154.8
NCU00347	1.37133	1.64957	1.59012	2.25518	1.38254	1.05545	1	1.19183	0.0843717	0.088198	0.0779248	0.10938	0.083126	0.0744323	0.0589121	0.0778585	0.074269	0.0794411	0.0861699	0.0895567	0.0729407	0.0670348	0.0691215	0.079216	0.26006(TRUE)	-96254.7
NCU00348	1.87423	2.40556	1.32921	1.13328	1.64031	1.30346	1.5551	1	0.153397	0.180505	0.128933	0.130857	0.140127	0.134331	0.133791	0.121654	0.165951	0.163988	0.141933	0.132515	0.156052	0.134072	0.134952	0.130143	0.363263(TRUE)	-35158.4
NCU00349	2.43636	1.55458	1.47357	1.6924	1.60926	1.63267	1.28135	1	0.0974089	0.0776091	0.0617275	0.0825583	0.0747815	0.076055	0.0616228	0.0551076	0.0913405	0.0779144	0.0722473	0.0838833	0.0679002	0.0738822	0.0766426	0.0759912	0.1999(TRUE)	-124848
NCU00350	2.5239	1.715	5.2041	1.7688	1.87527	1.41909	1.0442	1	0.152795	0.105516	0.190428	0.122491	0.129433	0.105194	0.0906633	0.0932296	0.146469	0.117348	0.170329	0.128713	0.134272	0.113732	0.0981221	0.0934136	0.277477(TRUE)	-72400.6
NCU00351	1.60784	1.46045	1.38975	1	1.45765	1.40582	1.35751	1.11728	0.0986744	0.0803315	0.0894794	0.0813584	0.0962932	0.0892426	0.0828324	0.0854458	0.111757	0.0887536	0.0939275	0.0802588	0.0968205	0.0973508	0.0891586	0.0877027	0.277578(TRUE)	-70554.1
NCU00352	1.07009	1.19488	1.06296	1	1.26678	1.41248	1.28359	1.26609	0.0355335	0.0338246	0.0330846	0.0354126	0.0362607	0.037497	0.0374989	0.0397516	0.0393987	0.0366315	0.0371432	0.037755	0.0378018	0.0384155	0.0349315	0.0362421	0.330731(TRUE)	-274247
NCU00353	3.9931	1.25196	1.71664	1.41645	1.28324	1.89976	1	1.48304	1.56985	0.749947	1.03652	0.884216	0.841888	1.0636	0.698215	0.974751	2.03969	1.57909	1.53731	1.42979	1.43996	1.65596	1.21678	1.45736	0.15966(TRUE)	-670.168
NCU00354	3.57887	1.61176	0	1.1105	1	1.0502	0	2.32893	2.07359	1.22302	0	0.953034	0.862524	0.874958	0	1.66795	2.86147	2.6971	0	2.22419	2.00567	2.10642	0	2.55271	0.182382(TRUE)	-217.386
NCU00355	1.3834	1	3.45218	3.45983	1.53652	7.32745	13.9597	11.6557	0.130195	0.106838	0.186284	0.203445	0.123223	0.314085	0.295111	0.370628	0.139709	0.118418	0.201783	0.219314	0.157809	0.29609	0.385299	0.318593	0.208609(TRUE)	-132553
NCU00356	1.06475	1.19621	1	1.83996	1.3389	1.26416	1.31388	1.09696	0.0536908	0.0498441	0.0556706	0.0833754	0.0642903	0.0630023	0.0546732	0.0578292	0.056635	0.0553023	0.0569429	0.0738998	0.0652978	0.0598529	0.0620557	0.0591058	0.21021(TRUE)	-123337
NCU00357	1	1.49063	1.48145	4.16474	1.25828	1.34499	1.51485	1.57804	0.0791407	0.0799146	0.0871719	0.147987	0.0768262	0.0791521	0.0784168	0.0871075	0.0702241	0.0895548	0.0801492	0.144228	0.0805746	0.0880026	0.0830545	0.0955626	0.238138(TRUE)	-99000
NCU00358	1.38845	2.56563	1.56368	1.18325	1.50709	1.34425	1.18006	1	0.11669	0.158133	0.126676	0.103936	0.114252	0.11284	0.100872	0.104348	0.127449	0.143954	0.118614	0.114313	0.119446	0.116034	0.108142	0.110214	0.28999(TRUE)	-47782.3
NCU00359	1.4275	1.69646	1.07361	1	1.50884	1.2059	2.63261	3.25507	0.147654	0.14189	0.120861	0.130411	0.151223	0.134319	0.188788	0.211403	0.144726	0.147085	0.123229	0.135856	0.144221	0.146761	0.20705	0.211772	0.331832(TRUE)	-38420.8
NCU00360	1.72467	1.29033	1.47731	1.24126	1.25347	1	1.18373	1.47602	0.123168	0.0996314	0.101226	0.0982443	0.0974365	0.0949745	0.101656	0.100537	0.134732	0.108626	0.119704	0.11285	0.110064	0.093548	0.0968646	0.120652	0.251552(TRUE)	-46946.3
NCU00361	1.18618	1.32467	1.16722	1	1.27784	1.14993	1.41849	1.4746	0.0781599	0.076767	0.0749169	0.0711443	0.0724706	0.071967	0.0784874	0.0806732	0.0824266	0.0813985	0.0775042	0.0713069	0.0723582	0.0806196	0.0848789	0.0815855	0.25015(TRUE)	-76146.1
NCU00362	2.3523	1.99692	2.10973	1	2.9039	2.17054	3.15271	3.13203	0.203881	0.18815	0.183035	0.131793	0.213362	0.191361	0.228417	0.195847	0.20927	0.225974	0.200759	0.142968	0.215514	0.203149	0.219714	0.222064	0.349449(TRUE)	-41967.4
NCU00363	1.43252	1	1.73873	1.26004	4.11526	4.11196	2.57195	1.86089	0.134674	0.113622	0.156522	0.131537	0.229935	0.226151	0.163871	0.156597	0.156982	0.119284	0.149593	0.130071	0.221101	0.233744	0.200919	0.168645	0.356456(TRUE)	-51417.1
NCU00364	1.70706	1.93136	1.70769	1	1.10812	1.02007	1.24879	1.19909	0.14396	0.128854	0.137767	0.104728	0.102642	0.104583	0.112546	0.098735	0.152851	0.144922	0.129392	0.111246	0.114446	0.119695	0.112064	0.117091	0.411411(TRUE)	-38814.6
NCU00365	4.98621	3.5446	1.76248	1.43106	4.05465	1.92571	2.18582	1	0.20507	0.181274	0.148117	0.115647	0.173238	0.147249	0.148216	0.1014	0.206326	0.174762	0.145994	0.133753	0.191992	0.141477	0.150018	0.107448	0.327528(TRUE)	-72915.2
NCU00366	1.37168	1.68393	1.51573	1.25219	1.2761	1.15856	1.13232	1	0.0277564	0.0303153	0.0327375	0.0250637	0.0235222	0.0242604	0.0240565	0.0239316	0.0312322	0.0298596	0.0283579	0.0289427	0.0227599	0.0255401	0.0243537	0.0246527	0.344444(TRUE)	-534889
NCU00367	4.74774	1	4.19144	4.85894	2.83141	7.77658	68.7587	108.585	2.0634	0.767849	1.79344	2.05076	1.56599	3.12822	9.25472	9.88502	3.14353	1.80105	3.13063	3.18566	2.57126	3.57349	8.55096	9.45398	0.340741(TRUE)	-6205.67
NCU00368	1.28804	1	1.44573	2.70815	1.263	1.47387	1.34612	1.53901	0.111878	0.0846589	0.118619	0.148545	0.100224	0.108499	0.104733	0.117046	0.109646	0.106291	0.116884	0.14057	0.105459	0.11299	0.112211	0.126024	0.299399(TRUE)	-53517.8
NCU00369	1.26964	1.11833	1.1971	1.91451	1.04763	1	1.07702	1.37259	0.0848171	0.0766738	0.0811033	0.0952757	0.0781425	0.080478	0.0771506	0.09908	0.0833055	0.0837685	0.090743	0.124546	0.0819088	0.0808497	0.0869972	0.101265	0.256356(TRUE)	-60079.1
NCU00370	1.89952	1.01621	1.04121	1	1.58521	7.89111	33.4346	58.4703	0.269881	0.1851	0.206525	0.189914	0.249946	0.607683	0.791631	1.04071	0.319373	0.193419	0.222725	0.228815	0.264691	0.559738	1.11778	0.823358	0.272372(TRUE)	-95508.1
NCU00371	1.3397	1.55613	1.34838	1.19977	1.10415	1	1.16363	1.29386	0.0883366	0.0976003	0.0881248	0.0877374	0.0746962	0.0779173	0.0697862	0.0841339	0.0926307	0.0954227	0.0818467	0.0830908	0.0841421	0.0785822	0.0823358	0.0863327	0.293794(TRUE)	-63352.2
NCU00372	1.36091	1.98858	1.79719	1	1.39846	1.30021	1.5633	1.99272	0.108561	0.132286	0.118077	0.0917389	0.106127	0.115792	0.120337	0.121592	0.133456	0.12017	0.120006	0.110105	0.108078	0.113257	0.115152	0.144178	0.252953(TRUE)	-49819.2
NCU00373	1.30639	1.77765	1	1.91552	1.10757	1.68233	1.39299	1.39304	0.0487278	0.0535979	0.0458503	0.0636993	0.0435501	0.0534622	0.0457359	0.0484634	0.0529382	0.0602868	0.0426698	0.0591924	0.0437354	0.049888	0.0475868	0.0498329	0.155455(TRUE)	-214119
NCU00375	2.60595	2.51824	1.23887	1.77605	1	1.40598	1.20081	1.29331	0.266704	0.252103	0.175665	0.239366	0.163538	0.201855	0.17116	0.16721	0.263626	0.303111	0.204229	0.253544	0.179246	0.218522	0.166413	0.189637	0.157558(TRUE)	-18966.8
NCU00376	2.7524	3.58543	1.94726	1	2.08747	1.99529	2.36329	2.2792	0.12243	0.130653	0.105545	0.0806885	0.117389	0.118555	0.125228	0.137487	0.130423	0.142402	0.114429	0.0964333	0.101322	0.119704	0.111692	0.119752	0.187187(TRUE)	-106322
NCU00377	1.26122	1.27249	1.08617	1	1.17805	1.37412	1.93665	2.4753	0.0586063	0.059195	0.0596944	0.0538592	0.0544835	0.0596906	0.0668675	0.0828775	0.0742673	0.0624975	0.0564455	0.0596612	0.0587436	0.0616534	0.0829727	0.0789637	0.201602(TRUE)	-143255
NCU00378	2.41375	4.06925	2.25611	1	2.49274	3.2151	2.27422	1.60014	0.0540081	0.0563036	0.0432944	0.0340765	0.0472797	0.048287	0.0426808	0.0361322	0.0416051	0.0557103	0.0450387	0.0335668	0.0435795	0.0494338	0.0438724	0.0374741	0.309109(TRUE)	-649490
NCU00379	1.23307	1.29744	1.14877	1	1.40878	1.57762	1.89826	2.4522	0.0556933	0.0576689	0.0557499	0.0512568	0.0614254	0.0558192	0.0651361	0.0840111	0.0651501	0.0560772	0.0513559	0.0602357	0.0586856	0.0611965	0.069767	0.0775316	0.178679(TRUE)	-157480
NCU00380	2.21523	1.21173	3.04843	1	3.84044	9.69783	27.6272	29.9824	0.258751	0.173106	0.331556	0.167765	0.358041	0.515684	0.764292	0.731749	0.297632	0.195415	0.319034	0.200578	0.359967	0.480571	0.781178	0.656211	0.229229(TRUE)	-95060.9
NCU00382	1.35098	1	1.3521	1.54749	1.4431	1.84155	2.65197	3.45606	0.0559547	0.0475556	0.0569321	0.0660559	0.0532137	0.0551681	0.0624293	0.0875393	0.0551356	0.0500249	0.0607288	0.0728024	0.0602307	0.064363	0.0698653	0.0752456	0.181882(TRUE)	-227643
NCU00384	1.21618	1	1.05416	1.01783	1.13475	1.38194	2.13759	1.71187	0.510198	0.420369	0.462559	0.472841	0.469418	0.556778	0.632727	0.622277	0.740278	0.608178	0.622038	0.611757	0.62454	0.640059	0.759042	0.729624	0.357157(TRUE)	-1868.46
NCU00385	2.01951	2.14703	2.45737	1.44094	1.51537	1.09527	1.07466	1	0.0453877	0.046484	0.0466688	0.0425444	0.0362821	0.0363735	0.0329219	0.0316211	0.0506761	0.0450275	0.0455928	0.0378195	0.0406177	0.0347847	0.0312178	0.0335602	0.39009(TRUE)	-383022
NCU00386	1.58256	1.31974	1	1.27809	1.36957	2.02044	8.93148	14.7236	0.12691	0.105754	0.0943563	0.121114	0.108562	0.139251	0.286287	0.276854	0.145288	0.121425	0.0993848	0.132892	0.122153	0.139913	0.270418	0.320236	0.241842(TRUE)	-116667
NCU00387	1.30429	1.22892	1.37437	1	1.44394	1.43201	1.86954	1.60158	0.196999	0.21645	0.188208	0.174567	0.221098	0.198448	0.206403	0.207177	0.203064	0.208669	0.214451	0.210255	0.232162	0.215348	0.260262	0.24003	0.185085(TRUE)	-15140.3
NCU00388	1.07472	1	1.11332	1.31484	1.13819	1.17677	1.1127	1.09245	0.0209539	0.0201267	0.022772	0.0257203	0.0217279	0.0199608	0.0229126	0.0206332	0.021289	0.0210947	0.0226876	0.0239692	0.0235288	0.0218856	0.0224964	0.0233725	0.295796(TRUE)	-609591
NCU00389	2.12028	2.64947	1.48192	1.26912	1.59692	1.39894	1.37793	1	0.0959853	0.0900958	0.0742848	0.0732467	0.0757649	0.0679831	0.0670249	0.0638608	0.0916181	0.109548	0.0732516	0.0755295	0.0782949	0.0865955	0.0725401	0.0683921	0.215215(TRUE)	-107201
NCU00391	8.85528	1	0	1.67632	1.57849	2.30182	1.56077	3.5355	3.54014	0.862413	0	1.29446	1.26079	1.61482	1.2122	2.1224	3.89513	2.21515	0	2.68987	2.37003	2.8813	2.51967	3.14074	0.21041(TRUE)	-446.684
NCU00392	1.86022	2.17138	1.63023	1.50083	1	1.33225	2.23806	2.54446	0.177565	0.19924	0.164027	0.181341	0.142117	0.15853	0.212246	0.23819	0.203598	0.208196	0.187349	0.178755	0.146443	0.166885	0.190242	0.213272	0.41982(TRUE)	-29310.6
NCU00395	1.37809	1.70683	1.4649	1.0693	1.09982	1	1.18998	1.18275	0.0587406	0.0740138	0.0643322	0.0581785	0.0582898	0.0564073	0.057832	0.0619959	0.0749517	0.075736	0.0800771	0.058773	0.0591672	0.0570693	0.0557516	0.0643984	0.243143(TRUE)	-108800
NCU00396	1.18586	1.72787	1.44981	1.00976	1.15563	1.29238	1.11668	1	0.0608746	0.0619352	0.0692969	0.0526098	0.0525999	0.0522512	0.0525365	0.0484043	0.0592482	0.0754671	0.062939	0.0635162	0.0526086	0.062574	0.0484904	0.0554702	0.224625(TRUE)	-128156
NCU00397	3.70374	5.12057	4.39877	2.69429	1.79028	1.40332	1.13114	1	0.172105	0.244276	0.222783	0.176812	0.139455	0.127055	0.118113	0.10536	0.224969	0.229055	0.21805	0.165397	0.14178	0.133184	0.110269	0.112269	0.266366(TRUE)	-71735.7
NCU00398	1.14197	1.45074	1.11302	1	1.0744	1.21916	1.59021	1.81305	0.0648002	0.0731889	0.0675558	0.0654861	0.0633175	0.0715014	0.0742863	0.0850689	0.0798364	0.0707103	0.0688277	0.0647681	0.0657041	0.0774323	0.0842006	0.0906248	0.291792(TRUE)	-90360.3
NCU00399	1.53184	1	2.00638	1.74783	1.18022	1.29323	1.0605	1.2231	0.144269	0.11982	0.149294	0.164918	0.130319	0.139996	0.115168	0.134521	0.16768	0.128323	0.173942	0.163004	0.132558	0.135298	0.124666	0.136631	0.392192(TRUE)	-29884.6
NCU00400	1.3151	1.38594	1.10814	1.12761	1	1.13702	1.3219	1.15664	0.0864874	0.0958895	0.0824633	0.0888095	0.0745828	0.0826909	0.0812343	0.0821951	0.095245	0.102859	0.0927761	0.0876981	0.0940731	0.0924925	0.0898705	0.0952798	0.320521(TRUE)	-55091.7
NCU00401	1.23479	1.26912	2.12873	3.56594	1.2674	1	1.52895	1.89227	0.0636356	0.0692998	0.0905393	0.105325	0.0652987	0.0541553	0.0673631	0.0806041	0.073635	0.0632354	0.089579	0.103159	0.0707047	0.0560607	0.0780406	0.0774291	0.170671(TRUE)	-147729
NCU00403	1.56884	1.12555	1.43358	6.96516	1.1478	1	1.74299	2.16209	0.0958396	0.0729111	0.0816151	0.169179	0.078266	0.0773461	0.0945034	0.103625	0.10447	0.0770563	0.081031	0.151039	0.0715098	0.0738692	0.0947959	0.115309	0.244645(TRUE)	-110027
NCU00404	1.29586	1.42092	1.05364	2.12109	1.16775	1.06732	1.10879	1	0.0838717	0.0795193	0.0777688	0.109823	0.0720953	0.0777247	0.0715375	0.078757	0.0907234	0.0989881	0.083213	0.116285	0.0772063	0.0766173	0.084728	0.0761513	0.245145(TRUE)	-66685
NCU00405	1.28936	2.53184	1.57557	1.79894	1.44982	1.41467	1.17287	1	0.0472704	0.0609611	0.0467863	0.055025	0.0433001	0.04315	0.0456679	0.0395199	0.0531615	0.0630376	0.0563897	0.055518	0.0542502	0.0502567	0.0431117	0.0447372	0.165365(TRUE)	-233889
NCU00406	1.58344	1.8661	1.94475	1.38602	1.82652	1.7091	1.09375	1	0.0584152	0.0568829	0.0567452	0.0469065	0.0627219	0.0559178	0.0396638	0.0427843	0.0524539	0.0568756	0.0602503	0.0505353	0.0612717	0.0566933	0.0479454	0.045375	0.176476(TRUE)	-219571
NCU00407	1.22692	2.12864	2.25064	1	1.75495	1.02144	1.28418	1.09588	0.194631	0.234219	0.271962	0.179431	0.230514	0.169733	0.173603	0.180549	0.186718	0.247012	0.240596	0.169311	0.227627	0.187503	0.205138	0.207857	0.177477(TRUE)	-16263.3
NCU00408	1.72311	2.62406	3.60857	3.47838	1	4.11586	5.91495	1.96368	1.03569	1.34891	1.64999	1.52956	0.714893	1.6484	1.93391	1.151	1.79759	1.77168	2.0411	2.06889	1.24766	2.1263	2.24779	1.75441	0.390991(TRUE)	-1252.74
NCU00409	2.13687	3.1262	1.06639	1	1.29705	1.24992	1.07656	1.00916	0.329498	0.378966	0.238884	0.274016	0.291096	0.266589	0.250356	0.25139	0.430563	0.448696	0.334504	0.289029	0.34503	0.295144	0.299156	0.290234	0.268068(TRUE)	-7622.31
NCU00410	1.96805	2.37778	2.01109	1.81092	1.46208	1.44963	1.33559	1	0.0620278	0.0575814	0.0515495	0.0630332	0.0467099	0.0535376	0.0481499	0.0422435	0.0664288	0.0538941	0.059259	0.0456626	0.0500448	0.0465038	0.0404552	0.040579	0.161662(TRUE)	-249883
NCU00411	1.32698	1.61204	1.34905	1.10691	1.10224	1.07353	1.19189	1	0.0962618	0.11095	0.10483	0.0964136	0.0929634	0.0888025	0.0930538	0.0869514	0.100196	0.10818	0.111178	0.096018	0.0942369	0.0950134	0.0973414	0.0890834	0.247648(TRUE)	-47607.8
NCU00412	1.17969	1.42568	1.53522	1	1.29548	1.47272	1.45031	1.74641	0.0936782	0.0909919	0.101797	0.0857471	0.0928076	0.0925211	0.0983589	0.110877	0.0986242	0.102597	0.0976996	0.0898225	0.0922089	0.103199	0.0917445	0.112068	0.301602(TRUE)	-59511.7
NCU00413	2.34479	1.30747	3.09065	2.64753	1.44281	1.23368	1.02574	1	0.0310044	0.0220577	0.0331653	0.0391545	0.0254289	0.0216637	0.0212368	0.0220654	0.0346308	0.0277556	0.0325149	0.0308971	0.0235963	0.0247761	0.0202768	0.0242093	0.283684(TRUE)	-907862
NCU00414	1.7133	2.11759	2.04505	1.23242	1.34599	1.55196	1.30528	1	0.0444764	0.0434346	0.0401758	0.0359776	0.0379543	0.0375383	0.0315083	0.0319835	0.0440998	0.0424107	0.0450487	0.0387552	0.0352301	0.0401012	0.0341238	0.03152	0.361361(TRUE)	-387939
NCU00415	1.13806	1	1.28999	1.90012	1.28412	1.69473	1.39212	1.71998	0.0639473	0.0541903	0.0660868	0.0828333	0.0597441	0.0673975	0.0732264	0.0731151	0.0570236	0.0591951	0.0652699	0.0782169	0.0644329	0.0773382	0.0655066	0.0746797	0.223323(TRUE)	-119409
NCU00416	1.49432	1.40661	1.33905	1.50105	1.29948	1.23497	1.11048	1	0.12491	0.120405	0.120324	0.125425	0.114693	0.115436	0.102896	0.101537	0.125523	0.125869	0.125696	0.13212	0.132644	0.130293	0.103399	0.125374	0.326927(TRUE)	-37192.3
NCU00417	1.34217	1.14292	1.08543	1.44595	1.10203	1.07032	1.15257	1	0.0762838	0.0627879	0.0706247	0.0853178	0.0710013	0.0718361	0.0716274	0.0687996	0.0857985	0.0715298	0.0687573	0.0909141	0.0752896	0.0651489	0.0742718	0.0699499	0.294094(TRUE)	-76274
NCU00418	2.71224	3.1858	2.41126	1.34823	1.77869	1.38557	1.60075	1	0.0787357	0.0892785	0.0799555	0.0606386	0.0657853	0.0635915	0.0642483	0.0554899	0.0848787	0.101417	0.0788906	0.0624171	0.0700869	0.0629735	0.0683974	0.0538188	0.177077(TRUE)	-179707
NCU00419	2.11442	2.25144	1.43561	1	1.24799	1.15798	2.09524	1.50033	0.3617	0.32916	0.264613	0.2325	0.245981	0.2586	0.315338	0.298777	0.380296	0.370364	0.321868	0.276273	0.317683	0.251803	0.351294	0.357678	0.237237(TRUE)	-9345.41
NCU00420	1.28065	1.09387	1.13428	1.10809	1.36735	1.3584	1.01405	1	0.0332384	0.0309825	0.032642	0.0314598	0.0326396	0.0310091	0.0278667	0.0312147	0.033537	0.0319645	0.0335959	0.0382524	0.0352385	0.0339956	0.0284723	0.0304245	0.417317(TRUE)	-340867
NCU00421	1	1.17575	1.21916	1.04888	1.23482	1.33054	1.97079	2.36017	0.0784629	0.0798027	0.0843774	0.0786351	0.0712721	0.0854832	0.102909	0.110591	0.0795257	0.0744205	0.0872972	0.0826949	0.0810131	0.0883712	0.10418	0.114644	0.26016(TRUE)	-73146
NCU00422	1.56396	2.22152	1.56033	1	1.27497	1.21075	1.29816	1.27916	0.0385617	0.0398895	0.0366822	0.0298734	0.0353669	0.0334899	0.0349295	0.0362128	0.0369528	0.0408265	0.0370582	0.0333408	0.036351	0.0389548	0.0341813	0.0334174	0.350751(TRUE)	-386866
NCU00423	1.02096	1	1.10779	1.3388	1.07032	1.23367	2.06118	2.72578	0.04156	0.0401182	0.0409726	0.0395522	0.0366904	0.0459784	0.0532121	0.0610201	0.0400029	0.0410757	0.0375334	0.0406837	0.0373796	0.0423783	0.0516067	0.061213	0.432933(TRUE)	-254902
NCU00424	1	1.26811	1.2451	1.0301	1.25862	1.3472	1.28924	1.32713	0.0465097	0.0452961	0.0460244	0.0518431	0.0468797	0.0531482	0.0475538	0.046209	0.0532533	0.0528741	0.0486033	0.0500363	0.048659	0.0571247	0.0441685	0.0509044	0.184384(TRUE)	-168859
NCU00425	1	1.22275	4.58189	1.71395	33.6216	95.6437	119.832	169.595	0.795884	0.827589	2.13622	1.19267	5.14834	7.48067	9.50912	13.1225	1.62545	1.69074	3.01515	1.84517	6.71354	14.1273	8.90545	10.6211	0.199299(TRUE)	-14588.9
NCU00426	3.1682	4.45353	4.1418	3.14261	1.73429	1	1.90943	2.0232	0.450457	0.584441	0.494321	0.514516	0.32717	0.249623	0.381138	0.401268	0.549913	0.550026	0.492322	0.532074	0.43504	0.335807	0.392591	0.412186	0.207407(TRUE)	-11831.8
NCU00427	1.16572	1	1.40489	2.09818	1.27002	1.44033	4.9359	8.66519	0.135565	0.10448	0.138251	0.181608	0.13044	0.135335	0.235648	0.278128	0.139307	0.121956	0.153749	0.181287	0.139677	0.144479	0.249479	0.27317	0.283183(TRUE)	-60820.5
NCU00428	1.98948	2.85929	1.81412	1	1.97842	2.01763	2.96283	3.08545	0.167981	0.180099	0.159125	0.130385	0.16263	0.17348	0.186024	0.197506	0.192345	0.188409	0.160738	0.141738	0.160056	0.172915	0.205109	0.210025	0.310811(TRUE)	-47641.8
NCU00430	1.24827	1.26322	1.2859	1.63199	1.07002	1.13374	1	1.00655	0.0374137	0.0351254	0.041291	0.0423465	0.0342259	0.0333512	0.0351776	0.0352109	0.0410922	0.0374937	0.0359428	0.0450004	0.0324903	0.0385857	0.031378	0.0344453	0.423423(TRUE)	-284546
NCU00431	1.25066	1.54387	1.14112	1.09601	1.05046	1	1.18307	1.29244	0.0592831	0.0652225	0.0627682	0.0539912	0.0570903	0.0558422	0.0550357	0.0614703	0.0666573	0.0693272	0.0596768	0.0597497	0.0557404	0.0560784	0.0543724	0.0633798	0.222322(TRUE)	-117499
NCU00432	1.19464	1.19811	1.33025	1.62254	1.35584	1.47119	1.03394	1	0.0412163	0.0401186	0.0455221	0.0468652	0.0373219	0.0492136	0.0408512	0.037588	0.0433433	0.0383702	0.048812	0.0497879	0.0469379	0.0525075	0.0395588	0.0395793	0.163564(TRUE)	-205883
NCU00434	1.17437	1.4789	1.18103	1.16161	1.21399	1.22231	1.07801	1	0.0463014	0.045127	0.0422404	0.0431866	0.0403647	0.0437582	0.038388	0.0460136	0.044116	0.0518251	0.0441467	0.0397466	0.0413078	0.0392508	0.0416349	0.042348	0.155255(TRUE)	-197876
NCU00435	2.17038	2.86598	1.80833	1	1.79142	1.67543	2.11638	1.52941	0.119458	0.126453	0.108687	0.0813422	0.102802	0.101729	0.109682	0.103881	0.136594	0.135151	0.116159	0.0817409	0.118944	0.107024	0.111783	0.109165	0.297397(TRUE)	-83064.7
NCU00436	1.07527	1.03542	1.22596	1.94681	1	1.04702	1.00527	1.01322	0.0380792	0.0340227	0.0345786	0.0495572	0.0308294	0.0329058	0.0297387	0.0311228	0.0338869	0.0331593	0.0343366	0.0487657	0.0319057	0.0345922	0.0306205	0.0332722	0.408108(TRUE)	-273226
NCU00437	1.33545	1.40014	1.20712	1.21616	1.20443	1.27467	1.02562	1	0.204126	0.189551	0.19774	0.188715	0.173243	0.212746	0.183785	0.173613	0.239128	0.238953	0.215364	0.227021	0.232337	0.2226	0.213733	0.228193	0.211311(TRUE)	-11601.8
NCU00438	2.05189	2.1416	2.60408	1.56574	1.73353	1.75052	1.62678	1	0.259155	0.213267	0.266421	0.227171	0.224741	0.242281	0.204078	0.199447	0.231461	0.263543	0.323018	0.241684	0.215948	0.2551	0.257401	0.201436	0.168769(TRUE)	-17598.4
NCU00439	2.38399	1	0	1.07257	1.37963	4.4367	2.38357	1.90314	1.42341	0.751195	0	0.828077	0.948541	1.82326	1.3171	1.21666	2.03995	1.56166	0	1.82773	1.668	2.72732	1.91756	1.89136	0.193193(TRUE)	-528.693
NCU00440	1.05987	1.13632	1.07382	1.02755	1.09542	1.0915	1.04639	1	0.0228471	0.0258869	0.024835	0.0234262	0.0249394	0.0282054	0.0234043	0.0265392	0.0266538	0.0250782	0.0244954	0.0253823	0.0248428	0.0268634	0.0244995	0.0253382	0.351652(TRUE)	-437818
NCU00441	1	1.1769	1.32002	1.20736	1.13674	1.30891	1.58864	1.96605	0.0804941	0.0820436	0.0841488	0.0813159	0.0790306	0.082507	0.0922876	0.107053	0.0828711	0.0845034	0.081725	0.0842407	0.0920064	0.0959178	0.0961711	0.108422	0.344044(TRUE)	-66947.3
NCU00442	1.33235	1.45287	1.08148	1.07045	1.05695	1.12545	1.19123	1	0.0422606	0.0380117	0.0342972	0.0302085	0.0343081	0.0369189	0.0333696	0.0337091	0.0394026	0.0374343	0.0343016	0.0361913	0.0334781	0.0352791	0.0337267	0.034567	0.399499(TRUE)	-267009
NCU00443	1.55773	1.59188	1.48686	1.09295	1.7576	1.5229	1.29669	1	0.0256834	0.0216041	0.0236435	0.0207651	0.0265673	0.0239493	0.0197464	0.0207721	0.0227198	0.0261798	0.0245886	0.0192409	0.0221408	0.0252867	0.0216549	0.0227485	0.246146(TRUE)	-883061
NCU00444	1.27917	1.37315	1.18277	1	1.1316	1.00163	1.20955	1.21064	0.0532058	0.0506231	0.0511446	0.0426639	0.0458785	0.0493956	0.0456768	0.0497441	0.0523964	0.0534824	0.0506279	0.0541481	0.0486002	0.0480199	0.0493859	0.0524418	0.257758(TRUE)	-157647
NCU00445	1	1.00938	1.07417	1.43142	1.04908	1.1901	1.09724	1.42727	0.0530243	0.0464994	0.0506413	0.0526818	0.0475917	0.0469095	0.0486549	0.0614759	0.0471837	0.0462145	0.049321	0.0592003	0.0491736	0.0506946	0.0497743	0.0579602	0.171872(TRUE)	-139860
NCU00446	1.14488	1.14638	1.5168	1.13393	1	1.45303	1.66946	1.83004	0.104778	0.103046	0.122508	0.107492	0.0935707	0.116323	0.135841	0.129389	0.10059	0.112411	0.123019	0.105877	0.0956366	0.12268	0.12949	0.13555	0.345145(TRUE)	-41879.8
NCU00447	1	1.46092	1.72097	1.76297	1.52415	1.98412	3.11246	3.85435	0.0455517	0.0522452	0.0675219	0.0658244	0.056167	0.0674406	0.0728532	0.0790237	0.0545231	0.0553224	0.0651688	0.059304	0.0610043	0.0687618	0.0761372	0.0953922	0.187487(TRUE)	-232365
NCU00448	1.28153	1.55146	1.40994	1	1.28222	1.5661	1.41528	1.36879	0.115941	0.106401	0.11911	0.0924475	0.104565	0.12419	0.101435	0.10573	0.116915	0.119795	0.131754	0.102008	0.112862	0.111011	0.110702	0.126579	0.295596(TRUE)	-44088.3
NCU00449	26.7759	1.77041	1	1.00019	52.983	8.29235	6.90435	7.01855	0.932358	0.259823	0.187184	0.20133	1.036	0.62456	0.549094	0.567551	1.09185	0.300405	0.212814	0.24331	1.1675	0.547734	0.568716	0.574652	0.278278(TRUE)	-89109.6
NCU00450	1.16658	1.20061	1.17048	1	1.55205	1.71731	1.47729	1.24571	0.0273326	0.0280211	0.0259871	0.0267453	0.0283171	0.0330505	0.0277915	0.0306092	0.0279887	0.0261303	0.026183	0.0243948	0.0280469	0.0347321	0.0298809	0.0301912	0.362563(TRUE)	-502340
NCU00451	1.90888	1.60113	2.57997	1.99028	1.87788	1.86966	1.17588	1	0.195137	0.178705	0.212135	0.185607	0.179996	0.186622	0.135287	0.13515	0.204122	0.176468	0.241933	0.216163	0.205474	0.202067	0.148829	0.142051	0.394795(TRUE)	-28524.1
NCU00453	1.69614	2.12621	1.37763	1	1.4765	1.42572	1.52736	1.41413	0.0692714	0.0697181	0.0587059	0.0540325	0.0634701	0.0659439	0.0543702	0.0710193	0.0688673	0.0770346	0.0582521	0.057794	0.0634922	0.0651588	0.074644	0.0655745	0.157457(TRUE)	-149076
NCU00454	1.01958	1	1.04072	1.05994	1.43823	1.44643	1.5874	1.93797	0.0740495	0.0692181	0.0747834	0.0655906	0.0806375	0.0824227	0.0835327	0.115043	0.077416	0.0785864	0.0693749	0.0827961	0.0865505	0.0916322	0.0811379	0.103105	0.208208(TRUE)	-75699.6
NCU00455	1	1.19415	1.07229	1.24363	1.19249	1.35189	1.47205	1.51866	0.0530455	0.0413927	0.0469145	0.0524782	0.0475702	0.0491629	0.0531863	0.0493495	0.0496393	0.0501709	0.0450433	0.0555862	0.0497584	0.0501772	0.0548214	0.0541646	0.159359(TRUE)	-153811
NCU00456	1.13021	1	5.29581	1.60596	1.10354	1.64526	2.23325	2.25654	0.115073	0.0963114	0.215565	0.128109	0.110403	0.133489	0.131644	0.148819	0.123454	0.105986	0.193941	0.137325	0.105439	0.141332	0.149813	0.151557	0.298098(TRUE)	-57959.3
NCU00458	1.38407	2.53304	1.95986	1.03587	1.53717	1.06673	1.20744	1	0.136618	0.158072	0.147289	0.116475	0.136299	0.113635	0.117679	0.111432	0.137524	0.171854	0.154867	0.12423	0.148998	0.136307	0.130258	0.121804	0.396396(TRUE)	-34627.5
NCU00459	1.03651	1.12134	1.12491	1.28696	1	1.22453	1.94069	2.53535	0.0534226	0.048278	0.0539758	0.0558718	0.0420902	0.0508348	0.0611774	0.0709017	0.0482378	0.0472326	0.0601352	0.0551087	0.0525902	0.0573464	0.0594695	0.0712449	0.198498(TRUE)	-147401
NCU00461	1.43205	2.60394	2.28865	1	1.43335	1.50227	2.02552	1.99712	0.0382003	0.0505877	0.0458692	0.0308578	0.0369896	0.0412837	0.0420034	0.0426917	0.041468	0.0540529	0.0513877	0.0344576	0.0414274	0.0372966	0.0456639	0.0508476	0.316717(TRUE)	-432009
NCU00462	2.84262	1	3.08804	6.17791	5.2661	8.59498	6.56301	5.73626	1.64087	0.769737	1.63541	2.58368	2.14581	2.85022	2.34574	2.38553	2.57658	1.88593	2.71313	3.25101	2.50192	3.28627	3.02556	3.07733	0.155355(TRUE)	-1408.53
NCU00463	2.45853	2.96517	3.26521	1.87737	1.64237	1.50358	1.21716	1	0.148638	0.150564	0.176615	0.135809	0.123811	0.113322	0.106858	0.100394	0.151766	0.167824	0.20227	0.146091	0.129517	0.115645	0.11061	0.106427	0.301001(TRUE)	-62592.1
NCU00464	3.32471	2.47198	3.83	2.84372	1.48917	1.27128	1.24006	1	0.0435515	0.0410665	0.0431238	0.044925	0.0299809	0.0319984	0.029123	0.024638	0.040452	0.0410716	0.0487768	0.0408425	0.0298697	0.0272706	0.0317444	0.0245598	0.231031(TRUE)	-791782
NCU00465	1.57359	1.93528	1.63717	1.12631	1.26211	1	1.19594	1.26085	0.0456198	0.0415957	0.0429216	0.0405187	0.0373935	0.0319741	0.0396765	0.0373908	0.0416114	0.0407017	0.0510588	0.0442412	0.0326537	0.0346197	0.0369627	0.0366261	0.158258(TRUE)	-287670
NCU00466	1.65187	1.98254	2.23845	1	1.2445	1.29093	1.82947	1.7271	0.130488	0.132703	0.149327	0.100557	0.113595	0.112997	0.126205	0.124238	0.130318	0.156042	0.134787	0.10381	0.105088	0.113348	0.127949	0.12723	0.323023(TRUE)	-49319.8
NCU00467	1.39299	2.22688	1.2509	1	1.15997	1.17482	1.52935	1.46437	0.0759485	0.0993432	0.0809645	0.0688993	0.0595645	0.0816721	0.0708037	0.0776167	0.0862758	0.0896702	0.0715768	0.0755667	0.0767972	0.0704938	0.0810596	0.076813	0.22953(TRUE)	-89608.5
NCU00468	2.16737	1.88316	1.59161	1.50103	1.46634	1.39922	1.17204	1	0.126109	0.113504	0.124226	0.119533	0.112692	0.100391	0.097121	0.102766	0.134113	0.126968	0.114143	0.122093	0.117682	0.11935	0.0991332	0.104582	0.353453(TRUE)	-51717.6
NCU00469	1.5866	1.98727	1.31603	1.03817	1	1.08613	1.10877	1.05354	0.102089	0.109749	0.0967139	0.086406	0.0827809	0.0926289	0.0852502	0.0902631	0.115704	0.121824	0.102986	0.0967017	0.0988861	0.0902796	0.0917072	0.105096	0.340541(TRUE)	-50654.9
NCU00470	1.46165	2.07185	1.35106	1	1.44982	1.44709	1.17834	1.06579	0.135531	0.153144	0.137703	0.125214	0.140399	0.14126	0.130676	0.13109	0.16488	0.17318	0.135925	0.13209	0.142131	0.153666	0.129845	0.133952	0.373073(TRUE)	-31054
NCU00471	2.01545	3.43153	2.29002	1.72178	1.66212	1.72421	1.22872	1	0.162318	0.208053	0.15659	0.15545	0.151027	0.14908	0.136145	0.118269	0.189438	0.208287	0.187558	0.165343	0.168765	0.166439	0.132349	0.142083	0.388789(TRUE)	-40236.8
NCU00472	1.65176	1.83243	1.66493	1.10144	1.09722	1	1.56453	1.36182	0.0536016	0.0484889	0.0470915	0.0424814	0.0410255	0.0407157	0.0458457	0.0478832	0.052219	0.0505455	0.0477793	0.0416379	0.0431114	0.0420524	0.0510372	0.0410165	0.171271(TRUE)	-246038
NCU00473	2.17043	2.87651	4.27758	9.43246	1	1.23969	2.48499	2.47523	0.37204	0.380343	0.507062	0.77948	0.241049	0.300984	0.369193	0.424593	0.420039	0.519288	0.579553	0.63182	0.308878	0.336221	0.45733	0.506141	0.184985(TRUE)	-14723.2
NCU00475	2.26769	1.51603	2.68195	2.12168	1.42389	1.15093	1.11275	1	0.0365035	0.0284966	0.0376866	0.0339405	0.0284948	0.0219849	0.0218577	0.0228317	0.0328725	0.0276726	0.0378301	0.0299343	0.02577	0.0236195	0.0229091	0.0212482	0.214815(TRUE)	-820984
NCU00476	1.22817	1.78714	1	1.23686	1.31413	1.09874	1.56123	1.65239	0.0835281	0.0957701	0.0722487	0.0835459	0.0841034	0.0833205	0.0957774	0.102934	0.0916977	0.0968206	0.0811439	0.0943176	0.0868247	0.08123	0.097311	0.085091	0.260761(TRUE)	-66205.3
NCU00477	1.73075	1.98101	1.68547	1.45868	1.48659	1.47911	1.18823	1	0.019117	0.0238767	0.0213137	0.01858	0.0191229	0.0185693	0.0171948	0.0170633	0.0222686	0.0205772	0.0237256	0.0205316	0.0192759	0.0193837	0.0149924	0.0166308	0.243443(TRUE)	-1230000
NCU00478	1.41229	1.97285	1.15721	1	1.50357	1.67231	3.40093	3.2571	0.129386	0.147401	0.113135	0.111121	0.118646	0.12266	0.161437	0.183949	0.139084	0.139285	0.108349	0.10946	0.136184	0.141635	0.177002	0.197073	0.318118(TRUE)	-55485.8
NCU00480	1.16401	1.61397	1.18955	1.07944	1	1.17949	2.4998	3.30736	0.0499103	0.0527629	0.0441538	0.0454571	0.042155	0.044678	0.0591981	0.0662403	0.0423803	0.0511267	0.0496904	0.0447591	0.0456384	0.0517355	0.0715221	0.0649755	0.167768(TRUE)	-240269
NCU00481	1.14878	1.44764	1	1.31186	1.04754	1.71863	1.78921	1.86907	0.0322129	0.0339718	0.0333944	0.0376636	0.0305898	0.0372019	0.038403	0.0399541	0.0347695	0.0370959	0.0326488	0.0354253	0.029984	0.0394483	0.042559	0.0443505	0.398999(TRUE)	-347817
NCU00483	1.55688	1.47208	1.31302	1.19814	1.0887	1.14391	1.19678	1	0.126094	0.114695	0.120758	0.110608	0.104218	0.109854	0.103953	0.100194	0.118017	0.116168	0.107419	0.123067	0.108485	0.113807	0.112487	0.116958	0.320621(TRUE)	-36897.4
NCU00484	2.1815	2.44782	1.87319	1.1854	1.67112	1.4461	1.25446	1	0.0627903	0.0554793	0.0521679	0.0436901	0.0467628	0.0384052	0.0394148	0.0380007	0.058496	0.0555459	0.0535638	0.0436305	0.0477536	0.0489731	0.0438067	0.0388048	0.15996(TRUE)	-269950
NCU00485	1	4.21404	2.12124	1.4068	1.4565	2.08517	4.57924	2.6488	0.645505	1.39617	0.987547	0.768872	0.759819	1.01273	1.38329	1.09465	1.13218	1.72921	1.41967	1.20666	1.20541	1.4609	1.66635	1.57958	0.427327(TRUE)	-1423.66
NCU00486	1.54095	1.71374	1.29991	1.20573	1.37186	1.48832	1.18814	1	0.0376297	0.0412947	0.0390617	0.0383088	0.0366288	0.0390871	0.0327661	0.0309621	0.0416049	0.0451039	0.0359962	0.0394692	0.0383121	0.0394894	0.0355714	0.0350209	0.322122(TRUE)	-325048
NCU00487	1.68177	1.70092	1.45834	1.03658	1.49931	1.04864	1.11071	1	0.185599	0.173288	0.158102	0.139205	0.165206	0.143135	0.139819	0.144623	0.199535	0.175639	0.178078	0.171216	0.17759	0.144609	0.158256	0.152361	0.433934(TRUE)	-20987.3
NCU00488	1.19963	1.90638	1.4255	1	1.38515	1.29907	1.30342	1.19825	0.0299775	0.0370952	0.0344372	0.0272082	0.0316141	0.0279081	0.0306449	0.0279138	0.0326746	0.0331464	0.0310482	0.0271545	0.0311476	0.0281254	0.0295667	0.0295197	0.412713(TRUE)	-428285
NCU00489	2.24843	1.38192	3.49677	2.5976	1.49971	1.3886	1	1.00544	0.0357655	0.0261198	0.0358174	0.0355937	0.0268467	0.0244009	0.021092	0.0234542	0.0320656	0.0263243	0.0392412	0.0370914	0.0231328	0.0301404	0.022358	0.0234791	0.303604(TRUE)	-859865
NCU00490	1.40358	1.46923	1.43688	1.2428	1.23055	1.30017	1	1.0077	0.060844	0.0529419	0.0575371	0.0514605	0.0574195	0.054919	0.0452732	0.0499263	0.0598443	0.0520538	0.0612258	0.0597384	0.0546972	0.0716106	0.0506215	0.0495563	0.18969(TRUE)	-145424
NCU00491	4.94627	1	1.90678	1.67831	1.52761	1.99955	2.13872	2.31993	1.09976	0.505744	0.690484	0.650062	0.60588	0.714661	0.722629	0.826181	1.41153	0.745293	0.969076	0.899313	0.809039	0.888919	1.01073	1.06691	0.46016(TRUE)	-2259.46
NCU00492	1.47321	1.17195	1.44335	1.51874	1.25992	1.36723	1.09024	1	0.0592875	0.0421377	0.0476438	0.0515777	0.0428056	0.0499042	0.0414487	0.0419235	0.0504886	0.0458603	0.0524241	0.0536153	0.0451621	0.0452383	0.0471127	0.0419322	0.351752(TRUE)	-189741
NCU00493	1.33025	2.01215	1.53479	1.27629	1.3562	1.2321	1.17003	1	0.0438265	0.0495581	0.0438967	0.0442885	0.0424584	0.0451673	0.0363495	0.0386556	0.0434344	0.0536279	0.0499769	0.0444002	0.0385179	0.0432313	0.0418187	0.0374475	0.166767(TRUE)	-241561
NCU00494	1.39283	2.12133	1.85831	1.00504	1.17016	1.01087	1.01128	1	0.12047	0.141009	0.145602	0.107267	0.10159	0.109612	0.107589	0.109383	0.137939	0.147291	0.139161	0.110771	0.11932	0.101839	0.0984885	0.10621	0.318418(TRUE)	-37576.3
NCU00495	1.36715	1.16372	1.68145	1.56848	1	1.32516	1.26707	1.76706	0.0762462	0.0714356	0.0844469	0.0821379	0.0647438	0.0771743	0.0802727	0.0789268	0.0835846	0.0688103	0.0888637	0.0841539	0.0664528	0.0707484	0.0652432	0.0875266	0.269069(TRUE)	-91976.6
NCU00496	6.51534	2.51341	12.4064	81.2873	1.80513	1	1.67522	2.44285	0.623277	0.36501	0.917319	1.06738	0.337022	0.270683	0.303123	0.410421	0.650575	0.436928	0.9566	1.15167	0.360394	0.293117	0.369356	0.4563	0.301902(TRUE)	-56410
NCU00497	2.33764	4.3162	5.25118	7.70188	1	1.21079	2.0741	2.16062	0.273873	0.350551	0.385308	0.446944	0.173088	0.197422	0.246473	0.26624	0.276201	0.367896	0.398681	0.438155	0.187072	0.217146	0.241107	0.300253	0.334735(TRUE)	-31404.4
NCU00498	1.9396	2.42014	2.13444	2.58565	1	1.01988	1.25712	1.00265	0.148238	0.157615	0.150684	0.170671	0.10196	0.110321	0.117112	0.114372	0.166225	0.170441	0.161008	0.174844	0.115629	0.116716	0.123507	0.119866	0.339139(TRUE)	-43747.1
NCU00500	2.14579	2.05463	1	1.2375	2.08045	1.24112	1.50964	2.22763	0.513737	0.450385	0.33342	0.402302	0.485582	0.379547	0.424763	0.539931	0.620307	0.562667	0.447075	0.496349	0.530587	0.473243	0.506398	0.586858	0.331932(TRUE)	-4626.43
NCU00501	1.22124	1.62978	1	1.05515	1.84542	2.046	2.02337	1.78824	0.169052	0.164322	0.129481	0.140579	0.152818	0.171827	0.168929	0.167458	0.164277	0.17022	0.150617	0.154119	0.188406	0.18492	0.172146	0.177745	0.369169(TRUE)	-28697.2
NCU00502	1.47378	1.58151	1.65458	1.09307	1.39552	1.10391	1.04911	1	0.0270721	0.029574	0.0275373	0.0261096	0.0308613	0.0271318	0.0238266	0.0237086	0.0300489	0.0293169	0.032063	0.02654	0.0287989	0.0242292	0.0234693	0.026958	0.303103(TRUE)	-507612
NCU00503	1.32233	1.46906	1.54337	1	1.34228	2.27364	2.54498	2.78961	0.0996219	0.105107	0.102929	0.0783939	0.0821607	0.127813	0.109574	0.135452	0.103108	0.103356	0.10397	0.0902629	0.0973273	0.116952	0.134075	0.135572	0.265766(TRUE)	-75540
NCU00504	1.9455	2.07809	2.30623	1.04535	1.83952	1.42353	1	1.06508	0.228353	0.237029	0.254246	0.164885	0.227746	0.210593	0.183793	0.198805	0.301705	0.306166	0.292726	0.198012	0.265478	0.257056	0.188967	0.223197	0.179479(TRUE)	-15274.6
NCU00505	1.58367	1.96785	1.66212	1.01756	1.28919	1.32673	1.24685	1	0.093552	0.0925296	0.0813861	0.0755972	0.0773734	0.070668	0.0726101	0.0770825	0.0919461	0.0883123	0.0911243	0.0793792	0.0877895	0.0814787	0.0823518	0.0759306	0.260861(TRUE)	-82142.8
NCU00506	1.32714	1.75783	1.55398	1.06079	1	1.03511	1.50098	1.52815	0.0753372	0.0741076	0.0796515	0.0669529	0.0624213	0.0626622	0.0779544	0.0684229	0.0781105	0.0757781	0.0788871	0.0714861	0.059995	0.0680152	0.069793	0.0777142	0.264264(TRUE)	-99044.4
NCU00509	3.4049	2.56879	4.74893	1	1.95527	2.51522	3.54559	2.3876	0.178906	0.151712	0.201797	0.105637	0.142226	0.142501	0.181311	0.16004	0.193703	0.172237	0.202491	0.109704	0.138652	0.1537	0.156561	0.159977	0.257157(TRUE)	-84179.3
NCU00510	2.76631	1	2.25784	4.00179	2.22926	2.04861	1.36724	1.58242	0.866302	0.518008	0.752346	0.932956	0.787554	0.684708	0.561937	0.613838	1.01007	0.664863	0.847711	1.22499	0.895682	0.896275	0.740947	0.844826	0.427628(TRUE)	-2522.42
NCU00512	1.37628	1	1.45443	1.17649	1.71492	2.34093	2.75336	2.67496	0.127563	0.108501	0.141096	0.124093	0.141378	0.172124	0.166954	0.179898	0.150799	0.121837	0.145838	0.146239	0.140491	0.168497	0.176819	0.195165	0.265866(TRUE)	-43552.7
NCU00513	1.64479	2.14697	1.7204	1.05079	1.40917	1.36356	1.13553	1	0.0587258	0.0574504	0.0547814	0.0453029	0.0477957	0.0526475	0.0474426	0.0470784	0.0551998	0.0635568	0.0644234	0.0495485	0.0505455	0.0500717	0.0468229	0.0451282	0.178679(TRUE)	-185876
NCU00515	1.17633	1	1.35697	1.68185	1.45625	1.69366	1.79943	1.97797	0.0372205	0.0349934	0.035748	0.0412491	0.0391438	0.0400634	0.0461376	0.0488016	0.0400449	0.0355707	0.0415487	0.044293	0.0457926	0.0448521	0.0457407	0.050125	0.403403(TRUE)	-343035
NCU00516	1.69324	1	1.48557	1.90084	1.27882	1.4689	1.20459	1.26283	0.273627	0.200225	0.221999	0.269675	0.219343	0.24093	0.201976	0.226601	0.297432	0.221117	0.271729	0.279052	0.235228	0.230229	0.24201	0.231386	0.213313(TRUE)	-11001.1
NCU00517	1.22991	1.1591	1.18021	1.12142	1.11539	1.05399	1.00958	1	0.076639	0.0688726	0.0661538	0.0641409	0.0725661	0.0620052	0.0601842	0.0644642	0.0753347	0.06935	0.0666871	0.0666929	0.0653555	0.0638688	0.0577996	0.0746204	0.264665(TRUE)	-79229.2
NCU00518	1.61048	2.11732	1.68617	1.56736	1.11771	1	1.12823	1.03688	0.0735044	0.0790766	0.0694975	0.0688686	0.0594413	0.066195	0.0600843	0.0602412	0.0794633	0.0742515	0.0717713	0.0784358	0.0618427	0.0566458	0.055989	0.0635386	0.215616(TRUE)	-122921
NCU00519	1.60338	1.64649	1.86255	1.13187	1.01538	1	1.16013	1.11334	0.0757781	0.070081	0.0634051	0.0561972	0.0514981	0.0503699	0.0494004	0.0539317	0.0669617	0.0669055	0.0729922	0.0570455	0.0594584	0.0555891	0.0584064	0.0661577	0.176677(TRUE)	-132706
NCU00520	1.51855	1.8149	2.01258	9.09139	1.42222	1.29297	1	1.01675	0.106019	0.11408	0.116603	0.18647	0.0836633	0.0980206	0.077339	0.0762447	0.107637	0.117972	0.111191	0.246226	0.103514	0.0839332	0.0813613	0.0908819	0.263564(TRUE)	-102059
NCU00521	1.86487	1.99292	1.46915	1.01673	1.11081	1	1.48654	1.42822	0.0669162	0.0548052	0.0640228	0.0520068	0.0444666	0.0522399	0.0503065	0.0635203	0.0648944	0.065772	0.0591712	0.0504709	0.0528083	0.0412558	0.0532544	0.0599561	0.169469(TRUE)	-164276
NCU00522	1.80342	1.82469	6.45024	9.0453	1.67057	1.40957	1	1.204	0.251482	0.200538	0.423069	0.404568	0.216021	0.202503	0.165233	0.192976	0.250047	0.239829	0.404924	0.450653	0.245426	0.238138	0.192496	0.217609	0.376376(TRUE)	-28694.3
NCU00523	1.6737	1.38201	1.46739	1.05722	1	1.16193	1.56168	1.65375	0.0971611	0.0862622	0.0900765	0.0834973	0.0731186	0.0751345	0.0954502	0.0959662	0.0956063	0.0908047	0.090116	0.0786522	0.0721862	0.0808638	0.0833909	0.0929418	0.281381(TRUE)	-72641.2
NCU00524	2.9685	1	2.6262	3.04782	1.52989	1.91361	2.5105	2.94758	0.357596	0.212711	0.33928	0.398815	0.275785	0.296198	0.311175	0.376902	0.475357	0.221127	0.373023	0.436878	0.304563	0.332067	0.362163	0.407274	0.181381(TRUE)	-14965.2
NCU00525	23.649	1.93915	0	1	0	0	13.8147	62.6497	6.08772	1.34096	0	0.841272	0	0	4.67657	9.11414	7.4088	2.62994	0	2.10859	0	0	5.19646	8.02926	0.303203(TRUE)	-2372.01
NCU00526	17.8114	1.55079	1	2.2881	1.39115	3.21992	4.04904	6.94411	1.89278	0.584907	0.462222	0.83988	0.596763	0.940049	0.971884	1.49236	1.90404	0.78698	0.70447	1.03923	0.792127	0.98175	1.23868	1.62045	0.314515(TRUE)	-5185.08
NCU00527	1.77804	2.35538	2.01492	1	1.31889	1.10197	1.14618	1.03334	0.100548	0.109216	0.0944925	0.0771947	0.0821504	0.0756133	0.0758512	0.0717034	0.122333	0.106767	0.100407	0.0813259	0.0844717	0.086512	0.0775632	0.0825855	0.261762(TRUE)	-78614.2
NCU00528	1.03249	1.28808	1.12909	1	1.06472	1.23671	1.27661	1.29858	0.0479889	0.0497703	0.0547366	0.0535602	0.0457006	0.053847	0.0466936	0.0553191	0.0502579	0.0539159	0.0496884	0.0447568	0.0505521	0.0522388	0.0522488	0.0507687	0.166967(TRUE)	-148021
NCU00529	4.94788	1.30435	1.31716	1	2.2469	1.14011	3.68488	5.47196	1.64904	0.766409	0.755744	0.631603	1.00635	0.67517	1.37874	1.69845	1.99383	1.18655	1.14898	1.12377	1.44127	1.10795	1.59262	2.03567	0.390691(TRUE)	-1471.52
NCU00530	1.76505	0	1.0489	0	1.03528	0	1	1.76949	1.3881	0	0.874427	0	0.848056	0	0.831022	1.35533	2.30906	0	1.94434	0	2.19625	0	2.19323	2.39843	0.324825(TRUE)	-121.25
NCU00531	1	0	0	0	2.49809	21.2425	227.549	335.194	0.862835	0	0	0	1.60395	6.05378	19.4148	25.8709	2.58019	0	0	0	2.65254	8.2604	20.5492	20.9215	0.454955(TRUE)	-11809.9
NCU00532	nan	nan	nan	nan	inf	inf	inf	inf	nan	nan	nan	nan	inf	inf	inf	inf	nan	nan	nan	nan	inf	inf	inf	inf	0.336136(TRUE)	-120.107
NCU00533	1	0	2.56573	2.85048	5.82972	2.01704	9.88807	15.5657	0.828511	0	1.6759	1.73586	2.62376	1.45141	3.55075	5.30744	2.28154	0	2.71468	3.30734	3.66516	2.70475	4.83035	5.08222	0.207508(TRUE)	-996.876
NCU00534	2.16084	1	1.97836	1.60994	1.91356	1.72108	21.0978	27.4379	0.526033	0.337228	0.48798	0.47256	0.455969	0.43308	1.35056	1.40833	0.635229	0.447209	0.565129	0.521908	0.567979	0.529489	1.17682	1.26955	0.215716(TRUE)	-16822.8
NCU00535	3.92989	4.2026	4.52431	4.45921	1.86653	1.51998	1.1837	1	0.606474	0.573856	0.679885	0.644511	0.410542	0.33828	0.259372	0.258676	0.5541	0.644182	0.706223	0.654279	0.404872	0.389326	0.332281	0.309698	0.195796(TRUE)	-11914.5
NCU00536	1.21869	1	1.25344	1.18708	1.5454	1.3368	1.27229	1.36578	0.0791864	0.0602893	0.0689074	0.0697262	0.0674244	0.0711769	0.0633403	0.0747764	0.0674013	0.0709143	0.0765177	0.0775814	0.082107	0.0726672	0.0700245	0.0748386	0.202102(TRUE)	-91821.3
NCU00537	1.29692	1.25734	1.48792	2.95149	1	1.42189	1.97239	1.91167	0.0569612	0.0474101	0.0571546	0.0684751	0.0446414	0.0546124	0.0657333	0.0578552	0.0509127	0.0546694	0.0580666	0.0803858	0.0469882	0.0499511	0.0536079	0.0553852	0.182883(TRUE)	-207737
NCU00538	1	1.17245	1.12193	1.47069	1.07011	1.31055	2.23549	2.65351	0.0717723	0.0759937	0.0699854	0.084526	0.0764929	0.0823265	0.0884198	0.0976999	0.0715866	0.0768662	0.0774978	0.0896087	0.0754757	0.0784958	0.094304	0.117285	0.258559(TRUE)	-84286
NCU00541	1.12756	1.11571	1.34381	4.07053	1.07065	1.0755	1	1.18788	0.0285495	0.0273735	0.0284544	0.0434825	0.0265023	0.0262813	0.0236442	0.0295613	0.0281707	0.0270422	0.0307004	0.0502191	0.0290034	0.0294928	0.0264279	0.0312593	0.338238(TRUE)	-496296
NCU00542	1.50507	1.38514	1	3.11901	1.51452	1.64225	1.83073	2.05688	0.0543097	0.0483723	0.0475983	0.069917	0.0492431	0.0655155	0.0597476	0.0654365	0.0553987	0.0474034	0.0484693	0.0637277	0.0570703	0.0689802	0.0517195	0.0732441	0.154154(TRUE)	-230104
NCU00545	1	1.0004	1.61654	3.02923	1.05769	1.53881	1.59023	2.62894	0.0569691	0.0477804	0.0611793	0.0903043	0.0560429	0.0601688	0.0685487	0.0893777	0.0601021	0.0584407	0.0691618	0.0862903	0.0548765	0.0688343	0.0651102	0.105698	0.16006(TRUE)	-152924
NCU00547	1.47326	1	1.05742	1.11468	11.4403	23.8741	10.1601	6.33921	0.137276	0.103395	0.111406	0.117919	0.316522	0.443888	0.313404	0.337665	0.146955	0.116857	0.119276	0.126426	0.296819	0.433118	0.314663	0.272861	0.342843(TRUE)	-168612
NCU00548	1.17603	1.50825	1.55168	1	2.03474	2.0264	1.5294	1.06335	0.130626	0.131647	0.138639	0.109166	0.150908	0.149667	0.127457	0.117514	0.140932	0.141044	0.153819	0.123848	0.173226	0.173099	0.126026	0.134328	0.266366(TRUE)	-36219.1
NCU00549	1.78593	1.72687	2.11499	1.68855	1.05088	1.01143	1.02245	1	0.0840427	0.0887373	0.104482	0.0956827	0.0751401	0.0730067	0.0670046	0.073664	0.0936008	0.0953802	0.103386	0.0953845	0.0703965	0.0798707	0.0761745	0.0700135	0.235435(TRUE)	-79029.7
NCU00550	1.03004	1	1.02358	1.7094	1.14711	1.62043	1.30945	1.38228	0.0602865	0.0533037	0.063155	0.0906543	0.0579717	0.0719441	0.0668696	0.0737992	0.0663266	0.0621554	0.067231	0.0688582	0.064903	0.0736934	0.0698561	0.0724693	0.25045(TRUE)	-102870
NCU00551	1.09524	1.15451	1.2214	1	1.02324	1.06967	1.23936	1.32879	0.032399	0.027351	0.0289881	0.0249965	0.028834	0.0265492	0.0336804	0.0312045	0.0270175	0.0292904	0.028405	0.0312054	0.0307119	0.029008	0.0277955	0.0315727	0.150751(TRUE)	-375181
NCU00552	7.06844	16.9274	11.8586	4.46412	4.52546	1.57157	1.50305	1	0.289026	0.337133	0.322818	0.241528	0.198059	0.112766	0.107263	0.0996959	0.265541	0.319704	0.279373	0.234258	0.222559	0.150986	0.13944	0.112962	0.18959(TRUE)	-167599
NCU00553	1.26369	1.48203	1.14452	1	1.21323	1.47398	1.506	1.34396	0.0565233	0.04857	0.0453081	0.0538602	0.0571114	0.0524139	0.0500265	0.0550314	0.0476121	0.0498138	0.051504	0.0446485	0.0466174	0.055311	0.0544045	0.0537641	0.19049(TRUE)	-172670
NCU00554	1.32455	1.47066	1	1.25909	1.09913	1.03293	1.34768	1.78277	0.0703441	0.0679032	0.0604924	0.066991	0.0625654	0.0592857	0.056746	0.0807196	0.0664102	0.0667278	0.0599287	0.0668725	0.0576244	0.057238	0.0676684	0.0676471	0.246647(TRUE)	-106652
NCU00557	3.16358	2.45679	1.43904	1.22756	1	1.99393	1.6981	1.97586	0.949657	0.960583	0.648008	0.628055	0.539474	0.834185	0.709801	0.867715	1.34823	1.13358	0.987616	0.970923	0.82558	1.08688	0.940508	1.13028	0.154555(TRUE)	-1571.48
NCU00558	2.4204	1.27174	1	1.48001	1.45453	2.92919	2.86626	2.26817	0.159627	0.112488	0.102863	0.115719	0.114838	0.174927	0.16208	0.144585	0.153769	0.120634	0.121981	0.133326	0.127749	0.181392	0.164329	0.167757	0.277578(TRUE)	-54580.2
NCU00559	2.22166	2.22524	2.92329	1	6.81929	8.01196	5.04574	4.65885	0.120948	0.110908	0.122729	0.0811097	0.224182	0.233191	0.154179	0.173555	0.110829	0.108064	0.118656	0.0758875	0.164316	0.211027	0.159386	0.17836	0.203704(TRUE)	-204221
NCU00560	1.43112	2.43611	1.81715	1	1.7874	1.65108	1.3177	1.37304	0.148289	0.174024	0.149827	0.120448	0.138047	0.148896	0.119848	0.12405	0.147814	0.161405	0.15333	0.114424	0.157906	0.142863	0.133808	0.143036	0.268368(TRUE)	-39025.5
NCU00561	1.44216	1.24009	1	1.20391	1.28045	1.36161	1.30442	1.35454	0.0853077	0.0834441	0.0751482	0.0864976	0.0854166	0.081742	0.0831977	0.0886833	0.0881467	0.0775255	0.0736593	0.0854748	0.0826807	0.0869177	0.0877033	0.0909061	0.238939(TRUE)	-66254.9
NCU00562	1.60567	1.86203	1.70373	1	1.40007	1.35961	1.26019	1.43138	0.0642254	0.067948	0.073947	0.0558642	0.0632141	0.0602551	0.0628919	0.0726443	0.0736589	0.0746023	0.0699339	0.0564708	0.0587957	0.0727643	0.062864	0.0721342	0.213814(TRUE)	-126621
NCU00563	1.32735	1.17727	2.2077	1	2.20769	4.26889	10.4136	11.9286	0.225137	0.190196	0.270032	0.183477	0.279191	0.39383	0.447498	0.552019	0.241926	0.2158	0.292185	0.202501	0.280033	0.327706	0.538876	0.508459	0.316917(TRUE)	-38470.5
NCU00564	1.71854	1.77519	1.86583	1.06093	1.71582	1.39757	1.23582	1	0.0718348	0.0648233	0.0637683	0.0600059	0.0703356	0.0620972	0.0619976	0.0562696	0.0797842	0.0757568	0.0753089	0.0598868	0.0685145	0.0637955	0.0544303	0.0560259	0.212613(TRUE)	-140961
NCU00565	1.23669	1.02159	1.19955	2.38554	1	1.10314	1.16837	1.18093	0.072786	0.068771	0.0720205	0.0917221	0.0635618	0.0646024	0.0694606	0.0775362	0.074036	0.0658814	0.0765242	0.0968295	0.0628474	0.0687469	0.06629	0.0701498	0.282583(TRUE)	-83999.4
NCU00566	2.34565	2.68611	1.73746	1	1.75243	1.50959	1.64901	1.04866	0.0738519	0.0592387	0.0619768	0.0414203	0.0617416	0.0487922	0.0550741	0.0467956	0.0815675	0.0664681	0.0479074	0.0498197	0.0486594	0.0543091	0.0556619	0.0446946	0.154555(TRUE)	-246234
NCU00567	1.11676	1.26772	1.32525	1.21602	1	1.00432	1.57219	2.04022	0.0476661	0.0476	0.0487379	0.0503643	0.043557	0.0502671	0.0557823	0.0682953	0.0518196	0.045797	0.0477918	0.0529281	0.0464314	0.0426875	0.0528788	0.059171	0.193994(TRUE)	-187364
NCU00568	1.45161	1.89689	1.49193	1	1.27317	1.34849	3.73845	4.63556	0.107461	0.123763	0.110306	0.0965379	0.0925123	0.098215	0.169565	0.17533	0.119953	0.115439	0.113462	0.0903285	0.102838	0.10732	0.14906	0.164077	0.270771(TRUE)	-80335.3
NCU00569	1.24512	1.60954	1.30037	1.03472	1.05387	1	1.26867	1.03349	0.12588	0.126417	0.118035	0.102147	0.104487	0.107322	0.111731	0.10663	0.116431	0.122719	0.120243	0.118647	0.105995	0.113599	0.118153	0.124685	0.384384(TRUE)	-33222.5
NCU00570	1.85905	2.77948	1.80008	1	1.1924	1.10801	2.19276	3.00175	0.310456	0.340612	0.285871	0.225577	0.241284	0.234536	0.342009	0.331782	0.344222	0.370097	0.320581	0.256675	0.25452	0.300217	0.365786	0.382889	0.207307(TRUE)	-12315.8
NCU00571	1.88013	2.53981	1.86566	1	1.62252	1.32889	1.928	1.89162	0.0966755	0.102816	0.0879466	0.0725292	0.0863312	0.0890713	0.0955074	0.0988126	0.109562	0.112695	0.105121	0.0733359	0.0897841	0.0778316	0.0989238	0.106344	0.233333(TRUE)	-97616.9
NCU00572	2.4493	1	1.49723	1.45497	1.15976	1.26378	3.46473	7.38778	0.14358	0.0917797	0.115296	0.11517	0.0971529	0.119025	0.164744	0.205544	0.157115	0.0970128	0.125282	0.1249	0.0972654	0.123767	0.150095	0.219883	0.232633(TRUE)	-81038.6
NCU00573	1.39833	1.56209	1.39118	1.09045	1.61275	1.50807	1.31693	1	0.0263203	0.0257156	0.0250057	0.024513	0.0275544	0.0253028	0.0234177	0.0211639	0.0249614	0.0264122	0.0256449	0.0238669	0.0276532	0.0258887	0.0259252	0.0238793	0.434134(TRUE)	-653993
NCU00574	1.67712	1	2.20809	2.21401	1.71927	1.86999	2.52099	2.66755	0.355119	0.254465	0.331751	0.358881	0.32266	0.346197	0.357818	0.423559	0.359752	0.267877	0.390554	0.390326	0.34948	0.381018	0.400111	0.420085	0.228428(TRUE)	-9896.68
NCU00575	1.31305	1.48364	1.20375	1	1.25482	1.37772	1.47676	1.51388	0.025884	0.0268257	0.0267862	0.0227419	0.0232864	0.0247143	0.0280515	0.032922	0.0257163	0.0229834	0.0241644	0.0259228	0.0236584	0.0253663	0.0237611	0.0251541	0.338739(TRUE)	-616643
NCU00576	1.06587	1.36826	1.24065	1.08652	1	1.02376	1.02315	1.14267	0.0700785	0.0749587	0.0649928	0.0689486	0.0626525	0.0625413	0.0613508	0.0637484	0.0711395	0.0860373	0.0791788	0.0757734	0.0727971	0.0631475	0.065063	0.0788445	0.234134(TRUE)	-77287
NCU00577	1.27473	1.56139	1.23827	1.1173	1.1965	1	1.56984	1.65329	0.0806511	0.0849674	0.0792232	0.0875195	0.0695178	0.0721711	0.0811194	0.0808333	0.0799326	0.0836788	0.0797841	0.0693794	0.0779606	0.083765	0.0889183	0.0815159	0.251552(TRUE)	-81202.2
NCU00578	2.56322	3.22102	1.86702	1	1.67991	1.79193	2.0388	1.43918	0.263316	0.283271	0.210863	0.183685	0.209997	0.219292	0.217294	0.18992	0.304506	0.2739	0.245735	0.193144	0.238324	0.222653	0.231587	0.240428	0.451351(TRUE)	-23571.7
NCU00579	1.09234	1.26127	1.28285	1.39512	1	1.19038	1.44529	1.73536	0.0370899	0.0345787	0.038976	0.0382249	0.0299957	0.0339682	0.0375307	0.042311	0.0366975	0.0395663	0.0350528	0.0378435	0.0310227	0.0350735	0.0364636	0.0432911	0.366366(TRUE)	-320278
NCU00580	1.52332	2.42642	2.27584	1.59107	1.37026	1	1.12035	1.54023	0.115219	0.134888	0.125215	0.117689	0.111158	0.0915658	0.0860756	0.109753	0.143717	0.141314	0.154234	0.118401	0.112863	0.104295	0.102317	0.131469	0.293493(TRUE)	-53131.3
NCU00581	1.6967	1.533	1.71075	1.28394	1.40061	1.28735	1.2144	1	0.105261	0.091269	0.0896041	0.0887849	0.0878195	0.0918998	0.0840935	0.0794628	0.0977775	0.0961753	0.108524	0.0840855	0.0882303	0.0885843	0.0843023	0.0740612	0.324625(TRUE)	-69310.9
NCU00582	1.2595	2.65724	1.5617	1.93661	1	2.22571	6.92552	10.8393	0.0938081	0.134407	0.127274	0.113475	0.0864053	0.114765	0.196562	0.240189	0.107017	0.14444	0.109998	0.138933	0.0832658	0.112221	0.249554	0.21322	0.219119(TRUE)	-141141
NCU00583	1.02977	1	1.39627	1.25853	2.05437	2.34652	1.48947	1.94602	0.507766	0.497574	0.608607	0.592121	0.7328	0.76361	0.608729	0.754411	0.76394	0.697684	0.832125	0.767635	0.940392	1.03828	0.820169	0.89837	0.356256(TRUE)	-1643.73
NCU00584	1.02976	2.41383	1.69634	1	1.33113	1.52308	1.56409	1.27709	0.105573	0.147696	0.126063	0.111258	0.114467	0.121335	0.116603	0.121804	0.120926	0.157183	0.141495	0.1205	0.134806	0.12801	0.127941	0.113117	0.353754(TRUE)	-40523.7
NCU00585	1	2.65462	8.54498	4.40109	1.47309	2.29814	1.25303	1.03477	0.124238	0.177211	0.317536	0.222351	0.128714	0.174418	0.114451	0.119246	0.12299	0.173662	0.279662	0.23648	0.135551	0.184775	0.137568	0.14301	0.290991(TRUE)	-65731.3
NCU00586	2.65336	1	2.43401	4.54252	4.5713	12.0998	12.2532	15.9412	0.207832	0.124957	0.200619	0.276588	0.267614	0.406019	0.359913	0.456866	0.210656	0.12755	0.215313	0.262781	0.260335	0.373483	0.385671	0.460857	0.412112(TRUE)	-127974
NCU00587	1.04548	1.37026	1.20466	1	1.05708	1.07787	1.52016	1.87959	0.0370332	0.0455551	0.0417165	0.0377333	0.0359581	0.0379399	0.039887	0.0470249	0.0449296	0.0420888	0.0397437	0.0437006	0.0433539	0.0367233	0.0498304	0.0508034	0.180981(TRUE)	-229509
NCU00589	1.26608	1	1.0069	1.64014	1.17127	1.44699	1.3657	1.31747	0.0334283	0.0294122	0.0274963	0.0344607	0.0306391	0.03178	0.0314468	0.0310635	0.0332449	0.0288669	0.0314713	0.0378526	0.0293118	0.0361854	0.0313789	0.0330076	0.316016(TRUE)	-388331
NCU00590	1.46833	1.74321	1.68779	1.48635	1.1316	1.05442	1.08145	1	0.0890912	0.0811723	0.0955145	0.0889089	0.0749366	0.0753294	0.068963	0.0712127	0.0902583	0.0983497	0.0930919	0.101879	0.0766357	0.0734135	0.0746301	0.0813965	0.272272(TRUE)	-77071.1
NCU00591	1.46231	1	2.98866	4.32863	1.44411	1.71434	1.76441	2.14574	0.0714009	0.0533155	0.090883	0.111984	0.0739559	0.081325	0.0670465	0.0849476	0.0633098	0.0509089	0.086034	0.0888743	0.063389	0.071404	0.0698871	0.0780276	0.150751(TRUE)	-189791
NCU00592	1.56506	1.19729	1.37617	1.6534	1.45994	1.33925	1.12633	1	0.120091	0.0952378	0.103224	0.108077	0.102122	0.0964987	0.0892449	0.0970076	0.119103	0.0971432	0.112101	0.106679	0.116594	0.0975519	0.0976942	0.099652	0.348749(TRUE)	-51571.5
NCU00593	1.68376	2.22252	1.7572	1	1.28307	1.34909	2.68463	2.85837	0.0892464	0.0983102	0.0880586	0.0759796	0.0715781	0.0787508	0.0993492	0.118177	0.081127	0.0931505	0.0886877	0.0702541	0.0794236	0.0779944	0.0968999	0.109122	0.229029(TRUE)	-114441
NCU00594	2.54225	1	1.11806	2.60505	1.73602	0	3.4706	1.75892	1.72713	0.84461	0.948809	1.87649	1.33431	0	2.02572	1.27259	3.34042	2.31642	2.18663	3.04575	2.68566	0	2.9939	2.59379	0.205205(TRUE)	-284.179
NCU00595	1.26499	1.20163	1.84283	1	1.56591	1.60598	1.72983	2.04381	0.0393901	0.0357302	0.0467437	0.0370416	0.0358481	0.0393702	0.041144	0.0483398	0.0432485	0.0350659	0.0486788	0.0373778	0.0410846	0.0435525	0.0408849	0.0513605	0.364965(TRUE)	-331639
NCU00596	1.7241	1.38679	1.70487	1.53562	1.17166	1	1.04484	1.30031	0.141191	0.122818	0.131663	0.135607	0.119374	0.10874	0.112342	0.131169	0.134967	0.123995	0.163572	0.151152	0.117916	0.114276	0.109156	0.131037	0.386186(TRUE)	-34603.7
NCU00597	2.03093	1.22048	1.17322	1	1.443	2.0777	2.28992	2.3327	0.245128	0.160303	0.175819	0.154059	0.15434	0.235542	0.221632	0.204426	0.210363	0.208063	0.192199	0.174948	0.188488	0.206368	0.220717	0.269514	0.154855(TRUE)	-20755.5
NCU00598	1.67152	1.89169	1.60853	1	1.37067	1.49095	1.45127	1.32591	0.088348	0.100465	0.094368	0.0706067	0.0864377	0.0905697	0.0982872	0.0812864	0.0960558	0.0959325	0.095682	0.0823522	0.0826023	0.0925733	0.0810576	0.082603	0.254955(TRUE)	-84125.3
NCU00599	1	1.54542	1.12737	1.04064	1.05638	1.02557	1.58139	1.85501	0.0856218	0.107785	0.0925491	0.0885963	0.080524	0.086192	0.109815	0.129232	0.093348	0.0948286	0.0966885	0.0999559	0.0939327	0.0938615	0.103303	0.12108	0.311311(TRUE)	-52919.1
NCU00600	1.22384	1.21758	1.18294	1.15643	1.19612	1.18503	1.14648	1	0.0263592	0.0212775	0.0242429	0.0294357	0.0253132	0.0263259	0.0229807	0.0263526	0.022195	0.0224178	0.0243862	0.0260787	0.0214144	0.0244441	0.0234823	0.0239745	0.266667(TRUE)	-550713
NCU00602	1.20648	1	1.34793	2.54473	1.32983	1.03182	1.05331	1.60627	0.104876	0.0834972	0.0887508	0.136799	0.098697	0.0858818	0.0870018	0.110933	0.0987517	0.0783654	0.0967932	0.141783	0.0974088	0.0890026	0.092442	0.104673	0.267267(TRUE)	-59793
NCU00603	2.2695	1.43733	1	1.98726	1.94052	2.1606	5.75786	5.85454	0.644208	0.468324	0.377805	0.541749	0.553071	0.545319	0.865375	0.902461	0.699677	0.526756	0.460195	0.664531	0.635363	0.646126	0.818063	0.99213	0.297297(TRUE)	-5959.11
NCU00604	2.35658	2.16322	1.60556	1	2.21906	1.7843	2.01501	1.48086	0.131281	0.129783	0.112218	0.0959641	0.135308	0.122865	0.132492	0.110532	0.161612	0.131602	0.130573	0.0914544	0.118492	0.129949	0.121711	0.121334	0.31021(TRUE)	-67168.2
NCU00605	1	1.15812	1.22672	1.13685	1.06816	1.20253	1.05041	1.15248	0.13932	0.137136	0.136698	0.152175	0.12536	0.121443	0.11578	0.138126	0.138119	0.151136	0.140619	0.138613	0.136043	0.147694	0.158324	0.135836	0.150651(TRUE)	-21475.7
NCU00606	1.81132	1.1405	1.75233	1	1.47304	1.254	2.09112	2.12823	0.377209	0.2581	0.33253	0.26387	0.287954	0.270911	0.375733	0.344375	0.397878	0.349504	0.387306	0.304386	0.359656	0.341523	0.37487	0.416542	0.255155(TRUE)	-7761.13
NCU00607	1.61946	4.78555	1	3.07243	99.8259	79.2908	83.7487	72.4358	0.255667	0.425253	0.185324	0.333424	1.66881	1.31334	1.41237	1.34663	0.273782	0.416602	0.207887	0.341319	1.86317	1.31313	1.37653	1.67069	0.166567(TRUE)	-318718
NCU00608	1	1.12941	1.24598	1.16926	1.0841	1.25577	1.17908	1.3155	0.0581519	0.0579674	0.0635091	0.0646191	0.0592333	0.0619689	0.0609229	0.0624468	0.0609413	0.0602799	0.0679676	0.0637891	0.0571021	0.0733909	0.0527182	0.0668205	0.244444(TRUE)	-103325
NCU00609	1.36981	1.74799	1.14256	1	1.42649	2.38574	2.71818	2.59661	0.105483	0.0994368	0.0844477	0.0801779	0.0892659	0.112655	0.119852	0.114924	0.107338	0.103449	0.0980861	0.0828727	0.0979352	0.134559	0.119368	0.130991	0.236136(TRUE)	-87045.3
NCU00611	1.5195	1.56518	1.80215	1	1.81493	2.99381	3.7099	3.39267	0.0726861	0.0620751	0.0665323	0.0505314	0.0671656	0.0787708	0.0836724	0.103126	0.0714523	0.0656166	0.068828	0.0539737	0.0685008	0.0852564	0.0899365	0.085747	0.394494(TRUE)	-229728
NCU00614	1	1.25894	1.31796	1.06873	1.10654	1.16254	1.27206	1.43623	0.043926	0.0417589	0.0460036	0.0512242	0.041918	0.0474935	0.042592	0.055763	0.048803	0.0459436	0.0464348	0.0439115	0.0467541	0.0405036	0.0444629	0.0463217	0.190591(TRUE)	-169841
NCU00617	2.01023	2.53277	1.6542	1.43689	1.42189	1.2645	1.22063	1	0.0959191	0.101953	0.0873155	0.081167	0.0721849	0.0728493	0.0675793	0.066639	0.0870633	0.0921528	0.0958659	0.0809368	0.0803712	0.0804605	0.0723481	0.0713153	0.294094(TRUE)	-99098.8
NCU00618	2.68038	1.61726	3.20309	3.00722	1.52386	1.1715	1.03086	1	0.0318319	0.0273223	0.0386305	0.0417712	0.0263107	0.023986	0.0211081	0.0208457	0.0315225	0.0241221	0.0331843	0.0326584	0.0241833	0.022358	0.0201294	0.0199139	0.222422(TRUE)	-920764
NCU00619	1.13282	1.14391	1.36067	1	1.09343	1.04987	1.52535	1.85394	0.0748112	0.0683977	0.0809928	0.0665246	0.065404	0.0761079	0.0815587	0.0840585	0.0788434	0.0823497	0.0796911	0.0812827	0.07893	0.0762308	0.0806877	0.091428	0.242442(TRUE)	-75325.5
NCU00620	1.55513	1.13834	1.46613	1.0139	1	1.02719	1.14817	1.19208	0.143319	0.115816	0.142443	0.115564	0.106591	0.115477	0.116573	0.113672	0.134528	0.117699	0.136145	0.121509	0.11774	0.125412	0.117784	0.134276	0.344144(TRUE)	-29076.4
NCU00621	1.21844	1.76229	1.40417	1	1.12154	1.2251	1.12975	1.00138	0.0480246	0.0561255	0.0523686	0.043662	0.0435185	0.0451358	0.042546	0.0461527	0.0501099	0.0506279	0.0478817	0.0474076	0.0450656	0.0502644	0.0484737	0.0472369	0.183584(TRUE)	-176300
NCU00622	1	1.25862	1.40677	1.91784	1.31416	1.49005	1.23127	1.11239	0.0411315	0.0437971	0.0486546	0.0593815	0.0425905	0.0429262	0.0414067	0.0493469	0.044592	0.0474706	0.0523238	0.0501785	0.046728	0.0504823	0.0384317	0.0450281	0.177578(TRUE)	-227123
NCU00623	1.39623	1.48739	1.62125	1.21995	1	1.08334	1.1487	1.06173	0.0806516	0.0781449	0.0838345	0.0785761	0.0674537	0.0775003	0.0708695	0.0721498	0.0931187	0.0780025	0.0900567	0.0774704	0.0630444	0.0707563	0.0677553	0.074965	0.239039(TRUE)	-75426.5
NCU00624	1.59179	2.12516	1.54642	1.11935	1	1.06705	1.12896	1.02019	0.0987233	0.0938551	0.104131	0.0810339	0.0817458	0.0782275	0.0764067	0.0799688	0.104896	0.115318	0.109436	0.0940729	0.0839902	0.0883922	0.0898551	0.0985447	0.261061(TRUE)	-59324.1
NCU00628	1.00803	1.30453	1	1.0538	1.15793	1.13078	1.86052	2.61446	0.0654321	0.0702349	0.0711952	0.0767383	0.071346	0.0777674	0.081624	0.113422	0.0774117	0.0786429	0.0715533	0.0690481	0.0832902	0.0758075	0.0945646	0.107362	0.286186(TRUE)	-79389.3
NCU00629	1.32021	1.54924	1.5955	3.9971	1	1.15009	1.68459	2.38566	0.0336778	0.0331226	0.0393777	0.0558566	0.0281595	0.0259702	0.0352857	0.045345	0.0357732	0.0357639	0.0365319	0.0465269	0.0284902	0.0324362	0.037462	0.0468002	0.30991(TRUE)	-510297
NCU00630	2.18738	2.40736	1.73233	1	1.18866	1.46916	1.16918	1.15336	0.102389	0.111883	0.091606	0.0784079	0.0742516	0.0891084	0.0800141	0.0859868	0.119742	0.103502	0.105105	0.0785965	0.0799701	0.0915004	0.0807147	0.0866765	0.252452(TRUE)	-80041.3
NCU00631	1.16225	1.17675	1.23938	1.39105	1	1.144	1.34288	1.14742	0.0609752	0.0622028	0.0656075	0.0642378	0.0522177	0.0668428	0.0679225	0.0627393	0.0640519	0.0572434	0.0613268	0.0640262	0.0531763	0.0579858	0.0595123	0.0637046	0.226527(TRUE)	-103879
NCU00632	1.43471	1.25825	1.19517	1.80603	1.01172	1.07181	1.00879	1	0.0672668	0.0658085	0.0642063	0.0716288	0.0562205	0.0603631	0.0635481	0.0653103	0.0706088	0.065478	0.0587721	0.0803648	0.0602032	0.0676895	0.0612785	0.0682786	0.176677(TRUE)	-99984.4
NCU00633	2.84226	3.65373	2.41735	1.34844	1.9234	1.93692	1.81643	1	0.175859	0.153068	0.140052	0.114961	0.132282	0.136935	0.122026	0.0961222	0.170006	0.157004	0.157157	0.115971	0.133483	0.130482	0.117643	0.0973371	0.266567(TRUE)	-66595.4
NCU00634	2.50502	1.46624	3.15674	2.4745	1.51684	1.34627	1.11351	1	0.0346311	0.0272713	0.0444754	0.0390151	0.0305566	0.0348637	0.0248117	0.0261665	0.0385897	0.0278145	0.0440478	0.0397321	0.0268546	0.0289231	0.0267331	0.0251568	0.312613(TRUE)	-645852
NCU00635	1.6697	1.60006	2.23788	1.56208	1.19215	1.05554	1.15236	1	0.0341516	0.0294746	0.0379888	0.0286455	0.0288282	0.0249749	0.0260847	0.0246832	0.0323447	0.0325733	0.0367772	0.032104	0.0299154	0.0264813	0.0257826	0.0269053	0.31031(TRUE)	-496845
NCU00636	1.8508	2.18242	2.07519	1.29144	1.53978	1.18341	1.27767	1	0.0366602	0.0381247	0.0375439	0.0335256	0.0339888	0.032617	0.0325969	0.0285396	0.0408491	0.0429612	0.0392599	0.0333169	0.0336788	0.032174	0.0288564	0.0289938	0.439239(TRUE)	-447924
NCU00638	3.23266	1.41168	1.10163	1	1.18878	2.45164	4.22669	4.60438	0.392499	0.289927	0.224001	0.242818	0.252397	0.377491	0.445957	0.486802	0.499886	0.313518	0.316445	0.301449	0.312592	0.441294	0.415356	0.541452	0.200601(TRUE)	-12141
NCU00640	1.34189	1.15851	1.3246	1.09094	1.27963	1.06951	1.11945	1	0.203948	0.187353	0.219968	0.216096	0.216869	0.187169	0.189796	0.192768	0.237289	0.223577	0.260093	0.198519	0.25331	0.221941	0.211639	0.20322	0.23023(TRUE)	-10491.4
NCU00641	2.01139	1.22717	1.67697	1.07955	1.48458	1.29916	1.08223	1	0.299001	0.230819	0.295755	0.219738	0.254553	0.238363	0.205565	0.230341	0.336129	0.273005	0.308824	0.268258	0.294702	0.295316	0.235533	0.255116	0.24014(TRUE)	-9733.22
NCU00642	1.37237	1	2.36327	6.60732	2.29949	2.75714	1.98186	2.16587	0.0590349	0.0435754	0.0739438	0.105533	0.0761997	0.0857432	0.067806	0.0755856	0.0647097	0.0506647	0.0757595	0.112635	0.0725056	0.0857844	0.0677969	0.0748084	0.384284(TRUE)	-274193
NCU00643	1.57832	1	5.7298	6.23976	1.68023	1.71355	1.65368	1.99313	0.103812	0.0868519	0.172766	0.211062	0.104844	0.108132	0.0982226	0.127037	0.110742	0.0935045	0.174637	0.178951	0.114705	0.115801	0.121302	0.120583	0.222623(TRUE)	-101531
NCU00644	1.19398	2.44203	1.87082	1.6274	1.10023	1	1.31058	1.57356	0.0501944	0.0709991	0.0572642	0.0658565	0.0464398	0.0448331	0.0518181	0.058963	0.0529373	0.0639772	0.0632454	0.0666498	0.0530105	0.0519469	0.0542048	0.0635926	0.220821(TRUE)	-182353
NCU00645	4.25093	0	0	0	0	1	5.2487	11.5133	2.20542	0	0	0	0	0.856276	2.49353	4.30794	3.86005	0	0	0	0	2.44205	3.75539	4.60478	0.351852(TRUE)	-519.802
NCU00648	2.05573	4.86472	1.49914	1.72559	1	3.15725	2.72834	1.83948	0.11148	0.136697	0.0785998	0.0880324	0.0667115	0.122816	0.103877	0.0937228	0.0979296	0.148754	0.0861993	0.101106	0.0710228	0.118589	0.110327	0.098658	0.189389(TRUE)	-140785
NCU00649	1.71663	2.50384	1.68117	1	1.09095	1.3926	1.35198	1.08358	0.0725483	0.0870863	0.0661129	0.0649323	0.0485723	0.0649084	0.0614448	0.0652684	0.0711973	0.0865	0.0819582	0.0575324	0.0558763	0.0647329	0.0665097	0.0660828	0.228829(TRUE)	-125850
NCU00650	1.53453	1	1.35424	1.14557	1.26575	1.74419	1.86672	2.38605	0.134798	0.106203	0.129211	0.117912	0.117733	0.143198	0.152048	0.161696	0.146842	0.119179	0.125341	0.122592	0.129008	0.15183	0.133087	0.168249	0.343944(TRUE)	-38475
NCU00651	1.47463	1.33252	1.27351	1.69893	1.23279	1.35031	1.20521	1	0.0550571	0.0599214	0.0519568	0.0630668	0.0483704	0.0508624	0.0484068	0.0435479	0.0606286	0.0474114	0.054511	0.0562202	0.049574	0.0490784	0.0505713	0.0505395	0.192793(TRUE)	-165673
NCU00652	1.96842	1	1.57858	2.63856	2.40489	2.09484	1.41142	1.21705	0.116271	0.0913822	0.104632	0.138344	0.12355	0.12486	0.111015	0.0963023	0.130622	0.0988872	0.112121	0.148345	0.129877	0.125158	0.107713	0.104529	0.245445(TRUE)	-68285
NCU00653	2.60984	1	2.14808	3.59011	2.34277	2.1576	3.24388	1.60544	0.262424	0.148464	0.22475	0.273795	0.211714	0.22686	0.260057	0.194832	0.246975	0.162403	0.2334	0.294048	0.243439	0.222358	0.244068	0.202319	0.35025(TRUE)	-32929.6
NCU00654	1.58384	1.3357	1.48125	2.97174	1.44588	1.29029	1.40964	1	0.0831741	0.0766801	0.0830817	0.113964	0.0906676	0.0779098	0.0846913	0.0690048	0.0957401	0.0847538	0.0933271	0.120959	0.0812107	0.0814852	0.0827983	0.0751161	0.267868(TRUE)	-87721.2
NCU00655	2.4531	2.13461	4.09712	3.5907	1.05434	1.00247	1	1.19694	0.155299	0.138901	0.166626	0.172399	0.106259	0.0812813	0.0913834	0.106275	0.156427	0.133049	0.182441	0.174088	0.104332	0.0959678	0.101261	0.115985	0.2004(TRUE)	-65277.6
NCU00656	1.07276	1.25747	1.18971	1.16381	1	1.08011	1.49848	1.74224	0.0575425	0.0518232	0.0502248	0.0487324	0.050871	0.054732	0.0571287	0.0597978	0.0583673	0.0542825	0.0556718	0.0565096	0.0524833	0.0487707	0.0584709	0.0732383	0.199499(TRUE)	-141647
NCU00657	1.63701	2.42036	1.83567	1	1.27421	1.36092	1.27929	1.16629	0.145197	0.157243	0.144981	0.113065	0.125265	0.120948	0.116484	0.127396	0.139608	0.171699	0.160843	0.129291	0.128973	0.139913	0.138218	0.121996	0.398899(TRUE)	-36217.2
NCU00658	1.28761	1.35366	1.23619	1	2.25919	2.51446	2.4481	2.08796	0.12899	0.122326	0.125218	0.12826	0.14396	0.15785	0.183182	0.163825	0.152973	0.138166	0.131687	0.138047	0.176936	0.165807	0.173103	0.160989	0.353554(TRUE)	-42809.2
NCU00659	1.36409	1.02891	1.40139	1.6831	1	1.32588	1.89365	1.89742	0.156756	0.1219	0.16	0.168219	0.127423	0.152519	0.168427	0.181008	0.173989	0.146206	0.184315	0.193277	0.144386	0.152863	0.1769	0.179513	0.3996(TRUE)	-27000.2
NCU00660	2.72008	2.43953	2.5296	1.79809	1.32464	1.40599	1	1.06807	0.160966	0.129304	0.134231	0.123071	0.0991608	0.0973185	0.0866502	0.0950122	0.16518	0.132682	0.146642	0.120556	0.105481	0.108186	0.0931635	0.094681	0.288589(TRUE)	-62972.6
NCU00662	1.12186	1.53525	1.23017	1.16057	1.17819	1	1.03845	1.26531	0.178461	0.210068	0.173828	0.187033	0.187052	0.162281	0.168312	0.202445	0.23931	0.23889	0.221493	0.206324	0.198155	0.184124	0.193451	0.233464	0.203403(TRUE)	-12007.5
NCU00663	1.3198	1.33004	1.07616	1.00462	1.39526	1.18373	1.22906	1	0.0902047	0.082748	0.0733988	0.0871946	0.0877257	0.0837229	0.0817089	0.0732257	0.102218	0.0848071	0.0794315	0.0856126	0.0903239	0.0806119	0.084118	0.0845261	0.311411(TRUE)	-60270.6
NCU00664	1.80248	1.77652	1.56867	1	1.57883	1.38269	1.21743	1.16173	0.173656	0.165872	0.157939	0.135107	0.157595	0.14373	0.134195	0.142955	0.206688	0.176946	0.17	0.136568	0.158929	0.160011	0.152616	0.154706	0.428929(TRUE)	-27163.7
NCU00665	1.71676	1.99141	1.50268	2.02541	1.27532	1	1.35768	1.49939	0.0563374	0.0694623	0.0590533	0.0594359	0.0498008	0.0433495	0.055153	0.0524136	0.0674817	0.0557402	0.0617039	0.0776714	0.0515303	0.0578983	0.0498958	0.0594173	0.163363(TRUE)	-182975
NCU00666	1.86858	1	1.21331	1.41595	1.34585	2.4441	1.73752	2.28151	0.132546	0.0938779	0.102356	0.111717	0.101311	0.142728	0.110662	0.140214	0.144083	0.090164	0.111576	0.110892	0.111614	0.15063	0.119595	0.142196	0.313413(TRUE)	-55870.4
NCU00667	1.35766	1.77977	1.10864	1.00677	1.13492	1.05937	1.11532	1	0.0496715	0.0588468	0.0458902	0.044791	0.0515793	0.0428132	0.0451682	0.0504765	0.0533953	0.0524864	0.0523487	0.0514765	0.0493869	0.04307	0.0478233	0.0489507	0.188889(TRUE)	-161476
NCU00668	1.27295	1.4017	1.25643	1.32583	1.23745	1.3894	1.18322	1	0.0457612	0.0488215	0.0465473	0.0474709	0.045781	0.0425997	0.0431627	0.0398916	0.0491264	0.0416226	0.0417103	0.0435158	0.0434333	0.0459019	0.0471062	0.0404937	0.174474(TRUE)	-211996
NCU00669	1.44814	1.92003	1.40025	1	1.11884	1.22392	1.12433	1.10127	0.0606956	0.0667906	0.0638746	0.0583016	0.0489648	0.060717	0.0665753	0.0580519	0.0592324	0.0690908	0.0652457	0.0576715	0.0566502	0.05744	0.0564594	0.0601489	0.232633(TRUE)	-127573
NCU00670	2.48392	2.78075	1.72146	1.521	1.54503	1.28544	1.27347	1	0.0770383	0.0631382	0.0571304	0.0534363	0.0668318	0.0583181	0.0481301	0.0518072	0.076489	0.0698204	0.0600186	0.0696113	0.0560059	0.0500633	0.0532052	0.053454	0.198198(TRUE)	-191400
NCU00671	1	1.30224	1.29811	1.11454	1.00891	1.04642	1.14252	1.13447	0.0356129	0.038697	0.0393978	0.0375657	0.0337976	0.0363441	0.0360668	0.0396429	0.0370392	0.0388049	0.0411327	0.0395608	0.038456	0.0354788	0.0382152	0.0444899	0.369469(TRUE)	-232363
NCU00673	1.82654	1.94023	1.9166	1.98382	1.79131	1.51432	1.23111	1	0.00980079	0.0119814	0.0119483	0.0107637	0.00858416	0.00843659	0.00940622	0.0084182	0.0133161	0.00967577	0.0118536	0.0110466	0.0096344	0.0102107	0.00865787	0.00710283	0.335936(TRUE)	-4770000
NCU00674	2.04129	1.25892	1	1.58213	1.30109	1.66751	15.8672	19.1995	0.20972	0.138482	0.128872	0.164709	0.135469	0.1537	0.443821	0.472939	0.221182	0.153837	0.139834	0.181031	0.14443	0.189666	0.36781	0.444024	0.285786(TRUE)	-93231.5
NCU00675	1.23048	1.00929	1.18628	1	1.92511	1.53947	1.47452	1.53592	0.0913317	0.0718106	0.0835671	0.074948	0.0954399	0.0884531	0.0917546	0.0851548	0.0880529	0.0751681	0.0841461	0.0677481	0.111018	0.0810052	0.0945708	0.0978996	0.225826(TRUE)	-75609.5
NCU00676	2.43	1.14047	1.72464	2.00695	1	1.17747	2.0733	3.85405	0.275836	0.196531	0.255158	0.275521	0.178302	0.207417	0.260966	0.295887	0.342835	0.226637	0.250261	0.301195	0.209378	0.226403	0.330078	0.367227	0.167668(TRUE)	-16803.4
NCU00677	1.29137	1	1.18979	1.70199	1.57463	1.77455	1.95918	2.2138	0.0681957	0.0528926	0.0577589	0.0705087	0.0583393	0.0657981	0.0722051	0.0724004	0.0627526	0.0495774	0.0516252	0.0738094	0.0594041	0.0748567	0.0639149	0.0842232	0.216416(TRUE)	-167937
NCU00680	1.47314	2.1956	3.96102	4.89096	1	1.20436	1.05398	1.3463	0.0619046	0.0634082	0.0841384	0.0860907	0.0423413	0.0481639	0.0440302	0.0559525	0.0678989	0.0595902	0.0810143	0.125502	0.0444713	0.0541521	0.0523451	0.0542587	0.18008(TRUE)	-253243
NCU00681	1.17849	1.05003	1.19246	1.22821	1.07933	1.21578	1	1.09334	0.0508151	0.041786	0.0513304	0.0535495	0.0390244	0.0484465	0.0448073	0.0473801	0.0563063	0.0456898	0.052383	0.0477337	0.043772	0.0510128	0.0426779	0.0499566	0.16957(TRUE)	-144678
NCU00682	1.39479	1.46809	1.2664	1.07352	1.07234	1.16972	1.16791	1	0.0404311	0.0411062	0.0418227	0.0340545	0.0352086	0.035657	0.0331252	0.0352582	0.0419137	0.0414991	0.0388176	0.03512	0.0358259	0.0368059	0.0335706	0.0361886	0.453153(TRUE)	-258928
NCU00684	2.47613	1	2.17674	1.08631	1.44569	1.79784	1.87286	2.24173	0.158475	0.111503	0.154052	0.117713	0.129361	0.144435	0.141555	0.160844	0.178942	0.110096	0.159722	0.126824	0.122678	0.151224	0.13611	0.165913	0.27968(TRUE)	-46828.3
NCU00687	1.43482	1.04391	1	1.33216	1.32234	1.41698	1.06791	1.04527	0.0336748	0.0265765	0.0261025	0.032856	0.0292182	0.0310732	0.0278274	0.0291027	0.0315973	0.0259635	0.0265585	0.0268435	0.0303628	0.0310379	0.0286438	0.028296	0.335335(TRUE)	-416950
NCU00688	2.52435	2.19196	1.84219	1.17705	1	1.30904	3.15058	3.76034	0.462858	0.404527	0.371629	0.321246	0.278749	0.307331	0.509587	0.548052	0.565044	0.473101	0.434368	0.388468	0.328828	0.424491	0.540252	0.578486	0.255055(TRUE)	-7601.54
NCU00689	1.44041	1.33035	1.63564	1.19308	1	1.20507	1.28036	1.36417	0.0750003	0.0639939	0.0765721	0.0682415	0.0573493	0.0632552	0.0621644	0.0711744	0.0753757	0.0649672	0.0756481	0.0659974	0.0569511	0.0568673	0.0716018	0.0695576	0.208809(TRUE)	-103739
NCU00690	1.57906	1.62594	1.34836	1	1.22998	1.43831	1.12185	1.06853	0.105304	0.101169	0.0973516	0.0869015	0.0906332	0.104931	0.0914076	0.100131	0.121336	0.112314	0.11295	0.0946983	0.108183	0.107453	0.0905572	0.0965181	0.397898(TRUE)	-49657.4
NCU00691	1.15397	1	1.55533	3.59222	2.48064	3.27099	2.11506	1.97131	0.0831002	0.0780195	0.0918116	0.136342	0.108306	0.130224	0.107685	0.103847	0.0845709	0.079805	0.0957756	0.15546	0.129768	0.140135	0.124452	0.110456	0.242743(TRUE)	-101944
NCU00692	1.1395	1.20489	1.35676	1.38286	1	1.38378	1.26948	1.34322	0.0560921	0.0567442	0.0616307	0.058752	0.0443512	0.052505	0.0585979	0.0571359	0.060665	0.0550264	0.0567083	0.0614422	0.0504436	0.0547275	0.0586061	0.0593679	0.178278(TRUE)	-140715
NCU00693	1.46753	1.62999	1.35104	1	1.23212	1.1659	1.57664	1.23453	0.127761	0.130849	0.118501	0.097966	0.114831	0.113797	0.124042	0.115818	0.131739	0.127012	0.12663	0.121866	0.122416	0.119931	0.126093	0.126335	0.36026(TRUE)	-37579.7
NCU00694	1.23906	1	1.29844	1.73067	1.06576	1.25474	1.24697	1.34832	0.0331994	0.031238	0.0349229	0.0429555	0.0294203	0.0345407	0.0318378	0.0341096	0.0329082	0.0334197	0.0361382	0.0397063	0.0320499	0.0344683	0.0336435	0.0379788	0.387588(TRUE)	-330504
NCU00695	1.63195	1.86833	2.18164	2.26183	1	1.18421	1.38812	1.78935	0.0481099	0.0509166	0.0509977	0.0495279	0.036478	0.0383912	0.039506	0.0491664	0.0455812	0.0531141	0.0474086	0.0499161	0.0348057	0.0364661	0.0383938	0.0430119	0.367968(TRUE)	-341797
NCU00696	1.67703	1.57461	1.36028	1	1.4374	1.56126	1.56555	1.37975	0.0668242	0.0573885	0.0596047	0.0482335	0.0573165	0.062487	0.0636761	0.0575799	0.069815	0.0648318	0.0598986	0.0501984	0.0639583	0.0643614	0.063747	0.0741304	0.199199(TRUE)	-155924
NCU00697	1.73308	1.13154	1	1.33421	1.81125	2.86537	24.3101	38.2636	0.548031	0.426808	0.408341	0.493557	0.514359	0.698112	1.77762	2.27252	0.718561	0.535862	0.541401	0.652428	0.684703	0.923679	1.66385	1.78741	0.247648(TRUE)	-13916.6
NCU00698	4.26302	1	2.25886	2.29234	1.87829	2.0992	8.01634	12.5991	0.795475	0.333386	0.559193	0.573722	0.474478	0.531637	0.947425	1.18895	0.879239	0.461412	0.631291	0.604641	0.56957	0.546591	1.19124	1.30735	0.21982(TRUE)	-10515.4
NCU00699	1.80718	1.25521	1.02664	1	1.17751	1.24997	1.53499	1.20632	0.152752	0.134234	0.125881	0.129046	0.122441	0.143101	0.143189	0.139496	0.189987	0.147961	0.126276	0.137822	0.147533	0.149068	0.148838	0.165669	0.412412(TRUE)	-26587.1
NCU00700	2.40156	1.55546	1.4827	1.72922	1.72248	1	2.07791	3.32754	0.126071	0.108725	0.10236	0.120006	0.103779	0.0927083	0.109259	0.134389	0.134952	0.106181	0.118811	0.114086	0.116197	0.0862184	0.130217	0.154523	0.24024(TRUE)	-76173.1
NCU00701	1.12439	1	5.14654	1.08668	12.2188	10.4283	7.24754	9.96663	0.214267	0.186443	0.457728	0.202611	0.663079	0.596887	0.468254	0.64151	0.227685	0.239453	0.502798	0.252467	0.615403	0.652904	0.508733	0.680092	0.311011(TRUE)	-46267.4
NCU00704	1	1.72315	1.93471	2.12579	15.0466	33.9304	39.8102	60.5003	0.622322	0.819502	0.848926	0.924374	2.69165	3.90521	4.27683	4.92613	1.04844	1.15117	1.2182	1.23455	2.98346	3.5651	5.02005	4.0648	0.205806(TRUE)	-12153
NCU00705	2.28323	1	1.45138	2.18324	2.21713	2.98238	2.5391	2.70885	0.215046	0.134923	0.162246	0.182346	0.191066	0.226069	0.210334	0.219678	0.205146	0.132562	0.156871	0.201812	0.178861	0.203358	0.195998	0.221018	0.390891(TRUE)	-40402.1
NCU00706	2.39415	1.60498	2.50498	1.89325	1.20115	1.03716	1.12133	1	0.0346213	0.0272867	0.0292654	0.027489	0.0228044	0.0210521	0.0219235	0.0253792	0.0299302	0.0272815	0.0308507	0.030216	0.0255849	0.0227033	0.0214748	0.0218611	0.324525(TRUE)	-749331
NCU00707	1.56792	1.25212	1.70032	1.66701	1.06287	1	1.28896	1.669	0.177089	0.156511	0.167844	0.179009	0.143415	0.139432	0.148964	0.186444	0.198038	0.166696	0.192262	0.179797	0.153726	0.150082	0.155988	0.192658	0.459359(TRUE)	-21934.5
NCU00708	3.08888	1	18.3392	5.47544	5.36409	13.5057	22.5218	25.7046	1.65237	0.759782	4.41456	2.43942	2.18985	3.17309	4.42361	5.30466	2.7564	1.60026	4.42632	3.2691	2.91936	4.90524	4.93802	5.06726	0.331832(TRUE)	-3481.39
NCU00709	2.92873	1	9.45685	9.40494	3.01955	4.68642	5.57579	7.56618	0.484209	0.260531	0.788178	0.867455	0.417359	0.558264	0.596736	0.800879	0.55116	0.325893	0.810414	0.858402	0.552538	0.662244	0.673274	0.778754	0.358358(TRUE)	-23471.2
NCU00710	7.15338	1	2.39278	2.11214	21.862	4.63293	2.6561	1.5247	0.578971	0.208997	0.383926	0.34843	0.82801	0.495683	0.355394	0.287035	0.675598	0.259744	0.370836	0.386964	0.749488	0.557102	0.391058	0.331693	0.399299(TRUE)	-31056.6
NCU00711	2.091	1.72037	1.87263	1.92236	1.15775	1	5.31361	8.2648	0.142229	0.120387	0.133902	0.133677	0.104106	0.102133	0.217663	0.229211	0.158898	0.131311	0.132112	0.140821	0.12062	0.114382	0.233646	0.263104	0.256156(TRUE)	-89355.8
NCU00712	1	1.39149	1.71424	1.28622	1.08503	1.1184	1.57479	1.96773	0.0500824	0.0494188	0.0512032	0.0515798	0.0433773	0.0515834	0.0475907	0.0629254	0.0479769	0.0521459	0.0623877	0.0486009	0.0490937	0.0494727	0.0601618	0.0702466	0.213113(TRUE)	-183684
NCU00713	3.34819	1.98183	2.94553	2.74499	1.39299	1.16725	1.17093	1	0.152392	0.106786	0.127171	0.130595	0.0962991	0.0878505	0.0838498	0.0902631	0.156292	0.111323	0.126343	0.134451	0.103115	0.0891921	0.10579	0.090185	0.264064(TRUE)	-81736.6
NCU00714	1	1.25653	1.32765	1.79369	1.18422	1.02645	1.02954	1.05354	0.0323028	0.0330806	0.0367393	0.0421178	0.0321232	0.0322966	0.0274179	0.0335797	0.0362785	0.0342581	0.0355805	0.0366864	0.0335495	0.0321193	0.0308658	0.0339236	0.347948(TRUE)	-319197
NCU00715	1.92856	3.20748	2.29003	2.15619	1	1.2796	2.72518	2.90807	0.100942	0.115132	0.116879	0.12695	0.0727878	0.0953249	0.111881	0.116098	0.121742	0.126147	0.118786	0.113882	0.0781286	0.0812645	0.107647	0.130927	0.202002(TRUE)	-108796
NCU00716	1.25707	1.12159	1	31.0245	36.1238	12.7011	14.6167	7.27013	0.197901	0.188246	0.191776	0.708237	0.806112	0.63285	0.636092	0.480197	0.22261	0.220117	0.193287	0.815786	1.00868	0.578514	0.558869	0.489715	0.18999(TRUE)	-118054
NCU00717	2.6054	1	1.2903	4.40705	1.0566	1.315	2.10077	2.2907	0.173258	0.0970299	0.112471	0.200667	0.107395	0.131278	0.145398	0.16931	0.191078	0.120162	0.126189	0.213736	0.122649	0.114811	0.152527	0.159507	0.257558(TRUE)	-53002.7
NCU00718	2.94129	1.02522	1.10222	1.24025	1	1.87713	4.05809	2.84145	1.02097	0.557985	0.613407	0.691623	0.542813	0.794537	1.14047	1.02589	1.25525	0.836846	0.905234	0.929854	0.915747	1.04108	1.17914	1.24502	0.174875(TRUE)	-1660.11
NCU00719	1.49989	1	2.0637	1.21976	1.77551	3.58187	3.7065	2.56863	0.197621	0.139448	0.197699	0.173988	0.194743	0.251138	0.281615	0.234737	0.197286	0.14834	0.219268	0.179671	0.211144	0.293668	0.270858	0.235645	0.333734(TRUE)	-30419
NCU00720	2.47657	2.36453	2.36057	1	2.15575	2.32197	1.85984	1.51524	0.0923573	0.0841448	0.0865517	0.0604951	0.0808721	0.0978718	0.0756025	0.063515	0.093701	0.0871959	0.0890587	0.0619769	0.0773986	0.0871525	0.0740801	0.0757145	0.181281(TRUE)	-157439
NCU00721	2.75682	2.86571	2.78564	4.51637	1	1.56283	1.33633	1.55714	0.111578	0.116366	0.116829	0.139257	0.0700364	0.101366	0.081648	0.101446	0.131981	0.112019	0.119188	0.169462	0.0742171	0.0910587	0.0873711	0.101489	0.192292(TRUE)	-117193
NCU00722	2.90349	1.63896	2.67482	3.24221	2.02926	1.21582	1	1.1696	0.231374	0.171017	0.20622	0.222613	0.191874	0.133953	0.121098	0.141589	0.227389	0.167421	0.210496	0.223102	0.183699	0.155854	0.144349	0.16762	0.348148(TRUE)	-34112.9
NCU00723	1.75247	1.50366	1.16157	1.9284	1.20188	1	3.42432	4.93685	0.138041	0.131593	0.120667	0.150747	0.121213	0.112027	0.203033	0.208087	0.151462	0.141156	0.131394	0.155747	0.127395	0.115588	0.17686	0.227935	0.344444(TRUE)	-50556.2
NCU00724	3.44185	1	2.11529	11.7453	3.29138	4.01126	24.4321	33.2377	0.708909	0.367009	0.491241	1.27435	0.676467	0.722607	1.40384	1.80729	0.907224	0.443171	0.686911	1.31179	0.778076	0.905391	1.60432	2.04379	0.16016(TRUE)	-20680.2
NCU00725	1.29631	1.69313	1.62296	1.19755	1.46899	1.45886	1.11969	1	0.0504153	0.047953	0.0510964	0.0465841	0.0477815	0.0496518	0.043959	0.0465229	0.048354	0.0512693	0.0552619	0.050196	0.0531017	0.0511443	0.0453427	0.0452628	0.169369(TRUE)	-198657
NCU00726	2.26901	1.90788	2.5014	1.4253	1.31198	1.14861	1.28179	1	0.0204042	0.0184323	0.0204884	0.0153336	0.0157561	0.0158161	0.0134565	0.0120352	0.0174701	0.0155388	0.0196096	0.0145047	0.013127	0.0147345	0.0152714	0.0126448	0.223724(TRUE)	-1830000
NCU00727	1.34366	1.60388	1.22361	1	1.21765	1.21955	1.27082	1.0691	0.125119	0.12178	0.115818	0.0993788	0.113927	0.11676	0.119043	0.109394	0.126616	0.123055	0.118217	0.114196	0.118302	0.118054	0.134758	0.110582	0.376176(TRUE)	-35184.5
NCU00728	1.55814	1.33756	1.16527	1	1.33272	1.38931	1.28642	1.16154	0.115711	0.10968	0.105389	0.0982335	0.109666	0.114899	0.0963634	0.0937515	0.125686	0.112898	0.115467	0.113238	0.114599	0.107328	0.102788	0.116455	0.323924(TRUE)	-41907.4
NCU00729	1.5157	1.5195	5.53463	1	2.36552	1.75326	2.36484	3.44265	0.126885	0.126185	0.203142	0.100331	0.144655	0.132345	0.150928	0.174816	0.139237	0.124786	0.207855	0.110758	0.159739	0.135583	0.142173	0.208832	0.27027(TRUE)	-71001.6
NCU00730	13.9871	2.90072	8.41278	6.39344	1	1.01758	1.5515	2.00226	0.611402	0.314168	0.532216	0.487538	0.185244	0.184622	0.231716	0.257076	0.668385	0.370837	0.572761	0.493568	0.228967	0.22184	0.263198	0.323607	0.366667(TRUE)	-36606.7
NCU00732	55.6879	8.53839	97.7039	37.8489	1.89622	1	1.19892	1.19523	0.632015	0.299236	0.764256	0.545421	0.134805	0.0975526	0.106572	0.11139	0.646542	0.250299	0.612843	0.624198	0.137235	0.105497	0.114824	0.110938	0.297397(TRUE)	-552893
NCU00733	2.11635	1.27174	1.48595	1.32903	1.12136	1	1.53611	1.09	0.4428	0.312916	0.37165	0.359897	0.287639	0.30813	0.335325	0.282304	0.426195	0.355058	0.415731	0.437139	0.372054	0.339115	0.367081	0.380604	0.320821(TRUE)	-5251.33
NCU00734	1.23555	1.33563	1.0146	1.15037	1.15888	1.07332	1.07572	1	0.0517343	0.0507099	0.0380383	0.0522409	0.0447565	0.0501671	0.0470283	0.0468441	0.0476879	0.0472528	0.0466793	0.0477914	0.0468907	0.0468779	0.0465965	0.0464749	0.197397(TRUE)	-150298
NCU00735	2.05351	1.01197	1	1.17756	1.81923	1.29776	1.53294	1.96888	0.196947	0.130439	0.135221	0.15532	0.191257	0.166267	0.162672	0.197463	0.207122	0.153478	0.161359	0.168587	0.205852	0.157385	0.18274	0.190563	0.384484(TRUE)	-23727.4
NCU00736	1.47167	1.27719	1.48852	1	1.2217	1.1384	1.18381	1.40972	0.150918	0.131156	0.151054	0.13523	0.129598	0.128413	0.135128	0.157802	0.174799	0.151884	0.160909	0.133155	0.136553	0.138334	0.134067	0.151871	0.412312(TRUE)	-26297.6
NCU00737	1.55145	1.40021	1.48751	1.07358	1.05652	1	1.20229	1.22714	0.0860725	0.0842634	0.0857577	0.0739115	0.0722622	0.0657433	0.0792266	0.0885675	0.0894395	0.0815379	0.081267	0.0750179	0.0763399	0.0774796	0.0766732	0.0894509	0.25976(TRUE)	-70639.3
NCU00738	1.50558	1.42167	1.481	1	1.7225	1.58223	1.52756	1.42069	0.115311	0.109445	0.113504	0.0938508	0.121862	0.10177	0.110794	0.0977536	0.105402	0.105569	0.0993843	0.0938042	0.114309	0.118357	0.105108	0.107829	0.201802(TRUE)	-56690
NCU00739	13.3919	0	1	1.71991	0	1.00496	3.33367	2.2667	4.37308	0	0.84073	1.28708	0	0.847169	2.02243	1.56247	4.90313	0	2.26768	3.31566	0	2.07827	3.25849	3.07439	0.294695(TRUE)	-507.069
NCU00740	1.54768	1	1.37176	2.3384	1.35463	1.90881	2.27816	2.37929	0.166159	0.122691	0.146577	0.192418	0.13678	0.151694	0.165338	0.183183	0.163345	0.119159	0.146437	0.186394	0.160202	0.16863	0.199386	0.221587	0.317518(TRUE)	-36584.6
NCU00741	1.01759	1	1.01054	2.32169	1.0616	1.03557	1.37009	1.66563	0.0493308	0.0473789	0.047804	0.0706856	0.0487662	0.0490574	0.0550862	0.0633959	0.0477388	0.0456632	0.0462935	0.062914	0.0547695	0.0455574	0.0575813	0.0615282	0.395696(TRUE)	-155388
NCU00742	1.0769	2.47541	2.00406	1	1.84941	1.22456	1.87567	2.33245	0.0567996	0.0728363	0.0669779	0.0593201	0.065797	0.0536493	0.0683053	0.0711304	0.056029	0.0794455	0.075993	0.0515246	0.0662495	0.0537023	0.0679232	0.0725505	0.165365(TRUE)	-182255
NCU00743	1	1.4905	1.90174	1.41386	1.09006	1.0117	1.91465	2.8687	0.0301388	0.0325871	0.0354388	0.0333197	0.0291159	0.0267449	0.0354424	0.0442226	0.0290051	0.0328796	0.0349035	0.0371717	0.0293379	0.0310078	0.0411993	0.044917	0.336036(TRUE)	-508876
NCU00744	1.34637	1.18257	1.8525	2.76347	1.06732	1	1.29468	1.47125	0.0369613	0.0354503	0.0409223	0.0519402	0.0325486	0.0342663	0.0374694	0.0417791	0.0473465	0.0398976	0.0504769	0.0547836	0.0375573	0.0333059	0.0447625	0.0420368	0.367668(TRUE)	-318154
NCU00745	1.07306	1	5.86411	11.6104	4.83606	11.8895	23.858	26.4125	0.273413	0.261483	0.657295	0.912043	0.620115	0.913589	1.16	1.15865	0.367095	0.317185	0.76461	0.900604	0.646334	0.964628	1.29947	1.24551	0.296096(TRUE)	-42775.3
NCU00746	1	1.16144	1.56975	24.251	1.01855	3.7399	4.35442	8.52062	0.622586	0.652324	0.801936	2.24481	0.571455	1.24906	1.33363	1.81596	0.999915	1.04464	1.18494	2.73353	0.951301	1.62725	1.78665	2.30418	0.377277(TRUE)	-3676.35
NCU00747	3.59159	1.25267	0	1	20.0309	51.0052	36.005	32.72	1.75214	0.78744	0	0.769473	4.83542	7.02319	6.68077	5.92293	2.91314	1.93984	0	1.84143	5.30883	7.53624	6.77566	6.00762	0.344144(TRUE)	-4964.26
NCU00748	1.72062	1.35436	2.2048	1.90712	1.19264	1	1.2404	1.24657	0.122862	0.0971343	0.123618	0.128482	0.0923794	0.0781848	0.0927068	0.099092	0.113227	0.102781	0.136921	0.119777	0.101571	0.103467	0.0956533	0.106277	0.271471(TRUE)	-56604.5
NCU00749	2.78318	2.23644	2.07374	2.0849	1.79662	1.37729	1.30151	1	0.0945947	0.0843144	0.0855064	0.0778269	0.0757715	0.0748448	0.066476	0.0578392	0.0980536	0.0824291	0.0802148	0.0805826	0.0717985	0.0697824	0.0746332	0.0607465	0.255455(TRUE)	-139772
NCU00751	2.67933	1.31151	1.17239	1.02704	1.88577	1.36896	1.17345	1	0.102721	0.0804976	0.0804083	0.0707882	0.0942707	0.0736145	0.0756007	0.0760933	0.106168	0.0864745	0.077882	0.0837153	0.0960038	0.088866	0.07599	0.0777221	0.225225(TRUE)	-78917.2
NCU00752	1.40227	1	1.31414	1.62385	1.05067	1.22848	1.26673	1.34541	0.129337	0.103864	0.110512	0.131242	0.106045	0.116674	0.11608	0.124768	0.135842	0.116383	0.132779	0.143827	0.10895	0.122776	0.126238	0.130591	0.337838(TRUE)	-34574.6
NCU00753	1.21684	1.25219	1.35625	1.15107	1.33336	1.35725	1.06246	1	0.064368	0.0568954	0.0638352	0.0524493	0.0749051	0.07428	0.0580436	0.0603017	0.0739887	0.0712422	0.0699243	0.0673406	0.0661493	0.064103	0.0563394	0.0629821	0.195696(TRUE)	-103755
NCU00754	3.22925	1	1.43789	1.67596	1.38491	1.77147	1.59976	1.38903	0.383377	0.207375	0.285317	0.301654	0.249282	0.273934	0.245279	0.246795	0.460037	0.225636	0.299738	0.31758	0.300591	0.32933	0.295152	0.300674	0.216116(TRUE)	-11458.8
NCU00755	1	1.19335	2.52956	2.41712	6.09726	7.20681	12.7253	14.2465	0.0856216	0.0837344	0.132416	0.135667	0.186489	0.226139	0.250656	0.282992	0.0903076	0.0883106	0.130108	0.128178	0.208563	0.213609	0.254416	0.28341	0.34014(TRUE)	-233678
NCU00756	19.3499	5.41431	1	1.7283	2.06629	2.78063	1.97606	4.88325	4.07965	2.49359	0.887644	1.309	1.44878	1.79191	1.3476	2.67231	4.71929	3.34566	2.05081	2.77893	2.76306	3.07907	2.39978	3.28984	0.189289(TRUE)	-908.721
NCU00757	1	1.63422	6.29686	6.86398	8.0575	5.44272	3.36977	4.22537	0.433511	0.504984	1.02251	1.26345	1.21179	1.03607	0.752668	1.00439	0.640284	0.761009	1.19942	1.19627	1.35956	1.1058	0.931995	1.14795	0.245846(TRUE)	-7225.55
NCU00758	1	1.10507	1.73499	1.75522	1.18869	1.02662	1.69312	1.7581	0.222982	0.199607	0.249219	0.277565	0.209811	0.230436	0.264821	0.26508	0.256495	0.233056	0.334402	0.299353	0.227225	0.238333	0.283432	0.309966	0.225425(TRUE)	-10594.2
NCU00759	1.08546	1.06167	1.42798	1.01936	1.08944	1.26818	1	1.02419	0.0737046	0.0630152	0.0746258	0.066634	0.0743123	0.0664365	0.0610096	0.0652496	0.0718108	0.0673482	0.0899537	0.0741496	0.0609172	0.0811429	0.0639212	0.0754914	0.228829(TRUE)	-73524.1
NCU00760	4.50742	1	2.52734	1.84453	2.87961	2.47003	3.08186	2.78054	1.1504	0.459075	0.823819	0.67937	0.810606	0.804534	0.96223	0.867811	1.33951	0.607073	1.0202	0.888603	1.07506	0.955653	1.14202	1.08517	0.410811(TRUE)	-2984.5
NCU00761	4.72707	1	2.22117	5.12084	7.64292	13.1261	10.6586	12.7777	0.63805	0.276152	0.461749	0.712926	0.741251	0.937764	0.770694	0.949473	0.771167	0.346851	0.469848	0.725985	0.833745	1.0503	0.932081	0.948567	0.390791(TRUE)	-26839.2
NCU00762	39.5905	1.85613	1	1.47242	96.2904	24.7183	8.84857	1.48768	0.407595	0.107109	0.0807466	0.0981116	0.58801	0.433737	0.254482	0.0989026	0.477274	0.123576	0.0880426	0.119753	0.452817	0.380977	0.278666	0.109464	0.271772(TRUE)	-717225
NCU00763	10.067	1.144	1	2.2592	17.6443	10.0639	4.01471	2.5324	0.879829	0.296128	0.255081	0.436716	1.0594	0.854014	0.576327	0.492254	0.834065	0.332273	0.328332	0.48663	1.00156	0.875854	0.601306	0.527064	0.404805(TRUE)	-24797
NCU00764	3.76972	1.45877	1	3.21513	8.31688	5.72832	2.13123	2.12467	1.69731	0.874582	0.680454	1.42325	2.31027	1.96798	1.18846	1.10564	1.94319	1.34954	1.2924	1.98408	2.8342	2.22611	1.73462	1.56368	0.151652(TRUE)	-1497.55
NCU00765	2.72286	1.49811	2.34833	2.56737	1.16921	1	9.79867	16.5569	0.279353	0.186758	0.242113	0.262405	0.167005	0.150802	0.470309	0.473164	0.307963	0.198839	0.23479	0.279788	0.169225	0.184365	0.403053	0.555246	0.255255(TRUE)	-56214.1
NCU00766	1.41369	1.28037	2.00145	1.46065	1	1.22956	2.04624	2.60415	0.114886	0.100645	0.122033	0.115067	0.0850391	0.107054	0.141041	0.145183	0.129571	0.110757	0.136388	0.135556	0.0977024	0.103423	0.121865	0.154918	0.269369(TRUE)	-53205.5
NCU00770	1.31808	1.31949	1.29922	1	1.23742	1.48085	1.87298	1.94392	0.0628562	0.0658298	0.066755	0.0553778	0.057017	0.0583091	0.0651723	0.0689678	0.072353	0.0545267	0.0670896	0.053957	0.0627182	0.0708749	0.0803405	0.0714521	0.218118(TRUE)	-140134
NCU00771	1.03213	1.19616	1.04875	1	1.1171	1.39221	2.01323	2.8721	0.0650869	0.0599636	0.0580289	0.0561576	0.0598342	0.0702341	0.078123	0.0930825	0.0628371	0.0638578	0.0539644	0.0526286	0.0629064	0.0734967	0.0678879	0.107005	0.258959(TRUE)	-128137
NCU00772	1.03796	1.52718	1.06414	1	1.24963	1.15163	1.4752	1.42188	0.0723645	0.0698955	0.0679291	0.063296	0.0747623	0.0749978	0.0763329	0.084833	0.0735526	0.0780727	0.0637482	0.0716475	0.0721005	0.0713439	0.0796131	0.0830268	0.25956(TRUE)	-82284.1
NCU00773	1.15665	1.0204	1.23233	1.38635	1	1.57703	2.83037	3.96981	0.117433	0.104195	0.120972	0.13429	0.109271	0.121863	0.169394	0.207246	0.127086	0.104355	0.131332	0.125951	0.116836	0.123697	0.162971	0.216695	0.35025(TRUE)	-49739.3
NCU00774	2.48291	2.7709	2.3442	1.63724	1.52525	1.27741	1.20965	1	0.0719954	0.0627543	0.0667252	0.0621423	0.062505	0.0468158	0.0454884	0.0492096	0.0663887	0.0750551	0.0735784	0.0639831	0.0604678	0.0525434	0.0536985	0.0535184	0.177477(TRUE)	-209742
NCU00775	1.00512	2.79841	1.56715	1.17874	1	1.07134	1.02576	1.18226	0.0314394	0.0466396	0.0345673	0.0339416	0.0293784	0.0316206	0.0271853	0.0342829	0.0304256	0.0476455	0.0371212	0.0324522	0.0265994	0.0282871	0.0283787	0.0345155	0.336136(TRUE)	-387471
NCU00776	3.20383	5.83739	1	1.36456	1.89154	2.90966	4.81916	3.6229	0.148138	0.18835	0.082984	0.102045	0.114936	0.143041	0.174615	0.152058	0.173227	0.174156	0.089593	0.110758	0.107961	0.143622	0.174514	0.172608	0.214414(TRUE)	-118545
NCU00777	1.40937	1.8182	1	1.28751	1.17992	1.45017	1.74041	1.77432	0.193162	0.204005	0.150278	0.165601	0.152511	0.176374	0.19416	0.199196	0.20603	0.193065	0.167259	0.190096	0.159525	0.201365	0.20793	0.20754	0.159159(TRUE)	-20254.1
NCU00778	1.51622	2.14829	1.15426	1.08462	1	1.53559	3.97969	5.34041	0.119392	0.137133	0.102341	0.0993597	0.0872635	0.120282	0.192019	0.228696	0.123834	0.145697	0.122286	0.121111	0.100126	0.131204	0.183138	0.190878	0.246446(TRUE)	-69655.7
NCU00779	1.00037	1.13856	1.03781	1	2.1298	5.56609	10.716	14.2408	0.113403	0.10293	0.10794	0.107673	0.152243	0.253844	0.304665	0.350339	0.115343	0.11117	0.110099	0.111428	0.138293	0.240004	0.280256	0.340871	0.243544(TRUE)	-114279
NCU00780	1.47629	1.17138	1	2.0657	1.06949	1.4916	4.18763	6.68738	0.119564	0.0959764	0.103944	0.130206	0.0963054	0.117779	0.180199	0.257935	0.133309	0.10477	0.103393	0.136335	0.103557	0.11589	0.172872	0.212174	0.310611(TRUE)	-74069.9
NCU00781	3.31994	1.95244	1	2.93394	6.43145	5.59022	6.91357	9.4515	0.904068	0.625132	0.452734	0.802453	1.12596	1.14879	1.17363	1.27259	1.06067	0.789073	0.666889	0.958098	1.26936	1.11841	1.15145	1.75907	0.264965(TRUE)	-6826.8
NCU00782	1.91626	2.95638	1.41834	1	1.67483	2.05867	1.61364	1.28362	0.0580795	0.0577686	0.050356	0.0405913	0.0459012	0.0580758	0.0469838	0.0475914	0.0584195	0.0777263	0.0557909	0.041536	0.0467887	0.0535233	0.0489945	0.0482814	0.169369(TRUE)	-292213
NCU00783	4.55155	1	4.92512	6.06181	1.44327	2.40318	3.52468	5.15998	1.07977	0.473385	1.20812	1.23329	0.547929	0.753451	0.832849	1.17042	1.33665	0.599049	1.23623	1.39526	0.81665	0.969065	1.03485	1.24414	0.324224(TRUE)	-4323.21
NCU00784	1.25173	1.56264	1.4344	1.33531	1	1.32385	1.68833	1.62526	0.0831603	0.0967191	0.0926532	0.0935367	0.0714282	0.0758074	0.0919761	0.0854932	0.0903809	0.0958491	0.0870219	0.0989841	0.0763485	0.097914	0.0959947	0.11185	0.323123(TRUE)	-74941.5
NCU00786	1.83388	1.56109	4.44693	1	9.22359	9.06242	5.08109	4.70466	0.165109	0.141319	0.267218	0.121111	0.301542	0.316248	0.252307	0.252886	0.179834	0.137689	0.248235	0.120199	0.35042	0.360909	0.25123	0.268478	0.244545(TRUE)	-96758.8
NCU00787	3.18464	2.13271	1	2.03546	3.20812	3.41696	2.4126	2.13076	0.323367	0.276815	0.182743	0.260808	0.308933	0.342307	0.262069	0.277307	0.369908	0.263145	0.228316	0.292604	0.323323	0.331711	0.282511	0.290876	0.154755(TRUE)	-21548
NCU00788	1.08086	1.10254	1	1.9124	1.93534	2.65454	7.16537	9.54528	0.118521	0.116023	0.125052	0.147761	0.145521	0.174707	0.261039	0.297116	0.119938	0.115244	0.131439	0.181435	0.151842	0.179219	0.25216	0.288321	0.277778(TRUE)	-71972.5
NCU00789	1.09271	1.13656	1.31143	1	1.38399	1.58833	1.55397	1.59698	0.0326384	0.0304032	0.0339477	0.0292941	0.0315606	0.0369325	0.0376071	0.0403429	0.0315055	0.0337605	0.0353951	0.0339253	0.0361598	0.0372875	0.0370203	0.0393569	0.3997(TRUE)	-351466
NCU00790	1.45204	3.52249	3.63574	1.17475	1	2.09864	2.25005	2.58843	0.0582016	0.0700641	0.0840319	0.0513511	0.0448488	0.0692311	0.063743	0.0709211	0.0641869	0.0848636	0.0899738	0.0512442	0.05138	0.0606753	0.0688835	0.0754726	0.375576(TRUE)	-279110
NCU00792	1.27864	2.22741	1.46948	1	1.99785	1.93165	1.7598	1.83789	0.0896991	0.114994	0.106295	0.0718351	0.104891	0.105719	0.0996375	0.093228	0.0942787	0.101431	0.0868127	0.0848296	0.101247	0.115108	0.0969084	0.116167	0.237738(TRUE)	-88271.4
NCU00793	2.72381	2.64896	1.82545	1	2.31293	2.27388	2.69575	3.01393	0.0440122	0.0384316	0.0286612	0.0266168	0.031687	0.0374612	0.0381304	0.0447114	0.0386234	0.04116	0.0339375	0.0268088	0.0387754	0.0363932	0.0336191	0.0466691	0.225526(TRUE)	-888619
NCU00794	1.22851	1	1.24085	1.07011	1.73206	2.18821	1.69017	1.56803	0.142811	0.118005	0.13291	0.139742	0.151589	0.178231	0.164777	0.162812	0.145573	0.12454	0.154437	0.135829	0.160086	0.182685	0.156058	0.168458	0.288388(TRUE)	-30310.6
NCU00795	1.37577	1	1.61206	2.10178	2.19387	18.0297	17.9498	20.7087	0.187058	0.151326	0.181273	0.224964	0.213168	0.589959	0.547214	0.673273	0.198474	0.162022	0.214807	0.240847	0.249576	0.689599	0.60028	0.602264	0.231832(TRUE)	-95380.7
NCU00796	1.67814	1	1.62581	1.60093	1.32472	1.59094	1.30959	1.41204	0.123045	0.0933715	0.112869	0.119437	0.108001	0.111213	0.100323	0.114495	0.109656	0.0917688	0.112336	0.11864	0.103559	0.1186	0.0985499	0.1208	0.345746(TRUE)	-50729.5
NCU00797	1.70763	1.09788	1.08796	1	5.93493	11.9619	9.23277	6.99723	0.194246	0.149634	0.139525	0.154192	0.313628	0.416179	0.412921	0.35361	0.210068	0.154387	0.181991	0.149213	0.348248	0.411886	0.399628	0.385092	0.231231(TRUE)	-71555.5
NCU00798	1.62439	1.85747	4.00081	1	1.582	1.57019	1.71292	1.93367	0.198586	0.211431	0.305741	0.1589	0.189897	0.197965	0.199375	0.212289	0.235983	0.23695	0.310488	0.192059	0.212983	0.214252	0.212015	0.243001	0.422322(TRUE)	-23977.9
NCU00799	1.19842	1.55804	1.52821	1	1.17733	1.17637	2.05935	2.34214	0.159325	0.175423	0.176951	0.139929	0.151306	0.149238	0.193396	0.22661	0.172384	0.187797	0.192553	0.168972	0.156368	0.160141	0.193228	0.222206	0.410511(TRUE)	-23213
NCU00800	2.87035	1.86454	1	1.41031	4.60042	6.34225	17.0453	21.6174	0.657696	0.497896	0.347282	0.46894	0.768185	0.997418	1.45608	1.57135	0.80486	0.660342	0.544455	0.636833	1.06354	1.19474	1.368	1.65253	0.203704(TRUE)	-13429.5
NCU00801	3.33448	2.1048	1	1.86979	4.99736	2.26268	1.57815	1.22376	0.0437707	0.0327103	0.0266872	0.0353499	0.0475868	0.0393697	0.0337447	0.0279316	0.042747	0.0351475	0.0246252	0.0354087	0.0491432	0.0367779	0.030073	0.0288627	0.262062(TRUE)	-802808
NCU00802	1.30193	1.31356	1.32703	1	1.51012	1.73203	1.42219	1.53349	0.107381	0.116228	0.108291	0.0946991	0.109868	0.111035	0.101624	0.113848	0.120866	0.107984	0.109729	0.107176	0.111847	0.11915	0.102222	0.117671	0.313213(TRUE)	-49412.9
NCU00803	1.74478	1.60737	1.58148	1	1.52449	3.22251	3.91992	3.46113	0.111452	0.0884609	0.0985113	0.0786413	0.0996904	0.129674	0.127311	0.131988	0.114868	0.0995696	0.106156	0.0899305	0.0925332	0.149304	0.153068	0.149685	0.225726(TRUE)	-105709
NCU00804	8.89038	1	1.79688	2.16726	1.65004	1.00328	1.57811	1.8976	2.79277	0.793806	1.10733	1.28801	1.12846	0.759865	0.956729	1.24728	3.04344	1.56354	1.84474	2.42097	1.76548	1.60186	1.82008	2.08556	0.183584(TRUE)	-730.985
NCU00805	1.07891	1	1.13687	1.61249	1.06152	1.04304	1.35526	1.46538	0.041061	0.0387285	0.0430976	0.0513323	0.0387377	0.0399238	0.0488771	0.0459378	0.0404457	0.0343954	0.0431743	0.0530556	0.0427058	0.0399195	0.0477829	0.0534693	0.187988(TRUE)	-206773
NCU00806	13.5934	0	1.04123	1.63739	1	5.46896	8.75175	10.5382	2.86185	0	0.680066	0.981009	0.620357	1.82331	2.18671	2.64585	3.59143	0	1.31768	1.72195	1.20983	2.14955	2.63682	3.01462	0.44044(TRUE)	-2516.77
NCU00807	12.5079	1.49466	0	1	0	0	1.99807	2.82501	4.02988	1.16443	0	0.828331	0	0	1.37419	1.74812	3.96827	2.47007	0	2.29722	0	0	2.50224	2.979	0.297598(TRUE)	-432.973
NCU00808	2.74304	2.1407	1.69742	3.13115	1.57572	1.53419	1.02931	1	0.264987	0.221604	0.201273	0.279471	0.200705	0.191038	0.170047	0.172503	0.329638	0.252163	0.205881	0.274653	0.22045	0.220105	0.192806	0.170317	0.151952(TRUE)	-21432.7
NCU00809	1.56868	1.60689	2.0409	4.54262	1.55472	1.08852	1	1.30603	0.134967	0.123292	0.145469	0.223376	0.124534	0.11831	0.100654	0.129959	0.139145	0.136945	0.155754	0.208996	0.133998	0.120397	0.113669	0.140217	0.272072(TRUE)	-46001.6
NCU00810	1.14997	1.29858	2.02994	4.46333	1.11266	1.05383	1	1.00683	0.0579675	0.0525063	0.0846036	0.102606	0.0528041	0.0560425	0.0455062	0.055469	0.0674694	0.060346	0.068435	0.0907876	0.0570215	0.0585508	0.053438	0.0582617	0.202002(TRUE)	-157687
NCU00811	1	3.22757	5.99304	1.43534	4.75848	7.26996	4.61184	4.90772	0.0547185	0.0881155	0.115021	0.0640291	0.113143	0.139363	0.111179	0.122442	0.0590666	0.0960231	0.123708	0.0696116	0.112266	0.154223	0.11237	0.130204	0.404004(TRUE)	-356866
NCU00812	1.67464	2.33134	1.50615	1	1.43423	1.15396	1.21401	1.32095	0.110721	0.114883	0.113022	0.0935527	0.101526	0.0964448	0.0952959	0.103019	0.118893	0.138172	0.106805	0.0841715	0.100257	0.0972422	0.0925341	0.114733	0.286286(TRUE)	-56935.6
NCU00813	1.09534	1.55378	1.46185	1.50497	1.25046	1	1.29858	1.59023	0.0431924	0.0434201	0.0437163	0.042203	0.0388647	0.0362262	0.0393564	0.0438553	0.0394997	0.0454002	0.0437762	0.0419932	0.0416796	0.0387398	0.0432398	0.0441602	0.376476(TRUE)	-244060
NCU00814	1.56428	2.01105	1.38678	1	1.16015	1.23146	1.14308	1.00173	0.0653098	0.0544483	0.0451405	0.0440717	0.0476643	0.0500157	0.0465324	0.0421434	0.0485929	0.0521479	0.0530714	0.0425263	0.0488923	0.0450959	0.0445823	0.04744	0.16977(TRUE)	-181080
NCU00817	2.50073	0	3.05147	1	8.85009	6.80368	34.1798	57.9144	1.77889	0	1.93837	0.857158	3.75534	3.3441	8.24736	8.36	3.24015	0	3.27955	2.60844	4.93422	4.48318	7.62793	9.63676	0.472573(TRUE)	-2422.39
NCU00818	1	1.36937	2.10885	1.88381	4.06474	2.63381	1.48973	1.60036	0.0761505	0.086055	0.104234	0.0958873	0.134607	0.104254	0.0804759	0.0884748	0.0749383	0.0820555	0.10905	0.105393	0.129556	0.127681	0.0782733	0.0914026	0.245245(TRUE)	-113334
NCU00819	3.23014	1	5.58658	3.32414	4.19834	4.73219	6.12775	5.73776	1.00617	0.448035	1.12639	0.950937	0.950524	1.0367	1.15447	1.2961	1.15198	0.692818	1.33921	1.19494	1.19541	1.30175	1.2832	1.32537	0.313814(TRUE)	-5137.32
NCU00821	2.51209	2.87606	37.0219	6.32709	1.78205	1.09208	1	1.08461	0.0932248	0.0900554	0.177869	0.116228	0.0694191	0.0507194	0.0538368	0.0560774	0.0818669	0.0796922	0.199257	0.136894	0.0747007	0.0573135	0.0545442	0.0646374	0.345546(TRUE)	-507667
NCU00822	1.1577	1.07589	1	1.00866	5.11153	6.79485	27.0092	49.0164	0.402662	0.30445	0.314789	0.355523	0.764976	0.900399	1.69912	1.48031	0.424479	0.382865	0.429861	0.42037	0.80336	0.887996	1.20578	1.66057	0.162062(TRUE)	-30064.4
NCU00823	1.68586	2.67374	1.62009	1	1.48617	1.41478	1.77573	1.50339	0.071435	0.0691301	0.0546809	0.0441303	0.0543557	0.0595849	0.0597439	0.0521345	0.0629858	0.0646049	0.0532381	0.0535199	0.0574057	0.0521501	0.0577925	0.0623544	0.171471(TRUE)	-214411
NCU00824	1.52223	1.68513	1.30887	1.20275	1	1.25617	2.48539	3.83881	0.100608	0.0993083	0.0893383	0.0911924	0.0764939	0.0853787	0.109792	0.141476	0.0979074	0.0993285	0.0918029	0.0994284	0.0792947	0.0903824	0.112015	0.1402	0.250851(TRUE)	-84566.5
NCU00825	1.31886	4.15309	1.66515	1.54616	1.07123	1.05836	1.14547	1	0.095624	0.133939	0.10928	0.104974	0.0878239	0.0827288	0.0853163	0.0882182	0.115826	0.154737	0.110238	0.103961	0.0964663	0.0898564	0.0944611	0.0871431	0.311211(TRUE)	-69108.7
NCU00826	1.03325	1	1.96237	1.52838	10.9705	19.1943	10.4068	8.24839	0.194806	0.167745	0.236745	0.220605	0.548798	0.543894	0.52884	0.472503	0.205751	0.214085	0.261045	0.239209	0.507284	0.650548	0.51105	0.464251	0.250851(TRUE)	-63943.7
NCU00827	2.49507	1.72491	1.94876	1.37772	1.62543	1.35128	1.30359	1	0.157117	0.128262	0.117962	0.112258	0.122512	0.114501	0.112854	0.102165	0.146862	0.153332	0.137724	0.121924	0.121176	0.117325	0.118137	0.106328	0.312913(TRUE)	-50725.6
NCU00828	1.93421	3.3205	1.89594	1.55727	1.32203	1	1.64999	2.36747	0.132855	0.14907	0.12221	0.110805	0.102339	0.0906026	0.114222	0.133053	0.132308	0.154753	0.124752	0.114434	0.112984	0.101394	0.116537	0.1383	0.252653(TRUE)	-67799.8
NCU00829	2.04358	2.02801	2.26177	1.58359	2.05149	1.33513	1	1.3334	0.109486	0.0933363	0.107894	0.0956131	0.104056	0.0855838	0.0719028	0.0886117	0.110232	0.107982	0.108407	0.0950035	0.108444	0.0955022	0.0802813	0.0872827	0.27027(TRUE)	-91870.1
NCU00830	2.54979	1.0307	1.50525	1.22869	4.50461	1.64926	1.26904	1	0.271044	0.161291	0.188526	0.201571	0.286996	0.246258	0.184279	0.153661	0.279131	0.17937	0.243771	0.176429	0.294773	0.244947	0.232679	0.186376	0.158158(TRUE)	-20312.8
NCU00831	1.04869	1	2.28457	1.03835	1.38818	1.63337	1.19237	1.21968	0.0375885	0.0344679	0.052534	0.0414728	0.0411127	0.042062	0.0381459	0.0438806	0.0397898	0.035704	0.050426	0.038147	0.0461496	0.0505004	0.0354239	0.0385618	0.141842(TRUE)	-273752
NCU00832	1	1.74522	4.08055	1.28927	3.10863	2.85413	1.98895	1.63741	0.11822	0.15041	0.202848	0.12518	0.184716	0.172037	0.146956	0.150155	0.126086	0.163268	0.214796	0.130342	0.19977	0.188348	0.159911	0.15293	0.269269(TRUE)	-53384.7
NCU00833	1.08202	1.12414	1.35801	1.15047	1.19406	1.40791	1.13868	1	0.0577286	0.0610644	0.0670424	0.0548853	0.0569889	0.0616587	0.0529705	0.0559324	0.0637564	0.0492441	0.0627399	0.0593451	0.0548623	0.064514	0.05884	0.0565346	0.209409(TRUE)	-111424
NCU00834	1.86571	1	1.27487	1.01786	1.51225	1.16993	1.27299	1.17756	0.127141	0.0962357	0.108844	0.0959569	0.113655	0.105258	0.110178	0.104931	0.147912	0.0991185	0.120075	0.112689	0.115437	0.111418	0.106392	0.111918	0.355255(TRUE)	-41363.4
NCU00835	2.69481	1.51634	3.13514	1	2.20451	2.84479	3.15045	2.46006	0.0876451	0.0643185	0.095621	0.0591493	0.0709049	0.0881495	0.0948275	0.0899946	0.0857578	0.0663302	0.0900936	0.0644909	0.0814889	0.0948419	0.0941944	0.0913654	0.331031(TRUE)	-201351
NCU00836	40.1977	4.7656	1	1.46527	122.217	31.4572	11.3171	1.86081	0.726407	0.256771	0.114673	0.145406	0.690952	0.618333	0.402837	0.158474	0.58509	0.268292	0.130269	0.155735	0.719269	0.608194	0.349669	0.171925	0.317117(TRUE)	-466581
NCU00837	1.94217	1.65749	1	1.07592	1.38308	1.1422	1.30765	1.0487	0.155317	0.140917	0.112933	0.118811	0.125925	0.109069	0.133353	0.111818	0.148056	0.14249	0.117666	0.127018	0.140503	0.118274	0.132318	0.126945	0.321922(TRUE)	-32991.6
NCU00838	1.88243	2.26551	2.98186	1.45316	1	1.24367	1.21655	1.14645	0.162176	0.155503	0.198084	0.128617	0.106022	0.114326	0.106979	0.113098	0.149708	0.164579	0.19755	0.133555	0.111821	0.122056	0.135805	0.123504	0.386587(TRUE)	-43113.8
NCU00839	1.60567	1	1.67376	1.21985	1.21125	1.41886	1.27738	2.41622	0.456676	0.331271	0.440404	0.378524	0.36152	0.414438	0.390029	0.51567	0.554977	0.439657	0.508651	0.545874	0.471903	0.487599	0.430491	0.654623	0.381081(TRUE)	-3764.02
NCU00840	2.5788	1	4.07642	3.06788	2.45516	5.33909	156.873	198.815	1.49112	0.696232	1.81521	1.57153	1.21973	2.09307	7.95271	10.7054	2.32085	1.49677	2.53044	2.21041	2.13007	2.52668	12.5554	8.07414	0.326727(TRUE)	-14331
NCU00841	1.60373	1.53592	0	1	5.34024	5.75788	7.38887	5.19655	1.24927	1.15495	0	0.853199	2.65474	3.09477	3.16799	2.75594	2.60653	2.51369	0	2.23291	3.46965	3.35065	3.77388	3.68065	0.17998(TRUE)	-689.285
NCU00842	2.94069	1	2.74189	3.44593	4.63145	9.19453	14.4288	12.8408	1.37414	0.697702	1.38662	1.56742	1.81921	2.70855	2.97747	3.14108	1.99269	1.50539	1.99574	2.434	2.43661	2.97201	3.48771	3.29431	0.406406(TRUE)	-2580.2
NCU00843	2.31158	2.12196	1.92757	2.29578	1.19093	1.11151	1.06244	1	0.196704	0.18423	0.182654	0.20919	0.145479	0.134359	0.13333	0.137832	0.222583	0.199752	0.212148	0.22484	0.152169	0.152558	0.145714	0.142337	0.412112(TRUE)	-26897.2
NCU00844	1.38825	2.25739	1.79676	1	3.98075	3.45854	5.08637	3.94791	0.170237	0.20473	0.174881	0.140015	0.230768	0.23319	0.289916	0.233593	0.18569	0.193919	0.17682	0.149636	0.272594	0.255328	0.250937	0.259682	0.329029(TRUE)	-51113.1
NCU00845	1.44419	2.10763	1.42373	1	1.5219	1.3691	1.23508	1.19174	0.102296	0.112022	0.0999051	0.0785656	0.107395	0.0959802	0.0799835	0.0843874	0.106252	0.110744	0.0910647	0.0808096	0.0988643	0.105545	0.0906396	0.0872635	0.296296(TRUE)	-67814.1
NCU00846	1.24836	3.64212	1.97801	1	1.33964	2.17178	4.95513	7.59402	0.234114	0.363807	0.293503	0.197054	0.221717	0.299588	0.431718	0.545942	0.268928	0.368998	0.323715	0.248136	0.270166	0.361116	0.511924	0.475457	0.155155(TRUE)	-20851.8
NCU00847	1.58801	2.04922	1.62926	1.44547	1.47951	1	1.52948	1.30068	0.126182	0.1465	0.132495	0.118894	0.130302	0.0978058	0.110038	0.111059	0.128124	0.151692	0.135103	0.124467	0.121019	0.105655	0.133026	0.129019	0.324625(TRUE)	-44861.7
NCU00848	4.75562	1	3.82399	3.00299	2.67185	3.47128	4.17391	5.31704	0.648189	0.296533	0.610284	0.59869	0.478245	0.537571	0.663176	0.718553	0.73443	0.356969	0.66593	0.656698	0.58265	0.60667	0.689917	0.813133	0.200601(TRUE)	-10975.4
NCU00849	1.58503	2.97019	1.78397	4.32745	1.0661	1.63073	1.38356	1	0.817953	1.06383	0.846226	1.26033	0.628993	0.779691	0.704114	0.608671	1.16366	1.26652	1.11842	1.60991	0.903956	1.0968	0.995986	1.03119	0.220621(TRUE)	-1337.44
NCU00850	8.11702	3.17551	2.17065	4.15308	4.28917	1	3.71086	1.65974	3.22036	1.81372	1.50187	2.20971	2.26584	0.852973	2.04274	1.28014	3.89808	2.92441	2.72282	3.45853	3.55101	2.20813	2.94502	2.65402	0.373774(TRUE)	-667.008
NCU00851	1.75934	0	0	0	0	1.09275	1	0	1.35316	0	0	0	0	0.954942	0.847009	0	2.1356	0	0	0	0	1.83918	1.99523	0	0.422523(TRUE)	-69.4929
NCU00852	1.96738	0	0	0	1	1.33517	1.54157	1.90727	0.850122	0	0	0	0.468736	0.543624	0.570914	0.69311	0.934522	0	0	0	0.680114	0.779835	0.742132	0.936183	0.267067(TRUE)	-1125.07
NCU00853	1.85947	1	2.21594	2.25235	1.53331	1.6049	1.78685	2.31547	0.185451	0.136056	0.193023	0.216278	0.171808	0.186285	0.194118	0.209039	0.241595	0.151505	0.228129	0.229928	0.181807	0.209506	0.203425	0.217881	0.323423(TRUE)	-26640.3
NCU00854	1.58738	1	2.41379	1.77072	1.73702	1.38466	1.87427	1.99571	0.248017	0.20813	0.302061	0.295064	0.270984	0.225664	0.261999	0.281436	0.301037	0.198748	0.353146	0.321589	0.277308	0.254856	0.298109	0.3011	0.194895(TRUE)	-13463.9
NCU00855	1.03187	1.9643	1.523	1	3.58443	3.93442	4.85425	3.63341	0.205131	0.284405	0.255419	0.205633	0.369164	0.391651	0.410946	0.357354	0.254098	0.32319	0.276556	0.231002	0.380387	0.427049	0.429772	0.395401	0.398498(TRUE)	-20476.7
NCU00857	1.68277	1.56102	1.59745	1.48481	1	1.51117	2.45365	3.428	0.0985434	0.0841876	0.0963601	0.0910055	0.0719412	0.0814607	0.0966087	0.118699	0.0997092	0.102532	0.0892109	0.0940489	0.0719273	0.0915426	0.101809	0.124141	0.188789(TRUE)	-105657
NCU00859	40.8502	17.577	1	1.5849	48.8598	78.1627	56.422	38.4598	1.07164	0.658833	0.175576	0.202286	1.05771	1.30403	1.21457	1.16635	1.18188	0.682984	0.203638	0.239622	1.11706	1.27376	1.20867	1.04092	0.373073(TRUE)	-302606
NCU00860	1.42338	1.59355	1.28563	1.22254	1	1.46656	7.40459	11.3268	0.123718	0.104601	0.0988338	0.112847	0.0885496	0.116784	0.207683	0.224352	0.131379	0.128715	0.112029	0.10753	0.0873087	0.112154	0.22016	0.238697	0.252152(TRUE)	-104746
NCU00861	1.86548	1	2.5297	2.99804	1.80766	1.35642	2.51763	3.29153	0.43881	0.283833	0.502741	0.533103	0.408125	0.366119	0.477642	0.575936	0.478888	0.3654	0.58769	0.563	0.508815	0.457921	0.609299	0.581468	0.274274(TRUE)	-6695.33
NCU00862	1.49695	1	3.74559	2.81683	1.54816	1.61909	1.80256	2.57195	0.165558	0.128598	0.216799	0.232133	0.161204	0.160972	0.161924	0.197131	0.166906	0.142366	0.243643	0.248392	0.169412	0.169496	0.180558	0.207998	0.372973(TRUE)	-38597.5
NCU00863	2.19388	1.58072	2.11105	1	1.50259	1.89343	2.33544	2.89575	0.137921	0.105345	0.136172	0.0961649	0.112368	0.123994	0.135152	0.15316	0.144932	0.114923	0.130803	0.100739	0.114061	0.129289	0.135747	0.161403	0.312312(TRUE)	-66764.4
NCU00864	1.24006	1	1.94692	1.18266	1.31978	1.91846	1.84437	2.30195	0.0522286	0.0412768	0.0569947	0.0480174	0.0464625	0.0544936	0.0532051	0.0640007	0.0538808	0.0400975	0.0548244	0.0451161	0.0459516	0.0594724	0.0565338	0.0636901	0.221321(TRUE)	-227567
NCU00865	2.57067	9.07577	4.89497	3.41097	1	1.23131	1.94646	1.47549	0.102436	0.17369	0.125179	0.127536	0.0682858	0.0787183	0.0872623	0.0823282	0.103634	0.154571	0.126897	0.108239	0.0563193	0.0693534	0.0973138	0.0810269	0.181982(TRUE)	-210381
NCU00866	1.3882	2.15901	1.88759	4.06161	1.03451	1	1.13921	1.00821	0.0574511	0.07623	0.0630944	0.112315	0.0454529	0.0496595	0.0487793	0.048776	0.0628931	0.0732964	0.0701217	0.0915479	0.0525963	0.0462469	0.054991	0.0536799	0.181181(TRUE)	-183315
NCU00867	1.50026	2.12993	1.7073	4.31118	1.30088	1.29796	1.30305	1	0.0493343	0.0527221	0.0569999	0.0738445	0.0473723	0.0430658	0.0463211	0.047256	0.0524055	0.0576175	0.0559285	0.0750404	0.0422188	0.0476938	0.0505185	0.0453247	0.292292(TRUE)	-265250
NCU00868	1.76247	1.89559	1.75861	5.60038	1.2612	1.28263	1.08356	1	0.11531	0.114647	0.11419	0.178275	0.0977756	0.110009	0.0932742	0.0837054	0.12325	0.122556	0.116916	0.177177	0.0985758	0.110262	0.0917823	0.0925958	0.307908(TRUE)	-71719.5
NCU00869	1.77379	1.31652	1	1.33165	1.35338	1.5547	1.4608	1.30507	0.0795517	0.0658432	0.052343	0.0597505	0.0653572	0.0674554	0.0604754	0.0640877	0.0770417	0.0674453	0.0619791	0.0661819	0.060895	0.066961	0.0671443	0.0656115	0.225626(TRUE)	-115194
NCU00870	8.15315	2.0348	1	1.26568	12.0228	3.22724	1.89731	1.19048	0.196747	0.102081	0.0802495	0.0802881	0.189097	0.123612	0.101663	0.0879095	0.190343	0.103366	0.0796188	0.0896269	0.204633	0.135049	0.0906912	0.0844323	0.184585(TRUE)	-184496
NCU00871	1.11557	1.1079	1	1.52964	1.1225	3.08742	3.2084	3.6008	0.158008	0.148942	0.13612	0.170301	0.147269	0.235554	0.205656	0.231466	0.160711	0.14474	0.144514	0.179107	0.146085	0.228747	0.254358	0.30282	0.347748(TRUE)	-32822.1
NCU00872	2.09796	1.43399	1	1.1566	2.20037	1.81899	1.70125	1.58279	0.113588	0.0884538	0.0755578	0.0888572	0.119752	0.10735	0.097292	0.101499	0.118674	0.0936787	0.0854925	0.0916903	0.103113	0.105285	0.101302	0.112218	0.236136(TRUE)	-74679.3
NCU00873	3.13971	2.30627	1.62911	1	2.67866	1.94756	1.68385	1.21964	0.0729026	0.0592377	0.0526237	0.0459726	0.066642	0.0614663	0.0493572	0.0466527	0.0689667	0.0640035	0.0455391	0.0412942	0.0627242	0.0596975	0.056196	0.0394556	0.384585(TRUE)	-298313
NCU00874	1.67813	1.2055	1	1.11393	1.6848	1.78006	1.3321	1.00508	0.0477159	0.0368956	0.0397024	0.0444037	0.044099	0.049104	0.0365713	0.0381506	0.048407	0.0414227	0.0362241	0.0411929	0.0404478	0.0492712	0.042696	0.0395355	0.157958(TRUE)	-273207
NCU00875	1.13586	1	1.02797	1.31067	1.27624	1.57223	1.61835	1.68114	0.0937954	0.0861933	0.087296	0.097217	0.0958277	0.104582	0.100971	0.112125	0.0961772	0.0830361	0.0851385	0.110704	0.0932096	0.096608	0.111023	0.106663	0.278679(TRUE)	-56953.8
NCU00876	1.43849	1.09943	1.33059	2.5679	1.00346	1.22026	1	1.01308	0.0837092	0.0820834	0.0785893	0.108225	0.0707493	0.0770987	0.0669634	0.0728342	0.0931251	0.0747163	0.0817715	0.108079	0.0743287	0.0818418	0.0703274	0.0779179	0.261962(TRUE)	-71103.9
NCU00877	5.24357	4.91407	3.01169	5.31176	1.68174	1	1.45729	1.22163	0.236961	0.229498	0.191537	0.241816	0.144831	0.115336	0.132146	0.130588	0.251461	0.240026	0.193742	0.265043	0.158716	0.130496	0.133545	0.137812	0.25005(TRUE)	-66681.1
NCU00878	1.72952	2.06434	1.72851	25.3107	1	1.02476	1.56255	1.41914	0.0861066	0.0926172	0.0956029	0.167392	0.0672853	0.0732896	0.0782705	0.0717364	0.0933246	0.0914753	0.0734431	0.21571	0.0609546	0.0615909	0.0824919	0.0746552	0.237237(TRUE)	-254788
NCU00879	1.23645	1.37094	1.27831	2.39164	1	1.01597	1.346	1.41419	0.0410182	0.0409681	0.0437936	0.055274	0.0361154	0.0355906	0.040341	0.0390486	0.0483427	0.0411581	0.039479	0.0492767	0.0377613	0.0357064	0.044282	0.0518587	0.16957(TRUE)	-260075
NCU00880	1.41823	1.88084	1.49217	1.196	1.22521	1.20278	1.17172	1	0.0431225	0.0517054	0.0461618	0.0430426	0.0416131	0.0397777	0.0379923	0.0384606	0.0456015	0.056462	0.0420494	0.0363055	0.0402796	0.0398755	0.0396901	0.0419762	0.156056(TRUE)	-242886
NCU00881	1.64235	2.13522	1.47534	1	1.29021	1.35827	1.27191	1.07254	0.0412499	0.039303	0.03519	0.0326266	0.0316699	0.0357554	0.0339929	0.0329006	0.0370891	0.0427493	0.0353978	0.0316558	0.0344626	0.0352331	0.0368013	0.0355437	0.417518(TRUE)	-358004
NCU00882	2.143	2.76219	1.65768	1.21626	1.36811	1.74965	1.54396	1	0.251497	0.293074	0.234669	0.211703	0.215115	0.230886	0.218735	0.183165	0.30319	0.258579	0.271344	0.26154	0.219627	0.242197	0.21792	0.211094	0.180781(TRUE)	-15814.4
NCU00883	2.50406	1.91467	1.76657	1	1.7615	1.73894	1.74299	1.22804	0.240754	0.204323	0.20834	0.166393	0.194615	0.210255	0.202662	0.177336	0.265189	0.212454	0.232592	0.182131	0.214491	0.226872	0.220358	0.195444	0.145646(TRUE)	-21225.1
NCU00884	1.91404	1.12207	2.27882	1.28289	1	1.39486	1.6878	1.72286	0.0797228	0.0561968	0.0678765	0.066294	0.0496263	0.0528108	0.0627381	0.070286	0.0814481	0.0478571	0.0757967	0.0574439	0.052249	0.0607191	0.0584914	0.064231	0.227828(TRUE)	-160010
NCU00885	3.58459	1	3.23902	2.35141	3.39306	12.6638	110.394	185.801	1.32256	0.581707	1.14994	1.02022	1.27506	2.35467	8.49507	10.2122	1.74353	1.04806	1.56871	1.39669	1.61209	2.72256	8.19435	8.33855	0.236837(TRUE)	-21799.3
NCU00887	2.27272	1.33239	1.94946	1	1.99721	1.75662	1.78847	2.14975	0.326573	0.212689	0.269156	0.197328	0.269225	0.258096	0.268811	0.311309	0.32482	0.243545	0.308207	0.228149	0.299371	0.279099	0.276395	0.303735	0.182883(TRUE)	-14563.3
NCU00889	1.3351	1.58108	1.29162	1.42464	1.19782	1.01933	1	1.03394	0.0817955	0.0808147	0.078872	0.083415	0.074568	0.075052	0.0714184	0.0709511	0.0886948	0.0823194	0.0815483	0.0875382	0.0809366	0.0756946	0.0759022	0.0777971	0.258759(TRUE)	-71834.8
NCU00890	2.49023	1.79571	1.16592	1.03253	1.71815	1.28427	1	1.07224	0.141245	0.11561	0.100484	0.0939562	0.128916	0.0973482	0.087572	0.0976218	0.155864	0.116179	0.109131	0.099208	0.119919	0.114939	0.0956209	0.105113	0.374074(TRUE)	-52895.5
NCU00891	1.79012	1.42759	2.72566	2.84821	1.52704	1.32102	1	1.12376	0.0864525	0.0709161	0.101611	0.0941271	0.0718258	0.0673848	0.0571537	0.0648897	0.0935491	0.0629344	0.0846133	0.0957499	0.0717689	0.0630599	0.05979	0.0683881	0.196496(TRUE)	-137184
NCU00892	1	1.55945	1.3992	1.13238	1.10328	1.54359	1.81076	1.92596	0.114835	0.139592	0.127015	0.126894	0.118804	0.136914	0.13709	0.152896	0.13154	0.148026	0.146422	0.135162	0.11798	0.154834	0.155701	0.164405	0.358759(TRUE)	-34069.5
NCU00893	1.47131	2.05109	1.83289	1.52181	1.29341	1.13994	1.25188	1	0.167926	0.192591	0.180749	0.162355	0.144613	0.143718	0.141374	0.133772	0.180588	0.181861	0.175821	0.172635	0.159031	0.143276	0.140945	0.143629	0.403103(TRUE)	-26091.4
NCU00894	1.55546	1.65285	2.32079	1.91094	1.07867	1	1.14208	1.8873	0.0662988	0.0574419	0.0733604	0.0678483	0.0449451	0.0453691	0.0505513	0.0688033	0.0612007	0.0660157	0.0697194	0.0703724	0.049679	0.0525282	0.0544984	0.0682274	0.401702(TRUE)	-181062
NCU00895	1.38703	1.40718	1.1425	1.30379	1.42882	1.32747	1.26415	1	0.0350006	0.0299566	0.02993	0.0332424	0.0285645	0.0301462	0.0352974	0.0270906	0.0368033	0.0290529	0.0280534	0.0342547	0.0293402	0.0346835	0.0268332	0.0303139	0.270571(TRUE)	-424787
NCU00896	1.10861	1.23711	1.34654	1.04016	1	1.21555	1.7524	2.07856	0.0542812	0.0546767	0.0635655	0.053303	0.0476176	0.0557387	0.0657047	0.0707352	0.0478692	0.056981	0.0596826	0.0498823	0.0546491	0.0575533	0.0578679	0.0735706	0.206406(TRUE)	-143928
NCU00897	1.09468	1.21734	1	1.5293	1.10575	1.24991	1.46667	1.49976	0.0592312	0.0543109	0.0547465	0.0712483	0.0565699	0.0563352	0.0613269	0.0721939	0.0618961	0.0635893	0.0570641	0.0717696	0.0545909	0.063743	0.0623866	0.0699291	0.221221(TRUE)	-113588
NCU00898	1.14744	1.18321	1.08129	1	1.1859	1.10932	2.47961	3.39291	0.0589329	0.050862	0.0510569	0.0539614	0.0522522	0.0510651	0.0640199	0.0818387	0.0531758	0.0532363	0.0503864	0.0497807	0.056966	0.0478023	0.0712725	0.0840733	0.38989(TRUE)	-183052
NCU00899	1.92607	1.15838	1.28142	3.26203	1.54703	1.43632	1.14967	1	0.0515582	0.0369981	0.0406838	0.0631349	0.0392686	0.0433924	0.0366891	0.0378355	0.0484962	0.0364406	0.0438433	0.0559875	0.042253	0.0448919	0.0347925	0.0373335	0.357057(TRUE)	-331512
NCU00900	1.46946	1.11658	1.17624	1.00862	1.32105	1.13361	1	1.21083	0.0705527	0.0520427	0.0596728	0.0533703	0.0566129	0.0503213	0.0499424	0.0563075	0.0763036	0.0567522	0.0614683	0.0518414	0.0597338	0.0562767	0.0531774	0.0631484	0.221021(TRUE)	-115559
NCU00901	1.06301	1.32334	1.22677	1	1.36032	1.42887	1.52577	1.43839	0.068003	0.0633444	0.0622945	0.0592455	0.0686117	0.0644206	0.0637587	0.0731027	0.0725507	0.0655107	0.0646911	0.0643845	0.0679089	0.0743349	0.0669188	0.07337	0.248749(TRUE)	-111571
NCU00902	1.51592	1.37707	1.36409	1.23468	1.41619	1.34	1.1551	1	0.0418758	0.03538	0.0369724	0.0403339	0.0335851	0.0443502	0.0437937	0.0326966	0.0466381	0.0379122	0.0439992	0.037359	0.0438719	0.0375181	0.0340755	0.0442534	0.159359(TRUE)	-280898
NCU00903	2.46182	2.22934	1.61664	1.35324	2.01813	1.68577	1.36115	1	0.0564798	0.044107	0.0377336	0.0383802	0.0386444	0.0375864	0.034847	0.030908	0.0519624	0.0446059	0.0411954	0.0389379	0.0406878	0.0400959	0.0383138	0.0352423	0.345646(TRUE)	-426063
NCU00904	1.99299	1.3757	3.38641	3.31669	1	1.19641	1.11458	1.65622	0.11337	0.0950428	0.136872	0.137341	0.0843942	0.0954367	0.082075	0.111559	0.151027	0.100358	0.181516	0.162767	0.0872608	0.0930323	0.0853176	0.114533	0.222222(TRUE)	-74535.7
NCU00905	2.63877	1.5921	2.14592	1.26744	1	1.49203	1.99783	2.88028	0.144251	0.115703	0.13727	0.118025	0.0996784	0.106109	0.140225	0.150906	0.174748	0.121731	0.147423	0.118154	0.105729	0.119227	0.134163	0.157241	0.250551(TRUE)	-59307.1
NCU00906	1.17205	1	1.33346	1.04687	2.04119	3.91396	5.26314	7.75349	0.154652	0.127615	0.162646	0.147838	0.187678	0.237506	0.267861	0.350824	0.17547	0.1489	0.168207	0.143812	0.194455	0.26205	0.301155	0.361319	0.306807(TRUE)	-44940.1
NCU00907	6.14456	0	1.65077	3.12682	1	3.5475	5.94366	7.70074	3.16683	0	1.29621	1.96986	0.850322	2.09196	2.65719	3.3488	4.12168	0	3.03059	3.19532	2.26806	3.54239	3.62659	4.29645	0.166967(TRUE)	-631.095
NCU00911	3.15299	5.07847	6.60435	14.1628	1.13433	1	1.39035	1.54181	0.108525	0.11182	0.132505	0.144065	0.0628408	0.0570916	0.065071	0.0732455	0.106556	0.12825	0.142794	0.168293	0.060657	0.055246	0.0738916	0.0724444	0.37037(TRUE)	-339216
NCU00912	1.53991	1.52794	1.58541	1	1.62501	1.63832	2.93367	3.68365	0.157482	0.133634	0.149989	0.118655	0.142068	0.164732	0.194515	0.213692	0.175358	0.145855	0.164577	0.135232	0.161223	0.143373	0.187691	0.206451	0.362963(TRUE)	-38835.5
NCU00913	1.11013	1.38414	1.38447	1	1.30943	1.82224	1.60505	1.84259	0.0611261	0.0724787	0.0703936	0.0649097	0.0625179	0.0843108	0.0758962	0.0878048	0.068543	0.0770849	0.0783723	0.06351	0.0769849	0.0793184	0.0856767	0.0886215	0.242643(TRUE)	-105128
NCU00914	1.21204	1.31695	1.36211	1.96056	1.30358	1.23176	1.14121	1	0.0524115	0.0507119	0.0511322	0.0632911	0.0553841	0.0614679	0.0531041	0.0595199	0.0583547	0.055771	0.061851	0.0644996	0.055407	0.0583858	0.0520847	0.0531293	0.176276(TRUE)	-147473
NCU00915	1.62111	2.90621	1.90063	6.57659	1.3028	1.2407	1.21996	1	0.0470702	0.0589471	0.0499332	0.0757533	0.0428132	0.0441578	0.0402895	0.0409773	0.0524767	0.0725877	0.0531959	0.0846465	0.0448565	0.0430175	0.0424313	0.0425744	0.342042(TRUE)	-369047
NCU00916	1	1.14599	1.51725	1.56157	1.69342	1.90813	2.16945	2.13133	0.0368892	0.0424486	0.0464101	0.0473387	0.0432058	0.0566026	0.0473503	0.0555747	0.046168	0.044407	0.0442299	0.0531475	0.0498997	0.0509442	0.0512087	0.0605842	0.161161(TRUE)	-308004
NCU00917	1.19729	1.16208	1.42845	1.34504	1	1.05113	1.04444	1.05545	0.0643228	0.0629623	0.0686581	0.0723477	0.0558177	0.0598994	0.0570479	0.0619803	0.0720356	0.0646356	0.0781628	0.0780018	0.0584209	0.0659397	0.0626087	0.0671054	0.237938(TRUE)	-88665.7
NCU00918	1.60599	1.09082	1.30537	1.41737	1	1.24325	1.04529	1.04415	0.0519085	0.0409512	0.049074	0.0545852	0.0385223	0.0443893	0.0427026	0.0417022	0.0540964	0.0445015	0.051349	0.0551481	0.0448344	0.0467303	0.0421903	0.0483578	0.296997(TRUE)	-187312
NCU00919	1.75397	1.40087	1.51637	1.34822	1	1.19839	1.3284	1.44551	0.109283	0.0987854	0.0953328	0.105777	0.0832194	0.0905621	0.0826314	0.0989255	0.123341	0.101848	0.101841	0.109976	0.0901069	0.0909457	0.101877	0.113185	0.324925(TRUE)	-54783.7
NCU00920	1.2988	1.4952	1.46519	1.25065	1.42993	1.37987	1.27317	1	0.0923348	0.0971931	0.0889116	0.0800749	0.0896789	0.101747	0.0786048	0.0789879	0.0956634	0.095934	0.0835608	0.0986145	0.0872729	0.0879049	0.0887448	0.0878268	0.235335(TRUE)	-67074.3
NCU00921	1.27684	1	1.43851	1.24296	1.33427	1.28175	1.25277	1.04861	0.145699	0.128054	0.158793	0.148474	0.161114	0.136165	0.139499	0.130777	0.165302	0.146656	0.174024	0.148317	0.167642	0.160732	0.162007	0.145622	0.15025(TRUE)	-22398
NCU00922	1.68077	0	0	1.09231	1	2.3145	4.54157	5.62768	1.28224	0	0	0.927354	0.851526	1.65352	2.34527	2.74111	2.61446	0	0	2.28676	2.16571	2.66161	3.4095	3.45638	0.233133(TRUE)	-355.302
NCU00923	1.42501	1.52777	1.72918	2.04827	1.1534	1	1.07474	1.43977	0.130259	0.138152	0.145502	0.160087	0.122128	0.10348	0.10236	0.121856	0.137265	0.136302	0.139658	0.146768	0.12021	0.11893	0.111081	0.143032	0.390691(TRUE)	-37425.2
NCU00924	1.23825	1.61296	1.24373	1.28752	1.18084	1	1.19035	1.19572	0.0762532	0.0796118	0.0753565	0.0707904	0.0718253	0.0671392	0.0706002	0.0693618	0.0774887	0.0762699	0.076095	0.0865762	0.0729106	0.0687788	0.0651519	0.0729748	0.312513(TRUE)	-80662.9
NCU00925	1.17932	1.64257	1.0075	1	1.03822	1.37284	1.38897	1.40533	0.0886884	0.104219	0.0850556	0.083083	0.0875366	0.0953465	0.0866638	0.0941084	0.0941349	0.0949153	0.0863477	0.0888416	0.0894922	0.0930912	0.0978489	0.100075	0.346146(TRUE)	-54631.1
NCU00926	1.58695	1.44099	1.46456	1.43533	1.52679	1.7704	1.44051	1	0.226569	0.187367	0.176963	0.187632	0.195411	0.177772	0.183383	0.154133	0.222302	0.216672	0.230975	0.217406	0.18916	0.225615	0.199304	0.202631	0.172973(TRUE)	-18053.7
NCU00927	1	1.18705	1.14556	1.02691	1.33545	1.4134	4.32646	5.58486	0.0660868	0.0661731	0.0659153	0.0718516	0.0660078	0.0747071	0.105799	0.128376	0.0669633	0.0746175	0.0662152	0.0721641	0.0768675	0.0768157	0.119765	0.118084	0.224825(TRUE)	-147932
NCU00928	1.70982	1.68746	1.24395	1	1.28436	1.42357	4.72929	6.60264	0.091463	0.0876594	0.0798775	0.0747081	0.0796571	0.0862571	0.159099	0.151602	0.0851965	0.099679	0.0907211	0.0728276	0.0754192	0.0887325	0.121613	0.153506	0.194795(TRUE)	-129650
NCU00929	1.33478	1.13218	1	1.04171	1.51123	1.46116	1.43584	1.39118	0.0707915	0.0675686	0.060429	0.0657382	0.0782336	0.070568	0.0745003	0.0752693	0.0728842	0.0626514	0.0644669	0.0667778	0.0618249	0.0719285	0.0595267	0.0718661	0.211712(TRUE)	-95117.8
NCU00930	2.04418	2.32096	1.88919	1.12227	1.29748	1.03649	1.26833	1	0.125874	0.117695	0.116348	0.0987432	0.100666	0.0900613	0.0895871	0.0950824	0.123757	0.122996	0.130549	0.0969236	0.104133	0.0937783	0.0926122	0.0962893	0.320721(TRUE)	-59058.3
NCU00931	2.33207	2.30446	1.98582	2.48371	1	1.56251	4.09926	6.80103	0.251133	0.235585	0.225281	0.248495	0.161138	0.207026	0.287838	0.359667	0.267462	0.234129	0.247845	0.27882	0.159378	0.231193	0.319352	0.412355	0.344745(TRUE)	-34219.7
NCU00932	7.39428	5.30999	1	1.18504	4.90581	14.0895	22.9759	39.7262	1.10142	0.84935	0.356929	0.397344	0.831969	1.38884	1.59418	1.84327	1.14995	0.99313	0.470516	0.52891	0.982074	1.51554	1.76208	2.14218	0.386186(TRUE)	-24578.9
NCU00934	9.16956	1	1.60291	2.90594	3.3509	3.29563	2.7882	5.2659	2.67482	0.687588	0.979415	1.37314	1.31001	1.48905	1.27792	1.9275	2.61254	1.26325	1.68531	1.99853	2.0803	2.1585	1.71395	2.58819	0.194895(TRUE)	-1444.52
NCU00935	1.52945	1	3.01944	5.46526	2.96438	2.8617	1.83994	2.00954	0.0307876	0.0249872	0.0376743	0.0554353	0.0385912	0.036598	0.0284412	0.0319409	0.0323134	0.021419	0.0433006	0.0479071	0.0404406	0.0350354	0.0278657	0.0352864	0.358559(TRUE)	-1030000
NCU00936	1.0299	1.13743	1.68956	1	2.68372	6.56495	3.59906	2.82161	0.0455499	0.0467402	0.0606485	0.0430776	0.0680362	0.0994486	0.0692802	0.0792911	0.0498873	0.0519687	0.0540785	0.0529576	0.0719295	0.104174	0.0809202	0.0746849	0.37998(TRUE)	-321210
NCU00937	3.11134	1.08889	2.26557	1	8.74081	13.2477	10.0748	10.858	0.135582	0.065424	0.113507	0.0682441	0.225369	0.257517	0.182641	0.19839	0.132438	0.0766535	0.109938	0.0774436	0.181611	0.185784	0.182008	0.227107	0.390891(TRUE)	-340215
NCU00938	1.3248	1.84603	1.36953	1.98522	1.24854	1.49151	1.15475	1	0.04486	0.0481263	0.0449787	0.0459113	0.0422427	0.0448994	0.0369164	0.0389813	0.0467658	0.0517516	0.049971	0.0539358	0.0441393	0.0461251	0.0442153	0.0421766	0.418318(TRUE)	-240652
NCU00939	1.18159	1	1.40546	1.12735	1.79602	2.12341	1.53424	1.61081	0.0404075	0.0326327	0.0437525	0.0352399	0.0467514	0.0590042	0.0446226	0.0439666	0.0417924	0.0395759	0.0481366	0.0393693	0.0467913	0.0501094	0.041664	0.0475236	0.173473(TRUE)	-274634
NCU00940	3.61378	1.4054	1.42554	2.57004	1	1.6435	1.99864	2.04923	0.688865	0.456746	0.421563	0.666375	0.37386	0.533998	0.512342	0.590269	0.886161	0.607291	0.581728	0.767815	0.461884	0.592379	0.659805	0.710269	0.365866(TRUE)	-3832.95
NCU00941	1.65372	1	1.40434	1.14539	1.20781	1.98507	2.03829	1.36662	0.150324	0.111902	0.134185	0.126989	0.133518	0.158651	0.145374	0.131715	0.152796	0.119887	0.137693	0.133624	0.14022	0.155315	0.155893	0.156736	0.318519(TRUE)	-32391.7
NCU00943	3.29155	1	2.71805	1.11504	3.38542	6.77716	21.903	31.0927	0.202821	0.107933	0.205425	0.124179	0.170862	0.275936	0.531355	0.48608	0.235096	0.115033	0.204539	0.132715	0.203169	0.244709	0.395896	0.460435	0.18959(TRUE)	-182249
NCU00944	1.71563	1.08955	1.53905	1.10377	1	1.00939	1.00936	1.01506	0.0865304	0.0656465	0.0760509	0.0761309	0.0686186	0.0622879	0.0693831	0.0689337	0.0880502	0.0661791	0.0860576	0.0725616	0.0737209	0.0697069	0.0686944	0.0763484	0.214915(TRUE)	-73693.7
NCU00945	1.82507	1.42718	1.69922	1	1.86122	1.93548	2.06412	1.5087	0.109372	0.0932223	0.0957837	0.0765701	0.0958239	0.121432	0.110994	0.0955129	0.117514	0.0929391	0.104851	0.0832506	0.106341	0.0988045	0.097587	0.10069	0.227828(TRUE)	-84803.1
NCU00946	5.74021	1	1.21642	1.19503	2.30054	4.17164	4.36517	3.79112	1.00866	0.41391	0.426561	0.454132	0.628165	0.862482	0.846046	0.818368	1.13868	0.508724	0.605199	0.626063	0.759717	0.925032	0.929519	0.923031	0.301902(TRUE)	-5095.2
NCU00948	3.85303	1	3.25586	2.89725	1.9271	2.10973	1.91226	1.73893	1.15656	0.516482	1.03586	1.00813	0.776968	0.779268	0.763779	0.727302	1.22012	0.739864	1.25909	1.08214	1.15244	1.19928	0.908025	1.09622	0.466166(TRUE)	-2155.26
NCU00949	1.13055	1	1.17073	1.72538	2.53329	2.72602	2.5729	2.73951	0.130163	0.115214	0.130592	0.153371	0.164805	0.204731	0.182317	0.200593	0.135883	0.119934	0.126822	0.162953	0.191878	0.203752	0.18153	0.195069	0.34965(TRUE)	-44701
NCU00950	1.58891	1.0544	1.30173	1.28034	1	1.02297	1.53001	2.16719	0.130981	0.119247	0.121332	0.112594	0.104949	0.100777	0.119914	0.15758	0.151278	0.115981	0.124683	0.147073	0.113186	0.112753	0.13279	0.154392	0.317217(TRUE)	-37411.7
NCU00951	2.33358	3.08612	3.1004	1.79263	1.97249	1.43616	1.36767	1	0.0286948	0.0314626	0.0301783	0.0232622	0.0220702	0.0212459	0.0238506	0.0181757	0.0304734	0.0358537	0.0321844	0.0205096	0.0288666	0.0236612	0.0201304	0.0261266	0.18028(TRUE)	-1210000
NCU00952	1.34624	2.35261	1.36686	1.01296	1.27299	1	1.33483	1.29749	0.116384	0.138247	0.118144	0.0926194	0.100949	0.10034	0.0984905	0.110917	0.115231	0.137129	0.121808	0.105414	0.102617	0.0909895	0.110757	0.113202	0.316517(TRUE)	-46453.6
NCU00953	1.4356	1.52174	1.53474	1.40981	1.20383	1.01656	1	1.2453	0.118823	0.112622	0.0996105	0.0991608	0.0954586	0.090381	0.0871068	0.0987473	0.127156	0.118407	0.115016	0.11329	0.104745	0.0945037	0.0935788	0.109318	0.314915(TRUE)	-46723
NCU00954	1.04328	1.04131	1.41054	1	1.08637	1.24045	2.80527	4.25295	0.0644151	0.0723778	0.0892293	0.0796442	0.0768538	0.0741938	0.101497	0.117016	0.0723583	0.0704466	0.0861357	0.0795503	0.0688678	0.0711323	0.0979027	0.13244	0.255355(TRUE)	-102464
NCU00955	1.99795	12.5108	3.54167	2.11992	1.2458	1.24307	1.3425	1	0.0645081	0.114052	0.088027	0.0719109	0.0549014	0.051692	0.0499587	0.0510115	0.0665431	0.124773	0.0788673	0.0711795	0.0533037	0.0539712	0.0549708	0.0512094	0.359359(TRUE)	-337096
NCU00956	2.38053	3.4157	2.82786	1.80168	1.33222	1.07494	1.19592	1	0.181082	0.183768	0.184678	0.139559	0.109973	0.112226	0.108105	0.112345	0.175315	0.180719	0.191848	0.154772	0.134427	0.124413	0.11449	0.108451	0.224525(TRUE)	-47203.3
NCU00957	1.00496	2.05863	1.8563	2.57707	1.34687	1	1.64713	2.13017	0.0493323	0.0589146	0.0595389	0.0709227	0.0555615	0.0482532	0.0551518	0.056641	0.0526153	0.0645935	0.0602466	0.077085	0.0517133	0.0468802	0.0570909	0.0752388	0.175175(TRUE)	-209405
NCU00958	1.3114	1.2784	1.26895	1.39891	1.02678	1	1.42936	1.95945	0.0557651	0.0583688	0.0579355	0.0614258	0.0482321	0.0516904	0.0520067	0.0655844	0.0627419	0.0597828	0.0592286	0.0700757	0.0543984	0.0522065	0.0629974	0.0734854	0.214615(TRUE)	-137922
NCU00959	1.46246	2.06447	2.00643	1.92855	1.28573	1.07245	1	1.07692	0.0395561	0.041426	0.0429904	0.0441343	0.0304866	0.0318805	0.0326932	0.0300513	0.0385716	0.0439457	0.0423254	0.0380665	0.0346552	0.0320781	0.0303492	0.0316864	0.337838(TRUE)	-416006
NCU00960	3.06078	3.38802	1	3.40276	2.30168	5.68951	5.57867	11.1386	1.68775	1.66295	0.764134	1.65942	1.21854	2.33493	2.09445	3.34396	2.45478	2.2119	1.68716	2.62729	2.10422	2.97189	2.90213	3.61873	0.152452(TRUE)	-1373.39
NCU00961	2.57256	3.23306	1.6022	2.91315	1	1.20764	1.59839	2.00926	0.726628	0.721583	0.599707	0.78797	0.421655	0.488507	0.531821	0.639469	0.937779	0.891622	0.695307	0.888864	0.600071	0.674601	0.639876	0.846484	0.404104(TRUE)	-2928.79
NCU00962	1.61289	1.5176	1.27314	1.35534	1.15533	1.37119	1.18993	1	0.0634493	0.064156	0.0649268	0.0728958	0.0554538	0.0570563	0.0508547	0.0527621	0.0665321	0.0598974	0.0611259	0.0662704	0.0652092	0.0579642	0.0622065	0.0554426	0.211111(TRUE)	-125077
NCU00963	1.9118	1.68703	1.55896	1.44988	1	1.07039	1.15824	1.07178	0.120089	0.103678	0.100071	0.109539	0.0858871	0.088795	0.0853512	0.0877662	0.13703	0.104819	0.110499	0.0998642	0.0808653	0.0953287	0.0905517	0.0963751	0.292092(TRUE)	-55537.1
NCU00964	1.6481	1.99422	1.34459	1	1.26275	1.56204	1.95928	1.9465	0.0833966	0.0878383	0.0818618	0.0631101	0.0854502	0.0874487	0.0829783	0.0855551	0.0895146	0.0997997	0.0768516	0.0769478	0.0806863	0.0792333	0.101108	0.107446	0.225726(TRUE)	-92035.3
NCU00965	2.05381	2.84691	1.78659	1.26724	1.34412	1	2.22154	3.1326	0.105832	0.124385	0.0949313	0.0865825	0.0901639	0.0824416	0.109897	0.129833	0.124821	0.134745	0.111943	0.0789455	0.0889837	0.0778575	0.120834	0.127617	0.24024(TRUE)	-97716.2
NCU00966	1.55857	1.75317	1.53112	1.13282	1.36308	1.29154	1.21662	1	0.0695826	0.0789285	0.0760751	0.0635797	0.0625261	0.0713336	0.0643932	0.0603323	0.078584	0.0792869	0.0796409	0.0719742	0.0762774	0.0756137	0.0604981	0.062021	0.197097(TRUE)	-105734
NCU00967	1.41431	1	1.07369	2.183	1.26319	1.72192	1.48827	1.50996	0.0472017	0.038453	0.0415474	0.0592823	0.0469012	0.0473431	0.0460186	0.0497938	0.0510445	0.0407595	0.0467312	0.0564312	0.0429456	0.0451416	0.0466375	0.0499396	0.175976(TRUE)	-238406
NCU00968	1.15782	1.42606	1.00054	1.09639	1.0137	1	1.26702	1.19914	0.0727489	0.0841622	0.0744632	0.0836634	0.0732495	0.0711785	0.0858166	0.085031	0.0895181	0.0855604	0.0776905	0.0784647	0.075414	0.0741658	0.0790311	0.0862981	0.280781(TRUE)	-64139.8
NCU00969	2.19744	2.82472	2.15784	1.19428	1.95211	1.64227	1.32969	1	0.0606188	0.0647192	0.0623538	0.0439207	0.0516201	0.0494027	0.044364	0.0404704	0.0613198	0.0623624	0.0593552	0.0440743	0.0546106	0.0557999	0.0446027	0.0418828	0.358559(TRUE)	-284871
NCU00970	1.66262	1	1.28458	1.63678	1.4736	1.88259	1.31799	1.44447	0.108726	0.0753082	0.0867411	0.10685	0.097731	0.109256	0.097888	0.0968377	0.110044	0.0908592	0.0992584	0.101141	0.108519	0.115115	0.0910949	0.102979	0.278779(TRUE)	-62844.1
NCU00971	3.16097	2.04732	3.67082	2.90414	1.75602	1.36581	1.2207	1	0.0366869	0.024878	0.0359406	0.0332579	0.0277052	0.0202847	0.0217289	0.0208912	0.0340888	0.0297796	0.0345138	0.0370907	0.0278276	0.0286216	0.0232188	0.0239345	0.196196(TRUE)	-1070000
NCU00973	2.52903	1.00945	1.29338	1	2.21321	1.55226	2.26236	2.50662	0.292962	0.17713	0.204715	0.211031	0.307523	0.246478	0.272563	0.328407	0.380164	0.233822	0.243169	0.21572	0.299815	0.260379	0.320933	0.329883	0.186987(TRUE)	-14349.6
NCU00974	1.07735	1.03206	1.31024	1.95349	1	1.06381	1.95973	2.43255	0.0693171	0.0626497	0.0774024	0.0820481	0.0637932	0.0603675	0.0787278	0.0882499	0.0690126	0.0743937	0.0694263	0.0723475	0.0693497	0.0640594	0.0763039	0.0939083	0.216917(TRUE)	-104616
NCU00975	1.14252	1	1.16917	2.08587	1.16991	1.41466	2.55966	3.93978	0.116744	0.108218	0.122707	0.160034	0.111516	0.126947	0.151615	0.192878	0.129335	0.11109	0.126512	0.152307	0.116863	0.131236	0.192934	0.191453	0.300901(TRUE)	-48227.3
NCU00976	2.03509	1.28529	1.05182	1.31177	1.47476	1.47367	4.26059	1	0.467862	0.345585	0.313906	0.356608	0.362067	0.35039	0.607985	0.298346	0.486805	0.334053	0.3221	0.3695	0.376194	0.4158	0.622727	0.371004	0.298799(TRUE)	-6307.36
NCU00977	1.27683	1.36384	1.15775	1.12725	1.1219	1.10626	1	1.02283	0.105536	0.11209	0.103717	0.109243	0.09949	0.110646	0.0843698	0.103134	0.113343	0.107807	0.104546	0.111128	0.100098	0.105235	0.102132	0.105056	0.300601(TRUE)	-37450
NCU00978	1	1.08616	1.67779	1.18638	1.40807	1.41834	1.17765	1.24935	0.0718666	0.0701902	0.0885837	0.0842624	0.073698	0.0886997	0.0779109	0.0816882	0.0797439	0.0773934	0.0946207	0.0856213	0.0873817	0.0894074	0.0826029	0.0836031	0.341241(TRUE)	-69438.4
NCU00979	2.9093	1.61785	4.13354	3.42968	1.30813	1.15595	1.04717	1	0.0514248	0.0347366	0.0596309	0.0494874	0.0311768	0.0307675	0.031037	0.030931	0.05032	0.0364483	0.0536841	0.0504142	0.0370799	0.0351285	0.0290443	0.0301026	0.375075(TRUE)	-518020
NCU00980	1.15132	1.11358	1.24551	1.43771	1	1.05068	1.16446	1.20359	0.0798389	0.0679007	0.075137	0.0829522	0.0644777	0.0611256	0.0705852	0.0724868	0.0805176	0.0692482	0.0766484	0.0842019	0.071913	0.0771774	0.0784904	0.0876838	0.293493(TRUE)	-76064
NCU00981	1.62563	1.98392	1.25968	1	1.30259	1.3261	1.4828	1.16787	0.0809285	0.0755547	0.0705125	0.0654468	0.0685832	0.0668005	0.0797221	0.0619086	0.0799502	0.084278	0.0676161	0.0614135	0.0699753	0.0753292	0.0746716	0.0654619	0.22032(TRUE)	-100329
NCU00983	1.82718	1.34102	1	1.37749	1.26758	1.6054	1.6194	1.39515	0.0271178	0.0226205	0.0219883	0.0248788	0.0203138	0.0242477	0.0245669	0.0226333	0.0302311	0.0249529	0.0218785	0.0226066	0.0241713	0.0288353	0.0237876	0.0266614	0.268669(TRUE)	-724179
NCU00984	1.8882	1.50391	1	1.11174	1.35867	1.50545	1.30374	1.09279	0.0465307	0.0482781	0.0399142	0.0425483	0.0393995	0.0423729	0.0434262	0.0451569	0.0504243	0.0444388	0.0440647	0.0368944	0.0485246	0.0471659	0.0371268	0.0395052	0.151652(TRUE)	-228568
NCU00985	4.25635	1	7.17193	17.0525	8.60728	8.04544	6.22957	8.26063	0.233092	0.125014	0.29249	0.395728	0.309884	0.340296	0.249155	0.33213	0.263292	0.121554	0.351769	0.440406	0.326395	0.296815	0.338618	0.34461	0.169169(TRUE)	-152036
NCU00987	4.99701	2.65643	1.86996	1.60866	1.21004	1	1.69081	1.96575	0.202363	0.179634	0.140536	0.131847	0.129921	0.105024	0.131172	0.15453	0.208223	0.166467	0.150477	0.138739	0.119251	0.113808	0.133481	0.144144	0.243243(TRUE)	-55472.1
NCU00988	4.50306	2.94294	2.9692	1	4.53406	2.93011	1.52983	3.27185	0.0813151	0.0721939	0.062671	0.0435194	0.0786823	0.0625104	0.0440047	0.073135	0.0820021	0.0643123	0.069269	0.0481955	0.0834857	0.0780292	0.0478251	0.0796104	0.329129(TRUE)	-456686
NCU00989	4.06985	1.21921	3.18749	1	2.95593	1.90887	1.53006	4.35819	1.92683	0.850694	1.64163	0.751296	1.52599	1.11956	0.97223	1.78581	2.2607	1.52878	2.1725	1.52816	2.13372	1.87456	1.77917	2.5411	0.182683(TRUE)	-803.081
NCU00990	4.15823	2.8484	2.53977	1	3.76715	2.0927	1.28209	3.01548	0.284882	0.207133	0.194412	0.12153	0.258799	0.186263	0.137411	0.209677	0.254233	0.216947	0.2071	0.151545	0.214079	0.189189	0.150665	0.239832	0.341842(TRUE)	-50433.6
NCU00992	1.34562	6.09469	1.69436	1	3.34137	3.00503	2.24132	1.73648	0.146543	0.273732	0.144496	0.129953	0.222422	0.185711	0.179977	0.153398	0.162712	0.269962	0.163663	0.136991	0.206853	0.228542	0.163418	0.181672	0.293594(TRUE)	-53143.7
NCU00993	2.91885	1	3.287	1.46018	1.32683	1.51444	1.24284	1.54468	0.48425	0.275934	0.486378	0.363268	0.309823	0.316385	0.277411	0.354622	0.490348	0.370006	0.528804	0.387151	0.412872	0.388347	0.362407	0.448995	0.271672(TRUE)	-7368.62
NCU00994	3.23611	4.3992	2.93588	3.17474	1	4.71638	129.972	230.026	0.648975	0.757684	0.577165	0.597364	0.315865	0.713287	4.02719	2.79507	0.718865	0.854271	0.69586	0.759141	0.399017	0.850157	2.53084	3.42253	0.361962(TRUE)	-99466.2
NCU00995	3.16062	24.5417	7.77731	5.3357	1.7463	1	1.31761	1.0907	0.220624	0.3731	0.339784	0.284095	0.152684	0.128248	0.136334	0.136232	0.252115	0.463604	0.314481	0.294565	0.172504	0.12856	0.153074	0.160022	0.306607(TRUE)	-98416.2
NCU01000	2.35513	2.68131	1.541	1	2.23168	2.56056	2.41826	1.9376	0.101601	0.105402	0.0823179	0.0743309	0.0962541	0.101558	0.106471	0.0910153	0.0975834	0.088059	0.0972254	0.0674935	0.0896562	0.0962871	0.0948493	0.102524	0.246747(TRUE)	-137499
NCU01003	1.31197	1.16104	1	1.26149	1.1249	1.07482	1.1619	1.17663	0.217339	0.200105	0.187832	0.24542	0.209971	0.195949	0.2021	0.236375	0.259021	0.229333	0.265616	0.249123	0.23557	0.232375	0.261004	0.264977	0.246446(TRUE)	-8892.45
NCU01006	1.10991	1.24244	1.29764	1.01529	1	1.08441	1.08957	1.09654	0.062483	0.0649778	0.0672565	0.0570019	0.0659737	0.0598728	0.0671177	0.0615307	0.0717224	0.0680418	0.0738029	0.0679841	0.0631869	0.0645371	0.0660044	0.0704541	0.276977(TRUE)	-84057.9
NCU01007	1.96421	1.66109	1.99318	1.38605	1.48102	1.24713	1	1.43089	0.145975	0.118197	0.137431	0.110716	0.117273	0.115993	0.0879165	0.123896	0.148701	0.129169	0.141379	0.136682	0.121284	0.113592	0.0943429	0.112368	0.34985(TRUE)	-46776.5
NCU01008	2.16978	2.88386	1.51648	1.10412	1.54315	1.51674	1.62542	1	0.149225	0.142147	0.11226	0.10918	0.127613	0.125482	0.118702	0.109911	0.153961	0.180523	0.132461	0.108645	0.126527	0.125956	0.125452	0.108044	0.278679(TRUE)	-51910.5
NCU01009	1.91716	1.6518	1	2.09846	1.71654	3.59326	43.8515	77.5226	0.266711	0.232415	0.179494	0.279283	0.21853	0.352979	0.990849	1.03074	0.273676	0.242698	0.182837	0.250297	0.250653	0.328145	1.02458	1.05115	0.267968(TRUE)	-136970
NCU01010	2.10014	1.51849	1.47944	1	2.69162	1.31847	3.3489	5.94378	0.203977	0.170953	0.180073	0.157595	0.229804	0.154863	0.259766	0.341952	0.239196	0.18402	0.197099	0.155955	0.233753	0.191924	0.253742	0.352134	0.38048(TRUE)	-34513.2
NCU01011	5.1232	1	1.45442	4.69843	38.0549	72.239	55.8176	101.435	1.51636	0.564153	0.745167	1.37216	3.86621	4.97073	4.43652	5.90203	1.85915	0.867322	1.00964	1.80292	4.14682	5.4415	4.47711	5.63318	0.372272(TRUE)	-24385.3
NCU01012	1.23232	2.25166	1	1.59123	3.7245	9.36706	38.8951	56.7275	0.505272	0.763138	0.466181	0.580213	0.843986	1.4343	3.32548	3.22812	0.84575	0.888421	0.736925	0.846725	1.096	1.6442	3.34076	3.5147	0.217518(TRUE)	-16073.2
NCU01013	1.55755	1.93134	1.36879	1.04217	1.30512	1	1.66351	2.10025	0.067227	0.0659325	0.060286	0.0578531	0.0569502	0.0511105	0.0672001	0.0702108	0.0695775	0.0726517	0.0726151	0.0540254	0.0582003	0.0541898	0.0634693	0.0823706	0.187187(TRUE)	-147723
NCU01014	9.786	8.62947	1	5.94346	2.90125	1.8513	4.60829	44.7146	2.14694	2.06187	0.604453	1.56792	1.2022	0.88473	1.49153	3.64334	2.7434	2.29879	1.08926	2.33749	1.68024	1.35954	1.8979	3.79212	0.307107(TRUE)	-5696.07
NCU01015	1.50004	1.29642	1.38231	1	1.79312	1.99662	1.6752	1.70618	0.105116	0.096706	0.098482	0.0880978	0.104795	0.115192	0.116193	0.108834	0.120842	0.0985158	0.0989258	0.0931376	0.111773	0.117248	0.106053	0.133121	0.249449(TRUE)	-63203.4
NCU01016	1.92169	1.83196	1.64195	1.39663	1.78662	1.50359	1.33329	1	0.167523	0.148544	0.167847	0.137699	0.16118	0.164438	0.129859	0.129318	0.196006	0.166364	0.160672	0.165269	0.162083	0.161053	0.144626	0.153095	0.318719(TRUE)	-30898.7
NCU01017	1.43731	1.13542	1.26121	1	1.22069	1.31147	1.12333	1.21471	0.101579	0.0849127	0.0847495	0.0844132	0.0826416	0.101307	0.0841792	0.083621	0.0928053	0.0899334	0.0853847	0.0817088	0.0884135	0.0939235	0.0922271	0.0965119	0.251952(TRUE)	-56094.6
NCU01019	1.14811	1.2279	1.12431	1.20483	1.17931	1.1845	1.0657	1	0.042021	0.0313844	0.0394431	0.0407158	0.0394901	0.0411242	0.0387172	0.0336932	0.0403048	0.0444466	0.0374735	0.0433061	0.0409982	0.0404993	0.0399838	0.0428386	0.180581(TRUE)	-217875
NCU01021	2.03375	1.16454	2.50693	2.40435	1	1.38098	1.62071	2.14339	0.0859246	0.0621547	0.0922082	0.0829802	0.0634119	0.0711576	0.0727991	0.0761461	0.0767338	0.0687367	0.0828647	0.093416	0.0572554	0.0680438	0.0660441	0.084861	0.220821(TRUE)	-146792
NCU01022	1.46854	1.36431	1.21561	1.11515	1	1.42651	3.17362	3.7769	0.212789	0.186543	0.174715	0.180628	0.167143	0.200241	0.26386	0.287987	0.222356	0.199554	0.192706	0.201104	0.169895	0.213895	0.290961	0.315828	0.433834(TRUE)	-21267.5
NCU01023	1.26266	1.41041	1.4453	1.10516	1.47941	1.24952	1	1.03764	0.0874925	0.085929	0.0855144	0.0777992	0.0833209	0.0891489	0.0749401	0.0802835	0.0904117	0.0922432	0.0950556	0.0818396	0.093313	0.0838602	0.0787928	0.08762	0.317017(TRUE)	-63535.5
NCU01024	1.44822	1.05054	1.53306	2.14894	1.0119	1	1.0093	1.27001	0.12394	0.115984	0.150345	0.152868	0.103786	0.118531	0.107136	0.134379	0.144392	0.125074	0.144245	0.163208	0.123394	0.131403	0.123826	0.143903	0.37968(TRUE)	-30584.4
NCU01025	2.38525	1.93878	1.55851	1	3.66725	9.2075	6.44355	4.61266	0.248003	0.200571	0.191501	0.153156	0.273504	0.391682	0.337082	0.28843	0.236055	0.219743	0.191945	0.175867	0.263322	0.465375	0.33031	0.354283	0.267467(TRUE)	-54727.7
NCU01026	1.47206	1.31791	1.27673	1	1.28263	1.21681	1.22594	1.07228	0.150124	0.138644	0.14109	0.129204	0.142344	0.138044	0.128664	0.141865	0.158332	0.143135	0.145411	0.141272	0.154102	0.151119	0.154805	0.131264	0.473574(TRUE)	-24302
NCU01027	4.41918	1	1.56536	1.58837	2.77201	2.06969	2.09392	2.37348	0.477895	0.24503	0.318434	0.334259	0.401641	0.347989	0.34929	0.453849	0.649927	0.28221	0.37143	0.361264	0.456665	0.491552	0.3595	0.487602	0.22042(TRUE)	-10318.6
NCU01032	1.27358	1.61973	1.11055	1	1.76048	1.75853	1.7513	1.49163	0.0672156	0.0730185	0.0702299	0.0629179	0.0825339	0.0764589	0.0727056	0.0744812	0.0891358	0.070648	0.0649412	0.0637852	0.0842311	0.0865169	0.0697535	0.0805906	0.202703(TRUE)	-105349
NCU01033	1.20289	1.21062	1	1.87311	2.05592	3.40768	3.38365	4.71947	0.314834	0.334995	0.269189	0.418143	0.406133	0.523689	0.492801	0.515008	0.380869	0.406361	0.347625	0.432303	0.439095	0.56428	0.581945	0.762565	0.237337(TRUE)	-8571.89
NCU01036	1.27986	1.30179	1	1.55	1.3206	1.63321	1.26459	1.17383	0.0294155	0.0278929	0.0270461	0.0339763	0.0284293	0.032867	0.0292637	0.0275994	0.0281707	0.0285166	0.024872	0.0335881	0.0278886	0.0330909	0.0315344	0.0295672	0.355756(TRUE)	-465451
NCU01038	12.5121	1	1.44531	6.86959	1.92801	6.93802	24.9051	36.5814	3.15721	0.7126	0.946019	2.55925	1.0278	2.29564	4.58448	4.68482	4.17941	1.38903	1.68679	2.77188	1.71578	3.07156	4.21684	4.89105	0.326527(TRUE)	-3936.16
NCU01039	1	1.94241	4.34078	1.04399	5.20922	8.64949	12.2822	11.9458	0.162477	0.203403	0.329672	0.155865	0.38181	0.487847	0.521843	0.502786	0.206901	0.245061	0.321699	0.193902	0.338227	0.409375	0.425926	0.580602	0.24955(TRUE)	-65983.9
NCU01041	1.23877	1.61662	2.0789	2.57989	1	1.20457	1.94775	2.5249	0.111434	0.109012	0.14047	0.144265	0.0950921	0.0982597	0.116254	0.140666	0.121833	0.117009	0.136495	0.157204	0.0947058	0.116233	0.13142	0.143341	0.284084(TRUE)	-58912.4
NCU01042	2.40196	0	2.01861	1	2.48544	17.5286	42.2494	55.1692	1.33343	0	1.19051	0.754773	1.38578	3.9278	6.15907	5.76912	1.96778	0	2.03171	1.61085	2.22207	5.26967	6.13808	7.79264	0.394294(TRUE)	-4693.3
NCU01043	13.6281	2.70214	0	0	0	1	2.72106	4.99657	4.25815	1.71038	0	0	0	0.85471	1.76461	2.67484	5.03719	3.21904	0	0	0	2.48395	2.99353	4.04131	0.283283(TRUE)	-566.063
NCU01044	1.34302	1.79617	1.49271	1.56633	1.23002	1	1.37428	1.8782	0.0757063	0.0844104	0.0713502	0.07631	0.0704071	0.0612793	0.0665435	0.0882558	0.0727493	0.0803459	0.0824537	0.0933411	0.0718981	0.0660159	0.0731992	0.0908033	0.276176(TRUE)	-100991
NCU01045	1.39631	8.38505	1.07726	2.03442	1	2.37214	3.08329	4.26929	0.1471	0.261294	0.119794	0.18031	0.125599	0.190456	0.194029	0.231623	0.150073	0.299235	0.140732	0.186883	0.133126	0.186956	0.199562	0.254185	0.264965(TRUE)	-57224.3
NCU01047	1.8472	1.99038	1.53725	1	1.53081	1.8095	2.49098	3.23886	0.107003	0.101657	0.0816971	0.0763431	0.102764	0.10888	0.106184	0.15053	0.11437	0.118576	0.100992	0.089487	0.0963289	0.106808	0.134051	0.130435	0.245045(TRUE)	-89474.8
NCU01048	5.49597	1	2.40335	3.42425	2.75277	3.71266	11.2261	15.1403	0.586256	0.266021	0.447346	0.502037	0.464718	0.546122	0.788501	0.974673	0.653297	0.310248	0.475871	0.542946	0.476063	0.59325	0.880391	0.795723	0.324124(TRUE)	-24122.4
NCU01049	32.1321	5.79109	1	2.14642	48.6783	22.8365	13.3134	6.3703	3.93806	1.75803	0.610473	0.935949	4.61088	3.12325	2.4365	1.72287	4.17124	2.04871	1.04439	1.38272	4.26759	3.77835	2.84073	2.27454	0.209409(TRUE)	-9832.59
NCU01050	110.992	14.2999	1	2.38517	134.915	42.9153	15.2721	5.03852	0.405274	0.280821	0.0704007	0.112758	0.671786	0.279612	0.231413	0.172708	0.482685	0.2187	0.070448	0.108123	0.540397	0.411068	0.258715	0.162003	0.181782(TRUE)	-1820000
NCU01051	3.88051	1.75029	1.18392	1	2.04824	1.95319	1.84974	1.76366	0.332262	0.224725	0.198834	0.180229	0.217483	0.230877	0.231193	0.225457	0.376346	0.250331	0.200041	0.195948	0.256796	0.248263	0.22697	0.256399	0.155856(TRUE)	-20398.1
NCU01052	2.45067	1.72608	1.14681	1	1.68077	1.71403	1.85957	1.42182	0.298693	0.236879	0.188081	0.187074	0.247612	0.240149	0.229065	0.231714	0.289313	0.263462	0.225552	0.199729	0.252273	0.259412	0.24882	0.235496	0.173574(TRUE)	-16111.2
NCU01053	1.60305	1.31015	1.51799	1	1.6047	2.02891	1.64347	1.38223	0.0955289	0.0908016	0.0877667	0.0771171	0.0929788	0.0966385	0.0956401	0.0920615	0.116168	0.0924939	0.0974441	0.0921549	0.0951785	0.11341	0.0958368	0.0881852	0.206006(TRUE)	-72699.5
NCU01054	3.87048	1.40417	1.81725	1	3.26527	4.66659	15.5755	19.313	1.04342	0.510676	0.619798	0.428458	0.766982	0.971844	1.51112	1.78532	1.01833	0.650342	0.73403	0.648248	0.829685	1.12881	1.5639	2.22557	0.243844(TRUE)	-9556.99
NCU01055	2.34897	2.31539	1.23335	1	3.07077	2.19951	2.53687	2.84921	0.197108	0.184424	0.133955	0.132071	0.197247	0.201049	0.199676	0.222888	0.216212	0.175829	0.158128	0.15198	0.212636	0.183749	0.196851	0.212522	0.357858(TRUE)	-41926.9
NCU01056	1.92266	2.9812	2.33082	1	3.43347	4.1448	11.4479	12.9143	0.311006	0.361075	0.321095	0.206605	0.38975	0.430255	0.610718	0.738248	0.337025	0.38478	0.374586	0.271062	0.43817	0.450175	0.648762	0.766451	0.347848(TRUE)	-32107.9
NCU01057	3.03979	1	7.24663	8.45501	25.2803	6.55075	3.23083	3.79834	0.234046	0.121114	0.351992	0.392034	0.549751	0.319955	0.23966	0.257649	0.253305	0.143625	0.37192	0.382601	0.530122	0.333017	0.242853	0.300812	0.185786(TRUE)	-121031
NCU01058	1.28726	1.31359	1.06267	1	2.03058	2.43406	8.77748	12.5601	0.344516	0.328238	0.290974	0.284942	0.430767	0.43732	0.785162	0.769677	0.435835	0.353901	0.352415	0.375211	0.488634	0.510067	0.703205	0.90047	0.198398(TRUE)	-14002.1
NCU01059	2.28519	1.68975	2.2391	1	2.36606	1.93106	6.30481	10.8056	0.383895	0.285571	0.367882	0.261436	0.33022	0.325752	0.54968	0.627102	0.468312	0.374345	0.343414	0.316704	0.40356	0.372677	0.56509	0.670935	0.169069(TRUE)	-18047.4
NCU01060	4.28854	4.84181	3.26826	5.72641	1.39934	1.17241	1.79075	1	0.565361	0.574988	0.524325	0.586022	0.343053	0.307303	0.363139	0.249441	0.664273	0.629755	0.616532	0.588793	0.398578	0.406962	0.442186	0.391705	0.207307(TRUE)	-11045.6
NCU01061	5.65625	17.2823	1.64601	2.1609	1	1.15255	2.0767	2.86104	0.533517	0.734505	0.281559	0.368274	0.231522	0.245409	0.314494	0.345493	0.59661	0.706001	0.34306	0.369541	0.251776	0.264866	0.355639	0.464567	0.433033(TRUE)	-24293
NCU01063	2.14094	1.38276	3.76221	1	4.53625	10.8183	7.91624	5.22874	0.212641	0.177563	0.281992	0.138539	0.298658	0.393027	0.372049	0.373812	0.252418	0.179459	0.291476	0.181898	0.293142	0.451426	0.374507	0.342029	0.263964(TRUE)	-65161.7
NCU01066	2.09652	1.82882	1.16937	1.13787	1	1.61317	13.0663	6.88749	0.143631	0.125169	0.113395	0.116623	0.103414	0.141662	0.315703	0.243938	0.155665	0.144094	0.113442	0.112216	0.0979383	0.134975	0.236391	0.25115	0.272272(TRUE)	-98934.6
NCU01067	1.4764	1.56079	1.24474	1	1.32223	1.26959	1.35575	1.24662	0.109976	0.0889789	0.0852933	0.0738596	0.0954709	0.081545	0.0862754	0.090007	0.0967145	0.0961537	0.0864122	0.0816205	0.0889001	0.0810597	0.0899427	0.0841808	0.278378(TRUE)	-69571
NCU01068	1.44515	1.75666	1.25071	1	1.68608	1.3812	2.10794	3.06547	0.0715061	0.0642056	0.0518213	0.0518429	0.0714946	0.0598921	0.06752	0.0819342	0.0583699	0.0704963	0.059785	0.0584152	0.0668998	0.0598463	0.0676997	0.0829881	0.168769(TRUE)	-171356
NCU01069	2.32374	2.21818	1.75041	1	1.72867	1.84472	2.60806	2.47003	0.0871992	0.0715982	0.0819543	0.0559944	0.0769039	0.0828084	0.087054	0.0863239	0.0950819	0.0841149	0.0886434	0.0591313	0.0803334	0.0813442	0.0866378	0.0893822	0.194995(TRUE)	-177588
NCU01070	2.56872	2.3874	2.07194	1	2.44708	2.88089	3.63445	3.10931	0.374871	0.36337	0.342754	0.22675	0.348418	0.453864	0.420425	0.432935	0.444599	0.375126	0.417672	0.3118	0.412756	0.456662	0.485809	0.462856	0.193694(TRUE)	-13788.7
NCU01071	25.7608	25.0469	1.06726	1	1.38406	1.87561	24.5011	33.8365	2.16811	2.3366	0.485227	0.488774	0.506119	0.581806	2.02139	2.5948	2.49878	2.87007	0.663368	0.655906	0.711089	0.762188	2.17002	2.8554	0.168468(TRUE)	-17726
NCU01072	3.04149	2.19993	1.59119	1.22893	1.31734	1.2305	1.12035	1	0.0994823	0.0805878	0.0783957	0.066836	0.0696626	0.067825	0.0544707	0.0590936	0.10277	0.0818686	0.0817415	0.0687933	0.0658343	0.0619377	0.0611174	0.0650668	0.1997(TRUE)	-117976
NCU01073	2.72242	1.45096	1	1.24066	1.65532	1.39533	3.43872	4.25825	0.597819	0.390986	0.335263	0.370469	0.413165	0.417842	0.581111	0.597183	0.637175	0.48644	0.433862	0.443014	0.514054	0.500574	0.604695	0.798518	0.296597(TRUE)	-5682.75
NCU01074	2.55515	1.69667	1.59827	1	1.38675	1.32168	1.82374	1.77126	0.207641	0.142853	0.146668	0.126292	0.127987	0.139746	0.145458	0.163297	0.198284	0.139198	0.142856	0.120873	0.139543	0.145782	0.148069	0.1631	0.350651(TRUE)	-37902.4
NCU01075	5.71782	1.97575	1.05471	1	6.29759	8.10663	272.336	387.665	1.33207	0.688671	0.486987	0.510235	1.26434	1.83747	5.79191	6.14464	1.57397	0.891863	0.826857	0.830764	1.8582	1.90498	6.68883	7.03957	0.173373(TRUE)	-66028.7
NCU01076	22.205	1.91467	1.71047	1	33.3174	10.5506	5.02802	3.61077	0.487848	0.163046	0.174228	0.133177	0.614573	0.36171	0.276603	0.277968	0.537105	0.205382	0.178206	0.139018	0.713039	0.440065	0.287251	0.282898	0.165766(TRUE)	-157671
NCU01077	8.8684	1.32292	1.83284	1	4.7081	1.79572	1.77547	1.24755	0.433786	0.192809	0.21524	0.178484	0.368569	0.226756	0.250716	0.190053	0.451058	0.208063	0.264357	0.195847	0.348879	0.250751	0.223584	0.220591	0.407708(TRUE)	-28919.6
NCU01078	1.62059	1.49492	1.30697	1.16268	1.68903	1.29026	1.22699	1	0.10664	0.0942587	0.0974077	0.100054	0.103717	0.0831614	0.0853396	0.0793706	0.109382	0.101212	0.105584	0.0905892	0.111149	0.0972771	0.0919597	0.0999988	0.281982(TRUE)	-57688.9
NCU01079	2.2942	1.29727	1	1.07517	2.12143	1.01321	3.37071	3.7247	0.98156	0.714708	0.566167	0.635247	0.878238	0.574938	1.09426	1.1526	1.18899	0.898248	0.909829	0.999002	1.15686	0.955136	1.34282	1.50996	0.148949(TRUE)	-1493.11
NCU01080	2.14491	1	1.72693	1.61968	1.31214	1.27566	1.39969	1.4781	0.161439	0.107298	0.151995	0.151031	0.128506	0.130153	0.139617	0.143592	0.168907	0.131136	0.165682	0.155205	0.143268	0.13989	0.132467	0.151024	0.414314(TRUE)	-32640.7
NCU01081	1.48107	2.12393	1.70127	1	1.48043	1.91467	3.48093	3.539	0.165754	0.182977	0.197118	0.130758	0.159144	0.181317	0.224106	0.234527	0.176589	0.196387	0.174468	0.147591	0.165173	0.196745	0.239583	0.265016	0.288288(TRUE)	-38108.8
NCU01082	1.53284	1.19069	1	1.2086	1.54514	1.50784	2.80755	3.96959	0.152986	0.118892	0.115752	0.124104	0.134288	0.14459	0.191432	0.220614	0.159406	0.137633	0.132283	0.150283	0.15268	0.151148	0.183357	0.24567	0.327227(TRUE)	-39879
NCU01083	1.51214	1.75815	1.37718	1	1.24372	1.183	1.40047	1.58612	0.0712736	0.0716342	0.0661945	0.0624133	0.0601786	0.0553852	0.0598574	0.0799543	0.0710771	0.0748132	0.0694189	0.0655102	0.0721508	0.0652418	0.0721735	0.0864944	0.232132(TRUE)	-114003
NCU01084	2.13946	2.291	1.53763	1	1.95027	1.925	2.94485	3.12996	0.194581	0.191909	0.154914	0.131994	0.165274	0.186581	0.195615	0.233458	0.20928	0.211586	0.178726	0.141518	0.193088	0.183601	0.217954	0.262062	0.334935(TRUE)	-36809.5
NCU01085	1.41059	2.20257	1.66029	1	1.52997	1.85216	3.04064	3.04477	0.102141	0.125411	0.117232	0.0920906	0.108745	0.113826	0.145477	0.159419	0.116704	0.123487	0.105291	0.0954596	0.107825	0.118183	0.154862	0.149811	0.270571(TRUE)	-74974.8
NCU01086	1.33441	1.26406	1.34552	1.02155	1	1.61043	3.62835	6.02905	0.293942	0.248623	0.289811	0.217557	0.187751	0.288197	0.41806	0.480063	0.307069	0.27636	0.303067	0.261475	0.236534	0.316607	0.369526	0.56324	0.197397(TRUE)	-13605.1
NCU01087	7.26501	1	4.90746	3.15011	7.03596	10.486	5.74208	9.12239	3.45912	0.85807	2.57303	2.0124	3.1488	3.82855	2.72348	3.78474	4.72241	2.27074	4.26421	3.31457	4.12938	5.42909	4.05379	4.79988	0.395395(TRUE)	-1093.1
NCU01088	2.81276	1	1.6787	8.46818	2.50056	3.9965	3.71384	4.51001	0.151108	0.0786665	0.112915	0.219336	0.144412	0.173426	0.148726	0.178419	0.152728	0.0851677	0.121727	0.220305	0.137329	0.162037	0.148658	0.179939	0.168969(TRUE)	-138316
NCU01089	1.78637	1.08173	1.00344	1	1.6194	1.70391	1.59952	1.72167	0.0989175	0.0724935	0.0732917	0.0770274	0.0958164	0.0927349	0.0922259	0.101462	0.103789	0.078347	0.078308	0.0811159	0.0931046	0.116379	0.0920143	0.100834	0.313213(TRUE)	-77112.7
NCU01090	2.70093	2.13509	2.81672	1.28171	1	5.6286	53.7454	159.276	1.86745	1.45346	1.82088	1.13254	0.84117	3.01995	10.1944	8.26252	3.47472	3.00714	3.76005	2.55506	2.73255	4.35907	10.0001	11.3466	0.440541(TRUE)	-4387.18
NCU01091	11.0076	0	1.31134	1	4.54443	15.879	23.7615	36.3823	4.12681	0	1.0361	0.891769	2.3885	4.76402	5.41753	6.5181	4.60044	0	2.60139	1.99868	3.35857	5.36265	6.1921	6.70597	0.418519(TRUE)	-2590.7
NCU01092	2.32737	1.27595	4.07333	1.70156	1.039	1.07272	1.05534	1	0.113324	0.081573	0.137415	0.0975007	0.0707776	0.0733457	0.0665795	0.0756666	0.111103	0.0871522	0.123933	0.102008	0.0704068	0.0814114	0.07504	0.0793606	0.226026(TRUE)	-94036.9
NCU01093	6.50146	1.15209	2.9094	1	3.4232	4.72674	10.1902	19.7178	1.11847	0.394212	0.68359	0.443157	0.740882	0.91443	1.29167	1.55644	1.16997	0.564625	0.931518	0.539979	0.805559	1.00697	1.32485	1.79646	0.217417(TRUE)	-10470.5
NCU01094	2.00762	1	1.55487	1.21864	1.72461	2.71801	2.55161	2.1264	0.113328	0.0789259	0.100484	0.092242	0.0937818	0.128829	0.111984	0.120914	0.111961	0.0858897	0.0980148	0.0964188	0.103959	0.124766	0.141466	0.116463	0.228829(TRUE)	-85317.7
NCU01095	5.82834	1.09736	2.13141	1.51458	1.72215	1	4.57428	8.35391	0.69885	0.330277	0.45808	0.440475	0.414416	0.302129	0.595392	0.769802	0.852684	0.408528	0.563784	0.525273	0.499342	0.386638	0.617358	0.955457	0.222723(TRUE)	-9371.32
NCU01096	13.3791	1	2.10389	6.75584	1.58848	3.53269	4.01151	5.39098	1.96033	0.588722	0.859169	1.63068	0.786922	1.15944	1.2749	1.49536	2.55449	0.948547	1.22865	1.92959	1.04254	1.49141	1.37137	1.86857	0.372573(TRUE)	-3202.19
NCU01097	3.13792	2.7658	4.02739	3.46613	2.10616	1.27745	1.07022	1	0.109719	0.102931	0.107785	0.107068	0.076146	0.0558709	0.0525939	0.0678962	0.092061	0.102931	0.135146	0.120253	0.07966	0.0664509	0.0595668	0.0655486	0.170771(TRUE)	-179741
NCU01098	1.26618	1	2.49751	1.57856	1.71935	1.81497	2.80148	3.9934	0.108781	0.0855686	0.129032	0.121891	0.115142	0.12146	0.132188	0.176679	0.106543	0.0899866	0.139588	0.11445	0.130372	0.119171	0.142556	0.156225	0.295095(TRUE)	-77474.2
NCU01099	1.1893	1	1.38732	1.68068	1.22266	1.23436	1.0772	1.33177	0.0927877	0.0823436	0.102473	0.107208	0.08903	0.0989816	0.0805282	0.0952424	0.101975	0.0942943	0.100496	0.122266	0.0952018	0.101047	0.0868435	0.110817	0.32032(TRUE)	-52216.1
NCU01100	1.3235	1.80732	1.38139	1	1.35122	1.50225	1.62361	1.62088	0.0510213	0.0518089	0.0520213	0.0467935	0.0497119	0.0540339	0.0546748	0.0504927	0.0583919	0.0641891	0.0532963	0.0476347	0.0506882	0.0547061	0.0535217	0.0592491	0.168168(TRUE)	-193139
NCU01101	1.70378	2.26881	1.61506	1	1.34536	1.22689	1.37336	1.45039	0.111587	0.110433	0.0999321	0.0850153	0.0883541	0.0912592	0.102103	0.100468	0.107585	0.125369	0.103487	0.0926235	0.0929327	0.0925536	0.101118	0.10433	0.284885(TRUE)	-65930.2
NCU01102	1.36557	1.41487	1.50586	1	1.25155	1.40824	1.24805	1.32543	0.0661637	0.064315	0.070329	0.0649165	0.0558169	0.0669833	0.0605347	0.0616115	0.0677776	0.0656343	0.0611218	0.0580462	0.0657906	0.0681051	0.0732758	0.0697977	0.224224(TRUE)	-123397
NCU01103	5.46981	1.40868	3.08319	1	5.53059	6.43535	5.93254	3.20492	1.76667	0.693232	1.25965	0.61216	1.62746	1.83415	1.67221	1.30407	2.17268	1.26429	1.55734	1.0754	1.94751	2.19673	2.24432	1.77453	0.431431(TRUE)	-2321.79
NCU01104	1.10081	1.30321	1.41713	1	1.10483	1.86577	3.47708	4.90746	0.0987193	0.10095	0.100779	0.0971492	0.0910221	0.125691	0.172516	0.161748	0.0944419	0.111636	0.113437	0.106966	0.0964869	0.137905	0.161846	0.197058	0.303403(TRUE)	-70405.7
NCU01105	1.40978	1.41322	1	1.04617	1.25846	1.7677	2.24744	2.03853	0.17131	0.193357	0.144061	0.176009	0.159894	0.214233	0.209427	0.230461	0.204763	0.177849	0.156528	0.184171	0.190914	0.222882	0.244918	0.235572	0.16036(TRUE)	-19228.3
NCU01106	2.44721	4.21362	2.35397	2.27446	1.24039	1.20917	1.03606	1	0.19214	0.209661	0.169266	0.183949	0.126231	0.11885	0.112358	0.112631	0.200862	0.226105	0.202565	0.193549	0.132031	0.139502	0.121067	0.126849	0.346847(TRUE)	-44192.1
NCU01107	3.59671	1	3.20186	2.66674	1.2008	1.12028	1.13601	1.17781	0.0657314	0.0350118	0.065139	0.0516513	0.0425222	0.0367683	0.0358513	0.0386478	0.0682191	0.0419846	0.0595215	0.0656386	0.0405418	0.0403725	0.0342691	0.039528	0.425125(TRUE)	-347594
NCU01108	1.94383	1.79472	2.36563	1.74312	1	6.4158	48.3174	56.1674	0.192667	0.175829	0.204721	0.179982	0.138208	0.423531	0.664621	0.862471	0.207599	0.20419	0.208442	0.209318	0.126722	0.332665	0.879863	0.666634	0.211612(TRUE)	-202055
NCU01109	1.53907	1.09811	2.95493	1	1.3762	1.82682	3.86848	4.56103	0.536343	0.39336	0.694122	0.393508	0.466328	0.529884	0.790773	0.865171	0.672925	0.550562	0.872851	0.527534	0.561725	0.595627	0.830885	0.940114	0.337337(TRUE)	-4435.15
NCU01111	3.74412	1	2.29895	2.69467	1.25232	1.34056	2.32115	1.84604	0.607974	0.307415	0.462219	0.498137	0.29767	0.288793	0.435347	0.411352	0.560698	0.328932	0.495402	0.57093	0.387469	0.383178	0.467558	0.486882	0.253253(TRUE)	-7731.71
NCU01112	3.34896	2.90917	3.5463	2.24189	1	2.38243	7.86482	10.976	0.371228	0.331145	0.347341	0.297284	0.183625	0.285673	0.481632	0.536619	0.406681	0.330598	0.401885	0.315634	0.199267	0.334486	0.53747	0.608482	0.327928(TRUE)	-34145.4
NCU01113	1.94797	1.01081	2.45323	1.60659	1	1.33409	1.74813	1.4657	0.430531	0.317304	0.478841	0.425994	0.338375	0.355026	0.425819	0.428133	0.605354	0.387763	0.545792	0.503053	0.398637	0.441998	0.484072	0.51112	0.335335(TRUE)	-4534.38
NCU01114	2.00118	2.61197	1.98783	1	1.25096	1.46573	2.76236	2.65864	0.376172	0.358432	0.323031	0.2305	0.250235	0.293843	0.348626	0.360843	0.401051	0.434915	0.357842	0.25288	0.264863	0.337564	0.402544	0.372681	0.209009(TRUE)	-11269.8
NCU01115	1.30332	1.23178	1.27723	1.52117	1	1.39246	1.97663	2.17961	0.09735	0.0882998	0.100163	0.102789	0.0797694	0.104183	0.116125	0.113735	0.1056	0.0984758	0.118472	0.111126	0.0888728	0.0996606	0.115136	0.138889	0.311011(TRUE)	-59838.9
NCU01116	1.47975	1.72213	1.28295	1	1.35865	1.41453	2.60091	3.55228	0.106308	0.106387	0.0977306	0.0892096	0.113347	0.1035	0.12973	0.148342	0.114676	0.111855	0.107602	0.101339	0.102637	0.104436	0.133029	0.148689	0.205205(TRUE)	-70067.1
NCU01118	1.44211	1.64158	1.19036	1	1.05836	1.10058	1.36256	1.12773	0.0562174	0.0527291	0.0506505	0.0486309	0.043971	0.049943	0.0535536	0.0505896	0.0547331	0.0591161	0.0455406	0.0519115	0.0498877	0.0509142	0.0600153	0.0538554	0.227227(TRUE)	-150707
NCU01119	1.42496	2.48245	1.45948	1	1.27986	1.53787	2.38039	2.65187	0.0927734	0.114985	0.0913304	0.0765043	0.0900703	0.0849655	0.106849	0.117014	0.111043	0.12072	0.0975929	0.081258	0.0804013	0.104087	0.0953433	0.119952	0.239039(TRUE)	-84018.7
NCU01120	2.40077	2.55133	1.30676	1	1.75898	3.81201	32.4226	40.1522	0.339569	0.322924	0.218949	0.201754	0.260783	0.386121	1.01528	0.840712	0.303419	0.348637	0.239872	0.248412	0.298099	0.407416	0.946381	1.16059	0.315315(TRUE)	-79066.5
NCU01121	2.25571	2.09121	1.93156	1	1.83341	1.54992	2.08721	1.7564	0.211409	0.196846	0.198232	0.141948	0.177005	0.174418	0.19943	0.175504	0.217169	0.204322	0.201562	0.151752	0.191657	0.187526	0.182097	0.196991	0.400801(TRUE)	-29845.4
NCU01122	1.19833	1.50138	1.4661	1.27534	1.22747	1.27472	1.10526	1	0.0643792	0.0651533	0.0691465	0.0621276	0.0651718	0.0676712	0.055295	0.0619854	0.0699212	0.0698142	0.0733886	0.0817757	0.0624288	0.061733	0.0603908	0.061853	0.256056(TRUE)	-102866
NCU01123	1.57785	1.18009	1.46536	1.22972	1.39276	1.22008	1	1.04679	0.0890833	0.0715154	0.0907776	0.0749282	0.0816711	0.0720496	0.0748859	0.0757934	0.0990063	0.0732546	0.0852355	0.0856021	0.0837926	0.0780336	0.0731404	0.0751062	0.245245(TRUE)	-69184.5
NCU01124	1.44977	1	1.39615	1.06328	2.14429	2.00169	2.24473	2.18804	0.165959	0.12653	0.147469	0.142713	0.184488	0.186811	0.174147	0.190458	0.182758	0.138891	0.169802	0.154724	0.18743	0.189989	0.190818	0.198513	0.315916(TRUE)	-29957.7
NCU01127	2.01286	1.58972	2.03016	1.34878	1.4208	1	4.19922	4.78025	0.358435	0.312525	0.385704	0.285746	0.293569	0.230404	0.426989	0.493674	0.436464	0.345094	0.386058	0.313883	0.31251	0.271574	0.584295	0.604106	0.207808(TRUE)	-11902.8
NCU01132	2.84151	1	15.75	3.59138	4.85954	3.89363	3.39696	5.82027	0.335812	0.190646	0.677776	0.384702	0.419443	0.404726	0.34188	0.454286	0.370549	0.213016	0.644195	0.422069	0.42783	0.415302	0.368216	0.498076	0.313914(TRUE)	-39237.9
NCU01134	1.91143	1.34322	2.76603	1	60.1901	93.4369	80.1213	86.7523	1.08804	0.816313	1.13628	0.623965	7.06834	6.56239	7.42572	8.51595	1.65943	1.20653	1.91563	1.26181	7.73986	6.60812	6.8863	6.18483	0.192292(TRUE)	-19254
NCU01135	2.24181	1	1.74204	1.42146	2.55441	3.79088	2.89515	3.1302	0.125345	0.0835241	0.114388	0.112563	0.142246	0.163088	0.143219	0.153563	0.153421	0.0923571	0.128347	0.11685	0.129216	0.173001	0.147714	0.183779	0.241041(TRUE)	-85913.6
NCU01136	1	1.08906	1.72757	1.46883	2.28605	3.41805	5.31975	6.38838	0.0945067	0.0983333	0.115373	0.112106	0.129025	0.174491	0.208894	0.21058	0.101954	0.0961749	0.131135	0.127588	0.13546	0.167332	0.216373	0.278448	0.253253(TRUE)	-94210
NCU01138	1.89487	1.55728	2.38407	1.78347	1.7705	1	1.30177	1.68031	0.209609	0.166537	0.201367	0.203138	0.183411	0.152344	0.159848	0.197091	0.208147	0.186443	0.22183	0.201862	0.207467	0.164121	0.179626	0.204851	0.446947(TRUE)	-25587.6
NCU01140	2.10507	1.90293	1.69924	1.49383	1.97741	1.6965	1.06587	1	0.0388104	0.0383136	0.0412003	0.0320971	0.0355471	0.0314073	0.0292542	0.0275634	0.0405004	0.0372404	0.0354531	0.0383658	0.0378434	0.0337472	0.0299756	0.0327113	0.354955(TRUE)	-503157
NCU01141	1.03811	1.44395	1.32105	1.12905	1	1.30594	2.19216	2.67405	0.104235	0.113572	0.106048	0.0969743	0.095545	0.10664	0.125758	0.144945	0.106508	0.113487	0.112095	0.103444	0.0931895	0.110975	0.116941	0.153444	0.291992(TRUE)	-51417.9
NCU01142	2.60218	2.63428	2.36096	1.29065	1.94836	1.42427	1.37081	1	0.0656943	0.063178	0.0652456	0.0447105	0.0525955	0.045348	0.0421899	0.0391266	0.0593805	0.0561854	0.0579533	0.0468052	0.0544123	0.0481385	0.0467199	0.0414379	0.424024(TRUE)	-307848
NCU01143	1.08741	1.13095	1.27335	1	1.15281	1.82816	1.25815	1.27784	0.0602519	0.0541347	0.0597261	0.0544062	0.0525141	0.0665379	0.0561015	0.0600574	0.0592312	0.0606663	0.0558399	0.0503264	0.0551179	0.0686737	0.0590366	0.0530862	0.222723(TRUE)	-133659
NCU01144	1.37958	1	1.58495	1.4466	2.14853	2.73977	1.85428	2.12803	0.0934052	0.0778282	0.0936313	0.100262	0.0999628	0.133159	0.0917407	0.125857	0.097991	0.0858022	0.0999413	0.0971911	0.111214	0.125417	0.105161	0.11297	0.201602(TRUE)	-87273.3
NCU01145	1.1214	2.06242	2.59728	1	1.77736	1.46573	1.65644	1.73308	0.061859	0.0807898	0.0894263	0.0597087	0.0900476	0.0703406	0.0706038	0.0808843	0.0742878	0.0791563	0.0967327	0.0589253	0.074405	0.0770542	0.0737528	0.0911106	0.224825(TRUE)	-131747
NCU01146	1.55324	2.28691	2.00736	1.52397	1.02772	1.02217	1	1.09776	0.0437437	0.0452341	0.0475909	0.0427603	0.0407943	0.035369	0.0349992	0.0396015	0.0494303	0.0535478	0.0543259	0.0431011	0.0365291	0.0408117	0.034459	0.0385913	0.428629(TRUE)	-273961
NCU01147	3.02392	3.57434	2.00922	1	1.05337	1.06986	1.05558	1.04012	0.219793	0.226187	0.170732	0.132355	0.132474	0.13266	0.134844	0.134531	0.23091	0.248342	0.190413	0.156281	0.142113	0.15221	0.13714	0.154195	0.388889(TRUE)	-30321.3
NCU01148	2.05558	4.88466	3.65025	1.12592	1.15758	1.12782	1.04118	1	0.264306	0.360564	0.304937	0.19216	0.171051	0.185667	0.187789	0.166153	0.253897	0.349999	0.280212	0.212471	0.208065	0.244212	0.158996	0.190201	0.163163(TRUE)	-20499.9
NCU01149	1.98315	1.76412	1.9899	1.18264	1.14399	1.15221	1	1.01612	0.168058	0.153908	0.160729	0.138726	0.129123	0.127868	0.123811	0.118613	0.180361	0.164866	0.184121	0.154034	0.153016	0.139716	0.129628	0.137778	0.36046(TRUE)	-27987.1
NCU01150	1.29564	1.75067	1.3443	1	1.2427	1.44098	1.67521	1.55292	0.0763766	0.0651618	0.078569	0.0625814	0.069368	0.075163	0.081644	0.0730466	0.0750888	0.0811988	0.069894	0.071127	0.0680444	0.0778307	0.0789583	0.0821487	0.213514(TRUE)	-107989
NCU01151	2.31623	3.39966	3.20845	1	7.24075	9.17106	5.69122	4.76774	0.154038	0.183771	0.173075	0.111426	0.240057	0.28935	0.246426	0.218296	0.163284	0.197636	0.168635	0.115465	0.242875	0.293256	0.221692	0.21677	0.1996(TRUE)	-126298
NCU01153	2.78123	1.18444	1.29279	1.96532	1	1.48879	4.99115	7.15942	1.00007	0.57086	0.566536	0.859553	0.520332	0.670993	1.22537	1.51732	1.15246	0.806454	0.898505	1.12089	0.70908	0.966654	1.26434	1.59289	0.433033(TRUE)	-2531.93
NCU01154	2.75337	2.65155	1.42109	1.06375	1.62239	1.53552	1.29982	1	0.0692225	0.0696189	0.0555254	0.0525861	0.0573806	0.0515247	0.04325	0.049615	0.0677952	0.0721964	0.0507957	0.0497452	0.056424	0.0607894	0.0525178	0.0556683	0.159259(TRUE)	-222854
NCU01156	1.8018	1.05316	1.11163	1.30137	1	1.56708	1.34351	1.29061	0.08382	0.0624363	0.0636582	0.0745236	0.057849	0.0797587	0.0727831	0.0702393	0.0867524	0.0579593	0.0675342	0.0735091	0.0657698	0.0731262	0.0736941	0.0706402	0.179379(TRUE)	-93111.2
NCU01157	1.47811	1.1463	1.27406	1	1.00612	1.22937	4.04317	6.0896	0.0834698	0.0598364	0.0698561	0.0710779	0.0582077	0.0739413	0.114895	0.140467	0.0821817	0.0795656	0.0785774	0.0675449	0.0783879	0.0670377	0.130289	0.135522	0.205706(TRUE)	-138353
NCU01158	1.39296	1.16326	2.52919	1	3.41996	3.81068	1.86418	1.79118	0.142919	0.12181	0.190792	0.115622	0.198799	0.204898	0.148672	0.167297	0.158652	0.125239	0.18937	0.137735	0.222618	0.215055	0.161905	0.167917	0.311912(TRUE)	-46849.4
NCU01159	1	1.06779	2.02714	1.55554	2.0272	1.66037	5.24378	4.89796	0.565959	0.543841	0.804954	0.662536	0.799511	0.662376	1.21264	1.19262	0.794739	0.79107	1.09015	1.00343	0.947767	1.01813	1.43345	1.34174	0.446647(TRUE)	-2408.11
NCU01160	1.38402	2.01699	1.49815	1	1.65459	1.53332	1.55532	1.24012	0.0561474	0.0619471	0.058928	0.0449106	0.0472071	0.0579288	0.0517511	0.0507527	0.0563895	0.0594875	0.0495237	0.0481811	0.057911	0.052226	0.0514594	0.0527057	0.161361(TRUE)	-202329
NCU01161	1.34577	1.56399	1.18354	1	1.30403	1.06451	1.22295	1.05052	0.0481948	0.0520329	0.058678	0.050389	0.0509307	0.0481166	0.0459106	0.0495628	0.0533653	0.0523446	0.0500503	0.0422931	0.0456293	0.0512338	0.0433112	0.0447643	0.182282(TRUE)	-172773
NCU01162	5.02216	1	3.43292	4.79624	10.5331	22.9894	34.982	47.9595	0.390493	0.160895	0.309818	0.401103	0.568794	0.742627	0.951078	0.793575	0.446684	0.193075	0.39482	0.401048	0.518575	0.69786	0.810319	1.04243	0.195095(TRUE)	-148736
NCU01163	2.56221	2.12128	1.39829	1.16654	1.34612	1.19507	1.20481	1	0.217963	0.169543	0.152786	0.137313	0.142085	0.128084	0.139846	0.14006	0.207266	0.182773	0.161289	0.149337	0.153081	0.159664	0.146715	0.135418	0.355556(TRUE)	-28862.7
NCU01164	1.02015	1.32373	1.24022	1	1.21207	1.37249	1.46022	1.50533	0.0375542	0.0367866	0.039568	0.0378647	0.0356698	0.0435293	0.0409671	0.0436435	0.0410122	0.0422741	0.0410925	0.0414217	0.0393154	0.0410157	0.0406856	0.0464024	0.459459(TRUE)	-244636
NCU01165	1.25044	1.15706	1	1.58887	1.25492	1.62268	1.51251	1.25373	0.0445347	0.0353854	0.0360992	0.0451234	0.0410502	0.0460288	0.0437728	0.0425755	0.046145	0.0421193	0.0373231	0.0469917	0.0426668	0.043992	0.0408425	0.0447344	0.410711(TRUE)	-256714
NCU01166	1.46699	2.22121	1.41832	1	1.66951	1.95515	2.9104	3.86893	0.0542849	0.0637752	0.0580847	0.0472465	0.0551646	0.063711	0.0727315	0.0769331	0.0557082	0.0610591	0.0554883	0.0450035	0.0529582	0.065	0.0743115	0.0850032	0.334635(TRUE)	-272836
NCU01167	1.5179	2.04881	1.33111	1	1.33595	1.61868	1.67508	1.43216	0.132703	0.134785	0.124606	0.10927	0.124363	0.133986	0.129278	0.119198	0.133523	0.146316	0.133027	0.105598	0.119153	0.141375	0.136698	0.135174	0.365766(TRUE)	-39815.2
NCU01169	1.75726	2.39373	1.96061	1.24907	1.21534	1.00078	1	1.00874	0.0525656	0.0647503	0.0573296	0.0485676	0.0425567	0.0378194	0.0391302	0.0449532	0.0525924	0.0554395	0.0531876	0.0451422	0.0423009	0.0409744	0.0398091	0.0424053	0.41982(TRUE)	-217999
NCU01170	1	1.18067	1.15224	1.02659	1.1853	1.18555	1.04038	1.10686	0.0324303	0.036729	0.0323215	0.0313677	0.0336915	0.0320326	0.0300708	0.0350377	0.0299794	0.0339594	0.0326201	0.0343253	0.0377817	0.0335265	0.0327549	0.0340638	0.373073(TRUE)	-275942
NCU01171	1.13796	2.18134	2.18557	1	1.75039	2.12379	2.76026	3.01136	0.124674	0.15461	0.153892	0.109376	0.14111	0.169148	0.164536	0.210337	0.139376	0.158401	0.182168	0.124242	0.166563	0.166408	0.179919	0.19613	0.368468(TRUE)	-49732.1
NCU01172	1.0993	1.14516	1.0763	1.06132	1	1.13366	1.05742	1.11913	0.0499051	0.0497433	0.0505911	0.0488263	0.0452727	0.053468	0.0496595	0.0475919	0.0537914	0.0536915	0.0555667	0.0493954	0.0456341	0.0556349	0.0540455	0.0540665	0.202903(TRUE)	-123288
NCU01173	9.41206	1	1.22857	1.52017	3.62514	5.15373	25.5122	32.9649	2.3811	0.561449	0.709179	0.796475	1.28802	1.49732	2.9115	4.08342	2.64581	1.19445	1.16763	1.36066	1.5791	2.16979	3.34754	3.90949	0.298899(TRUE)	-5606.35
NCU01174	1.06856	1.64943	1.49524	1	1.17078	1.26365	1.43998	1.71596	0.0747229	0.0862148	0.0850877	0.0752133	0.0763428	0.0738125	0.0767208	0.0991372	0.081009	0.0885755	0.092941	0.0788734	0.0801105	0.0715089	0.0771639	0.0895259	0.233033(TRUE)	-82728.3
NCU01175	2.27837	2.49705	1.80487	1.61052	1.63392	1.56505	1.26643	1	0.0460611	0.0527082	0.0378861	0.0371737	0.0368312	0.0391765	0.0357098	0.0317131	0.0454026	0.0506277	0.044712	0.044915	0.0413615	0.0366344	0.0373199	0.031681	0.368969(TRUE)	-420500
NCU01176	1.66221	2.12789	2.74824	1	4.53386	4.48674	3.17127	2.95428	0.102398	0.112108	0.121958	0.0939952	0.156778	0.160062	0.144147	0.157929	0.115253	0.122823	0.130741	0.0833278	0.143817	0.164733	0.134243	0.147971	0.23003(TRUE)	-113313
NCU01177	1.80199	2.88004	1.87593	1.08974	1.67352	1.48036	1.42686	1	0.130668	0.149364	0.125486	0.112469	0.112454	0.1162	0.104756	0.105432	0.133557	0.147442	0.121652	0.104559	0.122309	0.113841	0.111436	0.0968579	0.341942(TRUE)	-55249.6
NCU01178	1.12708	1.54983	1	1.25903	1.07826	1.05196	1.6055	1.65364	0.0508408	0.0503805	0.0421224	0.0472111	0.0501437	0.0440875	0.0539482	0.0578616	0.0512082	0.0558537	0.0409007	0.0552996	0.0490523	0.0536414	0.0504172	0.0603624	0.195596(TRUE)	-176042
NCU01179	1.42301	1.95545	1.43847	1.16269	1.12923	1.03632	1.21002	1	0.055943	0.0706217	0.0648151	0.0648642	0.0595985	0.0549292	0.0500347	0.0540753	0.0629387	0.0712432	0.0645416	0.0621737	0.0502746	0.051727	0.0612242	0.0527411	0.196897(TRUE)	-126987
NCU01180	1.21242	1.30182	1	1.05591	1.10001	1.15062	1.99814	2.3693	0.0738245	0.0741307	0.0700993	0.0763061	0.0691285	0.0743886	0.0839658	0.107108	0.0875245	0.0793287	0.0674691	0.0741565	0.0743187	0.0706765	0.0875199	0.104449	0.280681(TRUE)	-89558.4
NCU01181	1.29027	1.97664	1.8987	1.87656	1.34701	1.04419	1	1.03968	0.0518481	0.0554169	0.0617223	0.0503428	0.0435933	0.0392296	0.0374159	0.0354535	0.0447093	0.0539821	0.0457735	0.0494931	0.0439273	0.0425803	0.0342814	0.0436483	0.158559(TRUE)	-233024
NCU01182	1.90104	2.41172	1.7325	1	1.91295	1.98689	7.4095	7.34237	0.193959	0.221642	0.176168	0.142422	0.173805	0.188088	0.31747	0.340603	0.198454	0.225552	0.205064	0.160888	0.185248	0.197341	0.346294	0.341887	0.293694(TRUE)	-52842.8
NCU01183	1.79233	2.18325	1.661	1.13421	1.22092	1.22159	1.15114	1	0.0961321	0.106479	0.0896054	0.0852201	0.0785373	0.0790991	0.0751848	0.0671437	0.0958025	0.103386	0.0846828	0.0790885	0.0752468	0.0823114	0.0745465	0.0703064	0.236336(TRUE)	-80948.4
NCU01184	1.3715	1.64968	1.32802	1.04871	1.28472	1.13291	1.13268	1	0.118484	0.128847	0.130836	0.108534	0.121022	0.114088	0.111891	0.112384	0.130287	0.142378	0.126876	0.116936	0.13003	0.119854	0.108814	0.120348	0.342743(TRUE)	-34850.8
NCU01185	1.54443	1	1.85636	2.32112	3.97492	8.1063	6.6747	9.04309	0.302961	0.253656	0.323024	0.427129	0.467897	0.64515	0.617916	0.766147	0.405615	0.306322	0.39956	0.402483	0.505734	0.729935	0.63101	0.787132	0.431532(TRUE)	-21330.4
NCU01186	1	1.1499	1.11416	1.07185	1.10979	1.07	1.21463	1.28834	0.0551616	0.0547117	0.0574515	0.054179	0.0592789	0.0582369	0.0557007	0.0591835	0.0630295	0.0616143	0.0627578	0.0568636	0.050849	0.0637467	0.0570152	0.0669309	0.247347(TRUE)	-104428
NCU01187	1.12929	1.47629	1.59254	1	1.27504	1.2696	1.41339	1.54749	0.050487	0.0597552	0.0620716	0.0507642	0.0568182	0.0545596	0.0537099	0.0593846	0.0529435	0.0600587	0.0664479	0.0535648	0.0618833	0.0591781	0.0582224	0.0637005	0.225926(TRUE)	-144728
NCU01188	1.22614	1.15999	1.0545	1	1.17247	1.20123	2.17496	3.09144	0.0847941	0.0752969	0.0854455	0.0810611	0.0764506	0.0930723	0.104759	0.13734	0.107709	0.0944666	0.0903394	0.0886418	0.0780704	0.0959264	0.111667	0.124835	0.266266(TRUE)	-66944.9
NCU01189	1.19511	1.53469	1.33672	1	1.28267	1.22155	1.31228	1.43039	0.0737193	0.0640879	0.062441	0.0576132	0.057389	0.0579479	0.0652801	0.0653711	0.064456	0.0668562	0.0627113	0.0662463	0.0612042	0.0593959	0.0658035	0.0708555	0.245746(TRUE)	-115899
NCU01190	1.30182	1.39608	1.42668	1	1.34678	1.20723	1.0675	1.05454	0.0779983	0.0702144	0.0768531	0.0575739	0.0642603	0.0661647	0.0581976	0.065701	0.0716679	0.0636947	0.0676544	0.0644928	0.0741388	0.0656015	0.0605421	0.063053	0.24034(TRUE)	-92971.6
NCU01191	1	1.40387	1.07204	1.0269	1.16861	1.13736	2.06365	2.63476	0.187007	0.181486	0.158402	0.165163	0.165543	0.149898	0.197316	0.222232	0.155872	0.190371	0.174517	0.168069	0.168414	0.158263	0.233701	0.257248	0.162563(TRUE)	-19389.4
NCU01192	1.11524	2.09655	1.80243	1	1.77946	1.95284	1.83384	1.691	0.10069	0.131565	0.116013	0.100868	0.110854	0.104593	0.119643	0.108804	0.112057	0.127255	0.128558	0.103286	0.118335	0.131946	0.11266	0.126929	0.269369(TRUE)	-62648.1
NCU01193	2.43407	5.25786	2.8632	2.14444	2.3326	1.88475	1.38308	1	0.0476203	0.067449	0.055164	0.0435239	0.0474395	0.0449476	0.0395985	0.0360664	0.0530728	0.0757242	0.0550731	0.0552699	0.0494741	0.0450349	0.0434001	0.0365623	0.338138(TRUE)	-504819
NCU01195	2.73767	5.18274	1.14318	1	4.3491	3.87335	9.45488	19.0921	0.0860823	0.104367	0.0518756	0.0492616	0.0965161	0.106017	0.139183	0.186791	0.0807753	0.117697	0.0511067	0.0598755	0.0919574	0.11053	0.157733	0.159492	0.293994(TRUE)	-610808
NCU01196	2.17067	1.12535	1.19714	1.17719	1.96549	1.67184	1	1.27538	0.251925	0.19201	0.203709	0.203328	0.248856	0.210901	0.17223	0.209485	0.261791	0.228259	0.211077	0.218652	0.263982	0.268517	0.197989	0.227971	0.189189(TRUE)	-14444.2
NCU01197	1.14448	1	1.30562	1.63684	1.1098	1.31182	1.06473	1.08812	0.0165762	0.0144112	0.0192484	0.0217068	0.0157465	0.019279	0.0159352	0.0172024	0.0177593	0.0162327	0.0174144	0.0210043	0.019612	0.017684	0.0169941	0.018011	0.247648(TRUE)	-1020000
NCU01198	1.18523	2.13883	1.56681	1	1.40568	1.37696	3.15681	4.6716	0.159092	0.207698	0.178287	0.145986	0.156546	0.1669	0.225382	0.264273	0.175613	0.211402	0.20205	0.1661	0.170227	0.182503	0.245358	0.324019	0.389089(TRUE)	-30337.9
NCU01199	1.61122	1.62389	1.27235	1	1.37908	1.44036	2.05511	2.44727	0.121399	0.107729	0.104836	0.0994384	0.105284	0.103139	0.123636	0.146606	0.134228	0.122886	0.1113	0.101956	0.116384	0.12211	0.135561	0.141666	0.295095(TRUE)	-52206.9
NCU01200	1.95676	2.15204	1.63097	1.28931	1.44505	1.32244	1.12748	1	0.0315145	0.0332263	0.0334286	0.0302067	0.0281274	0.0285418	0.0267682	0.0262285	0.0363719	0.0338438	0.0336812	0.029787	0.0333575	0.0300114	0.0247957	0.0258308	0.292893(TRUE)	-533907
NCU01201	2.81844	1.99284	1.98994	1.73793	1.46392	1.0536	1.13779	1	0.170055	0.150738	0.149584	0.140936	0.123557	0.110394	0.116802	0.117444	0.187391	0.14306	0.156189	0.147353	0.132471	0.114442	0.119931	0.120427	0.294494(TRUE)	-42737.9
NCU01202	1.56778	2.04162	1.34406	1	1.47002	1.23047	1.21691	1.01308	0.0671289	0.0680363	0.066496	0.0565697	0.0595101	0.0594317	0.0548979	0.0564566	0.0614617	0.0771961	0.0626599	0.0615305	0.0692016	0.0604045	0.0586377	0.0546727	0.154955(TRUE)	-129001
NCU01203	1.86441	2.33772	1.3087	1.47097	1.66131	1.31413	1.30626	1	0.215427	0.231338	0.219794	0.179124	0.195201	0.185731	0.18059	0.153815	0.191578	0.220078	0.177985	0.20389	0.19252	0.226763	0.186615	0.172001	0.156857(TRUE)	-19216.9
NCU01204	2.26358	2.8462	1.96039	1.21665	1.65911	1.21955	1.39525	1	0.0405487	0.0417776	0.0334048	0.0278676	0.0297241	0.0264514	0.0286819	0.0277107	0.0359757	0.0360517	0.0348924	0.0261603	0.0305119	0.0280362	0.0295718	0.0261398	0.233534(TRUE)	-685785
NCU01205	1.05477	1.16615	1.55754	1	1.20664	1.2395	2.17709	2.91552	0.116718	0.11664	0.13179	0.123272	0.121526	0.117626	0.152934	0.164143	0.13258	0.133933	0.160544	0.145612	0.131665	0.144875	0.178748	0.189154	0.332332(TRUE)	-35606.6
NCU01206	1	1.15986	1.07589	1.15665	1.15479	1.24898	1.1077	1.10075	0.0562583	0.0544151	0.0555821	0.0607211	0.0555863	0.062694	0.0569416	0.0562837	0.0535079	0.0559452	0.0537582	0.0508029	0.0559198	0.0618461	0.0512315	0.0579191	0.258659(TRUE)	-113402
NCU01207	1.37309	1.64122	1.65693	1.01991	1.09857	1.0282	1.00627	1	0.0232792	0.0278231	0.0272981	0.0225507	0.0199304	0.0243266	0.020635	0.0228765	0.0258404	0.0260803	0.0285943	0.0207725	0.0240873	0.0201249	0.0205421	0.0229179	0.363163(TRUE)	-605155
NCU01208	1.00867	1	1.31304	1.76657	1.18303	1.41371	1.44402	1.56281	0.0623078	0.0475508	0.0618314	0.0749851	0.052576	0.0656631	0.0656563	0.0606988	0.0567063	0.0588618	0.0590167	0.0769979	0.0591979	0.0750969	0.0590359	0.0680445	0.260861(TRUE)	-130772
NCU01209	6.49515	3.43422	2.99143	1	1.02492	1.96005	7.56168	4.37144	0.450059	0.279078	0.283181	0.162887	0.16015	0.217332	0.354714	0.334612	0.359233	0.304803	0.277662	0.179844	0.186112	0.236111	0.456673	0.367098	0.338839(TRUE)	-42724.2
NCU01210	5.11866	1.36165	1.99311	1.06438	1	1.62176	4.58557	2.78563	0.252873	0.130424	0.158607	0.113141	0.100871	0.149491	0.19791	0.189887	0.245343	0.145263	0.158906	0.145679	0.113069	0.152719	0.222828	0.195701	0.37978(TRUE)	-54638.7
NCU01211	1.63136	1.67893	1.91822	1.1733	1.56267	1.54958	1.20277	1	0.11593	0.120426	0.111903	0.0976714	0.104029	0.103819	0.0903802	0.0882184	0.120981	0.105883	0.107748	0.0953277	0.105079	0.114511	0.0893166	0.0918935	0.284885(TRUE)	-59408
NCU01212	1.63197	1.17812	1.44238	1	1.48647	1.62006	1.89186	1.60955	0.360659	0.306309	0.331669	0.285793	0.313046	0.332484	0.348081	0.359572	0.431534	0.338431	0.307045	0.331878	0.360011	0.416393	0.426787	0.401053	0.287387(TRUE)	-6516.4
NCU01213	1.39853	1.57963	1.6804	2.05368	1	1.06446	1.69682	1.89621	0.105387	0.108391	0.105224	0.120058	0.0759861	0.0934663	0.0958793	0.13555	0.108941	0.100156	0.123007	0.126274	0.0833577	0.0905204	0.12327	0.117148	0.318318(TRUE)	-63625.9
NCU01214	1.61471	1.36675	5.21098	1	14.4351	24.3802	17.2599	17.132	0.110485	0.0806084	0.194057	0.0857993	0.293755	0.304807	0.245437	0.317922	0.100476	0.104183	0.169764	0.0942072	0.299017	0.357945	0.32186	0.369384	0.337938(TRUE)	-400781
NCU01215	2.52878	3.76348	2.0082	1.87424	1.3157	1.30726	1.3248	1	0.218041	0.255515	0.193783	0.208009	0.154115	0.168286	0.16552	0.141762	0.254617	0.263888	0.214527	0.219294	0.169108	0.193594	0.161351	0.161396	0.37958(TRUE)	-28312.7
NCU01216	1.07233	1.17029	1.15298	1	1.29653	1.38014	1.24552	1.2435	0.0346127	0.0341219	0.0407592	0.0335678	0.0390665	0.0408313	0.0364926	0.0369664	0.0382321	0.0419606	0.0413271	0.0375856	0.0361246	0.0391428	0.0335438	0.0396302	0.160861(TRUE)	-254233
NCU01218	2.64823	2.41237	2.68061	1.95907	1.78976	1.32049	1	1.46897	0.143654	0.134499	0.139032	0.13431	0.126552	0.101171	0.0903402	0.115	0.151401	0.141567	0.145384	0.120809	0.123041	0.109881	0.100261	0.116061	0.264164(TRUE)	-66528.8
NCU01219	2.02083	2.2404	1.95664	1.41547	1.7211	1.34031	1.49879	1	0.0522079	0.0517113	0.0509102	0.0410744	0.0433485	0.0428289	0.041582	0.0388819	0.0448527	0.0496092	0.049948	0.0435308	0.042309	0.0402597	0.0409586	0.0371452	0.376276(TRUE)	-340569
NCU01220	1	1.11718	1.13988	1.30173	1.17538	1.19497	1.02029	1.03938	0.0532311	0.0608532	0.0604875	0.0643793	0.0551312	0.0680914	0.0577211	0.0520445	0.0586987	0.057741	0.0703902	0.0664444	0.0609954	0.0679917	0.057439	0.0610887	0.183684(TRUE)	-105604
NCU01221	2.33512	1.34798	3.39516	2.79834	1.36548	1.19182	1.00118	1	0.0377487	0.0265708	0.0453786	0.0360009	0.0305642	0.0284973	0.0230385	0.0240553	0.0374741	0.0268748	0.0371093	0.0366174	0.0269519	0.0271225	0.0224248	0.024355	0.291992(TRUE)	-674004
NCU01223	2.19063	1.12187	2.28203	3.16244	1.25937	1	1.19441	1.3253	0.284322	0.191659	0.298704	0.368336	0.20983	0.202546	0.209185	0.234492	0.352764	0.266927	0.322489	0.373904	0.220354	0.212798	0.210117	0.256176	0.188188(TRUE)	-13088.1
NCU01225	1.44608	1.81232	1.29946	1	1.1886	1.22566	2.82837	4.11877	0.0755715	0.0712655	0.0718031	0.0661336	0.0623077	0.0665156	0.101447	0.11915	0.0810032	0.0802082	0.0762461	0.0649485	0.0688585	0.0702657	0.0925719	0.0927369	0.19009(TRUE)	-137298
NCU01227	1.71432	2.78175	1.50228	1	1.37355	1.3873	1.3356	1.17956	0.0410638	0.0425505	0.040178	0.0354343	0.0302378	0.0349776	0.0311427	0.0352802	0.0362461	0.0457574	0.0346937	0.0340792	0.035087	0.0355038	0.0346229	0.0297904	0.283884(TRUE)	-426014
NCU01229	1.17254	1.64928	1.12651	1	1.13922	1.14575	1.09191	1.13083	0.0769	0.0850715	0.0791595	0.0712319	0.0704393	0.0739623	0.0616966	0.0717881	0.0778683	0.077697	0.0720091	0.0706587	0.0766035	0.0777087	0.0744468	0.0692093	0.244645(TRUE)	-70109.2
NCU01230	7.28611	2.25498	2.72839	1	3.87554	4.48962	8.20211	7.9428	0.443583	0.238705	0.259983	0.149415	0.290579	0.305338	0.364342	0.405684	0.426589	0.253378	0.263308	0.178951	0.309826	0.337929	0.44307	0.497294	0.327027(TRUE)	-57673.1
NCU01231	1	1.73772	6.43067	3.38584	2.4683	1.42025	1.44895	2.59067	0.0607689	0.0809061	0.135693	0.103448	0.0925245	0.0701534	0.0765162	0.101901	0.0687551	0.0787043	0.137676	0.104813	0.0806034	0.070337	0.0732496	0.0947649	0.429329(TRUE)	-194834
NCU01233	2.51635	2.3825	8.1362	3.7468	1.34817	1	1.34105	1.87656	0.294211	0.266453	0.504076	0.334368	0.213727	0.195699	0.198695	0.254337	0.339092	0.281499	0.424977	0.400281	0.236937	0.201426	0.21192	0.301062	0.447147(TRUE)	-24914.7
NCU01234	1.19517	1.32406	1.16013	1.50359	1.30313	1.17425	1.13589	1	0.0463034	0.0474146	0.0489682	0.0571534	0.0523692	0.0466177	0.0489334	0.0456167	0.0526661	0.0520291	0.046834	0.0525439	0.0497914	0.0501827	0.0548758	0.0479768	0.196096(TRUE)	-163290
NCU01235	1.52993	2.05644	1.57895	1.12851	1.30829	1	1.55183	1.48061	0.11716	0.123188	0.126193	0.0952354	0.104754	0.0912188	0.104227	0.10907	0.118801	0.132007	0.116176	0.123844	0.107637	0.0974771	0.117982	0.127046	0.301602(TRUE)	-51091.4
NCU01236	1.53427	1.40674	1.67229	1	1.55456	1.27749	1.09378	1.00554	0.174392	0.152241	0.166634	0.141303	0.167937	0.172131	0.141447	0.136349	0.171018	0.166611	0.193673	0.140666	0.177427	0.160304	0.132967	0.159419	0.150651(TRUE)	-21755.3
NCU01238	1.00214	1.16502	1.17377	2.74083	1	1.20888	1.38957	1.52185	0.0445793	0.0404486	0.0424588	0.0599418	0.0464902	0.0422307	0.039733	0.0521257	0.0433536	0.0446445	0.0418719	0.0628282	0.0390893	0.0435591	0.0505188	0.0490862	0.163263(TRUE)	-215880
NCU01240	1.28125	2.69113	1.50406	1.23126	1	1.24141	1.67562	2.02967	0.0484902	0.0553697	0.0506923	0.0439092	0.0403575	0.0455781	0.0439994	0.0519306	0.049949	0.0550393	0.0533009	0.048168	0.0387086	0.0441798	0.052724	0.0606306	0.408509(TRUE)	-246801
NCU01241	1.26143	2.22929	1.3829	1	1.5881	1.54468	1.93932	1.13636	0.110906	0.133474	0.106695	0.0908446	0.117631	0.120129	0.129312	0.0965531	0.109606	0.128203	0.11318	0.0977745	0.120475	0.120007	0.12865	0.109913	0.353153(TRUE)	-51845.8
NCU01242	1.03841	1.40685	1.66155	1.30697	1	1.51362	4.86675	6.28285	0.0943958	0.095012	0.122133	0.0980282	0.0738519	0.0989246	0.163834	0.188107	0.101654	0.104238	0.118525	0.0902047	0.091912	0.109473	0.177439	0.183942	0.270671(TRUE)	-93978.2
NCU01243	1.48733	1	1.67984	1.93923	1.11297	1.24545	1.10349	1.35458	0.0481819	0.0369716	0.0480879	0.048953	0.0372031	0.0408096	0.0395617	0.0445753	0.0516995	0.0392055	0.0501771	0.0598034	0.042417	0.0417276	0.0383881	0.0447785	0.376877(TRUE)	-236581
NCU01245	1.24758	1.10524	1	1.02949	1.23105	1.64637	2.76063	4.07015	0.104664	0.0887231	0.0846728	0.0977791	0.0972196	0.105171	0.144118	0.17821	0.104804	0.0978637	0.0906474	0.0889218	0.103672	0.125958	0.144167	0.177827	0.321822(TRUE)	-66404.9
NCU01246	2.75279	3.10622	1.78088	1	2.15374	1.85005	2.35098	2.31411	0.345515	0.368182	0.299992	0.237047	0.341522	0.316066	0.341633	0.355737	0.463581	0.441003	0.3571	0.287777	0.374748	0.33765	0.376012	0.51511	0.20961(TRUE)	-12049.6
NCU01247	1	1.6608	1.84224	1.14266	1.6673	1.68864	1.38141	1.27927	0.0803111	0.0976623	0.105048	0.0882506	0.0975879	0.0960626	0.0798824	0.0901761	0.0835732	0.087774	0.104911	0.0865946	0.0904147	0.10176	0.0898108	0.0937812	0.236036(TRUE)	-71909.3
NCU01248	1	1.38976	2.26755	1.04246	1.54079	1.40516	1.8748	2.21773	0.139588	0.15005	0.205739	0.142997	0.161938	0.154509	0.163133	0.203923	0.167981	0.163706	0.1997	0.148657	0.175764	0.172941	0.192349	0.216751	0.413714(TRUE)	-26662.1
NCU01249	1.25222	1.88055	1.46146	1.02364	1.37123	1.28834	1.19596	1	0.0196311	0.0262345	0.0212246	0.0214746	0.019918	0.0225067	0.0203035	0.0193148	0.0225023	0.0222298	0.0237232	0.0171583	0.0241549	0.0250862	0.021708	0.0196674	0.243243(TRUE)	-783168
NCU01250	1.04316	1.42659	1.14614	1	1.05208	1.07544	1.194	1.05236	0.0830083	0.0877343	0.0758655	0.0748334	0.0719416	0.0829798	0.0759157	0.0802705	0.0794489	0.0921686	0.0798846	0.0773405	0.071222	0.071946	0.0730912	0.0725087	0.262362(TRUE)	-64167
NCU01252	1.33905	1	1.05963	1.62537	1.17936	1.256	1.32791	1.68779	0.055688	0.0518292	0.054661	0.0636594	0.0541286	0.0650208	0.0637375	0.0679652	0.0697138	0.0602032	0.0517893	0.0734672	0.0573896	0.0577147	0.0632512	0.0790483	0.178178(TRUE)	-124843
NCU01253	1.12268	1.12753	1.10538	1.54075	1	1.1576	1.33268	1.57113	0.0982615	0.0920495	0.0946946	0.115393	0.095367	0.096247	0.107206	0.115045	0.106781	0.106889	0.110925	0.116274	0.0957461	0.105939	0.106076	0.121896	0.319419(TRUE)	-41963.9
NCU01254	1.1878	1.36945	1.28771	1	1.07181	1.17313	1.00506	1.30169	0.0667267	0.0660062	0.0634223	0.0601381	0.0576266	0.0605693	0.0556627	0.0648353	0.0613258	0.065682	0.0688346	0.0664205	0.0663958	0.0696046	0.0573322	0.0704	0.277978(TRUE)	-101038
NCU01255	1.01556	1.48218	1.15856	1.59412	1.30886	1.21521	1.13357	1	0.0417752	0.0475963	0.0445639	0.0522048	0.0444187	0.0421676	0.0408331	0.041936	0.0406572	0.0417005	0.042634	0.0496289	0.0385754	0.0426637	0.0416414	0.0398417	0.19009(TRUE)	-220909
NCU01256	1.1201	1.68733	1.11352	1.09013	1.01695	1	1.20688	1.2773	0.0644988	0.0795128	0.0602225	0.0588424	0.0558768	0.0573779	0.0662386	0.0660343	0.0707217	0.0733493	0.0655042	0.0712312	0.0624553	0.060893	0.0665534	0.0764806	0.23954(TRUE)	-94998.8
NCU01257	1.46716	1.13119	1.14179	1	1.39043	1.26763	1.33357	1.60383	0.118006	0.0938621	0.103602	0.0977563	0.105734	0.10493	0.107624	0.125322	0.110989	0.1074	0.109077	0.100642	0.122579	0.115966	0.100007	0.12593	0.354054(TRUE)	-43985.7
NCU01258	2.33043	1.81995	3.19059	1.51148	1.31063	1.07294	1.08045	1	0.0817121	0.065456	0.0837031	0.0659867	0.0606671	0.0569498	0.0576748	0.05693	0.0813596	0.0729157	0.0800124	0.0637756	0.0653218	0.0516743	0.059618	0.0577911	0.182382(TRUE)	-160124
NCU01259	2.18105	1.9878	1.54563	1	1.42607	1.27349	1.16809	1.09226	0.19864	0.17511	0.1668	0.140214	0.150237	0.146446	0.143462	0.146086	0.199676	0.186626	0.176557	0.158029	0.176035	0.162367	0.157175	0.168743	0.348749(TRUE)	-24423.7
NCU01260	1.36873	1.15924	1.05467	1	1.02795	1.26672	1.19598	1.12463	0.0665185	0.0750013	0.064499	0.063868	0.0587738	0.0724886	0.0606723	0.069678	0.0833181	0.0612946	0.0682483	0.0665795	0.0629298	0.0656255	0.0654987	0.0645962	0.276877(TRUE)	-87167.3
NCU01261	1.19848	1	1.02488	1.78558	1.21675	1.28764	1.37545	1.05229	0.232685	0.18793	0.215892	0.25807	0.189661	0.2297	0.228248	0.204163	0.26619	0.228353	0.236905	0.292585	0.231423	0.25422	0.266671	0.257383	0.226727(TRUE)	-9752.75
NCU01262	3.30555	3.81124	3.06838	2.81592	1.90813	2.21769	1	1.38747	1.38865	1.44495	1.2423	1.30695	1.0101	1.08576	0.650314	0.868009	1.78823	1.85163	1.67766	1.5264	1.32498	1.56908	1.08836	1.2896	0.166567(TRUE)	-1227.53
NCU01266	1.6606	1.99289	2.68804	2.15021	1.64449	1.55024	1.48185	1	0.0571103	0.0685502	0.0703901	0.0735168	0.0524931	0.0578064	0.0597611	0.0477659	0.0652405	0.0629688	0.0745403	0.0707149	0.0589182	0.0656625	0.0555391	0.0523656	0.195495(TRUE)	-203201
NCU01267	2.25221	2.45495	2.21813	1	2.91186	3.47799	3.91168	5.44672	0.138308	0.122623	0.143255	0.0834564	0.146594	0.143456	0.164874	0.183886	0.144361	0.139276	0.140838	0.110359	0.129648	0.166076	0.146088	0.189416	0.255155(TRUE)	-110310
NCU01268	1.84355	2.01559	1.4841	1	1.3239	1.05871	1.74682	2.00457	0.0874245	0.0840616	0.0795105	0.0637983	0.0700236	0.0573448	0.0890698	0.0836217	0.0913445	0.0831276	0.075535	0.0635756	0.0746581	0.0683049	0.0726291	0.089984	0.237538(TRUE)	-110271
NCU01269	1	1.06215	1.04334	1.05105	1.04442	1.16387	1.18985	1.33211	0.0542878	0.0504118	0.0545124	0.0557008	0.0575514	0.0509784	0.0537315	0.0566302	0.0610776	0.0587837	0.0620548	0.065806	0.0523274	0.0636886	0.0588045	0.0667372	0.235936(TRUE)	-104656
NCU01270	1.26336	1.20627	1	1.05035	1.92688	2.48103	2.21947	2.76854	0.0500005	0.0443506	0.0463514	0.0408497	0.0508438	0.0759271	0.0523523	0.0722646	0.0537741	0.0435866	0.0446661	0.0508446	0.0617355	0.0769846	0.069869	0.0693995	0.184184(TRUE)	-245969
NCU01271	1.49622	1.61542	1.62808	1.2672	1	1.2797	1.53512	1.42271	0.0481354	0.0511926	0.0569973	0.0456588	0.0406482	0.0430769	0.0487682	0.0518225	0.0526163	0.0546271	0.0486239	0.0533728	0.0491344	0.0417247	0.0502836	0.0520852	0.222022(TRUE)	-202597
NCU01272	1.18245	1.85156	1.94625	1.43031	1	1.03925	1.20043	1.0116	0.0478982	0.0522128	0.0592406	0.0521257	0.0360364	0.0451013	0.0459292	0.0450113	0.0530096	0.0597334	0.0650121	0.056921	0.0442898	0.0420439	0.0470266	0.0435856	0.169369(TRUE)	-184201
NCU01273	1.29788	1.48272	1.28355	1	1.13613	1.05667	1.18031	1.1979	0.0755941	0.0628857	0.0767981	0.060335	0.0643625	0.0538804	0.0593653	0.068793	0.0672044	0.0732418	0.0564355	0.0645428	0.0572486	0.0653881	0.0607455	0.0654294	0.25966(TRUE)	-101399
NCU01274	1.19724	1.02518	1.04614	1	1.23325	1.21598	1.15971	1.15629	0.0736711	0.0708143	0.0741898	0.0691621	0.0760141	0.0765345	0.066244	0.0696856	0.0773158	0.0690989	0.066781	0.0733494	0.0796905	0.0842274	0.0779626	0.0764486	0.287487(TRUE)	-71096.6
NCU01275	2.18435	1.27999	2.89486	1	2.20976	1.60609	1.35282	1.7519	0.101126	0.0782629	0.113518	0.0684528	0.101991	0.0771865	0.0833759	0.0984059	0.108526	0.0773535	0.11282	0.0742283	0.10309	0.0793291	0.0771911	0.0968123	0.191892(TRUE)	-99549
NCU01276	1.72812	1.74744	1.89799	1	1.53445	1.28884	1.2745	1.05888	0.164857	0.146133	0.163495	0.113915	0.132935	0.142051	0.128138	0.12502	0.174632	0.147851	0.160402	0.130573	0.13983	0.14014	0.127988	0.126572	0.360961(TRUE)	-32856.7
NCU01277	1.18217	1.57415	1.34098	1	1.35611	1.29219	1.25145	1.31913	0.103504	0.109398	0.101124	0.0930747	0.10207	0.105882	0.0926894	0.0983048	0.0938061	0.106237	0.104553	0.0980112	0.114627	0.100344	0.0957666	0.109317	0.291391(TRUE)	-47554.1
NCU01278	1.48256	2.1698	1.45332	1	1.40226	1.5396	1.96431	2.11111	0.0975442	0.0880579	0.0890358	0.0783444	0.0751127	0.0795947	0.0848498	0.101325	0.0876516	0.0878238	0.0864305	0.0799953	0.0960231	0.0908507	0.097734	0.0973521	0.239339(TRUE)	-99523.8
NCU01279	1.74636	2.79353	1.41755	1	1.9699	2.86198	2.73875	2.80408	0.096116	0.106258	0.0808307	0.0602536	0.0888916	0.114477	0.113031	0.111462	0.0782199	0.107554	0.0859917	0.0702098	0.0835945	0.112464	0.0990096	0.105686	0.192192(TRUE)	-147556
NCU01281	1.89046	1.43958	1.70724	1	2.36981	3.18693	2.57732	2.48464	0.220574	0.174158	0.193694	0.148902	0.220691	0.275182	0.235214	0.252625	0.219081	0.192484	0.216217	0.165634	0.231724	0.259681	0.235053	0.247666	0.419019(TRUE)	-28103.4
NCU01283	1	1.6058	1.96716	1.46074	3.55518	4.69803	5.24937	4.89765	0.04758	0.0597082	0.0692277	0.0608123	0.0889332	0.0943194	0.102991	0.0956221	0.0542234	0.0655163	0.0665583	0.0591339	0.0886392	0.101737	0.107209	0.104764	0.370971(TRUE)	-343675
NCU01284	1.20616	1.33093	1.19835	1.07642	1.05755	1	1.03377	1.37476	0.113351	0.121747	0.115081	0.114749	0.103102	0.100637	0.105117	0.125044	0.126314	0.113049	0.131152	0.121232	0.106479	0.118865	0.109457	0.123559	0.425425(TRUE)	-31441.6
NCU01285	1.3994	1	1.29945	1.66495	1.4451	1.23171	1.24915	1.50943	0.0342797	0.0319237	0.0356747	0.0422772	0.039475	0.0365194	0.0346461	0.0391956	0.0388287	0.0344312	0.0354451	0.0405739	0.0324399	0.0359791	0.0335981	0.0403864	0.362262(TRUE)	-331101
NCU01288	1	1.14176	1.23341	1.14281	1.22886	1.4422	1.27964	1.55627	0.0563068	0.0588881	0.0574533	0.0615868	0.0582768	0.0702667	0.0607556	0.0712567	0.0551675	0.0555042	0.0596286	0.0569759	0.054768	0.0590864	0.0565165	0.0620933	0.219219(TRUE)	-121400
NCU01289	1	1.84547	1.37126	1.73634	1.02586	1.11878	1.51615	1.65674	0.0824224	0.102765	0.0981978	0.104804	0.082436	0.0924798	0.104652	0.107252	0.0867455	0.111358	0.0987169	0.123124	0.0917935	0.0945893	0.0994658	0.111847	0.303303(TRUE)	-56777.9
NCU01290	1.50712	1.30653	1.34593	1	1.08582	1.27943	1.45976	1.68273	0.0713493	0.0617401	0.0686079	0.0521339	0.0589894	0.0626946	0.0581733	0.0719678	0.0696628	0.0626225	0.0750691	0.0622861	0.0649952	0.0626042	0.0674153	0.0825308	0.207007(TRUE)	-119748
NCU01291	1.81441	1.77959	1.48735	1	1.40772	1.65175	1.47828	1.62565	0.0626459	0.063339	0.0702317	0.0533287	0.0600426	0.0717039	0.0575883	0.0756162	0.0784737	0.0737214	0.0589287	0.0527919	0.0659349	0.0620062	0.0601844	0.0681452	0.257858(TRUE)	-146187
NCU01292	8.56889	6.68253	1.22737	1	2.47746	5.34948	19.2325	11.3608	0.343202	0.272677	0.116696	0.117717	0.171602	0.235427	0.426123	0.305654	0.295701	0.242754	0.123296	0.131136	0.168167	0.24042	0.362121	0.337342	0.202402(TRUE)	-181773
NCU01294	1	1.75627	1.71728	1.00806	3.83687	4.15109	2.22556	1.72312	0.0633748	0.084245	0.0816441	0.0657477	0.108078	0.110636	0.0857707	0.077547	0.0645823	0.0844186	0.0724489	0.0733299	0.114274	0.113806	0.0881815	0.0973792	0.214915(TRUE)	-153214
NCU01296	2.3566	3.02642	2.65397	2.42296	1.40009	1.11082	1.16637	1	0.115906	0.130656	0.113873	0.133966	0.086949	0.0849755	0.0789741	0.080639	0.143376	0.111173	0.133296	0.126441	0.0996755	0.0872634	0.088006	0.0887001	0.276577(TRUE)	-80878.9
NCU01297	1.40365	1.44459	2.92973	1	1.36149	1.34767	1.50361	1.34914	0.0627347	0.0619081	0.0875378	0.0559149	0.0592028	0.0616331	0.064214	0.0562684	0.0629556	0.0690611	0.0693436	0.0476797	0.0602399	0.0587157	0.0552944	0.0677759	0.195596(TRUE)	-159529
NCU01298	1.89646	2.2787	3.0895	1	4.64257	4.1582	2.5839	1.88185	0.236615	0.248956	0.307045	0.188267	0.350423	0.340285	0.279981	0.247064	0.288999	0.266841	0.316232	0.195551	0.373162	0.341734	0.296514	0.245222	0.385185(TRUE)	-26739.8
NCU01301	1.62204	1.49329	1	1.30216	1.44525	1.38246	1.62874	1.65081	0.17104	0.151826	0.111597	0.148343	0.146936	0.141008	0.169087	0.170732	0.181333	0.156586	0.138261	0.15728	0.158888	0.17577	0.170076	0.190289	0.42993(TRUE)	-25768.4
NCU01302	1.10182	2.64847	1.58327	1	1.12647	1.11431	1.55702	1.70979	0.119289	0.16383	0.15726	0.11321	0.127621	0.118638	0.123342	0.13927	0.127374	0.177999	0.155528	0.119992	0.112957	0.129581	0.134626	0.14892	0.418919(TRUE)	-36885.6
NCU01303	1.86905	2.55149	1.58948	1	1.71539	1.91678	2.63311	2.64889	0.103603	0.115989	0.0867225	0.084589	0.102894	0.103505	0.102555	0.12965	0.119299	0.122871	0.101177	0.0880698	0.101175	0.124146	0.125533	0.116984	0.252252(TRUE)	-90829.1
NCU01304	1.18916	1.07991	1	1.05824	1.12037	1.04104	1.4508	1.73827	0.075469	0.063986	0.0635583	0.0683163	0.0647012	0.0665491	0.073855	0.093952	0.0667011	0.0633185	0.0675881	0.0676758	0.0665738	0.058932	0.0826325	0.0808736	0.249449(TRUE)	-86238.2
NCU01305	1.32758	1	1.11461	1.62834	1.02273	1.23542	1.04845	1.18751	0.057731	0.048696	0.047371	0.0652452	0.0477751	0.0555452	0.043912	0.0558975	0.0574764	0.0452831	0.0508435	0.0623609	0.0508392	0.0574353	0.0455121	0.0513766	0.205005(TRUE)	-142084
NCU01306	1.49947	1.33117	1.58919	1	1.21555	1.11628	1.3582	1.00622	0.127361	0.10794	0.120019	0.108092	0.109245	0.0986718	0.107929	0.108901	0.136982	0.125636	0.137872	0.11163	0.104363	0.107107	0.118104	0.104573	0.413714(TRUE)	-37446.2
NCU01307	3.0075	2.32823	2.15395	1.38957	2.10205	1.5423	1.51479	1	0.18991	0.17939	0.145913	0.127955	0.161111	0.15613	0.132464	0.124759	0.205722	0.188886	0.167611	0.15852	0.168348	0.143801	0.139046	0.133862	0.363163(TRUE)	-42480.2
NCU01308	20.45	1	1.2391	3.24746	1.42604	2.37366	2.03592	2.31845	2.86591	0.620562	0.755467	1.36336	0.813408	1.07918	1.02845	1.155	2.71826	0.980246	1.1178	2.12738	1.44246	1.74688	1.39553	1.70161	0.499299(TRUE)	-1934.92
NCU01309	3.54664	2.04006	2.48014	2.30479	2.05109	2.1954	1.64018	1	0.0720457	0.0598316	0.067575	0.0687556	0.0625756	0.0633888	0.0581428	0.047922	0.0868862	0.0556083	0.0643475	0.0683304	0.0616075	0.0603858	0.051127	0.0416529	0.381481(TRUE)	-288403
NCU01310	1.31986	1.37961	1.25105	1.07892	1.29993	1.29348	1.19624	1	0.0621354	0.0577883	0.0582957	0.0560025	0.063573	0.0597415	0.0563375	0.0555923	0.0662819	0.0604259	0.0588995	0.0554869	0.0578546	0.0630098	0.0601916	0.0625748	0.238238(TRUE)	-120833
NCU01311	2.86093	1.83629	1.30779	1	3.32382	5.00845	5.20398	5.27991	0.282551	0.211754	0.197322	0.153924	0.268114	0.3598	0.315309	0.336966	0.308555	0.251501	0.205991	0.179951	0.287369	0.370393	0.342779	0.397046	0.320921(TRUE)	-37572.5
NCU01312	1.11034	2.34706	1	1.33914	3.16928	4.68994	4.81162	4.07466	0.0873331	0.129335	0.0792189	0.101311	0.13632	0.170695	0.15347	0.161838	0.100658	0.123788	0.0887115	0.100612	0.140442	0.172841	0.160982	0.155002	0.23043(TRUE)	-118110
NCU01313	1.75754	1	1.16666	2.3199	1.39984	1.68525	1.76798	1.01284	0.660497	0.430822	0.528129	0.753741	0.52614	0.554006	0.605291	0.460974	0.793709	0.641251	0.662909	0.878945	0.72427	0.784815	0.672123	0.672806	0.477077(TRUE)	-2063.46
NCU01314	1.84594	1.39882	1	2.0235	1.20026	1.62442	2.468	2.27525	0.474186	0.356075	0.320847	0.483911	0.327377	0.396622	0.502711	0.483711	0.57909	0.443417	0.377007	0.519047	0.438357	0.438395	0.526295	0.566133	0.312713(TRUE)	-5590.81
NCU01315	1.23495	1	1.06131	1.16572	1.08939	1.41871	1.35749	1.09003	0.0291239	0.0252183	0.0244354	0.0275245	0.0255522	0.0257881	0.0217895	0.0250093	0.026602	0.0255892	0.0254993	0.0263368	0.0250351	0.0296131	0.0283321	0.0272413	0.322723(TRUE)	-469325
NCU01317	2.64451	1.63924	3.50483	3.04353	1.51211	1.23345	1.12971	1	0.0392188	0.0267915	0.038662	0.0380113	0.0254317	0.025414	0.0207105	0.0234037	0.0395272	0.0255654	0.0412821	0.040437	0.0287626	0.0266227	0.0241371	0.0220135	0.22953(TRUE)	-903096
NCU01318	1.41645	2.30715	1.82207	1	1.33261	1.27952	1.28011	1.3141	0.0389724	0.0432062	0.0451059	0.0364724	0.0364459	0.0322531	0.0359655	0.0387848	0.0444302	0.0413795	0.0399671	0.0342828	0.0360162	0.037641	0.0345021	0.0384938	0.379379(TRUE)	-348032
NCU01319	1.35516	1.62162	1.65109	1	1.51411	2.07621	2.17167	1.42605	0.0770208	0.0714628	0.0740058	0.05934	0.0700152	0.0778426	0.0803428	0.069519	0.0868243	0.0831725	0.0900382	0.0679325	0.0751792	0.090729	0.0803886	0.0699493	0.193894(TRUE)	-123401
NCU01320	3.74897	4.3879	3.11916	4.43427	1.22241	1	1.59555	1.35935	0.276988	0.272519	0.245937	0.307977	0.154366	0.159584	0.188669	0.179535	0.281976	0.277557	0.241867	0.270059	0.171863	0.158223	0.183793	0.194378	0.326927(TRUE)	-37638
NCU01321	1.34264	1.37848	1.70138	1.258	1.02058	1.01537	1	1.1183	0.196737	0.173958	0.190311	0.17444	0.157091	0.13969	0.142502	0.155913	0.177437	0.178436	0.20151	0.185166	0.15615	0.185528	0.165595	0.173693	0.16977(TRUE)	-17639.7
NCU01322	1.61827	1.43977	2.16391	3.58408	1.47362	1.61457	1	1.39575	0.183038	0.172453	0.1911	0.246755	0.162542	0.162683	0.131781	0.176795	0.195207	0.160002	0.208398	0.256191	0.181358	0.196165	0.146487	0.200611	0.443844(TRUE)	-27244.5
NCU01323	1.05844	1.80291	1.3771	1	1.40433	1.25099	1.76066	1.73996	0.0704854	0.0807936	0.0743335	0.0660144	0.0741831	0.0678507	0.0771997	0.0870783	0.0659223	0.0839231	0.0795407	0.0681143	0.0713404	0.0673126	0.0747488	0.0793815	0.206206(TRUE)	-107611
NCU01324	1.16218	1.2897	1.704	2.76537	1.29742	1.17105	1.02292	1	0.0567034	0.0594379	0.0800383	0.0915221	0.0561851	0.0596853	0.0537893	0.0568771	0.0702901	0.0605552	0.0742398	0.0938053	0.0676017	0.0605676	0.0529143	0.06824	0.200901(TRUE)	-123393
NCU01325	2.21757	1.97642	2.30899	1.71674	1	1.59077	4.29225	4.91163	0.814368	0.653536	0.758766	0.647432	0.474826	0.611267	0.976173	0.942034	0.907925	0.837934	0.889211	0.763254	0.56292	0.783851	1.07899	1.11946	0.385986(TRUE)	-3384
NCU01326	1.8043	3.34894	1.75983	1	1.2797	38.2095	1095.29	1209.89	1.12668	1.62554	1.12329	0.770292	0.888296	5.59163	17.9965	18.8829	2.53611	2.62578	1.69121	1.66339	2.4352	6.43438	20.8712	21.3508	0.277978(TRUE)	-63137.1
NCU01327	1.64614	1.75858	1.86967	1.38607	1.68934	1.34956	1	1.19236	0.0973223	0.1056	0.110287	0.0977081	0.103337	0.094952	0.0763268	0.087795	0.113036	0.107197	0.114382	0.0948583	0.103862	0.104246	0.0844148	0.097021	0.296196(TRUE)	-62945
NCU01328	1.56248	1.43575	1.61751	1.01917	1	1.15034	1.20596	1.08106	0.0162216	0.014645	0.0163123	0.0141098	0.0121261	0.0125547	0.0162019	0.0136353	0.0167969	0.0164142	0.0154691	0.0137408	0.0141205	0.0148848	0.0149007	0.0123917	0.178378(TRUE)	-1440000
NCU01329	2.44794	2.06643	1.33235	1.04044	1	1.11349	1.43694	1.67677	0.212085	0.195494	0.165154	0.175014	0.139073	0.14989	0.180452	0.176449	0.275999	0.198252	0.219474	0.183658	0.183175	0.182394	0.169481	0.226075	0.158158(TRUE)	-19852.7
NCU01330	1.25457	1.5482	1.38988	1	1.62784	2.01538	2.44196	2.38263	0.0982483	0.0912661	0.101965	0.0837787	0.092291	0.103236	0.124486	0.114758	0.0946207	0.103535	0.0933761	0.0818708	0.116914	0.113427	0.1111	0.133073	0.273073(TRUE)	-82149.4
NCU01331	1.73655	1.85353	1.43855	1	1.33863	1.06527	1.06496	1.0506	0.0839855	0.0825761	0.0775879	0.0681988	0.0767651	0.0682103	0.0659822	0.0730856	0.0906494	0.0876608	0.0763215	0.0747525	0.083766	0.0678356	0.0669232	0.0686767	0.198799(TRUE)	-86783.7
NCU01332	1.49139	1.86954	1.46983	1	1.19758	1.06513	1.23982	1.02898	0.0341602	0.0338465	0.0309945	0.0288602	0.028349	0.02801	0.0269209	0.0294704	0.0326552	0.0383023	0.0356229	0.02947	0.0287155	0.0265589	0.0312688	0.0286705	0.334535(TRUE)	-395685
NCU01333	1.07146	1	1.83877	1.56667	1.41343	1.77178	1.39628	1.64697	0.0787194	0.0770781	0.0966687	0.098294	0.0933886	0.109155	0.086496	0.0961369	0.0917663	0.0743583	0.107157	0.102374	0.0986186	0.111299	0.0929612	0.108239	0.307107(TRUE)	-66518.6
NCU01334	3.49065	1	2.22646	2.37373	1.81326	1.64537	1.0601	1.33469	0.486256	0.273229	0.433049	0.452689	0.35775	0.380322	0.293162	0.331343	0.536745	0.33178	0.440647	0.473007	0.423878	0.405872	0.34261	0.374373	0.263363(TRUE)	-7223.15
NCU01335	1.1674	1.57657	1.30275	1	1.18804	1.42946	1.30353	1.18354	0.0579972	0.0566441	0.0544594	0.0562023	0.054165	0.0479176	0.0537205	0.0472152	0.0512808	0.0653491	0.0525897	0.0518456	0.0471128	0.0635756	0.0600944	0.0590223	0.18008(TRUE)	-148865
NCU01336	1.14874	1.31827	1.17433	1.16057	1.23743	1.20377	1.04022	1	0.0772262	0.074911	0.072698	0.0726207	0.0630131	0.0753724	0.0617522	0.0653665	0.0694055	0.0827543	0.0670381	0.0728307	0.0695817	0.0753875	0.0632192	0.0721877	0.258158(TRUE)	-81787.8
NCU01337	1.84065	1.67936	2.18886	1.58122	1.77196	1.78472	1.37234	1	0.188473	0.155746	0.189347	0.168955	0.176662	0.151871	0.147307	0.129021	0.189644	0.17946	0.19759	0.185907	0.16279	0.188061	0.147494	0.141062	0.406607(TRUE)	-30233.6
NCU01338	1.2217	1.61539	1.27328	1.03639	1.01597	1.13609	1.07259	1	0.142963	0.159784	0.149429	0.127081	0.128055	0.131176	0.122236	0.131118	0.156125	0.155901	0.156454	0.145008	0.137835	0.150057	0.133248	0.149404	0.34975(TRUE)	-22374.9
NCU01339	2.4527	1.93115	2.08904	1	1.63952	1.61057	2.31217	2.72198	0.27368	0.232628	0.235038	0.151847	0.205223	0.210364	0.222299	0.252582	0.260582	0.234919	0.243409	0.185535	0.21851	0.227299	0.26376	0.268052	0.415115(TRUE)	-23336.6
NCU01340	1.60751	2.95538	2.62217	1.7839	1.24005	1.4745	1.5834	1	0.287071	0.324308	0.342808	0.314449	0.258131	0.290527	0.276731	0.228746	0.341573	0.416535	0.389367	0.30804	0.304403	0.260149	0.300189	0.252522	0.208609(TRUE)	-11994.2
NCU01341	1.55884	1.48678	1.58965	1	1.60394	1.68852	1.87412	1.99096	0.105437	0.0884471	0.106834	0.0829639	0.101569	0.105037	0.113298	0.109525	0.106964	0.105385	0.105298	0.0893128	0.103067	0.106908	0.11194	0.126539	0.290991(TRUE)	-66455.6
NCU01342	1.11222	1.62969	1.46785	1.23197	1.1645	1	1.20285	1.16473	0.0595106	0.0573794	0.0591805	0.0597462	0.0558383	0.0540269	0.055274	0.0567535	0.064368	0.0656125	0.0662363	0.0605951	0.0583783	0.0539282	0.0595388	0.0587278	0.184885(TRUE)	-123633
NCU01343	1.80472	2.12546	1.88575	1.28239	1.30689	1.00151	1	1.06144	0.138812	0.153406	0.135836	0.126301	0.126209	0.105131	0.111888	0.122421	0.151661	0.161508	0.165891	0.13199	0.138077	0.1153	0.111427	0.134852	0.302402(TRUE)	-34785.1
NCU01344	1.40594	2.27979	2.15948	1	2.13755	2.00469	2.37397	2.52131	0.132303	0.158436	0.141079	0.101453	0.159582	0.135375	0.139261	0.171566	0.134177	0.166294	0.176725	0.11324	0.157856	0.149725	0.154642	0.170923	0.233534(TRUE)	-51305.5
NCU01345	1.27257	1	1.39452	1.77693	1.26242	1.55454	1.4201	1.69746	0.0593608	0.0533061	0.0685914	0.0766296	0.0642736	0.0675503	0.0697401	0.0631037	0.0736771	0.0514171	0.0735859	0.076391	0.069385	0.0718746	0.0593431	0.0745242	0.217918(TRUE)	-123124
NCU01346	5.15756	1	3.5491	5.10468	1.03932	2.8991	8.55744	10.8894	2.8777	0.862124	2.12344	2.71044	0.881364	1.7741	3.68623	4.06858	4.03455	2.15197	3.16566	3.73455	2.28295	3.27552	4.46107	4.34349	0.371471(TRUE)	-852.88
NCU01347	1.21615	1.15896	1.4917	1.31775	1.28472	1	1.55246	2.1802	0.13872	0.127509	0.14226	0.139158	0.136054	0.12045	0.1422	0.159688	0.145715	0.127628	0.150205	0.159723	0.139758	0.130598	0.14252	0.18589	0.321822(TRUE)	-28317.2
NCU01348	6.21952	17.0435	4.94546	12.9062	2.111	2.32604	2.03582	1	0.107151	0.135942	0.0976276	0.133559	0.0669316	0.0697982	0.0577472	0.0470075	0.111238	0.13288	0.0932273	0.118824	0.063199	0.0622311	0.0536524	0.0424912	0.24955(TRUE)	-742055
NCU01349	1.24874	1.04453	1	1.16474	1.14014	1.73584	1.27743	1.0764	0.0926221	0.0833475	0.0808081	0.0863424	0.0795447	0.104326	0.0868292	0.0952173	0.0949379	0.0815711	0.0790825	0.0977699	0.0850637	0.104472	0.0852964	0.0958682	0.318318(TRUE)	-54177.2
NCU01350	5.09985	1	0	0	1.04463	1.06698	5.68018	1.05415	2.93008	0.864196	0	0	0.889616	0.893998	2.61111	0.896607	3.32204	2.13934	0	0	2.27195	2.12648	3.39775	2.24686	0.274174(TRUE)	-321.607
NCU01351	6.04706	5.3714	5.00112	1.81532	1	1.56641	23.0039	6.16765	1.86805	1.73844	1.58845	0.832689	0.631908	0.827656	2.78008	1.74944	2.27475	1.95035	1.81621	1.35163	0.881866	1.25713	2.77258	2.07122	0.349349(TRUE)	-3842.79
NCU01353	3.24649	10.1122	15.7569	5.79341	1.14517	1.24611	1.07922	1	0.152494	0.291037	0.278201	0.244661	0.0915211	0.0978458	0.100825	0.0953957	0.178479	0.223635	0.279044	0.206277	0.100246	0.11286	0.100483	0.0884307	0.182182(TRUE)	-160195
NCU01356	1.53564	1	2.51623	1.69664	1.15914	1.36199	1.72422	2.19505	0.233237	0.149029	0.26673	0.242906	0.205147	0.202615	0.218174	0.262217	0.257113	0.199088	0.338961	0.253315	0.211971	0.222885	0.249638	0.297731	0.169069(TRUE)	-15598.6
NCU01357	1.11596	1	1.1734	2.19982	1.9361	9.1542	8.92946	10.4958	0.171319	0.150174	0.176094	0.247607	0.2098	0.419978	0.438093	0.551853	0.189235	0.174297	0.18807	0.274926	0.254119	0.433235	0.42342	0.57368	0.293594(TRUE)	-53053.7
NCU01358	1.82146	1	1.7839	1.31036	1.47124	2.79108	10.705	14.4842	0.24005	0.160141	0.215291	0.173786	0.199503	0.265258	0.439618	0.504458	0.250928	0.169228	0.220414	0.197843	0.206648	0.251232	0.430611	0.539147	0.344244(TRUE)	-50780.4
NCU01360	1.85788	2.02157	1.56394	1.08822	1.44627	1.15974	1.18641	1	0.068072	0.07095	0.0595902	0.0522228	0.0543552	0.0561244	0.049419	0.0520864	0.061002	0.060476	0.065589	0.0615848	0.070028	0.0532568	0.061663	0.0566599	0.175075(TRUE)	-153248
NCU01361	1.32382	1.39342	1.3365	1	1.16357	1.14586	1.31835	1.5139	0.0706163	0.0722442	0.0658723	0.0593732	0.0566634	0.0568096	0.0654699	0.0700359	0.0717012	0.0608754	0.0673357	0.0609207	0.0595357	0.0650026	0.0693136	0.0758971	0.241241(TRUE)	-106519
NCU01362	1.11202	1	1.17285	1.10804	1.20316	1.38566	1.52751	1.66131	0.0573415	0.0531078	0.0543084	0.0600895	0.060473	0.0655874	0.0712086	0.0705315	0.0666057	0.05086	0.0586397	0.0668066	0.0582834	0.0624926	0.0567625	0.0669045	0.247147(TRUE)	-117310
NCU01364	3.02974	2.85964	2.12088	1	4.4081	3.83129	3.08374	2.35184	0.178393	0.13998	0.136979	0.0943834	0.198751	0.166484	0.161293	0.14128	0.18881	0.158006	0.145917	0.099399	0.176275	0.168782	0.175552	0.142316	0.213614(TRUE)	-91892.5
NCU01365	1.52165	1	1.46451	1.37601	1.60009	2.01184	5.30643	6.55383	0.133262	0.0899953	0.114015	0.117873	0.11722	0.13365	0.194064	0.218501	0.117063	0.10649	0.114142	0.115035	0.127233	0.147477	0.214289	0.218414	0.290691(TRUE)	-79817.1
NCU01366	1.01931	1.16391	1.09114	1.06073	1	1.03627	1.06289	1.16341	0.0524094	0.0570383	0.0508988	0.0562134	0.0478682	0.0540728	0.0466512	0.0574429	0.0522459	0.0538323	0.055136	0.059116	0.0535401	0.0497502	0.0515919	0.0517722	0.18989(TRUE)	-115102
NCU01367	1.20529	1	1.49913	1.45061	1.21892	1.32429	1.1376	1.46816	0.104999	0.0901184	0.107829	0.113234	0.0975872	0.101803	0.0999025	0.111368	0.11913	0.0953534	0.117337	0.122012	0.109695	0.114523	0.0985679	0.124173	0.378078(TRUE)	-42061.9
NCU01368	2.13312	2.6636	1.84888	1	1.57538	1.45797	1.51595	1.24933	0.0598525	0.06238	0.048663	0.0413479	0.0457255	0.0446312	0.0459037	0.0421887	0.0547108	0.0570757	0.0526377	0.0385445	0.0474052	0.0494143	0.0487202	0.0439016	0.41962(TRUE)	-307073
NCU01369	1.34785	1.24778	1.64712	2.74763	1	1.23325	1.87277	2.65961	0.0367208	0.0331874	0.0360701	0.0475081	0.0275434	0.0344095	0.0379707	0.0529421	0.0405349	0.0333544	0.0373485	0.0560714	0.0311253	0.0337028	0.0385294	0.0476465	0.396797(TRUE)	-446192
NCU01370	1	1.28394	1.38059	1.09295	1.31318	1.48892	1.50155	1.4224	0.149027	0.162805	0.193092	0.172145	0.183099	0.204153	0.202607	0.20043	0.205078	0.233076	0.227082	0.203591	0.200852	0.237604	0.233751	0.257138	0.191291(TRUE)	-14017.7
NCU01371	1.92194	2.23487	1.69366	1	1.7502	1.80677	1.82437	1.68544	0.302487	0.324859	0.287422	0.227828	0.298797	0.321839	0.299001	0.269213	0.352549	0.325211	0.355266	0.286061	0.352437	0.355307	0.298537	0.33925	0.223423(TRUE)	-10359.7
NCU01373	1.42017	1.11322	1.23465	1	1.17426	1.70581	3.28749	3.8919	0.217669	0.16403	0.208542	0.180625	0.18251	0.235857	0.285699	0.33095	0.240132	0.199795	0.221397	0.211848	0.220126	0.226631	0.266728	0.382411	0.168869(TRUE)	-18313.1
NCU01374	2.3567	1.83537	1.1214	1	1.91065	2.13266	3.89359	4.27076	0.155578	0.154306	0.113562	0.106208	0.149781	0.166799	0.187943	0.211368	0.169635	0.163946	0.116088	0.132006	0.15746	0.163794	0.215526	0.21002	0.262462(TRUE)	-59427.5
NCU01375	5.51862	2.12654	3.91189	4.20539	2.70401	1	2.6325	2.17891	1.41538	0.82244	1.07658	1.13253	0.886366	0.53059	0.809613	0.763907	1.63278	0.987333	1.29246	1.51419	1.2277	0.902586	1.12371	1.19568	0.411411(TRUE)	-2830.07
NCU01376	1.47317	2.34292	1.14346	1	1.77804	2.55913	1.9906	2.18395	0.121606	0.146127	0.104854	0.0918808	0.120378	0.133853	0.1181	0.139141	0.103422	0.126298	0.10188	0.106872	0.119405	0.151604	0.128425	0.140154	0.319319(TRUE)	-63528.6
NCU01377	1.64494	2.47313	1.71099	1	1.71582	1.74035	3.76082	5.32906	0.186321	0.186145	0.185141	0.139058	0.177799	0.174503	0.23988	0.345186	0.182463	0.213604	0.182901	0.152536	0.191888	0.191788	0.259088	0.292266	0.281982(TRUE)	-39734.5
NCU01378	1.96624	1.86333	1.8106	1	1.72547	1.85583	1.67549	1.8308	0.0811753	0.0743157	0.0666928	0.0562425	0.0727094	0.0721472	0.0657195	0.0869655	0.0858471	0.0674553	0.0700085	0.0606819	0.0706791	0.0768753	0.0657054	0.0680651	0.222422(TRUE)	-148360
NCU01379	1	1.14529	1.01387	1.44901	1.2226	1.61412	1.43156	1.37193	0.0281008	0.02928	0.0263262	0.031449	0.0314102	0.0380301	0.0303349	0.0332406	0.0263811	0.0288389	0.0271492	0.0330257	0.0256638	0.0327376	0.029253	0.0321802	0.271772(TRUE)	-450277
NCU01380	1	4.07396	3.56444	1.84134	1.50737	5.35585	2.81686	2.4206	0.188289	0.313271	0.335062	0.245186	0.218266	0.391083	0.317112	0.289233	0.215565	0.373683	0.342051	0.270769	0.243884	0.410563	0.283644	0.282933	0.372773(TRUE)	-27551.3
NCU01381	4.8459	3.48989	2.96756	1.87334	2.31949	1.58316	1.58083	1	0.202942	0.161281	0.146734	0.105311	0.124815	0.120192	0.102683	0.0925821	0.189202	0.163236	0.167325	0.139785	0.13024	0.117569	0.129759	0.096468	0.199099(TRUE)	-94357.8
NCU01382	1.02384	2.16107	3.12192	1	1.78186	1.79506	1.40257	1.38733	0.160388	0.204059	0.237792	0.139345	0.195278	0.174177	0.171167	0.177593	0.167886	0.191931	0.252329	0.165877	0.18203	0.200148	0.177167	0.189733	0.423423(TRUE)	-25452.8
NCU01383	2.28418	1.43351	2.80274	1	2.55876	2.85806	3.08099	3.79685	0.761298	0.534845	0.818974	0.452741	0.748793	0.847258	0.791594	0.964507	0.971601	0.816942	1.0063	0.794292	0.955776	1.03207	0.97993	1.11325	0.403504(TRUE)	-3052.87
NCU01385	3.48394	1	1.37025	3.0085	1.18978	1.54557	2.54411	2.18392	0.59805	0.244366	0.33599	0.499264	0.307387	0.353208	0.429248	0.424211	0.528495	0.375858	0.420245	0.520605	0.399197	0.419752	0.498717	0.516741	0.256156(TRUE)	-7580.29
NCU01386	1.26812	1	1.52133	1.45906	2.07102	1.91979	1.49531	1.14985	0.0607288	0.0468498	0.0510882	0.0632044	0.0614978	0.0608161	0.0521166	0.0552509	0.0651141	0.052828	0.0646232	0.06848	0.0715307	0.0704536	0.057914	0.0549017	0.200901(TRUE)	-165484
NCU01387	1.36452	1.54971	1.92592	1	1.79105	1.87841	2.34707	2.32787	0.110863	0.0974823	0.12119	0.0914438	0.109789	0.109268	0.121338	0.123097	0.10725	0.11596	0.116307	0.0995612	0.126059	0.122864	0.135534	0.14333	0.213013(TRUE)	-71894
NCU01388	1.14752	1.47251	1.35061	1	1.30785	1.15934	1.24208	1.23164	0.0508856	0.0584405	0.0535125	0.0506967	0.0433946	0.0512402	0.0475132	0.0514596	0.0457518	0.0467435	0.051398	0.0473404	0.049785	0.0501398	0.050859	0.0439677	0.167968(TRUE)	-167554
NCU01389	1.41772	1.23276	1.52027	1.2841	1.05324	1	1.48793	1.73528	0.122457	0.107809	0.136568	0.118546	0.104757	0.101327	0.111782	0.145154	0.130112	0.122674	0.127829	0.129385	0.113991	0.108065	0.127028	0.151705	0.421121(TRUE)	-37762.8
NCU01390	1.407	1.55258	1.60146	1.84411	1.23418	1	1.07052	1.00616	0.100013	0.104532	0.104447	0.111202	0.0875713	0.0843983	0.0780864	0.0867101	0.0982379	0.0963952	0.124269	0.119091	0.0987001	0.0810417	0.0851476	0.0923287	0.293093(TRUE)	-54168.4
NCU01391	1.42121	1.82475	3.29541	2.61085	1.13705	1.23542	1.46149	1	0.0506665	0.0551177	0.0741141	0.0609196	0.0467405	0.0450548	0.0466148	0.0485146	0.0581327	0.0566163	0.0850561	0.0790403	0.0469095	0.047089	0.0501321	0.044319	0.158058(TRUE)	-236512
NCU01392	2.15327	1	1.75772	6.42183	1.83306	4.9906	3.98789	5.43993	1.13918	0.619381	0.936939	1.90734	0.941256	1.65456	1.46017	1.88289	1.66661	1.11404	1.49729	2.0444	1.39434	1.88672	1.81046	2.22442	0.49049(TRUE)	-1699.95
NCU01393	1.1123	1.45572	1.16881	1.01575	1.29249	1	1.02384	1.02818	0.120189	0.118795	0.115954	0.11719	0.124196	0.107101	0.104302	0.1177	0.12299	0.132605	0.121973	0.113091	0.120655	0.119374	0.113135	0.116533	0.396997(TRUE)	-29306.2
NCU01394	1.98463	1	1.58147	1.83782	1.27449	1.26832	1.43443	1.50325	0.187425	0.128365	0.176318	0.176967	0.145325	0.136463	0.179199	0.167084	0.205007	0.147731	0.179233	0.192895	0.16412	0.174623	0.154198	0.192148	0.417918(TRUE)	-24877.6
NCU01395	1	3.1309	7.19256	2.75084	33.3969	67.6262	32.0439	31.5958	0.154172	0.270601	0.395993	0.249999	0.819188	1.09112	0.852143	0.842359	0.171195	0.252563	0.417232	0.277378	0.863242	1.08397	0.827235	0.786002	0.364064(TRUE)	-245780
NCU01396	3.16205	1	4.11663	1.11639	1.73141	2.53034	3.55895	2.38305	1.623	0.766125	1.88263	0.874015	1.08432	1.48383	1.75663	1.38596	2.56623	1.56004	2.48608	1.69166	1.93823	2.24556	2.23103	2.13795	0.358458(TRUE)	-714.823
NCU01397	2.28668	2.48822	2.17376	1.07819	1.79985	1.66668	1.09934	1	0.189224	0.172501	0.178187	0.132857	0.157702	0.148296	0.127454	0.131086	0.200583	0.188744	0.18503	0.142343	0.173923	0.165283	0.139462	0.129246	0.396396(TRUE)	-34760
NCU01398	1.43678	1.72433	1.68546	1	1.35676	2.04632	1.45884	2.18639	0.182913	0.179344	0.188376	0.142194	0.157506	0.194244	0.162603	0.217927	0.203272	0.212043	0.198226	0.159026	0.180604	0.208879	0.184341	0.225728	0.464865(TRUE)	-23198.8
NCU01399	2.49728	2.49107	2.46376	1.54044	1.79473	1.27652	1	1.15545	0.106576	0.114549	0.10078	0.0929562	0.105651	0.0834498	0.0620479	0.0871882	0.0984305	0.103551	0.136763	0.101973	0.101185	0.0820814	0.0803252	0.0841069	0.237137(TRUE)	-96073.4
NCU01400	4.04716	4.87925	1.36407	1	2.11546	2.05541	3.13182	2.08221	0.175969	0.192823	0.0997754	0.091008	0.115702	0.123172	0.142015	0.1208	0.17264	0.170027	0.098456	0.0930331	0.128845	0.133424	0.139619	0.126264	0.208509(TRUE)	-103632
NCU01401	1.45787	1.65753	1.42392	1.01978	1.12048	1.17497	1	1.01065	0.118548	0.125211	0.118389	0.101403	0.104056	0.106152	0.100005	0.102972	0.128748	0.11929	0.123089	0.119431	0.109132	0.114882	0.102339	0.108988	0.364064(TRUE)	-37185.2
NCU01402	1.62773	1	2.54217	2.46601	3.47075	10.0706	183.966	252.911	0.572418	0.40835	0.703986	0.674853	0.785436	1.59135	4.30049	5.30037	0.721418	0.621891	0.887082	0.803229	0.823579	1.28412	5.91055	4.60468	0.163864(TRUE)	-69888.5
NCU01403	1	1.97601	4.30792	4.76829	2.04523	2.08522	4.65921	4.96531	0.187769	0.246537	0.373067	0.442736	0.253242	0.29268	0.421387	0.40261	0.249916	0.314017	0.458403	0.477335	0.307677	0.323285	0.422476	0.45921	0.363964(TRUE)	-24931.8
NCU01404	1.3822	1.98722	1.79833	1.24345	1	1.25176	3.25876	4.65912	0.239008	0.239209	0.291247	0.21464	0.191674	0.217141	0.255215	0.35094	0.249764	0.284633	0.281459	0.223382	0.199374	0.216349	0.385491	0.397269	0.163163(TRUE)	-18444.4
NCU01407	1.65861	1	4.48324	2.54274	14.617	24.2366	17.8181	19.316	0.268261	0.190611	0.398522	0.354379	0.706972	0.918811	0.748797	0.846086	0.332181	0.222016	0.514425	0.342542	0.704729	0.846705	0.910381	0.972389	0.250851(TRUE)	-75117.9
NCU01408	1.68229	2.18368	1.65982	1	1.51368	1.77269	2.88412	3.42266	0.0840473	0.0919604	0.0851662	0.0658455	0.0689081	0.0824213	0.0947416	0.098205	0.0777243	0.0831617	0.0806919	0.0658708	0.0739416	0.0796142	0.103988	0.122164	0.181882(TRUE)	-147903
NCU01409	1	1.04748	1.11274	1.00624	1.06017	1.04256	1.95445	2.22716	0.0391449	0.0374353	0.0408434	0.0406147	0.0385402	0.0438796	0.0473065	0.0523922	0.0407506	0.0389693	0.0421976	0.0358075	0.0434656	0.0404145	0.051336	0.0530644	0.171772(TRUE)	-241999
NCU01410	1.32381	1	1.2698	1.31943	1.0708	1.22936	1.3036	1.66575	0.0729679	0.0722107	0.0628338	0.0741421	0.0752916	0.0657768	0.0811714	0.0924081	0.0813288	0.068206	0.0739085	0.0728048	0.0643122	0.071408	0.0668894	0.0919716	0.297097(TRUE)	-83836.4
NCU01411	1.81543	1	1.24958	1.30811	2.33886	2.04183	8.8171	14.3808	0.153981	0.109318	0.134503	0.14573	0.174123	0.157487	0.293939	0.402521	0.160444	0.124793	0.15607	0.149045	0.184949	0.189435	0.346427	0.348038	0.214214(TRUE)	-82805.3
NCU01412	1.79898	1.61251	3.03055	2.54251	1	1.61092	2.14865	3.72328	0.16905	0.140135	0.200134	0.170824	0.116168	0.142049	0.171385	0.224729	0.171115	0.135786	0.193855	0.179946	0.11984	0.153355	0.170771	0.213259	0.330831(TRUE)	-45922.8
NCU01413	1.06162	1	1.43025	1.43363	1.10761	1.15197	1.08011	1.41863	0.0780019	0.068254	0.082605	0.0841462	0.0647149	0.074802	0.06631	0.0837428	0.0737304	0.0749915	0.0872524	0.0848637	0.0725021	0.078421	0.0772436	0.0902622	0.257157(TRUE)	-69633.6
NCU01414	1.11669	1	1.36623	1.38295	1.34825	1.39233	1.10359	1.3807	0.0165612	0.0128716	0.0148892	0.0162236	0.0182282	0.0185561	0.0144047	0.0156813	0.0147353	0.0148441	0.0166354	0.0189285	0.0159436	0.0130878	0.0166585	0.0183055	0.187888(TRUE)	-1250000
NCU01415	2.9883	1.25671	1.58909	1.99012	1	2.73254	2.53174	2.26392	1.44777	0.827479	0.952157	1.12665	0.701649	1.32369	1.23954	1.17313	1.87818	1.46858	1.5509	1.62278	1.32489	1.85422	1.64132	1.72948	0.417017(TRUE)	-821.512
NCU01416	2.85031	1.36399	1	2.20732	3.23997	3.23918	1.9864	2.29974	0.795089	0.504208	0.441787	0.697716	0.786093	0.80666	0.606942	0.746852	0.956092	0.573993	0.577559	0.827854	0.929707	0.893243	0.710203	0.785622	0.378378(TRUE)	-3478.61
NCU01417	2.09094	2.42429	2.221	1.4208	1.13708	1.39294	1.0344	1	0.0809393	0.076927	0.0750434	0.0590082	0.0539213	0.056761	0.0475053	0.0546287	0.0679182	0.0622428	0.0682717	0.0662908	0.0551378	0.0550223	0.0482401	0.0485462	0.182683(TRUE)	-173464
NCU01418	2.03861	2.61305	1.82726	1.82429	2.60317	1.65896	1.11375	1	0.0144749	0.0174588	0.0140072	0.0135187	0.0158146	0.0134696	0.0108859	0.010167	0.013655	0.0144649	0.0125298	0.0150274	0.0167889	0.0128844	0.0110021	0.0104331	0.425826(TRUE)	-3240000
NCU01419	1.98379	1.5136	2.29685	1	1.22387	1.19431	1.135	1.06177	0.0973198	0.0872208	0.116721	0.0741997	0.0756605	0.074884	0.0787659	0.0809472	0.109745	0.0879982	0.0972461	0.0782769	0.0848133	0.0888467	0.0751253	0.0884516	0.241441(TRUE)	-74615.4
NCU01420	2.21348	1.46319	1.63638	1	1.43729	1.48275	1.27316	1.18947	0.0881652	0.0628743	0.0703731	0.0569075	0.0603821	0.064773	0.0646516	0.0637962	0.0870581	0.0766416	0.0699905	0.0571797	0.0711753	0.0743655	0.0659941	0.0619223	0.171271(TRUE)	-127553
NCU01421	1.19965	2.40256	2.50202	1	1.50344	1.5595	5.36498	7.88495	0.192018	0.27011	0.270704	0.189485	0.200349	0.236355	0.374869	0.435506	0.233653	0.283182	0.296916	0.20722	0.247434	0.258918	0.341918	0.394921	0.372673(TRUE)	-28946.8
NCU01422	1.58031	2.14841	1.8579	1.31586	1.35529	1.23417	1.28404	1	0.045358	0.0471594	0.0491765	0.045591	0.0451153	0.0419777	0.0397182	0.0377367	0.0459675	0.053428	0.050505	0.0439805	0.0425055	0.0426622	0.0418521	0.039672	0.324024(TRUE)	-265155
NCU01423	1.0523	1.26194	1.40329	1	1.85963	2.06741	5.0192	6.94128	0.203377	0.197479	0.228023	0.211195	0.252298	0.287465	0.428079	0.429562	0.24819	0.276561	0.281848	0.234459	0.306278	0.310782	0.400565	0.505412	0.163063(TRUE)	-19743.4
NCU01424	2.92817	2.56345	3.3223	1.12478	1	1.06644	1.65859	1.07096	0.0515066	0.0464098	0.0610008	0.0325346	0.0292309	0.0284025	0.0386994	0.0318474	0.0497253	0.0424889	0.0498191	0.0316978	0.0299865	0.0318791	0.0381573	0.0342016	0.382883(TRUE)	-453359
NCU01425	1.37906	1.04337	1.64124	4.85291	1	1.13154	1.09583	1.17631	0.0613082	0.0467036	0.0594901	0.0903057	0.0428865	0.0486226	0.0511013	0.0528419	0.0601191	0.0502875	0.0632139	0.106441	0.0504604	0.0544072	0.0529729	0.0554173	0.395295(TRUE)	-182641
NCU01426	1.0849	1.20371	1.45615	4.89031	1.30505	1.35107	1	1.07671	0.0543755	0.056549	0.0639686	0.106477	0.0689271	0.0597124	0.053825	0.059957	0.0728496	0.0680149	0.0698692	0.116462	0.0637915	0.0613548	0.0630816	0.0667221	0.231632(TRUE)	-134260
NCU01427	2.01113	2.88054	1.61605	1.44172	1.80147	1.37335	1.25678	1	0.0620189	0.0654921	0.0566661	0.0577402	0.0530718	0.0509666	0.0495693	0.0415881	0.0666242	0.0664556	0.0541479	0.0513858	0.0550478	0.0530306	0.0483076	0.0496893	0.432332(TRUE)	-222499
NCU01428	1.86481	2.36123	1.49719	1.15456	1.09542	1.13577	1.50144	1	0.108544	0.121196	0.0907104	0.0913276	0.0846301	0.0854031	0.0930013	0.0838139	0.115605	0.122631	0.108274	0.0977104	0.0909485	0.0975203	0.101924	0.0957251	0.300601(TRUE)	-63078.3
NCU01429	1.19198	1.95674	1.61449	1.11324	1.02471	1.03798	1.00572	1	0.0701692	0.0941659	0.0849806	0.0723208	0.0657392	0.0670054	0.0633064	0.067925	0.072199	0.0801564	0.0863521	0.0697217	0.0771391	0.0730381	0.0667391	0.0689316	0.258759(TRUE)	-82085.3
NCU01430	2.87664	1.1234	2.7845	4.22477	2.39763	1.35718	1	1.37612	0.0889826	0.0505331	0.0896736	0.0810382	0.0777537	0.0557074	0.0538793	0.0560595	0.0752568	0.0524157	0.0848868	0.0866994	0.0690387	0.0533206	0.0498824	0.0598076	0.178378(TRUE)	-208927
NCU01431	1.17927	1.21903	1.30325	1.33175	1.09023	1.08714	1	1.01057	0.033755	0.0314987	0.0375902	0.0366362	0.0314129	0.0324157	0.027868	0.0310355	0.0356978	0.0346952	0.034034	0.0373961	0.0375224	0.0312094	0.0334338	0.032265	0.41031(TRUE)	-305579
NCU01432	1.61249	1.91421	1.20109	1	1.43186	1.17537	1.84635	1.68316	0.131746	0.127168	0.108312	0.0967124	0.109137	0.104775	0.122335	0.125679	0.139508	0.141404	0.111041	0.109202	0.111215	0.107601	0.128904	0.137283	0.344745(TRUE)	-47373.3
NCU01433	1.07044	1.43335	1.03166	1	1.09793	1.00114	1.17961	1.10593	0.0431573	0.051528	0.0450595	0.0451155	0.0451841	0.0438047	0.0444849	0.0500145	0.0466944	0.0479962	0.0459023	0.0476041	0.0540584	0.0482467	0.0492406	0.04844	0.22012(TRUE)	-146172
NCU01434	3.04094	3.35575	1.66733	1	1.19671	1.35593	1.85301	1.82499	0.445494	0.454004	0.343628	0.246365	0.272285	0.325597	0.352979	0.392363	0.505799	0.49386	0.395085	0.320519	0.348199	0.357717	0.374393	0.403494	0.242643(TRUE)	-8434.29
NCU01435	1.17151	1.20251	1.22919	1	1.10685	1.17477	1.10338	1.32507	0.069537	0.0659125	0.0719683	0.0583766	0.0679928	0.0644099	0.0660296	0.0715563	0.0686124	0.0797483	0.0646954	0.0647469	0.0678991	0.0700811	0.0645723	0.0722122	0.280881(TRUE)	-83393
NCU01436	2.22443	2.4385	1.65906	1.2153	1.52946	1.15898	1.21236	1	0.0659385	0.0657847	0.0638799	0.0553537	0.0556603	0.0475556	0.0501366	0.0510422	0.0776267	0.0667864	0.0639159	0.053272	0.056582	0.0538103	0.0488952	0.0528325	0.166667(TRUE)	-185444
NCU01438	1.51663	1.6156	1.46514	1.5031	1.37188	1.17561	1.08256	1	0.0240271	0.0214923	0.0248369	0.0259293	0.0246913	0.0184869	0.0187626	0.0202717	0.0282448	0.0254105	0.0226226	0.0210393	0.0210603	0.0225952	0.0198108	0.0171045	0.292893(TRUE)	-838446
NCU01439	1.03287	1.6805	1.12657	1.06125	1	1.15025	2.04281	2.69942	0.0703976	0.0806236	0.0595775	0.0611055	0.0584766	0.0661594	0.0827032	0.0891308	0.0652018	0.0813564	0.0690208	0.0663826	0.0572044	0.0716365	0.0824335	0.100708	0.252553(TRUE)	-112202
NCU01441	2.25543	1.89166	1.45288	1	1.19314	1.2977	1.48207	1.09017	0.196374	0.160985	0.14024	0.124911	0.133145	0.140545	0.142767	0.136921	0.184222	0.169393	0.144236	0.129655	0.132738	0.141133	0.143488	0.142287	0.424224(TRUE)	-31062.6
NCU01442	1.72459	1	1.59853	1.60738	1.28088	1.6617	2.92554	4.02956	0.101645	0.0878961	0.101266	0.0990037	0.0892584	0.119033	0.123616	0.143713	0.132315	0.0869664	0.11978	0.109062	0.0997539	0.112593	0.152168	0.156459	0.309209(TRUE)	-77387.6
NCU01443	1.64056	2.67852	1.71977	1.21588	1.57212	1.54488	1.378	1	0.0440372	0.0424143	0.039319	0.040283	0.0391417	0.0409905	0.0404832	0.0372158	0.0406893	0.0510407	0.0445844	0.0444773	0.0401496	0.0423642	0.0352554	0.0330944	0.383684(TRUE)	-354516
NCU01444	1.78257	2.26714	1.58565	1.30718	1	1.21892	1.52733	1.05809	0.0957738	0.0930598	0.0948924	0.0814341	0.0672139	0.0802213	0.0867179	0.0770153	0.0984285	0.102439	0.0928619	0.0842944	0.071812	0.0805937	0.0920235	0.0744565	0.255556(TRUE)	-82229.1
NCU01445	1.25253	1.61061	1	1.33019	1.32816	1.26682	1.55035	1.57122	0.0804121	0.0811462	0.0711912	0.0883611	0.079113	0.0812105	0.0903674	0.0824307	0.0916976	0.0961057	0.077284	0.08864	0.0781511	0.0812641	0.0865566	0.0960243	0.237437(TRUE)	-77582.4
NCU01446	1.28624	1.90174	1.15869	1	1.36711	1.26819	1.27823	1.35746	0.0497227	0.0594243	0.0482377	0.0558718	0.0513241	0.0491001	0.0484119	0.0548815	0.049931	0.0539214	0.0535031	0.0507297	0.0471023	0.0519874	0.0483953	0.0539892	0.212312(TRUE)	-170984
NCU01447	1.97149	2.60933	1.32701	1	1.59471	1.5658	2.09342	2.1783	0.119533	0.130357	0.0933333	0.0884532	0.101196	0.103035	0.124481	0.113093	0.115957	0.119548	0.0933878	0.0970738	0.0931428	0.101726	0.111132	0.118419	0.20951(TRUE)	-77470.5
NCU01448	2.73316	1	1.06023	1.50499	3.47329	4.56826	3.73972	3.66767	0.907311	0.464531	0.533966	0.677161	1.09692	1.17021	1.04934	1.01199	1.07566	0.809847	0.80302	0.839733	1.22724	1.39612	1.17028	1.32282	0.415516(TRUE)	-2771.07
NCU01449	1.71914	3.56047	1.77488	1.73963	1.36574	1.20842	1.21799	1	0.0520885	0.057075	0.0459223	0.0419695	0.0385727	0.0350279	0.0351615	0.0383813	0.0520571	0.06166	0.0444099	0.0470209	0.0380264	0.0401732	0.0394307	0.0360263	0.363263(TRUE)	-354301
NCU01450	3.42	1.24167	1.64312	1.08184	1	2.14907	2.00303	1.1087	1.53885	0.790763	0.974656	0.760601	0.709947	1.14171	1.08195	0.767677	1.7976	1.46156	1.45769	1.3453	1.3427	1.52132	1.48202	1.36783	0.309409(TRUE)	-685.399
NCU01451	1.68809	1	1.28508	1.18939	1.5737	1.22489	1.34749	1.22541	0.023941	0.0226031	0.0212138	0.0232856	0.0301768	0.0233839	0.0225047	0.0261929	0.0273961	0.020047	0.0276158	0.0230434	0.024763	0.0254594	0.0229673	0.0239188	0.366567(TRUE)	-647079
NCU01452	2.21854	1.58059	2.99708	2.57781	1.24944	1.14189	1.06599	1	0.025454	0.0238583	0.0262798	0.0295989	0.018638	0.0175671	0.0158344	0.0159358	0.0214024	0.0193013	0.0276261	0.0301674	0.0168621	0.0180068	0.0181485	0.0153618	0.205806(TRUE)	-1230000
NCU01454	1.74259	1.36947	1.10575	1	1.01079	1.24084	1.56735	1.23603	0.07888	0.0721495	0.0697083	0.0677668	0.063056	0.0770847	0.0680635	0.0733631	0.083	0.0767209	0.0773835	0.0698687	0.0618236	0.0738287	0.0831668	0.0712759	0.278879(TRUE)	-89970.3
NCU01455	1.38218	1.27536	1.73203	1.22665	1	1.18334	1.23413	1.50477	0.0738504	0.0691615	0.0692842	0.0780212	0.0651013	0.0757825	0.0626436	0.0805307	0.0733489	0.0682603	0.0699806	0.0708589	0.0677294	0.0680009	0.0661859	0.0737028	0.257958(TRUE)	-97383.2
NCU01456	1	1.16376	1.23862	1.92229	1.50905	1.49521	1.2094	1.22568	0.0482726	0.0570586	0.0606422	0.0653126	0.0573058	0.0686428	0.0562317	0.0625436	0.0602488	0.059635	0.0601384	0.0754761	0.0650349	0.0589113	0.0602259	0.0632674	0.237237(TRUE)	-131426
NCU01457	1.61415	2.18204	1.39935	1	1.47864	1.63915	5.32	8.34712	0.0858329	0.114094	0.0851254	0.0853893	0.0981027	0.0964771	0.155536	0.20414	0.121588	0.107549	0.096169	0.0924999	0.0983215	0.102763	0.178006	0.159941	0.207708(TRUE)	-131004
NCU01458	1.67018	1.49383	1.1489	1	1.44495	1.48707	1.5963	1.3194	0.191586	0.16406	0.155247	0.151407	0.157546	0.17346	0.190521	0.183141	0.192473	0.188684	0.175149	0.166875	0.204766	0.183431	0.187051	0.20429	0.154755(TRUE)	-19968.5
NCU01459	1.3813	1.18973	1.4965	1.84162	1	1.54876	1.52441	1.43536	0.0728791	0.0586653	0.0758663	0.0797175	0.0584903	0.0632171	0.0662674	0.0673613	0.0763904	0.0678711	0.073706	0.0870496	0.066219	0.0740543	0.0708532	0.074216	0.250651(TRUE)	-114117
NCU01460	2.04797	1.97584	1.41706	1	1.63789	2.30213	2.02401	1.38597	0.122865	0.111286	0.109061	0.0850495	0.10457	0.113475	0.115727	0.101599	0.127823	0.104311	0.105357	0.0942162	0.109863	0.13228	0.127988	0.103429	0.257457(TRUE)	-72104.6
NCU01461	1.14003	1.46191	1.46837	1	1.67055	2.2441	1.92113	2.21334	0.0625528	0.0583835	0.0656621	0.0506256	0.0714358	0.0795865	0.0695963	0.0823857	0.0616626	0.068197	0.0738339	0.0591798	0.0729223	0.0799653	0.0736007	0.0925277	0.21992(TRUE)	-149766
NCU01462	1	3.28343	1.35097	1.83223	1.76734	46.6461	960.327	1549.81	0.338766	0.561836	0.349469	0.462952	0.444114	2.03981	8.41556	9.04002	0.39589	0.649339	0.438587	0.534251	0.496271	2.72248	9.24609	8.7177	0.271572(TRUE)	-512459
NCU01463	2.32266	1.78396	2.25711	1	2.74268	2.56777	2.08688	1.31174	0.327142	0.273214	0.323307	0.221815	0.3443	0.324792	0.299061	0.241957	0.364169	0.330886	0.317719	0.241354	0.357135	0.363171	0.358007	0.318007	0.203103(TRUE)	-13709.7
NCU01464	1.38123	1.69507	1.13148	1	1.28655	1.40614	1.60189	1.57441	0.0750678	0.0890914	0.0676624	0.0638664	0.0661275	0.0736866	0.0748327	0.0753241	0.0797119	0.0947243	0.0734925	0.0633185	0.0690004	0.0740372	0.0775932	0.0893548	0.198899(TRUE)	-94434.8
NCU01465	1.0346	1	1.09146	1.42277	1.02579	1.29749	1.74183	2.15127	0.0374182	0.0349958	0.0375812	0.0408281	0.034189	0.0359305	0.0398265	0.0484367	0.0366504	0.0321125	0.0352499	0.0416165	0.0332996	0.0382194	0.0425324	0.049	0.333033(TRUE)	-300988
NCU01466	1.12109	1.04166	1.23445	1	1.20843	1.24216	1.14889	1.40876	0.0893397	0.0823139	0.0864556	0.0782418	0.0843371	0.0800515	0.0800882	0.0978374	0.0917652	0.0828048	0.0948368	0.0897827	0.0821009	0.0855522	0.0839467	0.0987898	0.312012(TRUE)	-54741.8
NCU01467	2.03638	2.53877	1.9053	1.09829	1.53205	1.13071	1.11421	1	0.072827	0.104131	0.0764282	0.0613168	0.0727966	0.0645508	0.0564787	0.0539397	0.079713	0.0774758	0.0836168	0.0683332	0.0743584	0.0614082	0.0541068	0.0618968	0.215516(TRUE)	-137347
NCU01468	1.32069	1.65944	1.5388	1	1.50363	1.42109	1.34485	1.66558	0.0659581	0.0701382	0.0775002	0.0545411	0.0594565	0.0695591	0.0654076	0.0752796	0.0726993	0.0686327	0.0669829	0.0631687	0.0754056	0.0640147	0.056883	0.0800117	0.213614(TRUE)	-116792
NCU01469	1.50039	1.37521	1.80579	1.11482	1.01877	1.04486	1	1.20578	0.165453	0.164897	0.188491	0.160496	0.145616	0.138096	0.143999	0.166234	0.181202	0.156987	0.190007	0.172164	0.179193	0.164288	0.155875	0.181427	0.163163(TRUE)	-18507.9
NCU01470	1.02799	1.12274	1.11759	2.21581	1.05981	1	1.05235	1.05131	0.0317808	0.0292122	0.0289495	0.0408519	0.0282734	0.0276615	0.0279295	0.0294357	0.0271743	0.0288593	0.0271915	0.0420549	0.0295957	0.0293704	0.0285236	0.0289158	0.333433(TRUE)	-371932
NCU01471	1.5312	1.72416	1.08556	1.17236	1.13313	1	1.16408	1.10929	0.0597431	0.0581376	0.0500797	0.0516567	0.0495447	0.0520196	0.0492822	0.0556382	0.055493	0.0563275	0.0511764	0.0500764	0.0569546	0.0521059	0.0565108	0.0509131	0.185485(TRUE)	-147127
NCU01472	1.05892	1	1.34137	1.75906	1.51461	1.90989	11.1724	14.1916	0.120149	0.118666	0.134734	0.156255	0.146242	0.171805	0.357888	0.349504	0.1409	0.128891	0.151575	0.19933	0.167481	0.162231	0.283714	0.358649	0.295596(TRUE)	-81030.7
NCU01473	1.30573	1.65119	2.11621	1.51078	1	1.0474	1.37906	1.88117	0.0907273	0.0997239	0.108515	0.104137	0.073953	0.0791633	0.0864937	0.105643	0.0984936	0.0998523	0.120501	0.100317	0.0893659	0.0902567	0.0961012	0.119287	0.297397(TRUE)	-65568.6
NCU01474	1.2469	1.31077	1.69359	1.08922	1.11249	1	1.07692	1.32554	0.0715164	0.0642472	0.0890942	0.066653	0.0718073	0.0684724	0.0618325	0.0708111	0.0808401	0.0786147	0.0730107	0.0716939	0.0750435	0.0589415	0.0637783	0.0804005	0.269269(TRUE)	-84041.2
NCU01475	1.71293	1	1.55286	3.61427	1.42039	1.50663	1.40864	1.58748	0.164627	0.112744	0.143446	0.209294	0.138121	0.131107	0.141559	0.154807	0.16627	0.12644	0.148979	0.222137	0.139247	0.150813	0.145417	0.152715	0.304304(TRUE)	-38046.4
NCU01476	1	1.24258	1.1382	1.09651	1.07372	1.1915	1.25243	1.14858	0.0547677	0.0513768	0.0558442	0.0577339	0.0574978	0.0555873	0.0579495	0.056916	0.0545145	0.0603805	0.0554974	0.0563222	0.0586466	0.0579833	0.0585246	0.0618067	0.260661(TRUE)	-116611
NCU01477	1.26546	1	1.51493	2.15784	1.28177	1.61474	1.13937	1.0972	0.0413624	0.036931	0.0452751	0.0548089	0.0418483	0.0482343	0.0402436	0.0375276	0.0438823	0.0368964	0.0500982	0.0579687	0.0448417	0.0534573	0.0406841	0.0380047	0.4001(TRUE)	-236561
NCU01478	1.20098	1.34698	1.12091	1.21166	1	1.29146	1.31418	1.06934	0.0451168	0.0467235	0.0444478	0.0501598	0.0388079	0.0498989	0.0423282	0.0405538	0.0521852	0.0407191	0.0444956	0.0493744	0.0485664	0.0469437	0.0448187	0.0418045	0.214815(TRUE)	-195615
NCU01479	1.29926	1.74933	2.05636	1.84806	1.18129	1	1.15449	1.5034	0.0556587	0.053122	0.069717	0.0640747	0.0534465	0.0492304	0.0480301	0.0596334	0.0574662	0.0722151	0.0750223	0.0660517	0.0551136	0.0552366	0.0538999	0.0626623	0.165666(TRUE)	-164490
NCU01480	1.86844	2.00663	1.82648	1.24403	1	1.13718	1.53917	1.35764	0.203442	0.173913	0.182988	0.148909	0.146962	0.140192	0.150397	0.169511	0.206181	0.191957	0.196321	0.185681	0.137546	0.170294	0.172945	0.180142	0.439039(TRUE)	-24705.7
NCU01481	1.45016	1	1.18219	1.20595	1.14382	1.12394	1.15795	1.25183	0.0753119	0.0550859	0.0601609	0.0667635	0.052435	0.0610148	0.0590895	0.0640601	0.0776252	0.0634894	0.0602761	0.0607466	0.0657783	0.0649405	0.0629372	0.0679062	0.244044(TRUE)	-100492
NCU01484	1.98867	1.73536	1.67363	1.57327	1.64992	1.52532	1.42602	1	0.0172596	0.0179691	0.0210842	0.0178924	0.0178934	0.0202271	0.0143005	0.0145138	0.0204781	0.0192295	0.0174573	0.0186597	0.0184121	0.0167793	0.015947	0.0135722	0.203103(TRUE)	-1620000
NCU01485	1.20378	1	1.61896	1.6659	1.01808	1.19634	1.12065	1.57989	0.0688735	0.0644205	0.0769474	0.0895354	0.0599555	0.072709	0.0710249	0.0762529	0.0806493	0.0636758	0.0786895	0.100624	0.0724143	0.0751773	0.069254	0.0877066	0.260861(TRUE)	-82711.1
NCU01486	1.50968	1	1.85673	1.57555	1.32402	1.42454	1.25498	1.77123	0.125924	0.0943581	0.14344	0.136619	0.112864	0.123261	0.0978234	0.12992	0.122818	0.10854	0.132399	0.145729	0.124775	0.122034	0.118184	0.148868	0.364064(TRUE)	-41885.3
NCU01487	1.2854	2.26402	2.07453	3.47386	2.90035	2.0183	1.34219	1	0.0341219	0.0405015	0.0426023	0.0505055	0.0472557	0.0407685	0.0314244	0.0309603	0.0291164	0.0422677	0.0402857	0.0515766	0.0499945	0.043824	0.0324697	0.029037	0.265766(TRUE)	-543781
NCU01488	1.42908	1	1.21724	2.43348	1.42807	1.76832	1.84844	2.43346	0.156558	0.122828	0.140116	0.205592	0.14494	0.166253	0.149938	0.194565	0.164558	0.128701	0.145123	0.201095	0.15898	0.159797	0.15942	0.206522	0.36957(TRUE)	-33182.5
NCU01489	1.15836	1.43924	1.08296	1.23064	1.18407	1	1.3984	1.40129	0.0474355	0.0487493	0.0481706	0.0434044	0.0443004	0.0472508	0.0449315	0.0442089	0.0462186	0.0478123	0.0443895	0.0449103	0.0428729	0.0396716	0.0453912	0.0577248	0.193093(TRUE)	-182655
NCU01490	1.30858	1	1.15507	1.0393	1.25854	1.12405	1.45405	1.46078	0.132471	0.12083	0.120187	0.116701	0.122547	0.129744	0.145708	0.132794	0.151718	0.119935	0.134745	0.136567	0.134831	0.132518	0.151915	0.158494	0.415816(TRUE)	-26817.2
NCU01491	1.04712	1	1.18952	1.05465	1.2379	1.17921	1.20447	1.23737	0.119085	0.113607	0.147011	0.141971	0.141371	0.124711	0.124996	0.161361	0.168515	0.137447	0.151911	0.147033	0.16217	0.154777	0.15894	0.163241	0.156356(TRUE)	-19935.8
NCU01493	1.81642	1	1.88541	2.34551	3.97167	7.79738	5.14009	3.98217	0.127898	0.102965	0.130923	0.147076	0.182083	0.222521	0.201408	0.205819	0.13506	0.09881	0.137569	0.16782	0.19261	0.297257	0.211306	0.194933	0.234835(TRUE)	-100431
NCU01494	1.94207	1	4.68286	1.70147	2.57147	2.03818	2.19177	2.7519	0.12141	0.0825723	0.179413	0.13369	0.135545	0.14388	0.137652	0.159212	0.144716	0.0982098	0.19122	0.131224	0.140394	0.131123	0.136319	0.154362	0.272472(TRUE)	-82385.9
NCU01495	1.80545	1	9.47065	2.7588	41.5805	219.913	196.208	213.657	0.534144	0.385247	1.19546	0.719148	2.56243	5.6974	4.35654	5.58511	0.649241	0.471752	1.42082	0.824387	3.14086	4.80012	4.69301	5.29384	0.224424(TRUE)	-125697
NCU01496	1	3.14634	4.24372	9.73656	13.4461	101.566	703.789	995.568	0.688933	1.32269	1.57465	2.52174	3.14744	8.26029	14.4112	24.8258	1.18475	1.85233	2.09797	2.9492	3.39916	8.80498	20.4883	12.7677	0.276276(TRUE)	-89534.2
NCU01498	1.30905	1.78157	1.82889	3.49693	1.43381	1.43272	1.13275	1	0.0362783	0.0361106	0.0426897	0.0461689	0.0380547	0.0322026	0.0277655	0.0303759	0.0317404	0.0366674	0.036732	0.0479667	0.0323552	0.0359685	0.0287381	0.0289056	0.304104(TRUE)	-491023
NCU01499	1.3137	1.26565	1.70042	1.65663	1.36877	1.07635	1	1.14041	0.111145	0.111026	0.121223	0.121954	0.0974872	0.0956909	0.0927224	0.106719	0.109716	0.113908	0.124281	0.13254	0.114168	0.110778	0.0947546	0.102235	0.381381(TRUE)	-44815.4
NCU01500	1.43759	1.75487	1.45108	1.0556	1	1.09012	2.80183	3.79724	0.108019	0.101861	0.101589	0.0888582	0.0827672	0.0878392	0.11984	0.145546	0.102467	0.108933	0.0999478	0.0916498	0.0828648	0.0809099	0.135418	0.149594	0.255856(TRUE)	-79771.9
NCU01501	1.41605	1.69286	1.52976	1	1.09984	1.02136	1.35744	1.74648	0.0889095	0.112049	0.0936804	0.089017	0.0894508	0.0786851	0.0944568	0.116155	0.110033	0.113301	0.102855	0.0896978	0.0908297	0.088235	0.104617	0.109924	0.298699(TRUE)	-58286.7
NCU01502	1.60808	1	1.12577	1.36068	1.57946	1.32818	1.70998	2.44059	0.164656	0.128094	0.136496	0.147248	0.155524	0.13213	0.152672	0.19512	0.167237	0.134451	0.155854	0.15509	0.1741	0.153857	0.173642	0.204245	0.393093(TRUE)	-28637.1
NCU01503	1.08123	1	1.19384	1.48837	1.08969	1.23849	1.19231	1.20594	0.075635	0.0687485	0.0738437	0.0841774	0.0666651	0.0728129	0.074487	0.0838894	0.0750044	0.0679089	0.0710476	0.0801543	0.0726633	0.082195	0.0826821	0.0774044	0.214114(TRUE)	-71134.4
NCU01504	1.2946	1	1.21031	1.22837	1.19198	1.40333	1.46671	1.57156	0.0522989	0.0463583	0.0505339	0.0471148	0.0513623	0.0507147	0.0594723	0.0548352	0.063069	0.04602	0.05912	0.0547355	0.0533149	0.0630912	0.0565139	0.0638267	0.150551(TRUE)	-152654
NCU01505	3.88441	1.4646	1.67646	1	1.59384	1.81568	1.38923	1.18521	0.578885	0.343143	0.375951	0.28432	0.390988	0.397097	0.336183	0.325621	0.596221	0.384544	0.435152	0.362783	0.428493	0.493332	0.412817	0.375374	0.293093(TRUE)	-6393.04
NCU01506	1.40136	1.22563	1.04348	1.0136	1	1.0063	1.22186	1.15444	0.144926	0.117383	0.111438	0.119229	0.112435	0.115196	0.119605	0.127531	0.16872	0.124277	0.131407	0.119585	0.122128	0.125462	0.128458	0.148673	0.442042(TRUE)	-25284.7
NCU01509	1	1.10693	1.72271	1.74352	1.34803	1.4739	1.1796	1.40796	0.0527883	0.0475238	0.051941	0.0602288	0.0553018	0.0573848	0.0527117	0.0530703	0.0543939	0.051142	0.0601303	0.0578932	0.0554515	0.0581648	0.0503061	0.0592961	0.196797(TRUE)	-179545
NCU01510	2.32719	1	3.67255	6.92744	3.49585	7.04652	6.57865	9.33306	0.0928219	0.0573852	0.103153	0.146347	0.107625	0.126662	0.130377	0.184099	0.0796303	0.0597609	0.11248	0.156943	0.102416	0.153408	0.137671	0.150181	0.293894(TRUE)	-380519
NCU01511	3.07225	3.14805	3.18569	2.04067	2.08243	1.70909	1.2005	1	0.165286	0.158585	0.149241	0.152459	0.135681	0.139281	0.109747	0.103232	0.183051	0.180842	0.176022	0.144495	0.140492	0.142118	0.117944	0.115726	0.345145(TRUE)	-64990.9
NCU01512	1.55814	1.73306	2.2283	1.42412	1.03983	1	1.04077	1.22642	0.105723	0.10879	0.132156	0.119083	0.0809132	0.0868747	0.0967387	0.113282	0.118295	0.11	0.13835	0.108281	0.0944791	0.0915899	0.0981642	0.104926	0.334334(TRUE)	-51314
NCU01514	1.16933	1.14184	1.12411	1.11312	1	1.21134	1.572	2.12435	0.133474	0.161445	0.149518	0.164488	0.123656	0.14443	0.159708	0.203714	0.169663	0.153517	0.178313	0.180688	0.16473	0.148914	0.16883	0.213032	0.156857(TRUE)	-18976.2
NCU01515	1.27832	1.94399	1.11595	1	1.14495	1.0524	1.15247	1.23257	0.0607945	0.0701678	0.0476852	0.0537661	0.0497881	0.0591453	0.048792	0.0564255	0.0589793	0.0664995	0.0543848	0.0562908	0.0509688	0.054018	0.0514772	0.0602301	0.195596(TRUE)	-131873
NCU01516	1.41467	1.41203	1.65328	1.3382	1.23729	1	1.05327	1.10837	0.097295	0.0887902	0.0860065	0.0856897	0.072817	0.0757935	0.0742936	0.0798667	0.0910372	0.0891678	0.100976	0.0939738	0.0751011	0.0690456	0.0795044	0.0760861	0.293393(TRUE)	-68294.7
NCU01517	1.62936	1	4.92899	4.23187	5.788	2.22504	2.13525	8.41309	0.0665996	0.048068	0.106019	0.0917985	0.109392	0.0670121	0.0651888	0.128542	0.0648496	0.052247	0.101421	0.0897358	0.105326	0.0644152	0.0728638	0.119642	0.291792(TRUE)	-404327
NCU01520	4.07181	1.25049	2.5475	4.43415	1.46258	1.3863	1.33344	1	0.70102	0.399495	0.605769	0.867981	0.478147	0.481173	0.41796	0.381412	0.833152	0.531929	0.722305	0.823832	0.559956	0.604679	0.561021	0.528183	0.342943(TRUE)	-4330.1
NCU01521	6.08741	5.16048	5.73895	3.5213	2.39071	1.98241	1.85969	1	1.06314	0.938417	0.961947	0.789496	0.706739	0.617788	0.558858	0.431016	1.21356	1.05603	1.15219	0.929219	0.794815	0.776066	0.714332	0.573815	0.288188(TRUE)	-5838.56
NCU01522	1.16426	1.88067	1.47902	1	1.31765	1.44598	7.831	9.98853	0.152813	0.164249	0.157009	0.132994	0.141827	0.156833	0.299784	0.370615	0.147895	0.175453	0.168492	0.139777	0.181009	0.16942	0.29951	0.365348	0.297798(TRUE)	-58807.2
NCU01523	2.16494	2.35696	1.47873	1	1.78512	1.4478	1.53219	1.22901	0.041979	0.047951	0.0317883	0.0309778	0.0361458	0.0344333	0.0372191	0.0325316	0.03996	0.0371454	0.0347375	0.0300837	0.0364438	0.0350139	0.0330969	0.0347603	0.305405(TRUE)	-470636
NCU01524	1.74808	1.90775	1.26771	1	1.30779	1.30042	1.34738	1.08243	0.121912	0.120152	0.100041	0.0884136	0.0849457	0.0996474	0.09482	0.0957889	0.126672	0.119168	0.107109	0.0938235	0.10789	0.0981542	0.097355	0.0929511	0.357357(TRUE)	-53858.9
NCU01525	1.02118	1.23046	1.05304	1.07557	1	1.03998	1.65797	1.88892	0.0570091	0.0666296	0.0578203	0.0666221	0.0491764	0.056835	0.0773549	0.0855282	0.0608667	0.0622961	0.0605267	0.0633557	0.0543196	0.0601194	0.0714436	0.0770382	0.294995(TRUE)	-102041
NCU01526	2.44335	1.335	2.17171	2.75298	1.03785	1.18449	1	1.05829	0.642902	0.430104	0.53953	0.575166	0.373458	0.396311	0.358652	0.411136	0.634196	0.52613	0.577185	0.680401	0.43441	0.537867	0.473286	0.487143	0.379279(TRUE)	-3526.83
NCU01527	1.65974	1	2.6218	5.22545	1.19998	1.79158	3.57187	7.24406	0.165329	0.130897	0.17767	0.271775	0.134223	0.172525	0.227603	0.302522	0.182984	0.141182	0.211664	0.289871	0.133699	0.172174	0.244642	0.317119	0.26026(TRUE)	-58486.6
NCU01528	1.40452	1.07461	1.65632	5.33227	1.05033	1.02739	1.12942	1	0.0103351	0.00887524	0.00977483	0.0152751	0.00923992	0.00898082	0.00799313	0.009199	0.00986942	0.00782466	0.0104074	0.018384	0.00822541	0.00818862	0.0091692	0.00939956	0.394294(TRUE)	-4160000
NCU01529	2.31631	1	2.70706	12.5244	1.6094	2.88591	6.9816	9.83861	0.677619	0.427613	0.732392	1.43368	0.48636	0.758991	1.14505	1.4651	0.808624	0.54608	0.764197	1.60678	0.639998	0.921517	1.17215	1.33065	0.243443(TRUE)	-8252.89
NCU01530	2.03513	1	2.38701	17.2267	2.4139	1.67138	2.79101	2.17311	0.785679	0.53	0.813067	1.8667	0.88243	0.7638	0.897945	0.812073	1.1363	0.803119	1.11823	2.14993	1.19474	0.982919	1.2172	1.23707	0.411011(TRUE)	-3415.09
NCU01531	10.778	1	3.31544	0	3.95486	17.1285	49.4991	99.0446	4.40681	0.839062	2.03066	0	2.47002	5.4211	9.53029	12.2916	5.88172	2.5407	3.42527	0	3.53778	6.90651	10.4567	9.44876	0.396797(TRUE)	-3981.22
NCU01532	1.44748	1.91653	1	2.42659	2.03781	34.3804	985.014	1629.17	0.689104	0.759502	0.573859	0.860136	0.847319	3.7164	19.5648	22.8549	1.05865	1.30773	0.971356	1.28499	1.32539	7.69336	27.7479	17.217	0.211211(TRUE)	-177598
NCU01534	2.08991	1.80447	1.50139	1	1.86654	1.75401	1.94076	1.91079	0.113058	0.10484	0.101872	0.0817235	0.0956281	0.107614	0.104059	0.11184	0.117353	0.103536	0.100139	0.0785925	0.0991462	0.0965702	0.0956883	0.104996	0.25956(TRUE)	-84902.6
NCU01535	1.10349	1.23669	1.09485	1	1.21015	1.06657	1.05724	1.16009	0.0511674	0.0514776	0.0502348	0.0472668	0.0445757	0.0486539	0.0498151	0.0461087	0.0522367	0.0463881	0.0494927	0.0504828	0.0471051	0.0459933	0.046763	0.0486462	0.194595(TRUE)	-142066
NCU01536	3.51768	0	1.41181	1.47923	1	1.81361	3.10845	4.27923	1.6624	0	0.94786	1.03429	0.768029	1.1669	1.56972	1.9578	2.55452	0	1.8408	2.06459	1.56864	2.1493	2.25217	2.39898	0.185586(TRUE)	-603.637
NCU01537	1	1.38136	1.12304	3.00754	1.93303	2.26559	2.26218	2.77432	0.391096	0.377875	0.386264	0.693775	0.496729	0.553661	0.513079	0.595538	0.488953	0.477368	0.544807	0.699218	0.556594	0.603017	0.56026	0.685448	0.346046(TRUE)	-4553.51
NCU01538	1.75776	1	2.35373	7.58746	1.26836	1.05648	1.07206	1.49455	0.0816046	0.0537512	0.0907602	0.123564	0.0651131	0.0614593	0.0582375	0.0818638	0.0833824	0.0642601	0.0786914	0.127904	0.0601515	0.0660825	0.0613497	0.0749366	0.194795(TRUE)	-165822
NCU01539	1	1.29911	1.50002	1.05671	1.38241	1.45128	1.37881	1.40019	0.0587528	0.0637665	0.06006	0.0473947	0.0535814	0.0577028	0.0602904	0.0633134	0.0566186	0.0677617	0.0609836	0.0619282	0.0623643	0.069613	0.065902	0.074303	0.184384(TRUE)	-129568
NCU01540	1.20259	1.39594	1.33566	1.21998	1.12174	1.25842	1.04926	1	0.0432538	0.0410586	0.0355416	0.0356336	0.0355753	0.0370671	0.0357916	0.0370976	0.0378523	0.0424233	0.0358436	0.0384303	0.0337171	0.0417685	0.0335367	0.0342613	0.185185(TRUE)	-250085
NCU01541	3.18454	1.88491	1.94579	2.18922	1.02829	1	1.31976	1.23769	0.165877	0.12784	0.147205	0.138446	0.0979344	0.0826675	0.106566	0.112506	0.169773	0.132964	0.13186	0.149151	0.108807	0.0991265	0.121848	0.121047	0.35005(TRUE)	-54008
NCU01542	1.33874	1.03151	1.50342	1.40597	1	1.31431	1.63962	2.87385	0.0877947	0.0743846	0.085916	0.0932879	0.0846727	0.0904381	0.0893346	0.114762	0.101866	0.0853966	0.0944486	0.0889091	0.0760066	0.103146	0.0959071	0.115314	0.292693(TRUE)	-71179.3
NCU01543	1.0376	1	1.09554	1.61689	1.11064	1.30158	1.08874	1.04129	0.0484421	0.0344567	0.038269	0.0420192	0.0385209	0.0421692	0.0326055	0.0371839	0.0337053	0.034683	0.0380859	0.0468123	0.0382792	0.040967	0.0441765	0.0377167	0.158158(TRUE)	-227683
NCU01545	2.04074	2.34762	1.35961	1	1.52243	1.38768	1.57959	1.17493	0.0240605	0.0240818	0.0232092	0.0177368	0.0176366	0.0206154	0.0187418	0.0189747	0.0257394	0.0219725	0.0207771	0.0161938	0.0203291	0.0170203	0.0217031	0.0227482	0.196797(TRUE)	-1100000
NCU01546	1	4.45645	3.20028	43.7663	1.22271	1.17046	1.19204	1.29085	0.07439	0.132131	0.0904628	0.170433	0.0659946	0.0744979	0.0726459	0.0842585	0.0707321	0.130656	0.12645	0.19794	0.0780723	0.0714719	0.0672439	0.08052	0.156456(TRUE)	-367164
NCU01547	1.47909	2.14614	1.45779	1.1002	1.24381	1.17094	1.25853	1	0.0489798	0.0555563	0.0523463	0.0467565	0.0465676	0.0478983	0.0505545	0.0467446	0.0528104	0.0619852	0.0469003	0.0449832	0.0489679	0.046297	0.0434782	0.040624	0.161562(TRUE)	-190537
NCU01548	1.59111	1.75631	1.19856	1.14131	1.59754	1.30422	1.26701	1	0.0458562	0.0401061	0.0352689	0.0369568	0.0424006	0.0315243	0.039224	0.0348819	0.0427328	0.0408738	0.0344007	0.034721	0.039182	0.0331857	0.0369351	0.0348559	0.340741(TRUE)	-321639
NCU01549	1.1744	1.65447	1.5631	1.20623	1.30532	1.39442	1.17139	1	0.0691657	0.0673253	0.056606	0.0561636	0.0566344	0.0589303	0.0549466	0.0583469	0.0662013	0.0608511	0.0694105	0.0602069	0.0614355	0.0630752	0.0575107	0.0508719	0.236837(TRUE)	-125238
NCU01550	1	1.50753	1.10973	1.5925	1.02032	1.24376	1.27015	1.38643	0.0445929	0.0526539	0.0434631	0.0582059	0.0368147	0.0424325	0.0403967	0.0465364	0.0448624	0.0499543	0.0423051	0.0543914	0.0443512	0.0454548	0.042889	0.0469429	0.463263(TRUE)	-206257
NCU01551	1.12183	1.2654	1.06962	1.97844	1	1.18954	1.16416	1.25777	0.0879212	0.0722703	0.0776025	0.102073	0.0710602	0.0776321	0.0783434	0.07795	0.0807143	0.0843912	0.0804956	0.104863	0.0721858	0.0800924	0.0776343	0.0813389	0.282983(TRUE)	-68379.6
NCU01552	2.80527	2.15992	3.2523	3.63131	1.71319	1.32595	1.22995	1	0.0457183	0.034484	0.0507549	0.0506367	0.0333438	0.0262483	0.0264206	0.0237058	0.0453971	0.0335156	0.0452596	0.0461153	0.0266349	0.0261937	0.0258133	0.0262354	0.238739(TRUE)	-797172
NCU01553	1.35316	1.44809	1.84996	1.3118	1.28942	1	1.11386	1.04315	0.143352	0.127504	0.15781	0.137606	0.126015	0.125253	0.121165	0.129059	0.146574	0.156375	0.166082	0.158771	0.142151	0.127291	0.132033	0.13602	0.373874(TRUE)	-27484.5
NCU01554	1.13034	1.14237	1.21269	1	1.40589	1.43667	1.28246	1.33736	0.0502126	0.0481727	0.0503539	0.0483455	0.0590372	0.0550082	0.0511589	0.0576796	0.0531603	0.0491078	0.0531203	0.0511717	0.0559719	0.0506411	0.0562561	0.0579186	0.355656(TRUE)	-151154
NCU01555	1.42282	1	1.48286	1.21562	1.08839	1.11924	1.55667	1.48905	0.0489199	0.0409282	0.0509106	0.0398556	0.0385426	0.043883	0.0500248	0.0551916	0.0508417	0.0391707	0.0475043	0.0506695	0.04812	0.0446593	0.0473197	0.0487344	0.18038(TRUE)	-186457
NCU01561	2.55573	1.60776	1	1.39725	2.19531	3.11494	2.73189	2.78451	0.18006	0.13897	0.10386	0.138899	0.162787	0.177375	0.174181	0.182264	0.187843	0.142622	0.117791	0.134386	0.158086	0.189575	0.178469	0.175867	0.267968(TRUE)	-55785.9
NCU01562	2.02965	2.48546	1	1.12036	3.92495	5.76982	4.622	2.91045	0.15211	0.117586	0.0902136	0.0940639	0.170007	0.207478	0.1719	0.166903	0.142838	0.143978	0.0952585	0.103522	0.165472	0.202403	0.189477	0.145914	0.191391(TRUE)	-108517
NCU01563	1.57566	1.75181	1.30022	1.55817	1.84689	1.56131	1.40716	1	0.0753493	0.0715285	0.0725586	0.0740378	0.0765336	0.0712902	0.072381	0.0595988	0.0699298	0.0687218	0.0719891	0.0732178	0.078747	0.0806223	0.0624223	0.0616382	0.233834(TRUE)	-118378
NCU01564	1.52149	1.76824	1.38242	1.4883	1.56651	1.54872	1.13262	1	0.0681338	0.0682466	0.062979	0.0682062	0.0602035	0.0647921	0.0684219	0.0581812	0.069411	0.0700216	0.0630006	0.0632436	0.0611199	0.0731629	0.0610525	0.0553264	0.232432(TRUE)	-138469
NCU01565	1.92427	1.33148	1.86709	2.28284	1.08605	1.13453	1	1.12566	0.0351449	0.0286056	0.0399307	0.0348597	0.0261933	0.0274957	0.0235096	0.0268208	0.0379593	0.028174	0.0324648	0.0353105	0.0268346	0.0248813	0.0229755	0.0278556	0.260861(TRUE)	-527825
NCU01566	7.12978	6.98552	1	2.08642	3.97125	8.39745	332.981	540.167	1.82488	1.68044	0.575227	0.879411	1.26364	1.8999	11.5257	8.04398	2.31544	2.04837	0.803661	1.12347	1.62335	2.4739	6.10956	9.17977	0.183183(TRUE)	-65707.8
NCU01567	1.91542	1.55948	1.64164	1.71883	1.25705	1.75643	1	1.05704	0.459746	0.387546	0.408131	0.464505	0.369294	0.461394	0.313245	0.333081	0.566067	0.505384	0.481955	0.541487	0.476927	0.533007	0.420485	0.466326	0.351752(TRUE)	-4161.97
NCU01568	1.8849	2.42738	1.37107	1	1.59272	1.25624	1.44242	1.63286	0.318146	0.332529	0.261091	0.226759	0.278703	0.251484	0.250208	0.264143	0.36287	0.3765	0.295256	0.259736	0.323471	0.293533	0.298322	0.338571	0.221321(TRUE)	-10021.1
NCU01569	1.20565	1.33796	1.25157	1	1.21373	1.21886	1.85409	2.46141	0.0856676	0.0838215	0.0752666	0.0745868	0.075278	0.0808373	0.0905242	0.114985	0.0747214	0.0800904	0.0846824	0.0757991	0.0903201	0.0858222	0.0937938	0.113468	0.295495(TRUE)	-81843.2
NCU01570	2.01777	2.03412	1.96988	1	1.71016	2.15324	4.80745	6.00239	0.241485	0.236183	0.224195	0.16674	0.19914	0.256816	0.346846	0.410649	0.295118	0.239258	0.253229	0.202692	0.226316	0.270578	0.325203	0.378844	0.386687(TRUE)	-30520.6
NCU01571	1.00582	1.25351	1.489	1.48869	1	1.04722	1.09857	1.11934	0.0989915	0.107757	0.113342	0.119333	0.0901557	0.094554	0.0968563	0.109526	0.105154	0.11283	0.130737	0.118971	0.0973161	0.104432	0.106555	0.104712	0.364865(TRUE)	-38510.4
NCU01572	1.96406	1	1.12164	1.0715	1.80038	3.2384	18.5111	27.2348	0.123035	0.0820232	0.0867389	0.0905219	0.114104	0.146194	0.266919	0.341458	0.129411	0.0859181	0.0980033	0.0880562	0.110587	0.166594	0.306049	0.313953	0.195896(TRUE)	-248236
NCU01573	2.48333	1.30732	1.1238	1	2.3808	2.70543	1.88945	1.05653	0.330367	0.19767	0.190321	0.16834	0.277233	0.28858	0.247717	0.209551	0.295972	0.235067	0.221396	0.22722	0.26281	0.324179	0.276499	0.232291	0.179379(TRUE)	-16177.5
NCU01575	1.49564	1.8652	1.76402	1.2254	1.05755	1.00154	1.01092	1	0.056271	0.052404	0.0540645	0.0435778	0.0413838	0.044483	0.0414066	0.0463612	0.0509529	0.0515724	0.0585396	0.0481584	0.0478779	0.0499193	0.046562	0.0436166	0.167768(TRUE)	-193127
NCU01577	1.51801	1.26478	1.6945	1	1.31366	1.3014	1.60262	1.80265	0.120147	0.105263	0.10424	0.0960855	0.0983772	0.102204	0.110054	0.12966	0.124051	0.110609	0.134741	0.100096	0.107659	0.117361	0.118185	0.129283	0.307708(TRUE)	-47688.7
NCU01579	1.8348	1.02527	1	1.79688	2.70843	4.6182	28.3634	48.2181	0.576924	0.393512	0.383174	0.56913	0.627589	1.00634	1.83335	2.68211	0.807962	0.454773	0.565822	0.648587	0.842625	1.07358	2.335	2.21452	0.221522(TRUE)	-18008.3
NCU01580	1.57041	1.19007	1.50285	1	1.28396	1.28154	2.62226	3.91803	0.147262	0.128193	0.147246	0.124666	0.12733	0.125251	0.169935	0.213696	0.163144	0.143067	0.148065	0.129802	0.140847	0.140507	0.184118	0.202933	0.312713(TRUE)	-39507.1
NCU01581	1.40933	1.76443	1.30079	1	1.20506	1.30209	1.47257	1.37116	0.11978	0.1329	0.115453	0.104571	0.108441	0.125354	0.112162	0.12654	0.134697	0.128263	0.114437	0.11426	0.113249	0.11627	0.114726	0.139257	0.294394(TRUE)	-38030.4
NCU01587	2.64437	2.92886	2.33583	1.25546	2.04978	1.47998	1.60386	1	0.0378717	0.034109	0.03224	0.0243899	0.0345373	0.0264952	0.0225253	0.0243489	0.0328953	0.0321904	0.0326661	0.024607	0.026142	0.0258169	0.026467	0.0218241	0.232032(TRUE)	-891792
NCU01589	1.35382	1	3.18633	2.22503	1.13634	1.3223	1.25182	1.85945	0.0682892	0.0485056	0.0814568	0.0752637	0.0601447	0.0608491	0.0558678	0.0677134	0.0659209	0.0476747	0.0838546	0.0756428	0.0506625	0.0612691	0.0568109	0.0735244	0.157157(TRUE)	-179670
NCU01591	3.47958	1	2.48214	3.06784	2.36148	3.81786	7.15883	11.408	0.587636	0.255248	0.444024	0.455706	0.432139	0.538523	0.74264	0.817686	0.580406	0.378435	0.486765	0.552078	0.528807	0.537828	0.70928	0.841621	0.162863(TRUE)	-17086.9
NCU01592	1	1.01707	1.36089	1.08315	1.98326	1.71674	2.07705	1.38662	0.153338	0.164046	0.184909	0.185704	0.213285	0.179424	0.217524	0.16182	0.183697	0.176436	0.179473	0.175629	0.207874	0.204314	0.209819	0.236242	0.158058(TRUE)	-20198.8
NCU01593	1.22851	1	2.19152	1.68974	4.10439	2.30491	2.07193	1.82543	0.193273	0.159514	0.259856	0.233609	0.33362	0.240312	0.24182	0.231896	0.226142	0.186301	0.255814	0.226871	0.308935	0.272629	0.251031	0.244169	0.431532(TRUE)	-23059.5
NCU01595	1.94491	1.67407	1.45154	1	2.07318	3.05607	5.29715	6.93959	0.228411	0.179643	0.179424	0.162507	0.209788	0.276361	0.313513	0.336734	0.238609	0.215628	0.195196	0.1656	0.207074	0.26537	0.323247	0.399523	0.350651(TRUE)	-39630.7
NCU01596	1.41513	2.0104	1.51124	1	1.41127	1.40423	1.28418	1.15909	0.0609333	0.0677437	0.0644566	0.0470721	0.0571077	0.0670129	0.0569926	0.0522045	0.0577367	0.0660498	0.0585805	0.0522171	0.0562041	0.0540441	0.0511073	0.0589464	0.155155(TRUE)	-165764
NCU01597	1.35648	1.68236	1.84809	1	1.95688	2.32255	1.9985	2.25427	0.115214	0.114401	0.106705	0.0830704	0.103341	0.117104	0.107868	0.123775	0.109716	0.105369	0.114485	0.09564	0.123207	0.139254	0.109141	0.132988	0.27037(TRUE)	-75412.7
NCU01598	1.44279	1	1.83524	17.6457	1.62413	1.77636	2.16144	3.42632	0.215686	0.177447	0.249564	0.606614	0.223487	0.233764	0.241496	0.34155	0.254665	0.183819	0.258545	0.466364	0.225725	0.269017	0.259374	0.338141	0.382583(TRUE)	-35381.1
NCU01599	1	1.11796	1.00474	1.10428	1.08387	1.05563	1.82041	2.37554	0.0692142	0.05614	0.0573993	0.0583434	0.0586623	0.0583898	0.0635249	0.0845799	0.0539974	0.0562494	0.0567571	0.0619919	0.0624035	0.0540423	0.0657787	0.0863642	0.198599(TRUE)	-121418
NCU01601	1.40536	1.70496	1.41416	1	1.30602	1.21462	1.43188	1.36259	0.0688169	0.0797842	0.0751214	0.0673366	0.0659978	0.074135	0.0805662	0.0701164	0.0840378	0.0810585	0.0728933	0.0687926	0.0737777	0.0675559	0.0759212	0.0745265	0.19019(TRUE)	-97398.4
NCU01605	1.82358	2.94104	1.74784	1	2.31621	2.27618	3.8931	4.26382	0.120933	0.125062	0.11279	0.0987588	0.124061	0.138453	0.159858	0.167705	0.136747	0.150132	0.129394	0.0952625	0.148371	0.132018	0.15489	0.174434	0.263463(TRUE)	-95438.9
NCU01606	1.84379	2.14379	2.12523	1.653	1.68464	1.31089	1.18751	1	0.0420142	0.0393762	0.0416287	0.0410706	0.0385943	0.0306746	0.0323355	0.0275293	0.0417619	0.0385363	0.0398454	0.0444572	0.0335209	0.0374898	0.0300384	0.0306943	0.316116(TRUE)	-454449
NCU01607	1.64296	1	2.15492	1.41915	1.62547	1.82395	2.28053	2.88215	0.177204	0.142389	0.216919	0.192384	0.187861	0.195419	0.208642	0.245592	0.210281	0.158641	0.229571	0.179058	0.181747	0.220916	0.222193	0.27388	0.405105(TRUE)	-26676
NCU01608	3.56505	1	3.24028	2.68757	3.47718	3.81149	13.7026	21.7235	0.382518	0.182218	0.36569	0.30608	0.337897	0.357998	0.510548	0.677153	0.371201	0.21222	0.392932	0.379305	0.356463	0.395451	0.615032	0.820033	0.335736(TRUE)	-55147.4
NCU01612	1.28954	1.54589	1.16012	1	1.62937	1.79704	2.35372	2.76909	0.101885	0.0896867	0.0943151	0.0825699	0.100577	0.104908	0.11185	0.12697	0.0981316	0.101094	0.0838016	0.0852544	0.096597	0.115541	0.130658	0.137085	0.23994(TRUE)	-73525.8
NCU01613	1.37335	1.52343	1.21859	1.05832	1.46466	1.50774	1.00717	1	0.0498523	0.0542481	0.0530538	0.0488012	0.0553679	0.0552558	0.0417011	0.0451366	0.0584227	0.0546808	0.0527338	0.0487386	0.0491754	0.0547423	0.0492402	0.0490738	0.181281(TRUE)	-166524
NCU01614	1.72989	2.45032	1.80004	1.1594	1.61744	1.18079	1.42681	1	0.104181	0.107494	0.101735	0.0754566	0.0841213	0.0750963	0.0976762	0.0823554	0.103497	0.111193	0.0956798	0.0866973	0.099124	0.0861975	0.0870045	0.0720085	0.260661(TRUE)	-81470.3
NCU01615	2.09572	1.20056	1.42445	1	1.03781	1.22646	1.575	1.90491	0.132186	0.111168	0.11572	0.105697	0.101012	0.102193	0.112654	0.126006	0.155103	0.109498	0.123854	0.112044	0.105051	0.120117	0.130475	0.159935	0.378178(TRUE)	-42632.6
NCU01620	1.78174	1.23152	2.08261	6.53355	1	1.23192	1.87846	1.68967	0.251094	0.20679	0.27952	0.404572	0.167871	0.196343	0.267484	0.284698	0.307088	0.223435	0.245488	0.397436	0.220246	0.251608	0.266268	0.262478	0.153053(TRUE)	-19347
NCU01623	1	1.76269	1.47749	3.4152	1.12829	1.23855	3.2511	3.27531	0.158135	0.205938	0.175494	0.302674	0.174721	0.172559	0.247345	0.290629	0.170584	0.218692	0.191575	0.304294	0.183477	0.204387	0.272051	0.260986	0.361161(TRUE)	-26459.8
NCU01625	1.25482	1.76092	1.8036	1.10317	1	1.18136	1.82941	2.0458	0.136875	0.144458	0.150082	0.125705	0.118406	0.126502	0.151635	0.16676	0.152448	0.163464	0.162691	0.148691	0.126669	0.137396	0.156837	0.175382	0.472973(TRUE)	-32474.4
NCU01629	3.04517	2.78574	2.37608	1	1.94965	3.25723	4.45693	2.81939	0.265632	0.236628	0.217977	0.143664	0.186578	0.241209	0.2839	0.23736	0.261817	0.24975	0.229958	0.165628	0.21571	0.234069	0.30255	0.249766	0.362763(TRUE)	-40326.1
NCU01631	3.38034	1.20784	1	1.36744	1.7227	2.46106	2.63282	1.98052	1.00039	0.533045	0.501948	0.607357	0.593019	0.707392	0.75361	0.674822	0.916572	0.691717	0.632196	0.758297	0.819856	0.917441	0.909416	0.806091	0.453153(TRUE)	-2387.47
NCU01632	1.2665	1.26079	1.51925	1	1.09772	1.75494	2.19629	2.76684	0.0599461	0.0601858	0.0622522	0.0588467	0.0542101	0.0719344	0.075101	0.103238	0.0647558	0.0546593	0.0652186	0.0550226	0.0574216	0.0670306	0.071436	0.0741061	0.165566(TRUE)	-157734
NCU01633	1.96678	1.4549	6.33751	8.47724	1	8.50258	61.8627	115.771	0.230439	0.193653	0.427675	0.507071	0.149804	0.450984	0.950885	1.28491	0.245718	0.211918	0.523871	0.481874	0.174521	0.490653	1.13908	0.946441	0.167467(TRUE)	-236724
NCU01634	2.37429	2.83519	2.76189	1	2.45467	1.86394	1.86569	1.74421	0.0494405	0.0532372	0.0513433	0.0325861	0.0487911	0.040809	0.0430172	0.0384542	0.052862	0.05047	0.051685	0.0304756	0.0452209	0.0425883	0.0407494	0.0419967	0.34004(TRUE)	-542049
NCU01635	1.10862	1.31986	1.33409	1	1.28034	1.14297	1.10213	1.04074	0.013515	0.0131751	0.0143765	0.0144642	0.0141176	0.0109645	0.0118527	0.0138435	0.0114474	0.0130039	0.0145983	0.0119125	0.0148451	0.0128252	0.0109265	0.0136801	0.284585(TRUE)	-1620000
NCU01636	1.69916	2.03	1.73948	1.18265	1.50019	1.06887	1.07	1	0.0687208	0.0820658	0.0728873	0.0633796	0.0671989	0.0577384	0.0565656	0.0635004	0.0753737	0.0757401	0.0838703	0.0600277	0.0670068	0.0561704	0.0615867	0.0608373	0.264865(TRUE)	-120503
NCU01637	1	1.03043	1.1219	1.03508	1.02733	1.1178	1.31862	1.77231	0.080146	0.0743462	0.0829574	0.0751442	0.0753426	0.0810109	0.0733241	0.0933573	0.079997	0.0806614	0.0836446	0.0831599	0.0813827	0.0839928	0.0875628	0.104128	0.26967(TRUE)	-62775.4
NCU01638	1.16588	1	1.27514	1.02989	1.05005	1.31442	1.6014	1.57449	0.066482	0.0588045	0.0656264	0.0739546	0.0644013	0.0703236	0.0758932	0.0790876	0.0691351	0.0687488	0.0733895	0.0670595	0.0598486	0.0679678	0.0786849	0.0794397	0.235536(TRUE)	-88170.1
NCU01640	1.23785	1.2874	1.24474	5.46081	1	1.51166	2.42371	2.72273	0.0841326	0.0740118	0.0807098	0.151344	0.0734877	0.0904278	0.0927658	0.113105	0.0955609	0.087869	0.0854677	0.129583	0.0652797	0.0944575	0.114646	0.129118	0.227327(TRUE)	-109167
NCU01642	1.16161	1.5316	1.39872	1.5089	1.50058	1.93667	1.23475	1	0.0333832	0.0381316	0.0331224	0.0371455	0.0360391	0.0381038	0.0284381	0.0338505	0.0303848	0.0342996	0.0347749	0.0358556	0.0358195	0.0399721	0.036013	0.0319072	0.390991(TRUE)	-389813
NCU01643	1.3523	1.30119	1.12211	1.34106	1	1.07851	1.06624	1.07785	0.0669012	0.0538126	0.0542543	0.0762465	0.0544409	0.0525935	0.0519665	0.0534286	0.062741	0.070201	0.063705	0.0684862	0.0516795	0.0575663	0.049506	0.066729	0.228629(TRUE)	-105432
NCU01644	1.2163	1.86735	1.27506	1.15479	1.29804	1.21342	1.1049	1	0.0640205	0.0637082	0.0588397	0.0590387	0.056505	0.0576285	0.0632925	0.0572244	0.0604419	0.078527	0.0673806	0.0607026	0.0659597	0.0634141	0.053183	0.0583323	0.191291(TRUE)	-114744
NCU01645	1.31724	1.13569	1.21825	1	1.16717	1.28861	1.13114	1.34316	0.0421338	0.0389565	0.0417907	0.0401317	0.0413463	0.0356416	0.0380463	0.0418627	0.0414889	0.037884	0.0444846	0.0364319	0.0379171	0.040414	0.0375313	0.0442924	0.408909(TRUE)	-238372
NCU01646	1	1.08204	1.23338	1.67733	1.47922	1.72805	1.99877	2.20568	0.0522104	0.0512807	0.0503664	0.0542646	0.0517463	0.0659145	0.0649933	0.0754902	0.04871	0.0496159	0.0566204	0.0642237	0.0570305	0.0626396	0.0663905	0.0769303	0.183784(TRUE)	-199850
NCU01647	1.20662	1.52567	1.15303	1	1.98377	2.17981	2.71177	2.30744	0.0672334	0.0774333	0.061351	0.0561578	0.0796894	0.0836919	0.0900623	0.0954293	0.0675487	0.0687977	0.0659274	0.0621254	0.0750584	0.0857305	0.102344	0.0926288	0.205706(TRUE)	-133493
NCU01648	1.09364	1.62176	1.58057	2.04461	1	1.1012	1.01262	1.10139	0.0326474	0.0308299	0.037754	0.0364244	0.0253315	0.0257756	0.0248104	0.0315286	0.0290376	0.0306565	0.0358258	0.0382781	0.0266965	0.027733	0.0238178	0.0277353	0.287187(TRUE)	-481625
NCU01649	1.43726	1.18702	1.03932	1	1.38521	1.20091	1.30769	1.46026	0.154885	0.142357	0.132043	0.129134	0.157787	0.141637	0.13202	0.160935	0.180602	0.145278	0.133563	0.143557	0.162277	0.141399	0.154975	0.171982	0.442843(TRUE)	-23060.1
NCU01650	1.37874	1.61003	1.75026	1	1.61079	1.17411	1.04416	1.20357	0.114784	0.116879	0.13795	0.0986696	0.105763	0.104774	0.0942483	0.10249	0.11555	0.115333	0.133013	0.0969532	0.123467	0.114001	0.103705	0.113081	0.35986(TRUE)	-43622
NCU01651	1.68433	1	1.18434	1.81798	2.39686	2.21227	2.31688	3.87852	0.309634	0.22718	0.227847	0.316108	0.341923	0.302464	0.356578	0.504545	0.340269	0.264601	0.299439	0.359781	0.386498	0.38643	0.390826	0.414538	0.201702(TRUE)	-11848.1
NCU01652	1.78072	1.82625	2.24292	3.76258	2.11669	1.29745	1.14498	1	0.124917	0.110343	0.127459	0.157227	0.125095	0.112557	0.094157	0.0926194	0.128846	0.132317	0.143015	0.164658	0.135136	0.111804	0.104789	0.102484	0.276076(TRUE)	-65836.6
NCU01653	2.63648	1.61648	2.41097	1.57644	2.13385	1.55188	1.1871	1	0.38756	0.296587	0.374759	0.300736	0.359377	0.309285	0.241929	0.24891	0.456405	0.367813	0.404221	0.329908	0.393801	0.32882	0.313937	0.291735	0.236336(TRUE)	-9022.19
NCU01654	1.49226	2.60739	2.30818	1.15406	1.8259	1.33647	1	1.05921	0.0332697	0.0415198	0.0391627	0.0304647	0.0317303	0.035468	0.0250128	0.0313955	0.0392193	0.044604	0.0494523	0.0349546	0.0427704	0.03283	0.0299761	0.0313683	0.386186(TRUE)	-458617
NCU01655	1.28273	1.16306	1.46357	1.22614	1.04099	1	1.2777	1.54285	0.0992381	0.0855195	0.100707	0.103301	0.084666	0.0910937	0.0921775	0.100707	0.100326	0.0910735	0.105136	0.102459	0.097085	0.0845823	0.0907859	0.103468	0.291191(TRUE)	-52255
NCU01656	1	1.63194	1.68154	1.52795	1.28549	1.4375	1.53411	1.92012	0.119253	0.145961	0.155618	0.144335	0.126646	0.129947	0.142621	0.158661	0.14312	0.150085	0.158478	0.153559	0.124901	0.1416	0.153353	0.185825	0.378078(TRUE)	-33848.2
NCU01657	1.19689	1	1.63099	1.18651	1.09994	1.14526	1.26634	1.49715	0.118908	0.0943622	0.140196	0.114598	0.105236	0.119196	0.106794	0.116367	0.129173	0.105817	0.129459	0.121702	0.112635	0.114816	0.116374	0.125416	0.38999(TRUE)	-37449.3
NCU01659	1.28571	1.33408	1.36107	1.31602	1.47439	1.21375	1.02637	1	0.0484832	0.0513638	0.0562998	0.0450625	0.0510757	0.0504038	0.037572	0.0444177	0.0499024	0.0497499	0.0461651	0.045422	0.0480733	0.0438127	0.0504741	0.0422307	0.192793(TRUE)	-183608
NCU01660	2.09139	1.67476	1.63932	2.12519	2.01171	1	1.39888	1.17285	0.251418	0.232071	0.236492	0.277619	0.224724	0.163698	0.181251	0.188392	0.314494	0.255778	0.229945	0.30079	0.265137	0.214041	0.230508	0.201805	0.16957(TRUE)	-16567
NCU01666	1.13069	1.36594	1.2136	1.14375	1	1.21506	1.42702	1.71906	0.0482828	0.0530173	0.0460017	0.0473053	0.0417279	0.0444424	0.0492231	0.0615389	0.0489621	0.0473728	0.0477566	0.0491734	0.0422564	0.0522236	0.0516405	0.0511524	0.192092(TRUE)	-180062
NCU01667	1.35388	2.18255	1.94128	1.53685	1	1.40119	2.0014	2.27371	0.0939298	0.100038	0.0968307	0.100443	0.0770474	0.0902244	0.103709	0.104134	0.0861517	0.11185	0.109586	0.0948885	0.0791591	0.10227	0.0969459	0.125448	0.208909(TRUE)	-85671.6
NCU01668	1	1.47227	1.51058	1.98049	1.23415	1.42809	1.68623	1.81592	0.0601291	0.0658351	0.065636	0.076451	0.0595618	0.0683102	0.0671804	0.0699046	0.0610038	0.0609622	0.0699772	0.0658612	0.0714504	0.0648429	0.0726672	0.07972	0.236637(TRUE)	-131051
NCU01669	1.00748	1.6212	1.51123	1.1413	1	1.07773	1.39185	1.56508	0.121634	0.138585	0.143445	0.125298	0.11061	0.109697	0.1212	0.125343	0.12919	0.162357	0.137931	0.135044	0.117467	0.133454	0.13622	0.15352	0.370971(TRUE)	-31017.6
NCU01670	1.2796	1.92708	1	2.51649	1.2462	1.30552	1.60648	1.30595	0.0867853	0.0935095	0.080166	0.11429	0.0870286	0.0787997	0.0839713	0.0977435	0.0846161	0.0923101	0.0860476	0.11293	0.081206	0.0911567	0.0982792	0.0868703	0.233333(TRUE)	-77261.9
NCU01672	1.26938	1	3.44769	1.61852	31.1202	51.9196	59.0586	68.4546	0.201244	0.181584	0.303668	0.217999	0.776556	1.01847	1.5168	1.24867	0.218405	0.185194	0.313825	0.241071	0.987812	1.35232	1.12232	1.15609	0.17027(TRUE)	-236139
NCU01673	1.68161	1.59995	1.35344	1	1.42212	1.37581	2.39371	3.10802	0.146806	0.152392	0.147178	0.119553	0.13694	0.135105	0.173201	0.199856	0.168777	0.151987	0.140585	0.136506	0.136559	0.143987	0.177187	0.212141	0.41952(TRUE)	-37775.8
NCU01674	2.28748	3.54573	2.06112	1.21096	2.04491	1.46026	1.43642	1	0.0653334	0.0658762	0.0603086	0.0550869	0.0670033	0.0507847	0.0518809	0.046362	0.0673958	0.0700169	0.0636222	0.0493713	0.0655084	0.0539782	0.0489925	0.0486819	0.388989(TRUE)	-246551
NCU01675	1.69292	1	1.59931	1.69991	1.29419	1.55401	1.18268	1.37482	0.117035	0.0790738	0.0991253	0.107769	0.100105	0.10317	0.0895083	0.0977578	0.102351	0.0893124	0.11528	0.114931	0.105158	0.0988056	0.0793898	0.106829	0.318318(TRUE)	-60423.9
NCU01678	1.23212	1.46611	1	1.37091	2.80244	4.04572	3.02389	1.95808	0.0424672	0.0426949	0.0346589	0.0425664	0.0561657	0.0702707	0.0666094	0.0562285	0.0491753	0.04493	0.0397522	0.0475973	0.075641	0.0618858	0.0585116	0.0534785	0.384585(TRUE)	-359474
NCU01679	1.82111	1.58745	1.61471	1.40525	1.15119	1	1.14075	1.30176	0.195108	0.166347	0.171136	0.153455	0.148777	0.133593	0.142213	0.157625	0.193755	0.181315	0.180556	0.190197	0.174123	0.148135	0.159625	0.169813	0.424525(TRUE)	-22522.6
NCU01680	1.12098	1.22456	1.53038	1.19344	1	1.42075	1.8794	2.51194	0.0134777	0.0120971	0.016693	0.0158666	0.0125302	0.0144546	0.0157472	0.0226505	0.0127837	0.0158921	0.0161272	0.0151752	0.0143635	0.0133729	0.0195175	0.0175328	0.180681(TRUE)	-1810000
NCU01684	5.39254	1.02268	2.22564	1.55488	1	3.48759	4.07766	7.24959	1.72842	0.634622	0.983745	0.823146	0.602421	1.26207	1.32215	1.98236	1.84103	1.12402	1.29608	1.3207	1.0364	1.784	1.69442	2.03485	0.468368(TRUE)	-1901.24
NCU01686	10.7442	1.13011	1.20347	1	1.4194	3.5505	1.85932	5.10833	2.49302	0.734631	0.753576	0.720971	0.847527	1.56213	1.00432	2.01099	2.63515	1.31339	1.31232	1.23184	1.35186	2.03405	1.42254	2.32655	0.167568(TRUE)	-1369.05
NCU01688	4.80787	0	0	1	0	0	0	2.22107	2.47723	0	0	0.845658	0	0	0	1.5416	3.19118	0	0	2.01627	0	0	0	2.45357	0.471071(TRUE)	-192.022
NCU01689	3.97306	5.97592	1.77947	1	1.78589	2.6348	3.99522	2.95594	0.0875058	0.101549	0.0553539	0.0405855	0.050539	0.0657436	0.0672394	0.0629884	0.0742549	0.0885037	0.0506335	0.0435849	0.0522341	0.0650627	0.082482	0.0704606	0.313614(TRUE)	-498945
NCU01692	1.31504	1.5807	1.62812	1.23491	1	1.07223	1.13864	1.0938	0.0170134	0.0200786	0.0182426	0.0172102	0.016619	0.0168608	0.0154259	0.0171514	0.0208512	0.0202196	0.0211871	0.0199575	0.0139515	0.0156129	0.0162218	0.0166775	0.186887(TRUE)	-1020000
NCU01695	1	1.27266	1.12833	1.13397	1.1715	1.32105	1.3748	1.46225	0.0455045	0.045443	0.0481288	0.0497935	0.0489676	0.0591306	0.0579653	0.0560149	0.0491197	0.051537	0.0538258	0.0538757	0.050681	0.0508502	0.0534041	0.0569092	0.188188(TRUE)	-149624
NCU01696	1.16105	1.04934	1.54257	1.47453	1	1.08079	1.10485	1.34693	0.0936805	0.0765492	0.0994812	0.0935679	0.078475	0.0798481	0.082761	0.101449	0.0998659	0.0962801	0.0935946	0.104032	0.0846756	0.0829913	0.0838846	0.106584	0.316917(TRUE)	-55450
NCU01697	1.05262	1.69247	2.54047	1	4.22953	4.87269	2.67017	2.10223	0.100252	0.125482	0.157627	0.095396	0.197971	0.189069	0.174878	0.141832	0.120774	0.14137	0.153111	0.110262	0.168798	0.214603	0.147722	0.157146	0.309109(TRUE)	-78897.8
NCU01698	1.42661	2.17601	1.8015	1	1.75093	1.66716	1.91488	1.55958	0.0754597	0.0952254	0.0980974	0.0671257	0.075668	0.0828069	0.0825151	0.0907461	0.0770731	0.0918996	0.0920575	0.064168	0.0826578	0.0797008	0.0983546	0.0881272	0.200701(TRUE)	-108447
NCU01699	2.72012	1	2.947	4.21564	2.44535	7.26448	3.47798	3.13017	0.559709	0.290175	0.559274	0.708649	0.502274	0.908223	0.565639	0.50114	0.59893	0.349684	0.737153	0.741002	0.538415	0.879747	0.662951	0.734694	0.227127(TRUE)	-9809.12
NCU01700	1.91593	1.48075	1.39994	1	1.40566	1.46932	1.36946	1.05694	0.16515	0.146672	0.137493	0.121445	0.136895	0.145221	0.139158	0.129594	0.188545	0.162959	0.16063	0.135645	0.155766	0.153405	0.14169	0.133548	0.336136(TRUE)	-28758.5
NCU01701	1	1.37152	1.16214	1.03772	1.16302	1.44555	1.48905	1.28654	0.0568195	0.0663958	0.0609171	0.0579718	0.0570508	0.0655642	0.061839	0.0611216	0.0595271	0.0640084	0.0633395	0.063323	0.0613076	0.0659544	0.0607456	0.059971	0.261461(TRUE)	-110554
NCU01702	1.11653	1.20791	1.65915	1.39443	1.23443	1.19945	1	1.28664	0.0463026	0.0566634	0.0534212	0.0531084	0.0451356	0.0455605	0.0461659	0.0488414	0.049383	0.0458898	0.0547806	0.0548235	0.0476264	0.048382	0.0451655	0.0455868	0.197898(TRUE)	-175243
NCU01703	1.29992	1.28436	1.32328	1.92426	1.42407	1.15334	1.04002	1	0.0621551	0.0590539	0.0526201	0.0856666	0.0650972	0.0572618	0.0555861	0.0601177	0.0613516	0.0619726	0.0583604	0.0659733	0.0673057	0.0564577	0.0495367	0.0580457	0.212312(TRUE)	-128362
NCU01704	2.39801	1.92302	2.28916	1	2.25316	1.41861	1.09562	1.22818	0.072918	0.0601112	0.0684265	0.0578872	0.0601917	0.0541328	0.0437579	0.056949	0.0686013	0.0631727	0.0672769	0.0538623	0.0587291	0.0574296	0.0448216	0.0564958	0.152052(TRUE)	-209010
NCU01705	1.38506	1.70739	1.44801	1	1.04576	1.1607	1.09718	1.71575	0.143808	0.150876	0.141199	0.121168	0.127404	0.133623	0.121642	0.158495	0.153996	0.143537	0.155707	0.12506	0.121964	0.138726	0.130292	0.15824	0.410911(TRUE)	-28043.2
NCU01706	2.67955	1.28738	1.25471	1	1.11591	1.78474	2.90559	3.40646	0.396062	0.277831	0.268918	0.287412	0.278359	0.344855	0.393532	0.416225	0.419519	0.292477	0.352822	0.283106	0.295458	0.356817	0.403168	0.467503	0.226827(TRUE)	-9484.24
NCU01713	2.32618	2.82981	1.91433	1	1.60037	1.3549	2.44019	2.72688	0.164507	0.165581	0.135733	0.118177	0.126901	0.125262	0.170653	0.190404	0.166564	0.174015	0.150131	0.11181	0.136467	0.127008	0.149816	0.178763	0.336336(TRUE)	-52745.8
NCU01715	1.64886	1.3903	1.02381	1	1.69619	2.1966	2.73795	2.4208	0.123963	0.110876	0.104889	0.0980893	0.118745	0.12512	0.135246	0.140071	0.12641	0.110826	0.101197	0.0970773	0.117579	0.145283	0.146674	0.148561	0.307107(TRUE)	-59540.1
NCU01717	2.37384	1.2811	1	1.06391	15.312	22.4065	50.179	66.7459	0.626925	0.410699	0.378302	0.393571	1.56152	1.78273	2.74208	2.6964	0.782947	0.519974	0.498093	0.566739	1.5135	2.15951	2.50038	2.55284	0.328228(TRUE)	-34911.5
NCU01720	1	2.4507	4.72059	3.09693	48.7313	134.606	58.1488	40.2455	0.0904881	0.111884	0.177627	0.153546	0.490441	0.755145	0.577583	0.526338	0.0852572	0.129427	0.182819	0.149411	0.570864	0.70603	0.606167	0.623477	0.22022(TRUE)	-1160000
NCU01722	2.82273	3.42608	2.66872	1.80357	2.21347	2.24201	1.50026	1	0.0732774	0.0793124	0.070723	0.0601842	0.060291	0.0569092	0.0486785	0.0438684	0.0724073	0.0792086	0.0699394	0.0613085	0.0657187	0.0621903	0.0499719	0.0479727	0.431031(TRUE)	-308095
NCU01724	1.15689	1.40079	2.03223	1.82839	1.0909	1.04667	1	1.04401	0.0718329	0.0742142	0.100024	0.0910016	0.0638494	0.0763547	0.0628515	0.0724509	0.0804967	0.0957231	0.100749	0.0935338	0.0745799	0.0736591	0.0692975	0.0752964	0.346146(TRUE)	-75936.6
NCU01725	1.07334	1.40716	1	1.03813	1.14142	1.11603	2.1155	3.05429	0.0758899	0.0887893	0.0699849	0.0900887	0.0789035	0.0845085	0.101474	0.124464	0.0846664	0.098891	0.0824556	0.0851118	0.0770912	0.0781562	0.102536	0.116819	0.253854(TRUE)	-73646.5
NCU01728	1.84365	2.42385	2.45747	3.06242	1	1.08604	2.11491	1.95635	0.0835027	0.0968048	0.0850641	0.0958511	0.0579634	0.0620779	0.0852911	0.0951974	0.0884654	0.0817271	0.0943784	0.126859	0.0612809	0.0648162	0.0858368	0.088469	0.208909(TRUE)	-136572
NCU01729	1	1.05839	1.46639	1.57354	1.43828	1.7203	1.22579	1.08237	0.0424181	0.0482213	0.0512391	0.0517342	0.0482355	0.0513671	0.0520793	0.0513432	0.0510933	0.0402167	0.0482191	0.0516236	0.0446035	0.0480243	0.0418131	0.0427152	0.158659(TRUE)	-188022
NCU01731	2.3833	1.87573	2.5135	3.77164	2.23046	1.91136	1.24062	1	0.0454525	0.0418689	0.0462438	0.0542805	0.0426175	0.0450104	0.0331995	0.0342945	0.0487916	0.040249	0.0504278	0.0611613	0.0468259	0.0462953	0.0359304	0.0324892	0.457357(TRUE)	-493119
NCU01735	1.04891	1	1.3531	6.28578	8.21032	7.53376	7.88031	6.73469	0.0822993	0.0774947	0.089602	0.176024	0.201985	0.199404	0.192785	0.193178	0.0916062	0.0826118	0.0957234	0.207068	0.216607	0.207718	0.201809	0.202058	0.432833(TRUE)	-213498
NCU01737	1.05624	1.24904	1.26325	1.07114	1	1.16188	3.06003	4.36574	0.041928	0.0473825	0.0469935	0.042972	0.0404	0.048512	0.0716856	0.0740298	0.048875	0.0502344	0.0521417	0.0503594	0.0447177	0.0444432	0.0668117	0.0952144	0.399199(TRUE)	-246438
NCU01738	1.13055	1.33641	1.15623	1.09627	1	1.02834	1.25409	1.32349	0.0456934	0.0441915	0.0462213	0.0532585	0.0443037	0.0416372	0.0459046	0.0530306	0.0496257	0.0540037	0.0519819	0.0466503	0.043239	0.0491084	0.0461635	0.0548219	0.187888(TRUE)	-159129
NCU01739	1.497	1.66821	1.56028	1.5735	1.2391	1	1.16047	1.117	0.0687152	0.069299	0.0570055	0.0671069	0.0609595	0.0508955	0.0593066	0.0557692	0.0646549	0.0628811	0.0671997	0.076462	0.0567423	0.0593197	0.0578971	0.063052	0.239239(TRUE)	-133324
NCU01740	2.20219	2.54033	1.6189	1	2.25794	1.81837	2.36998	2.40884	0.0639953	0.0703105	0.0605547	0.0486797	0.0600389	0.0569607	0.0603988	0.0667298	0.0755156	0.0688713	0.0544466	0.053065	0.0643132	0.063264	0.0664479	0.069154	0.371872(TRUE)	-262275
NCU01741	1.49019	1.72304	1	2.29677	1.37431	1.1979	1.17901	1.031	0.109174	0.0942089	0.0772145	0.122682	0.0905933	0.0935227	0.0819606	0.0909199	0.104887	0.112635	0.0852575	0.116849	0.0944112	0.092855	0.0906258	0.0877552	0.276977(TRUE)	-62808
NCU01742	1.47641	1.07674	1.42123	1.46731	1.20554	1	1.05595	1.00106	0.0825139	0.0646343	0.0745127	0.08544	0.075506	0.0697484	0.064236	0.0639381	0.0855148	0.0638857	0.0849	0.0852613	0.0720795	0.067391	0.0706825	0.0710455	0.228328(TRUE)	-79856
NCU01744	1.55533	1.56707	1.61466	2.20099	1.68783	1.83051	1.23254	1	0.0290656	0.023314	0.0277242	0.0322362	0.0278324	0.030757	0.0244863	0.0221006	0.0262656	0.0270664	0.0273402	0.0355002	0.0290414	0.0262159	0.0233506	0.0251516	0.260761(TRUE)	-764114
NCU01745	1.5248	1.49779	1.70325	1.44176	1.07355	1.25972	1	1.06405	0.0583423	0.0486885	0.0528125	0.0567095	0.0448278	0.0500835	0.0482129	0.0531289	0.062251	0.0542957	0.0605218	0.0566904	0.0450498	0.0512437	0.0546659	0.0484744	0.223724(TRUE)	-163734
NCU01746	2.01265	1.70501	1.24308	1.44891	1.41098	1	1.22391	1.34594	0.140778	0.121888	0.113028	0.112159	0.108363	0.0944453	0.101002	0.116262	0.154362	0.117307	0.122641	0.123694	0.115864	0.0993949	0.10755	0.135505	0.325526(TRUE)	-45464.2
NCU01747	1.03867	1.71939	1.16534	1	1.4972	1.29222	1.05923	1.22953	0.0362281	0.0410369	0.0321347	0.0333314	0.0389807	0.0363149	0.0319271	0.0373313	0.034616	0.0384554	0.0397694	0.0344658	0.0368521	0.0325098	0.0353653	0.0388964	0.398098(TRUE)	-297758
NCU01748	1.26637	1.17332	1	1.61524	1.33691	1.18205	1.09294	1.1199	0.03511	0.0315196	0.0307733	0.0384937	0.0313238	0.0344849	0.0346744	0.0321508	0.0338877	0.0322519	0.035159	0.0413656	0.0388173	0.0344847	0.0311463	0.0349702	0.328328(TRUE)	-307324
NCU01750	1.11721	1.84513	1.68875	1.35668	1.1946	1	1.31617	1.37372	0.152798	0.187185	0.181915	0.163054	0.146946	0.139036	0.15467	0.165488	0.159133	0.188349	0.17623	0.176262	0.156432	0.145608	0.150916	0.169686	0.423924(TRUE)	-22329.7
NCU01751	1.40932	3.34948	2.07534	1.17942	1.44685	1.12478	1	1.14292	0.065446	0.0786541	0.0752006	0.0586132	0.0589851	0.0584574	0.0461533	0.0586714	0.0605017	0.0877474	0.070237	0.0613743	0.067478	0.0517243	0.0539632	0.0580145	0.198198(TRUE)	-159237
NCU01752	1	1.57771	16.475	2.61692	18.7549	22.3319	9.44106	7.28602	0.134038	0.1525	0.507787	0.198891	0.500633	0.467347	0.391954	0.374171	0.145059	0.16724	0.508291	0.233328	0.449047	0.612411	0.377734	0.375579	0.172773(TRUE)	-165967
NCU01753	1.44715	1.21728	1.70829	1	1.24418	1.95687	1.48282	1.47711	0.100313	0.0814333	0.106505	0.0802819	0.0921953	0.101296	0.0895284	0.100818	0.101377	0.0887193	0.0990959	0.0858289	0.084519	0.102614	0.0921072	0.107715	0.292492(TRUE)	-65728.2
NCU01754	1	3.2084	4.74398	7.99722	1.61468	1.35271	1.54631	2.46945	0.025701	0.0381942	0.0490684	0.0714776	0.0330748	0.02833	0.033489	0.038052	0.0297227	0.0424659	0.0463397	0.0728339	0.0252994	0.0302584	0.0335287	0.0411657	0.218819(TRUE)	-1070000
NCU01756	1.35873	1.58762	1.36619	1.02104	1.21373	1.19237	1.03468	1	0.0388738	0.039213	0.0354024	0.0356384	0.0342317	0.036284	0.0314369	0.0324444	0.0377453	0.0408497	0.0394514	0.0337898	0.0390297	0.0370342	0.034608	0.0349022	0.458659(TRUE)	-286552
NCU01757	1.34195	1.16147	1	1.54709	1.18951	1.67034	10.0238	17.7133	0.110718	0.0907831	0.0986958	0.111784	0.102279	0.11179	0.22227	0.469401	0.115809	0.10427	0.0968618	0.130551	0.105406	0.134363	0.358581	0.291977	0.204304(TRUE)	-144187
NCU01758	1.24072	1.38725	1.23507	1	1.16081	1.32059	1.59234	1.88207	0.0956081	0.0968815	0.0934866	0.0882363	0.0872727	0.0958696	0.0957722	0.129353	0.0968955	0.0908126	0.0948299	0.0946782	0.101461	0.0964475	0.10365	0.115465	0.302903(TRUE)	-58603.1
NCU01759	1.76555	1.67286	2.41247	1.39578	1.32273	1	1.12298	1.19504	0.0884141	0.0749864	0.111367	0.0772861	0.0653681	0.0655984	0.0707144	0.0737656	0.0901833	0.0848762	0.0902758	0.0774892	0.0767102	0.0624829	0.0694054	0.0687657	0.245946(TRUE)	-101162
NCU01760	1.67552	1.02424	1	1.33324	1.59617	3.91069	31.3684	41.0031	0.165929	0.131742	0.132204	0.159417	0.167845	0.230762	0.755448	0.538451	0.187448	0.131037	0.144507	0.170108	0.162906	0.247758	0.415097	0.586871	0.236436(TRUE)	-164119
NCU01761	2.20617	2.6025	1.9177	1	1.87695	1.36165	1.5305	1.36412	0.123939	0.126486	0.116282	0.0905419	0.10795	0.0903278	0.0917773	0.0871803	0.121282	0.133601	0.115393	0.0880474	0.102789	0.0970518	0.0954159	0.102838	0.23954(TRUE)	-77609.9
NCU01762	1.76412	1.92759	1.58218	1	1.38895	1.54079	1.17234	1.00919	0.17066	0.182228	0.155209	0.135036	0.153917	0.160683	0.136018	0.130185	0.187021	0.192145	0.167996	0.148197	0.159559	0.168389	0.151491	0.15073	0.416817(TRUE)	-25380.2
NCU01763	1.82409	2.18069	1.88978	1.81713	1.75945	1.11756	1	1.03439	0.118025	0.114688	0.109902	0.113021	0.10941	0.0949997	0.0754603	0.0833578	0.11964	0.127742	0.115422	0.112481	0.119122	0.0940085	0.0849138	0.0955623	0.325425(TRUE)	-65807.2
NCU01764	2.59615	2.88909	1.78516	1.52639	1.29858	1	1.09479	1.04298	0.225046	0.224482	0.195825	0.195524	0.174595	0.140015	0.150741	0.16773	0.267421	0.240514	0.225624	0.201025	0.173588	0.180793	0.163017	0.173019	0.436236(TRUE)	-21666.3
NCU01765	1.72116	2.11735	1.7319	1.15337	1.39207	1.33103	1.04306	1	0.0373863	0.0371275	0.0311793	0.033765	0.0345786	0.0313454	0.0274124	0.027598	0.0318197	0.0376818	0.0329156	0.0300941	0.0320797	0.0333928	0.0248858	0.0264498	0.364565(TRUE)	-486854
NCU01766	1.21133	2.17506	1.46983	1.14243	1.21206	1	1.15475	1.02833	0.0619143	0.0658384	0.0535335	0.0525374	0.053639	0.0525543	0.0527252	0.0518315	0.0621074	0.0691648	0.0603968	0.0591338	0.0577224	0.0532297	0.052965	0.0593364	0.182783(TRUE)	-137137
NCU01767	1.13322	1.65938	1.09327	1	1.03223	1.04038	1.60251	1.91817	0.0432933	0.0466665	0.0368936	0.0386262	0.0382845	0.0386505	0.0451288	0.0469827	0.0409973	0.0470839	0.0467504	0.0436702	0.0384975	0.0381538	0.046667	0.0525281	0.387487(TRUE)	-232006
NCU01768	1.33873	2.38401	2.26811	1.47967	1.61339	1.39542	1.21058	1	0.0285044	0.0355672	0.0296958	0.0313474	0.0259957	0.0264234	0.0216035	0.0247304	0.025064	0.0301443	0.0291147	0.0267363	0.022713	0.0281766	0.0216892	0.02243	0.272172(TRUE)	-773348
NCU01769	3.27044	4.50867	2.87054	4.67847	2.22466	2.24745	1.42291	1	0.102549	0.115818	0.0846965	0.113384	0.0810603	0.0862206	0.0565218	0.0672147	0.103241	0.12402	0.0958783	0.139144	0.0834296	0.0809433	0.0782267	0.0652551	0.153453(TRUE)	-224003
NCU01771	1.50701	1.59644	1.30947	1	1.58306	1.93806	1.72211	1.55421	0.108243	0.105419	0.0996561	0.0943904	0.111221	0.120167	0.114362	0.108415	0.123802	0.119147	0.110977	0.10176	0.104387	0.123447	0.105716	0.114883	0.280781(TRUE)	-57013
NCU01772	1.10078	1.07547	1	1.2889	1.00079	1.16167	1.51763	1.49485	0.0740476	0.06472	0.0642248	0.0844956	0.064674	0.0720795	0.0627771	0.0767996	0.066621	0.0639487	0.0681137	0.068189	0.0649601	0.0660423	0.0831658	0.0884399	0.224525(TRUE)	-85008.9
NCU01776	2.39732	1.28019	4.01427	3.32262	1.4142	1.344	1.00721	1	0.0381093	0.0263229	0.0465227	0.0369147	0.0219818	0.0253376	0.0233905	0.0255167	0.0353701	0.0231269	0.0359218	0.038781	0.0309025	0.0272639	0.0254137	0.0252522	0.348949(TRUE)	-821531
NCU01777	1	1.2239	1.17035	1.69101	1.31282	1.31919	1.31766	1.38654	0.0307828	0.0283946	0.0279026	0.0337953	0.0323134	0.0314838	0.0290917	0.0325971	0.0267785	0.031233	0.0274044	0.0364406	0.029516	0.032464	0.0286008	0.0330543	0.335035(TRUE)	-433370
NCU01779	1.13017	1.35723	1.3009	2.48363	1.04218	1	1.08757	1.27753	0.067725	0.0600315	0.0700701	0.101397	0.0625259	0.0600974	0.0609306	0.0685035	0.0742326	0.0786867	0.0753433	0.104928	0.0660022	0.0713944	0.0683727	0.0741381	0.229429(TRUE)	-89043.6
NCU01780	1	1.20976	1.29211	1.8847	1.35751	1.62708	3.43918	4.84448	0.144798	0.156765	0.17134	0.191693	0.166132	0.167103	0.222933	0.262842	0.175469	0.165403	0.173111	0.228759	0.16656	0.182462	0.252878	0.276492	0.32032(TRUE)	-31951.2
NCU01781	1.53434	1	1.71202	2.7942	1.83536	1.75649	1.60383	1.17379	0.0433273	0.0393187	0.0490553	0.063651	0.0492571	0.0522861	0.0451943	0.0382264	0.0480038	0.0431847	0.0457007	0.0675597	0.0522188	0.0461513	0.0431886	0.0425744	0.383584(TRUE)	-310716
NCU01782	1.2664	1.4179	1.39946	1.26235	1.57384	1.62285	1.20209	1	0.0429242	0.0421716	0.0353654	0.0380477	0.0435322	0.0416916	0.0368593	0.039482	0.0388155	0.0417071	0.0445973	0.0439749	0.0456417	0.0394159	0.0378067	0.0401577	0.335335(TRUE)	-277111
NCU01783	1.61272	1.5708	1.24555	1.26154	1	1.0268	1.02734	1.00301	0.137179	0.123338	0.118985	0.113696	0.0958142	0.106209	0.100785	0.110458	0.13907	0.140007	0.119498	0.119662	0.104505	0.108604	0.0979031	0.104582	0.344845(TRUE)	-33978
NCU01784	2.49039	1.88623	2.71448	1.44996	1.26426	1.12524	1	1.76037	0.284022	0.256905	0.319915	0.195805	0.178913	0.192841	0.168044	0.257656	0.287009	0.270845	0.272927	0.220759	0.248919	0.205005	0.201942	0.246795	0.173674(TRUE)	-16483.2
NCU01785	2.48926	2.33752	1.42393	1	1.16564	1.16965	6.33002	6.75703	0.299851	0.279024	0.216271	0.189227	0.192567	0.200726	0.37185	0.441796	0.3404	0.287828	0.220741	0.207323	0.232372	0.216177	0.4353	0.480235	0.369169(TRUE)	-25739.8
NCU01786	2.08324	2.81605	2.28463	2.22156	1	1.47183	4.54785	6.2236	0.173817	0.177467	0.178352	0.195516	0.124122	0.15459	0.266952	0.274413	0.18846	0.204288	0.215834	0.184923	0.122429	0.146846	0.227386	0.273215	0.292993(TRUE)	-56171.2
NCU01788	3.04336	1.73044	2.91259	2.73602	1.0026	1	3.97442	7.29811	0.331314	0.222401	0.291723	0.304481	0.172447	0.169483	0.339326	0.431194	0.299281	0.226979	0.304498	0.291093	0.186957	0.192032	0.32721	0.419559	0.406106(TRUE)	-29954.6
NCU01790	1.29515	1.12746	1.18677	1	1.82954	2.77071	4.16221	4.20156	0.127361	0.115123	0.120541	0.104035	0.138159	0.184878	0.199711	0.186599	0.152406	0.127144	0.13056	0.118669	0.145214	0.179131	0.193634	0.204731	0.277778(TRUE)	-55624.3
NCU01791	2.09214	2.29038	2.16773	1.61548	1.82349	1.51788	1.26834	1	0.106255	0.0921444	0.105916	0.092288	0.0868263	0.0880151	0.0711293	0.0667181	0.102875	0.0984506	0.104877	0.088022	0.0994235	0.087161	0.0784894	0.076554	0.238338(TRUE)	-94748.9
NCU01792	1.81341	1.96808	1.59957	1	1.7553	1.74222	1.89997	1.38026	0.0501384	0.0501375	0.0473303	0.0364837	0.046653	0.0450965	0.0459288	0.045008	0.0475415	0.0533692	0.0466168	0.039555	0.048331	0.0475799	0.0464028	0.0539298	0.437638(TRUE)	-318633
NCU01793	1	1.14157	1.24625	1.09556	1.15181	1.12984	1.03321	1.07815	0.0253882	0.0269889	0.0298707	0.0290062	0.0265911	0.0279963	0.0280007	0.026487	0.0298386	0.0270988	0.0315296	0.0268913	0.0266505	0.0289676	0.025218	0.0310095	0.407508(TRUE)	-390674
NCU01794	1.75587	2.18852	1.39777	1	1.3596	1.08119	1.30187	1.04951	0.0788163	0.0814476	0.0750593	0.0629751	0.0727803	0.0608238	0.0665041	0.0654047	0.085238	0.0851878	0.0722332	0.0703791	0.0761386	0.0718653	0.0733971	0.0688427	0.183584(TRUE)	-101164
NCU01795	1.52115	1.58524	1.58117	1.20913	1.49781	1.41115	1.19287	1	0.0647686	0.0647886	0.0707062	0.0594467	0.0601675	0.0622875	0.0563769	0.0485813	0.0669879	0.0590104	0.0581048	0.0545793	0.0641433	0.0631251	0.054081	0.062101	0.273974(TRUE)	-138966
NCU01796	1.44249	2.30847	2.17515	1	1.2974	1.33926	3.59406	5.35656	0.188033	0.219852	0.211458	0.149489	0.168688	0.169803	0.263582	0.281069	0.208198	0.221208	0.213003	0.161919	0.175198	0.178695	0.277247	0.302055	0.352252(TRUE)	-33342.1
NCU01797	1.21661	1.43667	1.24026	1.26682	1	1.01941	1.01416	1.02774	0.0450483	0.0424766	0.0422855	0.0455435	0.039367	0.0397078	0.0331406	0.035586	0.0408313	0.0451237	0.0411848	0.0400878	0.036115	0.0367725	0.0326075	0.0395283	0.426026(TRUE)	-235262
NCU01798	1.90033	1.70615	1	1.38668	1.99655	2.0784	5.85172	7.4942	0.21867	0.169913	0.139174	0.188171	0.206529	0.229245	0.294824	0.340464	0.220166	0.182848	0.147081	0.195596	0.208943	0.223108	0.322599	0.336221	0.272573(TRUE)	-44034.2
NCU01799	2.23109	3.46703	2.33165	1	1.7719	1.77466	2.66808	3.17983	0.548986	0.614929	0.509311	0.316189	0.436261	0.424833	0.546676	0.618314	0.529868	0.641846	0.496028	0.447294	0.546271	0.506771	0.649577	0.6415	0.272973(TRUE)	-6711.5
NCU01800	1.29736	1	1.93743	1.42405	1.16221	1.16232	1.06268	1.36963	0.0772226	0.0717916	0.0906861	0.0825652	0.0752426	0.0768391	0.0728196	0.0764689	0.0852668	0.067776	0.102787	0.0912956	0.0720337	0.0771033	0.0702566	0.0902664	0.284985(TRUE)	-78792.5
NCU01801	1.49472	1	1.53863	2.21944	1.5725	1.41684	1.07879	1.27741	0.10877	0.0852273	0.103927	0.122786	0.11459	0.112916	0.0924835	0.102739	0.1174	0.0934381	0.113148	0.143269	0.117994	0.109031	0.106721	0.101861	0.285185(TRUE)	-53784.1
NCU01802	1.1773	1.82875	1	1.15859	1.49678	1.66314	4.84951	5.68146	0.367409	0.445892	0.323986	0.387567	0.429432	0.41624	0.686253	0.78121	0.467919	0.506818	0.417732	0.436051	0.436604	0.48351	0.800157	0.862742	0.298599(TRUE)	-6191.14
NCU01803	1.68173	1.92979	1.60381	1	1.70309	1.75471	3.88985	5.00263	0.115432	0.0990407	0.0983935	0.0830311	0.101168	0.104449	0.150455	0.154752	0.106812	0.113141	0.110432	0.0913256	0.115116	0.117637	0.154477	0.16584	0.256957(TRUE)	-96348.2
NCU01804	1.11967	1.38554	1.04022	1.26413	1	1.27418	1.39426	1.48755	0.082529	0.0906488	0.0769592	0.0933174	0.0763795	0.0822642	0.0869188	0.0972169	0.0882481	0.0880472	0.085944	0.0882473	0.0830496	0.0866633	0.0889468	0.0947274	0.324424(TRUE)	-59279
NCU01805	1.48259	2.20015	1.7632	1	1.3694	1.12099	1.75745	2.08726	0.15275	0.171047	0.153002	0.116725	0.148112	0.121653	0.145314	0.166519	0.159541	0.186525	0.152831	0.139955	0.14241	0.139709	0.151102	0.177889	0.398298(TRUE)	-36375.6
NCU01806	1.38263	1.71492	1.2371	1	1.32132	1.104	2.37179	3.02048	0.111107	0.107606	0.089358	0.0839513	0.102559	0.091337	0.125569	0.159652	0.109403	0.120101	0.10013	0.0956136	0.0991394	0.105621	0.127413	0.130135	0.261161(TRUE)	-62513
NCU01807	1.4794	2.0404	1.81051	1.58827	1.1607	1	1.44253	1.77395	0.107763	0.11326	0.128295	0.111555	0.097123	0.0866527	0.0997075	0.106931	0.106971	0.13355	0.115625	0.114495	0.094587	0.0872774	0.101862	0.125764	0.303203(TRUE)	-61825.7
NCU01808	1.71531	5.16212	2.67023	1.73992	1.07216	1	1.56344	1.71857	0.0929011	0.107958	0.111124	0.0877278	0.0663429	0.0688411	0.0775355	0.0805652	0.0927862	0.139919	0.108606	0.0989616	0.0736438	0.0718865	0.0820248	0.0899383	0.208308(TRUE)	-131198
NCU01809	1.87818	1.29446	2.47161	2.22112	1.35753	1	1.20319	2.00377	0.245641	0.190564	0.283865	0.271702	0.171811	0.180007	0.180497	0.263714	0.262995	0.209513	0.286252	0.272707	0.238105	0.203379	0.213011	0.296609	0.177578(TRUE)	-16478.2
NCU01810	1.89301	2.54792	1.82568	3.49498	1.60871	1.12473	1.10943	1	0.107759	0.109125	0.110298	0.133002	0.0977325	0.0891523	0.0781999	0.0847796	0.125621	0.131734	0.110962	0.139094	0.107272	0.0878322	0.0820087	0.0816983	0.234134(TRUE)	-83998
NCU01811	1.40105	1.37477	1.43411	1.49395	2.00489	1.283	1.11981	1	0.269387	0.262705	0.282673	0.278105	0.334428	0.235091	0.20782	0.221256	0.299359	0.276118	0.2965	0.305052	0.357478	0.26737	0.273248	0.263232	0.248949(TRUE)	-8375.76
NCU01812	1.00924	1.36154	1	3.87985	2.11794	3.01321	5.24329	4.91894	0.331683	0.365051	0.321953	0.641221	0.388843	0.516166	0.656291	0.661735	0.400172	0.423259	0.382706	0.624274	0.525309	0.58758	0.671824	0.760575	0.232733(TRUE)	-8988.8
NCU01813	1.40467	1.65647	1.73784	1.86507	1.4635	1.26739	1.08513	1	0.0559298	0.0565802	0.0606839	0.0738327	0.0554688	0.0553281	0.0462499	0.0521694	0.0573722	0.0526225	0.0569267	0.0639361	0.0511185	0.0548927	0.0520287	0.0471012	0.410511(TRUE)	-171257
NCU01814	1	1.31941	1.42196	1.61947	1.26469	1.52587	1.28467	1.29733	0.086907	0.0901258	0.0902828	0.0998096	0.0897479	0.105742	0.093177	0.0898156	0.0849111	0.0938886	0.0934842	0.106211	0.0901289	0.0964624	0.0906072	0.0913833	0.271471(TRUE)	-59619.6
NCU01815	1.7487	1.6734	1.36658	1	1.228	1.36829	1.59119	1.51142	0.0456052	0.0452874	0.0384351	0.038308	0.0354303	0.0411539	0.0426395	0.0444652	0.0509424	0.0447335	0.0394193	0.0381956	0.0389669	0.0396207	0.0435422	0.0437829	0.478679(TRUE)	-284556
NCU01816	1.49517	2.59752	2.37147	1.50306	1.1615	1	1.55847	1.46538	0.0881089	0.0915813	0.0991563	0.0928058	0.0736512	0.0648798	0.085888	0.0848167	0.0897943	0.119113	0.104821	0.0850754	0.070042	0.0756056	0.086149	0.0801436	0.259359(TRUE)	-98757.2
NCU01817	1.0463	1.3426	1.21782	1	1.07731	1.10746	1.2439	1.50788	0.0456442	0.0502572	0.0443203	0.0438017	0.0488685	0.0494299	0.0476465	0.0466911	0.0491837	0.0455066	0.0561804	0.045798	0.0436073	0.0466566	0.0471897	0.0536857	0.170771(TRUE)	-163929
NCU01818	1.04407	1	1.71072	1.13018	2.32831	3.67708	4.01283	4.28109	0.0824211	0.0840205	0.106158	0.0864675	0.123517	0.160371	0.142211	0.150626	0.0900513	0.0883466	0.122618	0.0958812	0.123214	0.138527	0.146685	0.160026	0.21021(TRUE)	-106127
NCU01819	1.23118	1.10877	1.46851	1	1.09218	1.61786	2.16806	1.7744	0.115935	0.101635	0.112865	0.0984487	0.0975266	0.114769	0.134466	0.127743	0.120848	0.107475	0.112611	0.102537	0.102828	0.12542	0.127694	0.125959	0.33954(TRUE)	-45711.9
NCU01820	1.23183	1.85877	1.45215	1.07584	1.32681	1.39529	1.26649	1	0.0282159	0.031091	0.0293519	0.0267272	0.0292077	0.0268011	0.0271323	0.0263566	0.0291189	0.0318425	0.0332274	0.0260218	0.0276624	0.0291532	0.0314962	0.025111	0.395996(TRUE)	-502256
NCU01821	1.58765	2.40892	2.24388	1.46354	1.13633	1	1.17656	1.10386	0.0640988	0.0675934	0.0542512	0.053176	0.0488971	0.045759	0.0427539	0.0472591	0.054399	0.0655262	0.0704583	0.0547455	0.0469043	0.0483076	0.0465692	0.0487964	0.200501(TRUE)	-199640
NCU01822	1.39524	2.41534	1.18664	1	1.11514	1.2316	1.81701	1.40714	0.0893931	0.106557	0.0830705	0.0758768	0.0716134	0.0875436	0.0875265	0.087857	0.0985042	0.124808	0.0874789	0.0885358	0.0852782	0.0935962	0.101722	0.0906096	0.310611(TRUE)	-69783.6
NCU01823	1.02838	1.03405	1.13404	1.15675	1	1.06639	1.15793	1.1607	0.0360642	0.0379511	0.0375618	0.037122	0.0359492	0.0336507	0.0353761	0.0358448	0.0379668	0.0362494	0.0396816	0.0397387	0.0333607	0.0370934	0.0308132	0.0418978	0.161061(TRUE)	-240282
NCU01824	1.37794	3.24207	2.57873	1.22062	3.50534	2.27178	1.18474	1	0.0401642	0.055163	0.0552718	0.0371579	0.057662	0.0455393	0.0322778	0.036603	0.0384636	0.0568471	0.0539402	0.0408582	0.0557648	0.0510996	0.0358566	0.033213	0.344344(TRUE)	-480242
NCU01826	1.6071	2.15832	1.69546	1	2.32407	1.96975	1.53764	1.46803	0.0591581	0.0639004	0.066717	0.0463827	0.0615981	0.060041	0.0548983	0.0569632	0.0623717	0.0624567	0.0599282	0.0466396	0.0641066	0.0632286	0.0515126	0.0599985	0.402503(TRUE)	-224853
NCU01827	3.26921	1.92159	4.1142	2.93459	1.60842	1.4412	1.1981	1	0.0486812	0.0405675	0.0573363	0.048864	0.0360268	0.0343819	0.0301829	0.0325394	0.0509923	0.035082	0.0455968	0.0495482	0.0355459	0.033851	0.0297296	0.0324324	0.242843(TRUE)	-597307
NCU01828	1.826	1.42839	1.63774	1.01577	1.26477	1.233	1.18982	1	0.180725	0.150156	0.145026	0.131423	0.138136	0.143412	0.132725	0.128489	0.178628	0.144855	0.163469	0.132311	0.148608	0.141055	0.129422	0.149272	0.384785(TRUE)	-25056.9
NCU01829	1.72262	1.29356	1.97436	1.9808	1.09135	1.00373	1	1.07623	0.0884927	0.0668654	0.0817565	0.0942482	0.065553	0.0690722	0.0642173	0.0657173	0.0913268	0.0720625	0.0959121	0.0860181	0.0642924	0.0644426	0.0620948	0.0806974	0.25035(TRUE)	-91076
NCU01830	4.53213	1	18.8249	37.045	4.72349	4.48425	11.8249	18.6497	0.339339	0.134331	0.607877	0.873371	0.296472	0.301671	0.581999	0.663718	0.286538	0.171317	0.593425	0.851123	0.316777	0.311637	0.474344	0.676921	0.164565(TRUE)	-156815
NCU01831	2.43377	2.21622	2.11851	1	1.96062	1.80725	3.18637	4.28478	0.18952	0.176458	0.181999	0.123813	0.163927	0.166528	0.20156	0.251347	0.229689	0.191304	0.191406	0.145871	0.175551	0.188424	0.218411	0.242102	0.306807(TRUE)	-45516.6
NCU01833	1.07821	1	1.29804	2.07023	1.32891	1.94289	1.93897	2.03399	0.0469258	0.0379842	0.0498382	0.0592087	0.0460105	0.0595696	0.053262	0.0593499	0.0435379	0.046901	0.0502311	0.0625888	0.050215	0.0540353	0.0565681	0.059114	0.44024(TRUE)	-234467
NCU01834	5.12941	1	4.00981	3.86407	1.86806	1.78521	1.83971	1.32682	1.56572	0.589137	1.32443	1.32475	0.845466	0.876775	0.865231	0.73458	1.72878	0.966657	1.74839	1.6554	1.2228	1.34295	1.24735	1.23423	0.424324(TRUE)	-1575.66
NCU01835	1.88255	2.64416	2.02932	2.58821	2.35389	2.25887	1.62025	1	0.0341797	0.0382347	0.0320956	0.0390111	0.0349077	0.0344738	0.0267601	0.0229172	0.0340638	0.0328426	0.0310887	0.0364833	0.0399903	0.0334602	0.0295373	0.0249355	0.263463(TRUE)	-868087
NCU01837	2.04045	1.16712	1	4.27656	1.37825	1.20297	2.2672	2.35648	0.707234	0.487505	0.43943	0.892823	0.55893	0.434845	0.669137	0.669797	0.721637	0.557397	0.657484	1.06154	0.648392	0.646475	0.830058	0.871177	0.40981(TRUE)	-2973.24
NCU01838	1.61472	1.92636	1.60138	1.28978	2.17812	2.26306	1.31172	1	0.0349362	0.0351833	0.0330534	0.0341079	0.0413322	0.040404	0.0297544	0.0309837	0.0352788	0.0394247	0.038345	0.0329735	0.036089	0.0385661	0.0312769	0.0273862	0.2999(TRUE)	-469606
NCU01839	1	1.10436	1.1741	1.05006	1.41062	1.74641	2.15877	2.52592	0.0450013	0.0519693	0.0445305	0.0477835	0.0453889	0.0553112	0.060144	0.0616523	0.0482641	0.0420434	0.0579711	0.0513523	0.0576066	0.0560854	0.065065	0.0742562	0.15005(TRUE)	-205633
NCU01840	1.16489	1	1.17438	1.2277	1.16925	1.60743	6.69752	8.31429	0.103555	0.0826492	0.0971458	0.103324	0.0881217	0.106743	0.194651	0.227833	0.108796	0.0970529	0.107616	0.10202	0.0997483	0.128279	0.202296	0.224647	0.292092(TRUE)	-102682
NCU01841	1.23207	1.56318	1.33969	1.52784	1.24973	1.59269	1	1.11027	0.278948	0.301392	0.288822	0.30644	0.278962	0.29197	0.236076	0.265428	0.328545	0.33596	0.317772	0.342957	0.329647	0.379178	0.294483	0.294457	0.271371(TRUE)	-7285.64
NCU01842	1.31834	2.16281	2.11888	1	2.15973	1.77566	2.13567	2.43996	0.115403	0.148863	0.166756	0.111752	0.14887	0.135386	0.137481	0.173521	0.129561	0.138298	0.145845	0.109584	0.144209	0.139366	0.14716	0.165461	0.338939(TRUE)	-56129.8
NCU01843	1.17816	1.90972	1.22978	1.00591	1.13556	1.08622	1.09315	1	0.0432519	0.0491167	0.0438688	0.0372422	0.0396685	0.0403987	0.0362369	0.038969	0.0490075	0.0527285	0.0392018	0.048503	0.0325177	0.0359739	0.0396588	0.0367692	0.162563(TRUE)	-225310
NCU01844	1.14126	1.15922	1.17647	1.01956	1.10886	1	1.30024	1.36627	0.120316	0.114123	0.114738	0.115584	0.109842	0.110046	0.115212	0.128044	0.126443	0.126146	0.12756	0.119157	0.131384	0.122208	0.128098	0.145455	0.366466(TRUE)	-28002
NCU01845	1.03681	1.82673	1.59125	4.41564	1.13239	1.14657	1.00413	1	0.0622739	0.0683667	0.0661943	0.088387	0.0572982	0.058969	0.0516303	0.052645	0.058204	0.0551832	0.0695596	0.0938175	0.0622228	0.0588404	0.048121	0.0581721	0.192492(TRUE)	-153592
NCU01848	14.5957	1	0	2.35635	0	2.22994	0	2.31378	4.64134	0.857141	0	1.61142	0	1.50358	0	1.61997	4.74072	2.10144	0	2.90351	0	2.88378	0	2.92877	0.377077(TRUE)	-474.022
NCU01849	1.48647	1.06715	1.78866	3.10565	1.60005	1.0249	1	1.51493	0.283146	0.230145	0.264767	0.407952	0.274511	0.241756	0.202688	0.250463	0.29598	0.221656	0.341785	0.313229	0.306871	0.26396	0.227259	0.311333	0.225826(TRUE)	-10062.8
NCU01850	1.22192	1.18806	1.34453	2.0718	1.16648	1	1.16137	1.36476	0.0857385	0.0716573	0.084322	0.0972812	0.0798657	0.0719567	0.0744822	0.0831264	0.0807396	0.0801606	0.0829803	0.118216	0.073547	0.0762188	0.0770137	0.0876048	0.274474(TRUE)	-69508.2
NCU01851	1.60311	1	1.45392	1.25184	1.83387	2.76345	2.51092	3.27265	0.402096	0.266267	0.359472	0.333053	0.371334	0.463729	0.465476	0.563789	0.392848	0.328732	0.381082	0.398342	0.435064	0.554167	0.505397	0.55404	0.264364(TRUE)	-7377.65
NCU01853	6.65087	1	3.59568	1.65773	1.81074	1.17677	1.95797	2.48686	0.46732	0.1786	0.325091	0.226874	0.214541	0.189894	0.237812	0.311713	0.438351	0.213746	0.331525	0.262841	0.271473	0.22188	0.267617	0.311064	0.365866(TRUE)	-23496.3
NCU01854	1.14471	1.37437	1.01547	1.24173	1	1.07526	1.17329	1.12451	0.0474793	0.0447009	0.0414524	0.0478192	0.0381974	0.0432639	0.0396842	0.0428399	0.0487378	0.0457477	0.0455255	0.0446466	0.040492	0.0447706	0.0426404	0.0478973	0.206406(TRUE)	-181667
NCU01855	1.35408	1.16585	1.11653	1.04225	1	1.71055	4.30131	6.55744	0.122809	0.102964	0.105364	0.105819	0.109228	0.130622	0.17564	0.216769	0.133074	0.115178	0.112367	0.11095	0.1051	0.128162	0.191568	0.249633	0.31982(TRUE)	-59829.7
NCU01856	1.37621	1.81361	2.16535	2.68865	1.21068	1.02552	1.12044	1	0.0397473	0.0380922	0.0429044	0.0473236	0.0332013	0.0302092	0.0313986	0.0307028	0.0386665	0.0437017	0.0430785	0.0485785	0.0331518	0.0324817	0.0333799	0.0329284	0.277978(TRUE)	-392129
NCU01857	1.86454	1.88471	1.95864	2.09183	1.46079	1.49454	1.19802	1	0.0907969	0.0785361	0.0729844	0.0865204	0.0710994	0.0810082	0.0607028	0.0596242	0.0769324	0.078138	0.0832029	0.0895245	0.0702776	0.0675717	0.0579287	0.0611692	0.227528(TRUE)	-128530
NCU01858	1.57625	3.17421	2.51358	1	1.80835	1.66588	1.38051	1.53461	0.233175	0.303753	0.259425	0.168729	0.26697	0.237739	0.210145	0.230614	0.242549	0.297082	0.27927	0.205493	0.249384	0.231955	0.238347	0.256491	0.173674(TRUE)	-17614.5
NCU01859	2.47671	2.62164	2.25443	1.28798	1.71895	1.23273	1.28503	1	0.0513175	0.052699	0.0467403	0.0431124	0.0376782	0.0430214	0.0389862	0.0351701	0.0583847	0.0469587	0.0508748	0.0433555	0.0457509	0.0430358	0.0420006	0.0383292	0.151451(TRUE)	-334953
NCU01860	1.35419	1.46528	1.8138	1	1.49178	1.33784	1.43168	1.37453	0.160278	0.166855	0.175824	0.136962	0.164795	0.144382	0.146497	0.16008	0.168768	0.163944	0.194031	0.157308	0.1709	0.166099	0.159364	0.179558	0.421221(TRUE)	-25053.2
NCU01861	1.80565	1	8.76626	1.82751	1.12773	6.6569	36.9844	58.6671	0.26139	0.188892	0.616412	0.274226	0.187468	0.427644	1.0942	0.903645	0.288933	0.195691	0.563065	0.300476	0.223297	0.487902	1.00184	1.04468	0.257357(TRUE)	-109876
NCU01862	1.31788	1.11909	1	1.37928	1.78164	2.00426	1.80232	1.42438	0.0505197	0.046359	0.048638	0.0516091	0.0598236	0.0679567	0.0561515	0.0522116	0.0542436	0.0465944	0.0493936	0.0544938	0.0594369	0.056874	0.0593264	0.0638776	0.165966(TRUE)	-192403
NCU01863	12.6776	1	0	3.6511	1.01732	0	1.58449	1.05448	4.03164	0.849848	0	2.20655	0.868287	0	1.21822	0.89526	4.87117	2.09832	0	3.22801	2.31869	0	2.44358	2.4359	0.289389(TRUE)	-447.347
NCU01865	1.11649	1	1.15798	2.07431	1.03501	1.83808	1.3404	1.41299	0.114489	0.097965	0.105732	0.14548	0.103341	0.134303	0.107302	0.118048	0.124064	0.1059	0.117424	0.15452	0.106154	0.138718	0.118776	0.129058	0.376476(TRUE)	-38236.2
NCU01866	1.8424	1	1.11275	1.04497	2.93545	1.70327	4.74604	5.51902	0.434876	0.317554	0.338356	0.305623	0.524245	0.379403	0.660729	0.644737	0.52145	0.328436	0.411708	0.396582	0.591328	0.469391	0.64946	0.818592	0.255455(TRUE)	-8429.75
NCU01867	2.3894	1	1.85405	3.07056	1.62551	2.23573	1.5905	2.15795	0.341354	0.189192	0.272516	0.35935	0.237579	0.300632	0.254777	0.361091	0.378206	0.261584	0.322077	0.362374	0.288271	0.367313	0.292504	0.342029	0.178478(TRUE)	-14131.8
NCU01868	2.21735	2.16906	1.73899	1.9244	1.59791	1.59412	1.53949	1	0.0907752	0.100658	0.080895	0.0925706	0.075251	0.0846096	0.0751568	0.0639061	0.095182	0.0937274	0.0918548	0.0902549	0.0814052	0.0780216	0.0768289	0.0692127	0.187187(TRUE)	-116696
NCU01869	1.79815	2.37793	1.27875	1.38396	1	1.12274	8.20506	11.873	0.121083	0.150697	0.110636	0.117731	0.0923093	0.100898	0.224883	0.279189	0.129445	0.149228	0.112178	0.113704	0.0914988	0.109217	0.249418	0.332151	0.189189(TRUE)	-109708
NCU01870	1.8456	1	1.31862	3.25786	1.12743	1.71523	2.24841	2.58229	0.25032	0.162482	0.205576	0.318181	0.179261	0.239152	0.244508	0.249972	0.274889	0.210211	0.235398	0.327635	0.214644	0.3134	0.290683	0.301468	0.166166(TRUE)	-18101.4
NCU01872	1.86325	1	1.44453	1.89825	1.39743	2.60919	2.33335	1.81748	0.407957	0.282438	0.313314	0.425937	0.322221	0.461852	0.353215	0.362185	0.441024	0.337896	0.407542	0.443422	0.380657	0.473917	0.449675	0.45432	0.269469(TRUE)	-7433.48
NCU01873	1	2.06837	1.61135	20.3439	1.71013	1.30483	1.09706	1.47911	0.11087	0.131612	0.115767	0.338726	0.129396	0.0981782	0.101815	0.124081	0.0972547	0.146549	0.136574	0.283386	0.132984	0.118918	0.108185	0.117742	0.282983(TRUE)	-110236
NCU01874	1.67317	1.32009	1.55147	6.54216	1.07935	1	1.25089	1.81442	0.138178	0.106059	0.120589	0.211752	0.102886	0.100316	0.112066	0.136574	0.141571	0.119283	0.126194	0.249322	0.12171	0.107114	0.113424	0.140101	0.363564(TRUE)	-55321.5
NCU01875	8.93067	3.26532	2.75131	5.18366	4.41468	0	1.41638	1	3.6962	1.84805	1.7901	2.71685	2.49175	0	1.05986	0.822447	4.48637	3.23662	2.8973	3.80452	2.97731	0	2.24881	2.48219	0.184184(TRUE)	-644.173
NCU01876	28.7504	1.95084	1	2.8878	5.57298	15.1753	58.6201	88.6695	6.43083	1.26256	0.873919	1.84001	2.72314	5.38213	9.34535	9.67845	7.60865	3.56563	2.43335	3.02415	3.79513	6.13646	8.00861	9.34712	0.298298(TRUE)	-4766.12
NCU01877	6.62662	1.1158	1.28506	1	4.12196	5.63527	13.8696	21.2951	1.62388	0.58017	0.62906	0.548891	1.18099	1.39372	2.44956	2.82958	1.76863	0.831776	1.00617	0.75612	1.48945	1.92606	2.36076	2.71955	0.274474(TRUE)	-6025.37
NCU01878	1.52334	1.85674	1.44962	1	2.00148	1.97421	1.84423	1.76463	0.0555254	0.059359	0.0585096	0.0484902	0.0646995	0.0575699	0.0589959	0.0628032	0.0592199	0.0626979	0.0603495	0.0598687	0.0606822	0.0643959	0.0621631	0.0672805	0.215015(TRUE)	-209233
NCU01879	1.12177	1	1.46704	2.14558	1.19293	1.1287	1.26115	1.65949	0.0415011	0.0347692	0.0451834	0.055632	0.0401152	0.0413936	0.0417132	0.0467019	0.0473758	0.0385	0.0497434	0.0590527	0.0417924	0.0422169	0.0411302	0.0525918	0.161061(TRUE)	-230655
NCU01880	2.85644	1.71686	2.58317	1.49312	1.52649	1.62988	1	5.66696	0.336283	0.230775	0.328152	0.236974	0.232469	0.237951	0.204235	0.389538	0.340698	0.246474	0.368688	0.272366	0.254733	0.291021	0.211509	0.394213	0.160961(TRUE)	-17995.1
NCU01881	3.1268	2.4145	3.1764	2.24537	2.20613	1.69204	1.19871	1	0.0467585	0.0453405	0.0489186	0.0451869	0.0479378	0.0377621	0.0305166	0.0316067	0.0517034	0.0441808	0.0514094	0.0394194	0.0410114	0.0367901	0.0343143	0.0317156	0.271972(TRUE)	-573648
NCU01882	2.23354	6.67052	1	2.22633	1.59184	2.29824	1.80442	1.06621	0.0487368	0.0624791	0.0333534	0.0485962	0.0401405	0.0503558	0.0437577	0.0346867	0.0500181	0.0827522	0.0333832	0.0535743	0.0410487	0.0497806	0.0413397	0.0373742	0.36036(TRUE)	-494319
NCU01883	1.63367	1	1.33535	1.24221	1.19779	1.33882	2.03913	2.92253	0.0659416	0.0517598	0.0543068	0.0574483	0.0660503	0.0607782	0.0699901	0.0894982	0.0837525	0.0529434	0.066064	0.0662366	0.0520167	0.0682734	0.0734529	0.0838175	0.16046(TRUE)	-155818
NCU01884	1.16661	1.6173	1.8176	1	1.31372	1.62494	2.69308	2.98203	0.182967	0.202849	0.225096	0.168226	0.186253	0.193464	0.268026	0.27401	0.197147	0.223377	0.234841	0.183	0.210953	0.220113	0.27813	0.288699	0.152953(TRUE)	-21209.1
NCU01886	1.09269	1.0963	1.60149	1.16588	1.30533	1.3071	1	1.2014	0.0260855	0.0242602	0.0305204	0.0269449	0.0290063	0.0254294	0.0240798	0.0279064	0.0270409	0.0279489	0.032766	0.0283269	0.0279209	0.0291925	0.0283736	0.0277388	0.281982(TRUE)	-458891
NCU01888	1.20049	1.12605	1.14139	1	1.69427	2.09517	4.21728	6.78057	0.122275	0.10856	0.107423	0.106634	0.129079	0.15118	0.217533	0.254391	0.125501	0.119813	0.128151	0.130274	0.148707	0.157838	0.205364	0.252289	0.312713(TRUE)	-61041.9
NCU01889	1.70488	1	1.48405	1.21766	1.01007	1.9117	2.18483	3.30508	0.13928	0.10833	0.141569	0.116051	0.104128	0.150579	0.139193	0.192026	0.157833	0.120085	0.126426	0.135635	0.113032	0.140703	0.158293	0.177096	0.340541(TRUE)	-42641.9
NCU01891	1.9043	1	1.50505	2.73551	1.41436	2.56892	5.24902	6.29559	0.131004	0.0910214	0.113722	0.148358	0.100609	0.144413	0.198796	0.222265	0.138309	0.103235	0.112233	0.155906	0.116739	0.147656	0.174234	0.255976	0.246446(TRUE)	-93755.4
NCU01893	2.52785	1.4483	2.43147	3.9834	1.00532	1	1.35729	1.63413	0.0910581	0.0626626	0.07595	0.103203	0.0561846	0.0551608	0.0588514	0.0693032	0.0977212	0.0573184	0.0912539	0.117723	0.0564985	0.0584659	0.0627701	0.0748626	0.186887(TRUE)	-171039
NCU01894	1.24822	1.30006	1.34038	1.5643	1.01679	1.03151	1	1.20009	0.0600151	0.0610057	0.0580181	0.0594923	0.0534616	0.0554606	0.0556687	0.0656345	0.0610005	0.059364	0.0707703	0.0687203	0.0485931	0.057331	0.0489712	0.0551791	0.243644(TRUE)	-116657
NCU01895	1.08116	1.00238	1.6088	1.63651	1	1.4527	1.17971	1.25275	0.0381502	0.0332633	0.0424312	0.0446046	0.0330593	0.039151	0.0342225	0.0328514	0.0360487	0.0359246	0.0386606	0.0458051	0.0348284	0.0425303	0.0377856	0.037782	0.380881(TRUE)	-284436
NCU01896	1.33017	1	1.16601	1.23272	1.09144	1.6506	1.35909	1.09686	0.0786559	0.076138	0.0756914	0.0831297	0.0702305	0.0910554	0.0788407	0.0747771	0.0887352	0.0712312	0.0827493	0.0879402	0.0742773	0.091867	0.0799765	0.0816493	0.237938(TRUE)	-70656.6
NCU01897	4.24147	5.33727	2.79257	8.04346	1	1.24127	2.00027	1.68681	0.470307	0.472867	0.345957	0.571256	0.199514	0.228511	0.272	0.291253	0.44647	0.495505	0.395446	0.598197	0.245875	0.272401	0.32663	0.338589	0.408509(TRUE)	-22711
NCU01898	3.7193	4.10911	2.1151	15.1993	1.08233	1.20654	1.56934	1	0.219663	0.241151	0.190956	0.371735	0.118941	0.135271	0.146503	0.112837	0.241678	0.227211	0.179503	0.347214	0.123116	0.130845	0.137352	0.137934	0.267568(TRUE)	-76050.8
NCU01899	1.63727	1	2.28166	4.98505	4.15674	4.90398	4.86119	5.58529	0.20684	0.135658	0.224079	0.275707	0.298599	0.304882	0.323975	0.371957	0.219338	0.158315	0.217411	0.317388	0.267778	0.302289	0.310907	0.326671	0.331532(TRUE)	-52391.7
NCU01900	4.99461	2.29742	1.938	1	8.01239	3.51243	2.07551	1.41037	0.308743	0.202089	0.171793	0.129093	0.367174	0.249811	0.182831	0.159486	0.27995	0.193167	0.194709	0.141653	0.296569	0.246423	0.171838	0.162051	0.312613(TRUE)	-55753.6
NCU01901	1	1.40559	1.27286	2.17592	1.15302	1.34219	1.11515	1.23176	0.045389	0.040787	0.0406676	0.0537639	0.0377919	0.0428671	0.0396051	0.0432579	0.0385577	0.0441144	0.0456135	0.0526	0.0367471	0.0463342	0.0446318	0.0444591	0.181081(TRUE)	-229441
NCU01902	1.63865	3.31234	1.84761	1.24994	1.61447	1.54301	1.32668	1	0.0904314	0.102864	0.0900858	0.0764596	0.0842559	0.0820047	0.081859	0.0704739	0.0918902	0.112783	0.0953519	0.083055	0.0866768	0.0923639	0.070571	0.0765118	0.274975(TRUE)	-102080
NCU01904	1.34878	1	2.30921	2.02796	1.565	1.88181	2.21533	3.39392	0.137704	0.110298	0.168593	0.160679	0.132399	0.150955	0.168127	0.205505	0.132069	0.124788	0.168183	0.158343	0.141676	0.156595	0.157962	0.200119	0.323724(TRUE)	-46591.6
NCU01905	1.73214	1	4.42281	4.08388	3.54031	3.91012	5.25842	10.0917	0.222104	0.183043	0.347088	0.330551	0.307375	0.327872	0.394414	0.50785	0.300868	0.199987	0.377956	0.363926	0.319818	0.387115	0.395499	0.579153	0.361361(TRUE)	-42294.1
NCU01906	6.50768	3.98457	4.36936	3.49925	2.98348	1.6139	1.21676	1	0.259553	0.210937	0.209629	0.210346	0.183841	0.145413	0.120686	0.106089	0.276361	0.212172	0.21296	0.226242	0.183538	0.15868	0.130942	0.13191	0.283183(TRUE)	-69460.3
NCU01907	1.72774	2.63475	1.85172	1.56034	1.6706	1.56447	1.42701	1	0.0993929	0.116786	0.0981668	0.0981031	0.0911217	0.100055	0.084328	0.0748269	0.111175	0.118204	0.112769	0.0994007	0.0929116	0.103109	0.0942138	0.0881386	0.244044(TRUE)	-78855.2
NCU01908	1	1.06029	1.10136	2.39912	1.08993	1.31075	1.22436	1.27626	0.0463359	0.0455215	0.0541672	0.0710691	0.0458459	0.0595301	0.0489495	0.0548663	0.0535548	0.055166	0.0585362	0.0775802	0.048337	0.0494989	0.0524854	0.0552794	0.165065(TRUE)	-152262
NCU01910	1.00254	1.06684	1.17815	1.33994	1	1.40013	1.18315	1.04934	0.0405148	0.0318201	0.0421348	0.046895	0.0398197	0.0394471	0.0355112	0.0400523	0.039153	0.0379099	0.0427368	0.0391207	0.0338025	0.0425495	0.0453782	0.0428951	0.173674(TRUE)	-215632
NCU01911	1	1.13982	1.58349	5.69638	1.71253	2.23644	1.97955	2.20894	0.0653186	0.0549218	0.0747237	0.116395	0.074501	0.0790985	0.064106	0.0782902	0.058558	0.0578619	0.0642368	0.0959899	0.0697981	0.093094	0.0721607	0.0781142	0.186186(TRUE)	-190508
NCU01912	1.10938	1.68626	1.43758	1.65002	1.34653	1.37826	1.16479	1	0.0242228	0.0281778	0.0238148	0.0270578	0.025115	0.0277922	0.0229748	0.0238628	0.0244156	0.023933	0.024826	0.0269375	0.024966	0.0255111	0.0237896	0.0231538	0.277878(TRUE)	-689337
NCU01913	1.40186	2.03244	1.43874	1.1527	1.48374	1.38768	1.26891	1	0.066619	0.0786206	0.0725573	0.0604896	0.063901	0.069913	0.0657045	0.0588009	0.0752728	0.0808407	0.0749246	0.0695619	0.0734997	0.0800313	0.0707814	0.0664986	0.246847(TRUE)	-101111
NCU01914	1.27721	1.21408	1.04594	1.244	1.06026	1.00244	1.03322	1	0.0394824	0.0362946	0.0379784	0.0396555	0.0350324	0.0346581	0.0363117	0.0386798	0.0429252	0.0389827	0.035584	0.0402458	0.0362482	0.034275	0.0362611	0.0385497	0.345746(TRUE)	-241375
NCU01916	2.48084	1	1.4782	2.30597	2.40835	3.03029	2.95385	5.37838	0.324358	0.187323	0.258747	0.32003	0.35292	0.366184	0.316742	0.442741	0.390305	0.235538	0.289943	0.368317	0.324583	0.34898	0.408027	0.506503	0.165465(TRUE)	-17266.3
NCU01917	2.10112	1.06034	1	2.11611	1.89196	3.35846	4.0966	4.33483	0.283383	0.189575	0.181552	0.291348	0.238525	0.334905	0.350851	0.379819	0.299228	0.207185	0.224116	0.304423	0.29326	0.318276	0.338976	0.372378	0.346246(TRUE)	-22904.2
NCU01918	1.68476	2.06333	1.34774	1.14917	1.51766	1.28944	1.30176	1	0.0686531	0.0791692	0.0568214	0.0528518	0.0591612	0.0591232	0.0565578	0.0526982	0.0640633	0.0749339	0.0570425	0.0528283	0.0528991	0.055969	0.0597325	0.0487601	0.167568(TRUE)	-167400
NCU01919	1.78222	2.48147	1.69408	1	1.44468	1.50498	1.52703	1.14016	0.0608714	0.0607929	0.062842	0.0487911	0.0520293	0.0524655	0.0497775	0.0464529	0.063406	0.0731143	0.0569532	0.0482441	0.0605943	0.0629196	0.0498636	0.0553373	0.173373(TRUE)	-193511
NCU01920	1.85408	1.99854	1.37862	1.74956	1.53382	1.40002	1.33204	1	0.232711	0.186933	0.197435	0.201926	0.181924	0.186762	0.178849	0.166622	0.229433	0.22812	0.206179	0.235057	0.217761	0.212279	0.162793	0.156211	0.165165(TRUE)	-19314
NCU01922	2.44887	3.19663	1.83718	1.12464	1.05741	1.17253	1.18602	1	0.233416	0.230504	0.186926	0.149109	0.1336	0.147728	0.146693	0.149038	0.228605	0.269871	0.191395	0.168325	0.155557	0.1648	0.162655	0.156097	0.444144(TRUE)	-25824.7
NCU01923	3.77644	1.54191	1.4707	1.84306	1.97116	1	2.24021	4.62351	1.30444	0.744253	0.709659	0.808669	0.889521	0.588526	0.951419	1.36425	1.44204	1.03425	1.02808	1.15423	1.126	0.920224	1.18031	1.66119	0.364464(TRUE)	-1705.42
NCU01924	1.49889	1	1.65905	1.67535	1.51507	1.40209	1.3447	1.61195	0.0426915	0.038283	0.0452319	0.0589427	0.0494302	0.0443535	0.0452584	0.0469308	0.0507237	0.0341791	0.0475908	0.0494741	0.0414448	0.0440085	0.0389132	0.0467745	0.155055(TRUE)	-262024
NCU01926	1	1.48077	1.25403	1.59311	5.45889	10.2417	5.74285	3.37524	0.12876	0.135131	0.128629	0.148982	0.248447	0.294171	0.240968	0.191795	0.131434	0.141855	0.141611	0.150467	0.264051	0.27825	0.244484	0.224142	0.224625(TRUE)	-82104.9
NCU01927	1.48996	1.52263	1.45363	1.15755	1.49087	1.51135	1.14078	1	0.0638237	0.0676296	0.0651376	0.0605823	0.0578726	0.0571746	0.058575	0.0506748	0.0712826	0.0637636	0.0635054	0.0585789	0.0630228	0.0627586	0.0523967	0.0528828	0.196797(TRUE)	-137978
NCU01928	1.19265	1.72033	1.34389	1.52877	1.03119	1	1.0551	1.26932	0.0731636	0.0932622	0.0689942	0.0965116	0.0699734	0.0711001	0.0715647	0.0821604	0.082226	0.0892703	0.0858881	0.0922644	0.0784605	0.0742775	0.0682157	0.0855461	0.273273(TRUE)	-77271
NCU01929	1.06591	1.51931	1.25409	1	1.03469	1.16569	1.52103	1.60036	0.0555582	0.0489202	0.0509684	0.0491966	0.0527094	0.0443602	0.0535835	0.0577681	0.0529581	0.0570177	0.0561931	0.0512702	0.05023	0.0507771	0.054789	0.058026	0.23043(TRUE)	-160729
NCU01930	1.28347	1.83882	1.36436	1.0273	1.16409	1	1.33961	1.29297	0.0723806	0.0747007	0.0767844	0.0692538	0.0611766	0.0637138	0.070665	0.069603	0.0816489	0.0889189	0.0779057	0.0678999	0.0683358	0.0650185	0.067002	0.0738144	0.239039(TRUE)	-90822.4
NCU01931	1.70992	1.07528	1.08695	1.10017	1.15629	1.2601	1.00827	1	0.105284	0.0859747	0.082107	0.0917398	0.0826539	0.0838758	0.079782	0.0815774	0.116425	0.0844623	0.0953036	0.0942681	0.0858396	0.0941031	0.0839306	0.0876739	0.345846(TRUE)	-51579
NCU01932	1	1.26033	1.47703	1.71514	1.17673	1.14046	1.31833	1.45066	0.051267	0.0500703	0.0610499	0.0660255	0.0538562	0.0530683	0.0515737	0.0576739	0.0595654	0.0571164	0.0704688	0.0637995	0.0578139	0.063587	0.0639314	0.0662129	0.197097(TRUE)	-137836
NCU01935	1.92255	1.256	1	1.3505	1.32441	1.3423	1.70006	1.35099	0.10927	0.0808376	0.0757311	0.0849639	0.0799718	0.0901527	0.0881544	0.0884802	0.109124	0.0837966	0.0794338	0.0900056	0.0889358	0.0932183	0.0934289	0.0912026	0.317918(TRUE)	-69972.5
NCU01936	1.55731	1.18962	1.37863	1.72739	1.17628	1.28412	1.22486	1	0.103458	0.0931702	0.0947443	0.115685	0.0908121	0.0968074	0.0873905	0.0875323	0.109153	0.0949208	0.110186	0.110449	0.0908201	0.0974037	0.099483	0.0987097	0.339339(TRUE)	-52605.3
NCU01938	1.53687	1.49239	1.55964	2.05809	1.58912	1.65993	1.28351	1	0.0530199	0.0565783	0.0488695	0.0601778	0.049255	0.0591614	0.0475863	0.0457583	0.0554125	0.0574536	0.0574575	0.0627137	0.056618	0.059732	0.0514318	0.04186	0.163864(TRUE)	-215490
NCU01939	1.44894	1.59164	1.54177	1.30257	1.51564	1.47051	1.31754	1	0.0416118	0.0381535	0.0420177	0.0372026	0.0356455	0.0421817	0.0322522	0.0338958	0.0447855	0.0436369	0.0408303	0.0427282	0.044499	0.0416931	0.0411061	0.0381694	0.416717(TRUE)	-304503
NCU01940	1	1.0949	1.44588	2.37222	1.37264	1.77412	2.94628	3.90872	0.0509254	0.0473167	0.058031	0.07122	0.0524742	0.0644579	0.083211	0.106767	0.0532274	0.05008	0.0590049	0.0726542	0.0624458	0.0627563	0.0739684	0.0858559	0.425926(TRUE)	-226638
NCU01942	12.0772	1	3.06533	6.83698	3.20745	1.89847	3.29061	2.02102	2.59633	0.702551	1.43768	2.23928	1.501	1.09965	1.39155	1.15388	3.14011	1.36842	2.13392	2.78567	2.05096	1.75555	2.03659	1.75022	0.488789(TRUE)	-1602.43
NCU01944	1.7298	1.16776	1.3165	1	2.1412	2.03236	2.83378	3.05784	0.133736	0.108952	0.112484	0.108007	0.148918	0.132286	0.151024	0.164092	0.151534	0.128238	0.121624	0.108618	0.138226	0.145433	0.161935	0.178204	0.253954(TRUE)	-57286.5
NCU01947	1.05979	1.49133	1.10728	1	1.17431	1.37662	2.0126	2.04955	0.0496703	0.0473558	0.053834	0.0440988	0.0530026	0.0525358	0.0570942	0.0579269	0.052678	0.0524922	0.0468194	0.0491365	0.0515587	0.0575993	0.0542597	0.0632328	0.177377(TRUE)	-185746
NCU01948	2.49263	1.87594	3.30807	2.20257	1.50719	1.32129	1.23347	1	0.043241	0.0331098	0.0441407	0.0434944	0.0297405	0.0280733	0.0273427	0.0267428	0.0426297	0.0347813	0.0418543	0.0342001	0.0282566	0.0312405	0.0265063	0.0288188	0.274374(TRUE)	-634201
NCU01949	2.73284	1.70756	3.86948	3.00759	1.52023	1.33562	1.12527	1	0.0391358	0.0322228	0.0429699	0.045095	0.0307338	0.030545	0.0270127	0.0254721	0.0404126	0.03247	0.0433832	0.0343352	0.0309065	0.0281087	0.0286881	0.0263842	0.284885(TRUE)	-765800
NCU01950	1.47352	1.34742	1.35006	1	1.28324	1.02829	1.46015	1.70197	0.112598	0.104225	0.0918558	0.0932728	0.0966048	0.0901772	0.108735	0.110305	0.106644	0.0955387	0.107965	0.0983079	0.0992493	0.103452	0.0938359	0.122508	0.287387(TRUE)	-52293.4
NCU01951	1	1.11859	1.064	1.13791	1.04292	1.17421	1.52975	1.69624	0.104687	0.110893	0.107241	0.110338	0.0993199	0.120219	0.12323	0.141533	0.119117	0.116148	0.117487	0.119092	0.114832	0.111038	0.126768	0.145523	0.318218(TRUE)	-34705.8
NCU01953	1	1.28018	1.16686	1.19847	1.13522	1.35594	1.60801	2.05773	0.026109	0.0259876	0.0266348	0.0253803	0.0246675	0.0302538	0.0288021	0.0316438	0.0276382	0.0265201	0.0287518	0.0285936	0.0253176	0.0298729	0.0275889	0.0364245	0.29039(TRUE)	-530048
NCU01954	1.84251	2.14832	1.58144	1.2672	1.36953	1.34168	1.12034	1	0.142416	0.180459	0.131232	0.12366	0.140734	0.127354	0.110016	0.11529	0.157102	0.152698	0.130705	0.139311	0.129134	0.131092	0.128429	0.124795	0.34024(TRUE)	-35578
NCU01955	1.06644	1.27243	1.05403	1	1.29148	1.22516	1.41735	1.53818	0.0362911	0.0422625	0.0338023	0.0330658	0.0394964	0.0393489	0.0413077	0.0449346	0.0351377	0.0387466	0.033981	0.0401418	0.0411109	0.0386016	0.0417909	0.0452358	0.398198(TRUE)	-276467
NCU01958	1.43202	3.41014	2.95816	1	1.58002	1.62146	3.11312	2.40873	0.290309	0.356335	0.361626	0.232997	0.252728	0.274736	0.372866	0.357994	0.29634	0.396132	0.408792	0.281857	0.322574	0.324572	0.357319	0.357831	0.191191(TRUE)	-13932.5
NCU01959	3.04892	1	2.1882	3.0353	6.14682	9.84359	3.65488	6.06487	1.95376	0.860789	1.5044	1.906	2.67166	3.65462	2.08699	2.99016	3.566	2.02587	2.72534	3.09935	3.92984	4.55933	3.43474	4.12826	0.157758(TRUE)	-827.993
NCU01960	1.98675	1	1.34046	1.93926	2.36504	5.05036	4.05687	6.40907	0.775237	0.480852	0.56402	0.724195	0.757032	1.20356	1.00649	1.29486	0.960844	0.794455	0.758872	0.923423	0.956841	1.37702	1.09915	1.41789	0.376777(TRUE)	-3398.55
NCU01961	1	1.33529	1.50024	1.89396	1.35042	1.65926	2.85579	3.00847	0.214343	0.208954	0.2605	0.2785	0.225214	0.246991	0.327965	0.330483	0.20711	0.246053	0.264045	0.27492	0.223461	0.247031	0.324671	0.345115	0.177177(TRUE)	-15017.7
NCU01962	1.71281	1.69768	1.64713	1	1.34396	1.13661	1.0827	1.08167	0.0550213	0.049098	0.0469798	0.0404528	0.0470003	0.045301	0.03852	0.0447592	0.0486432	0.0558043	0.0501812	0.0416251	0.044104	0.0471886	0.0428929	0.0416825	0.171071(TRUE)	-217301
NCU01963	1.77558	1.52992	1.50697	1	1.06225	1.16138	1.58527	1.75628	0.0965454	0.0782025	0.0968345	0.075478	0.0774102	0.0756167	0.0791876	0.09472	0.0993928	0.0899511	0.0886146	0.0798049	0.0698193	0.0847104	0.0817581	0.105217	0.285085(TRUE)	-79849.9
NCU01964	1.09472	1.22645	1.27291	1.90818	1.13965	1.05441	1	1.01725	0.0330662	0.0288344	0.0312844	0.036836	0.0255146	0.0286503	0.0270618	0.0283283	0.0323795	0.0298536	0.0301477	0.0380522	0.0299068	0.0259338	0.0291543	0.0287323	0.345345(TRUE)	-386229
NCU01965	1.42677	2.56371	1.70271	1	1.35831	1.33933	1.5082	1.4808	0.0424897	0.0586208	0.0513135	0.0451222	0.0412616	0.0403846	0.0510091	0.046793	0.0446655	0.0597095	0.0503465	0.042178	0.0486307	0.0442771	0.0449581	0.0572566	0.178979(TRUE)	-251490
NCU01966	2.46152	1.81323	3.24453	2.74437	1.29357	1.16725	1.25218	1	0.050548	0.04671	0.056726	0.0568615	0.0373495	0.0353904	0.0384115	0.0323678	0.0550444	0.0436102	0.0579831	0.0601667	0.0383649	0.0386435	0.0424305	0.038125	0.395796(TRUE)	-410054
NCU01967	1.53818	1.35721	1.35121	1.13836	1.26367	1	2.44399	3.24618	0.0899724	0.0883716	0.091385	0.0883388	0.076884	0.0789566	0.100583	0.12043	0.0972757	0.0929911	0.0968675	0.0831714	0.0916131	0.079685	0.116326	0.129992	0.233033(TRUE)	-81314.7
NCU01968	1.73945	1	1.77671	2.39867	1.55936	1.76954	2.68343	3.65725	0.0610841	0.0483211	0.0630201	0.0647884	0.0513887	0.0630964	0.0662758	0.0840927	0.0644604	0.0457303	0.0651538	0.0704678	0.0516444	0.0571479	0.0702966	0.0866104	0.162262(TRUE)	-260407
NCU01969	1.6207	1.81893	2.08781	3.04157	1.1063	1.07594	1	1.00865	0.11305	0.11765	0.125928	0.157768	0.0962822	0.093419	0.0889586	0.0913581	0.132967	0.12524	0.139085	0.175284	0.102183	0.0949275	0.0953705	0.102938	0.327027(TRUE)	-57315
NCU01970	3.05699	3.19159	2.11165	1	2.4008	2.22187	1.95602	1.22499	0.0547816	0.0614243	0.0472934	0.0388107	0.0543664	0.0503357	0.0482088	0.0430209	0.0622483	0.0576363	0.0474822	0.0422939	0.0528345	0.0534907	0.0452875	0.0392674	0.360561(TRUE)	-436393
NCU01971	3.76274	2.35336	2.3561	1	2.20813	1.95966	1.84965	1.72082	0.240601	0.186511	0.17738	0.128943	0.180081	0.163979	0.159073	0.170184	0.258515	0.203189	0.19887	0.140419	0.193655	0.183821	0.164794	0.175265	0.323423(TRUE)	-41879.8
NCU01972	13.5622	8.28787	15.0219	6.31786	4.34187	2.94954	1.95631	1	0.502374	0.405492	0.451696	0.365642	0.285839	0.234267	0.184026	0.156865	0.464756	0.407467	0.536449	0.367221	0.315349	0.253934	0.218698	0.163455	0.237838(TRUE)	-87214.7
NCU01973	1.16091	1.19707	1.48104	1.12372	1	1.3058	2.4716	3.0066	0.0643249	0.0649617	0.0727126	0.0619579	0.0605435	0.0686779	0.0811879	0.110546	0.0671592	0.0592481	0.0750426	0.0650196	0.0612915	0.069508	0.0896114	0.103455	0.185185(TRUE)	-124202
NCU01974	1.29028	1.36821	1.07529	1.096	1	1.26258	1.97614	1.87704	0.129095	0.136684	0.121286	0.119964	0.09891	0.126921	0.145201	0.155919	0.144185	0.129786	0.129132	0.1417	0.121921	0.122921	0.138695	0.15829	0.327427(TRUE)	-33791.7
NCU01975	1.85105	1.25829	1.65868	1	1.31396	1.43571	1.08761	1.35813	0.0804627	0.0710872	0.0835511	0.0706033	0.0690132	0.0750861	0.0715308	0.0791369	0.0921691	0.0733571	0.0793531	0.0778935	0.0803703	0.075425	0.0630189	0.0882034	0.213013(TRUE)	-92635.4
[truncated: 28,402 more rows]
