# Supplementary material for: Gene Expression Differences among Three Neurospora Species Reveal Genes Required for Sexual Reproduction in Neurospora crassa
Source: PLoS One. 2014 Oct 20;9(10):e110398. doi: 10.1371/journal.pone.0110398 (PMC4203796; doi:10.1371/journal.pone.0110398)
Supplement: Table S2 — Level of Expression (LOX) data of N. crassa, N. tetrasperma and N. discreta orthologues. LOX estimates the Level Of gene eXpression from high-throughput-expressed sequence datasets with multiple treatments or samples. The tables includes the corresponding upper and lower confidence intervals (CI) across developmental stages. (XLSX) [file pone.0110398.s002.xlsx]

## Sheet: Sheet1
Table S1: Level of Expression (LOX) data of N. crassa, N. tetrasperma and N. discreta orthologues. LOX estimates the Level Of gene eXpression from high-throughput-expressed sequence datasets with multiple treatments or samples. The tables includes the corresponding upper and lower confidence intervals (CI) across developmental stages.
N.crassa																									N. tetrasperma
Gene ID	BC	(-)97.5% BC	(+)97.5% BC	2hrs	(-)97.5% 2hrs	(+)97.5% 2hrs	24hrs	(-)97.5% 24hrs	(+)97.5% 24hrs	48hrs	(-)97.5% 48hrs	(+)97.5% 48hrs	72hrs	(-)97.5% 72hrs	(+)97.5% 72hrs	96hrs	(-)97.5% 96hrs	(+)97.5% 96hrs	120hrs	(-)97.5% 120hrs	(+)97.5% 120hrs	144hrs	(-)97.5% 144hrs	(+)97.5% 144hrs	Gene ID	BC	(-)97.5% BC	(+)97.5% BC	2hrs	(-)97.5% 2hrs	(+)97.5% 2hrs	24hrs	(-)97.5% 24hrs	(+)97.5% 24hrs	48hrs	(-)97.5% 48hrs	(+)97.5% 48hrs	72hrs	(-)97.5% 72hrs	(+)97.5% 72hrs	96hrs	(-)97.5% 96hrs	(+)97.5% 96hrs	120hrs	(-)97.5% 120hrs	(+)97.5% 120hrs	144hrs	(-)97.5% 144hrs	(+)97.5% 144hrs
NCU09644	1.30969	0.146108	0.14545	1.8346	0.16361	0.163582	1.7213	0.155542	0.165585	1	0.13616	0.149702	1.38404	0.144244	0.148051	1.7274	0.156738	0.169226	1.81069	0.153953	0.169151	1.75158	0.152648	0.168969	77878	1.93829	0.145095	0.151195	1	0.142152	0.137648	3.5273	0.173385	0.204662	1.509	0.151646	0.153283	1.10483	0.122423	0.126097	1.37968	0.104901	0.120376	1.44414	0.130271	0.145084	1.5836	0.133361	0.136395
NCU05210	1.5448	0.178776	0.244431	1.9077	0.214395	0.220664	2.07526	0.250341	0.218397	1	0.154635	0.192745	1.88944	0.216461	0.232449	1.34383	0.179797	0.19833	1.51541	0.197999	0.185012	1.49555	0.188508	0.241508	80563	3.00478	0.220236	0.20224	2.20423	0.212549	0.226005	1.44857	0.152301	0.153408	1.62649	0.18089	0.209187	1.24562	0.148203	0.169488	1.23894	0.127598	0.145649	1	0.134171	0.147735	1.33578	0.161204	0.166657
NCU08028	2.29276	0.354162	0.354465	2.40903	0.329933	0.339717	2.65652	0.326813	0.369143	3.33702	0.437264	0.371436	1.66288	0.300497	0.328868	1.34059	0.256273	0.259456	1.53266	0.224522	0.333073	1	0.222631	0.295289	145523	1.68527	0.191086	0.187475	1.76825	0.240522	0.286827	1	0.146293	0.157736	1.29287	0.227235	0.214792	1.25897	0.16812	0.197417	1.49073	0.158367	0.172641	1.59226	0.207024	0.224714	1.85461	0.199064	0.196639
NCU08033	1.15169	0.0517351	0.0554166	1.12661	0.0475024	0.0503195	1.39305	0.0596903	0.0555477	1.04683	0.0512639	0.0529826	1.05209	0.0437275	0.0427957	1.17275	0.0475354	0.0494858	1	0.0429507	0.0456057	1.16743	0.0537816	0.0474325	121325	1.37405	0.052659	0.0556496	1	0.0503413	0.0578337	1.19201	0.0456552	0.0490191	1.31618	0.0619809	0.0572067	1.45955	0.057424	0.0546781	1.50376	0.0475385	0.0530671	1.66936	0.0598569	0.0653065	1.57878	0.0604277	0.0588478
NCU08026	1.62581	0.130181	0.138361	1.98657	0.146061	0.142057	1.7404	0.143668	0.136961	1.01521	0.105021	0.110801	1.18171	0.109553	0.120806	1.06109	0.100201	0.111139	1.18318	0.107428	0.11145	1	0.097508	0.111444	79727	3.79501	0.201172	0.207963	2.22753	0.214985	0.250975	1.59188	0.150848	0.157582	1.78533	0.170507	0.221126	2.06039	0.184997	0.184347	1	0.119705	0.123215	2.1544	0.174197	0.197053	1.02167	0.130815	0.155871
NCU08037	15.2559	0.632494	0.70261	3.28658	0.30973	0.310196	15.7805	0.571298	0.659724	1	0.173387	0.187672	9.78703	0.477292	0.53957	10.323	0.519268	0.543248	26.889	0.897094	0.830639	39.5009	0.835539	0.886224	145531	1.14932	0.106037	0.113011	1	0.125707	0.148837	2.25308	0.156934	0.159715	3.63641	0.217026	0.236581	2.28748	0.173365	0.196927	2.87519	0.171325	0.191199	7.93996	0.257558	0.279459	6.87545	0.288546	0.252672
NCU05423	1.03112	0.1145	0.126971	1.77452	0.158866	0.164256	1.82305	0.144225	0.167214	1	0.115344	0.123587	1.39545	0.124886	0.138342	1.77748	0.147795	0.141534	2.72724	0.166888	0.178257	3.05573	0.18139	0.208402	84322	2.24553	0.175655	0.193659	1.49302	0.194548	0.210934	1.71486	0.154872	0.161838	1.503	0.179452	0.194964	1	0.123808	0.156177	1.64532	0.152191	0.159922	1.88615	0.17335	0.172329	2.62025	0.196146	0.207466
NCU01538	1.75776	0.0816046	0.0833824	1	0.0537512	0.0642601	2.35373	0.0907602	0.0786914	7.58746	0.123564	0.127904	1.26836	0.0651131	0.0601515	1.05648	0.0614593	0.0660825	1.07206	0.0582375	0.0613497	1.49455	0.0818638	0.0749366	147046	1	0.0450854	0.0468351	1.05671	0.0578603	0.0650132	3.1494	0.0719125	0.066718	1.93635	0.0657995	0.0670524	1.76651	0.061528	0.0607282	1.75958	0.0558308	0.0518354	1.79865	0.0568758	0.0672909	1.85154	0.0604415	0.0658937
NCU01542	1.33874	0.0877947	0.101866	1.03151	0.0743846	0.0853966	1.50342	0.085916	0.0944486	1.40597	0.0932879	0.0889091	1	0.0846727	0.0760066	1.31431	0.0904381	0.103146	1.63962	0.0893346	0.0959071	2.87385	0.114762	0.115314	122911	1.91397	0.0723087	0.0744075	1.1043	0.0767558	0.0770641	1.40301	0.0646204	0.0646052	1.21507	0.0699722	0.0744184	1	0.0614922	0.0654198	1.28221	0.0597966	0.0621889	1.319	0.0640712	0.0723657	1.29224	0.0724511	0.0727069
NCU01565	1.92427	0.0351449	0.0379593	1.33148	0.0286056	0.028174	1.86709	0.0399307	0.0324648	2.28284	0.0348597	0.0353105	1.08605	0.0261933	0.0268346	1.13453	0.0274957	0.0248813	1	0.0235096	0.0229755	1.12566	0.0268208	0.0278556	83561	1	0.0208165	0.0214992	1.21021	0.0278634	0.0272764	1.5165	0.029418	0.0241193	1.53909	0.0306876	0.0275866	1.42016	0.025701	0.0261843	1.53812	0.0237009	0.0227765	1.26646	0.0241311	0.020893	1.451	0.0242057	0.0246282
NCU01570	2.01777	0.241485	0.295118	2.03412	0.236183	0.239258	1.96988	0.224195	0.253229	1	0.16674	0.202692	1.71016	0.19914	0.226316	2.15324	0.256816	0.270578	4.80745	0.346846	0.325203	6.00239	0.410649	0.378844	83569	1.03751	0.0925066	0.096824	1.05302	0.116741	0.125696	1.26222	0.0942689	0.0968796	1.26446	0.119291	0.123505	1	0.0974976	0.0996941	1.09393	0.0899744	0.0913249	1.23375	0.10623	0.101267	1.37659	0.118961	0.114016
NCU01487	1.2854	0.0341219	0.0291164	2.26402	0.0405015	0.0422677	2.07453	0.0426023	0.0402857	3.47386	0.0505055	0.0515766	2.90035	0.0472557	0.0499945	2.0183	0.0407685	0.043824	1.34219	0.0314244	0.0324697	1	0.0309603	0.029037	117268	1	0.0217205	0.0261261	2.33153	0.0415401	0.0436634	1.67984	0.0311569	0.0307242	3.08041	0.0428122	0.0519079	2.84655	0.0402787	0.0423571	3.38925	0.037096	0.0419829	2.60545	0.0371227	0.0379008	3.22058	0.0451143	0.0421659
NCU01490	1.30858	0.132471	0.151718	1	0.12083	0.119935	1.15507	0.120187	0.134745	1.0393	0.116701	0.136567	1.25854	0.122547	0.134831	1.12405	0.129744	0.132518	1.45405	0.145708	0.151915	1.46078	0.132794	0.158494	83429	2.18438	0.19264	0.195884	2.02322	0.220541	0.237119	1	0.134118	0.145925	1.43961	0.195313	0.197493	1.4847	0.173424	0.199887	1.70012	0.164731	0.180584	2.0785	0.187272	0.197331	2.03625	0.210277	0.208228
NCU03563	1.22945	0.0833237	0.100277	1.0741	0.0835152	0.0813223	1.21087	0.0926794	0.0890624	1.10876	0.0781906	0.086595	1.11448	0.0845631	0.0823366	1.12409	0.0884921	0.0840132	1	0.0717453	0.0839685	1.02551	0.0793165	0.0832944	84862	1.42529	0.0940372	0.0967992	1.20577	0.110441	0.110279	1	0.0846447	0.0864156	1.28472	0.0992667	0.109513	1.00329	0.0887586	0.0907595	1.3138	0.0776151	0.0933367	1.09445	0.0942135	0.0900667	1.53517	0.0971095	0.0963123
NCU01697	1.05262	0.100252	0.120774	1.69247	0.125482	0.14137	2.54047	0.157627	0.153111	1	0.095396	0.110262	4.22953	0.197971	0.168798	4.87269	0.189069	0.214603	2.67017	0.174878	0.147722	2.10223	0.141832	0.157146	83762	2.43831	0.12593	0.143208	2.46279	0.16727	0.178697	1.00904	0.0854782	0.0901054	2.36809	0.153988	0.1592	2.30527	0.134518	0.138523	1.69913	0.101602	0.122209	1.15041	0.0878804	0.104254	1	0.0890467	0.102892
NCU10034	1.38216	0.0614288	0.0607512	1.18862	0.0532869	0.0577082	1.46267	0.0614694	0.0651931	3.6346	0.0897262	0.0924179	1	0.0499344	0.0556685	1.18902	0.0559661	0.0558127	1.14563	0.0598409	0.0566384	1.28577	0.0557896	0.0598227	83404	1.15975	0.0430131	0.0490311	1.33247	0.0577624	0.0633702	1	0.0438678	0.0522232	1.30049	0.0572468	0.0579872	1.38122	0.0500533	0.0556981	1.03839	0.0392481	0.0392982	1.58543	0.056557	0.0518514	1.03778	0.0443424	0.0490547
NCU08421	1.79454	0.153723	0.162341	1.47207	0.132645	0.146078	1.39885	0.124693	0.145359	1.72665	0.141533	0.149993	1.02072	0.116972	0.117414	1	0.124567	0.127709	1.17575	0.122024	0.122951	1.46182	0.150523	0.144994	122754	2.75026	0.134119	0.154807	1.3688	0.130332	0.127209	3.54803	0.139232	0.171844	1	0.10556	0.11259	1.09589	0.102094	0.098741	1.198	0.080383	0.0943508	1.39987	0.110108	0.101556	1.50906	0.0956614	0.109119
NCU07907	2.28422	0.229785	0.30164	1.82876	0.230254	0.220438	2.52675	0.27284	0.261498	1.22457	0.200067	0.206062	1.57468	0.220676	0.241214	1.13739	0.193218	0.206384	1	0.16624	0.174561	1.21205	0.181887	0.240068	78313	2.409	0.0928226	0.113393	1.08816	0.0907816	0.0990568	1.37573	0.0909578	0.0849472	1.48888	0.0993727	0.0984245	1	0.0746504	0.0850218	1.34894	0.0748363	0.0821453	1.2139	0.0743226	0.0852612	1.36852	0.0851979	0.0894584
NCU09561	2.10973	0.332675	0.403312	1.99634	0.353506	0.375124	1.75392	0.314721	0.361883	1	0.253001	0.351323	1.65188	0.332885	0.312742	1.78225	0.317743	0.391151	1.55503	0.300957	0.383693	1.95249	0.361915	0.415521	88621	2.31154	0.260504	0.276701	1.1191	0.231426	0.235779	1.09899	0.169041	0.187748	1.22936	0.240556	0.251861	1.032	0.195258	0.200571	1.03504	0.182595	0.177602	1.0188	0.174508	0.200766	1	0.169829	0.194996
NCU07166	1.58683	0.202287	0.208308	1.56817	0.194809	0.194781	1.89257	0.193076	0.210731	1	0.159082	0.169409	1.33154	0.173516	0.192639	1.42002	0.191825	0.208987	1.26734	0.154808	0.159369	1.60204	0.21881	0.214208	74801	2.40474	0.187137	0.207659	1.55271	0.189073	0.216438	4.88093	0.255737	0.29357	1.83225	0.221686	0.222161	1.10007	0.151319	0.164841	1.8085	0.163068	0.189299	1	0.132924	0.147678	1.84631	0.173945	0.210579
NCU01705	1.38506	0.143808	0.153996	1.70739	0.150876	0.143537	1.44801	0.141199	0.155707	1	0.121168	0.12506	1.04576	0.127404	0.121964	1.1607	0.133623	0.138726	1.09718	0.121642	0.130292	1.71575	0.158495	0.15824	83783	2.0088	0.120149	0.137424	2.15589	0.173957	0.178212	1.91157	0.118042	0.118987	1.65405	0.13968	0.136491	1.2931	0.110685	0.119461	1.17413	0.0963589	0.105143	1.16399	0.10524	0.111177	1	0.10775	0.105657
NCU07182	2.62475	0.0376316	0.0426983	1.66646	0.0279797	0.0336049	3.64644	0.0441444	0.0387545	3.00967	0.0347391	0.0426261	1.63477	0.0350582	0.02894	1.38766	0.0296255	0.0271724	1.18433	0.0283799	0.0254066	1	0.0263312	0.0256191	115606	1.15087	0.0185025	0.0200614	1	0.0217788	0.0199811	1.55759	0.0244479	0.0201566	1.57606	0.026813	0.0240014	1.41869	0.0216564	0.0250835	1.05199	0.0197569	0.0161969	1.23293	0.0196471	0.0193965	1.19944	0.0205393	0.0214532
NCU00802	1.30193	0.107381	0.120866	1.31356	0.116228	0.107984	1.32703	0.108291	0.109729	1	0.0946991	0.107176	1.51012	0.109868	0.111847	1.73203	0.111035	0.11915	1.42219	0.101624	0.102222	1.53349	0.113848	0.117671	149652	2.49381	0.150272	0.157315	1.64889	0.165622	0.170273	1.00418	0.0964762	0.103001	1.51474	0.147908	0.151608	1	0.103203	0.123483	1.2118	0.108423	0.115696	1.31558	0.118593	0.135402	1.27479	0.131929	0.118726
NCU02935	1.47353	0.135695	0.148543	2.31004	0.146787	0.148542	1	0.110025	0.127849	1.18708	0.128402	0.130162	1.38897	0.120038	0.128619	1.275	0.126266	0.134255	1.59718	0.136014	0.132294	1.27224	0.115389	0.123548	53958	1.29359	0.0753127	0.0816883	1.24278	0.0977251	0.102639	1.23996	0.070329	0.0888314	1	0.0841971	0.0867904	1.39783	0.0836918	0.0998659	1.30667	0.0757478	0.0722264	1.59599	0.0780834	0.0932803	1.44434	0.0871023	0.0935511
NCU05418	1.15184	0.121929	0.126807	1.30782	0.127234	0.129477	1.24986	0.116208	0.120478	1.81656	0.152159	0.154001	1.17645	0.113015	0.11841	1.14856	0.123444	0.135939	1.04966	0.105215	0.11022	1	0.118582	0.126321	65655	1.02653	0.116214	0.135063	1.57502	0.176053	0.205474	1	0.115992	0.138235	1.5684	0.1789	0.190637	1.60242	0.166367	0.175496	1.27183	0.124246	0.145175	1.40353	0.145471	0.155498	1.40175	0.150348	0.161605
NCU11041	1	0.0999963	0.106961	1.75645	0.12488	0.144027	1.61251	0.11922	0.132823	2.76741	0.140472	0.176688	2.12447	0.144329	0.150055	2.51797	0.143352	0.176164	2.71262	0.158668	0.15574	2.29574	0.160445	0.140498	132532	1.15784	0.0817709	0.0910186	1	0.103521	0.0980925	1.24297	0.087078	0.0831109	1.15413	0.102253	0.0991039	1.31545	0.0969792	0.101643	1.70713	0.0856611	0.105154	1.82028	0.103212	0.113865	1.92531	0.117179	0.117705
NCU02074	1	0.0840888	0.084275	2.57293	0.135001	0.122658	2.15898	0.131698	0.129575	8.55576	0.189883	0.186476	1.12623	0.0801087	0.0910461	1.09751	0.0838028	0.0944214	2.55708	0.121009	0.140103	3.37237	0.168375	0.157744	132553	1	0.0788871	0.084647	4.71925	0.184251	0.187738	3.38526	0.148277	0.153031	3.69714	0.183011	0.161644	1.91042	0.110953	0.122109	1.97157	0.096045	0.106377	2.21072	0.127714	0.123934	2.24614	0.127714	0.127959
NCU03132	2.03748	0.0840091	0.081828	2.26376	0.0766381	0.0866166	2.00208	0.0799777	0.0798122	1.7891	0.0703891	0.0859904	2.10329	0.0792077	0.0787391	1.98255	0.0763169	0.0793034	1.19929	0.0571641	0.0617553	1	0.0558573	0.0579427	126149	2.63244	0.0571544	0.0598966	1.34072	0.0605956	0.0595313	1	0.0369671	0.0338613	1.38776	0.0530868	0.0532522	1.51719	0.0497533	0.0534901	1.31278	0.0435244	0.0434636	1.33155	0.042061	0.0436811	1.0948	0.0402397	0.0446884
NCU11321	1.22488	0.0856865	0.0923143	1.18696	0.0871283	0.082423	1.02841	0.0768098	0.0787321	1.04429	0.084534	0.0857887	1	0.0642966	0.0790334	1.13077	0.0761442	0.0902925	1.06053	0.0751842	0.0734175	1.33175	0.0866817	0.0924878	120789	1.4937	0.0814778	0.0894868	1.01257	0.0830762	0.100026	2.9306	0.106845	0.101988	1.04709	0.0882228	0.0921591	1.06575	0.0837268	0.084596	1	0.0684356	0.0778751	1.10955	0.0786334	0.0831749	1.19132	0.0853429	0.0889596
NCU06969	1	0.0954989	0.109464	1.11327	0.0945311	0.101	1.40457	0.110514	0.107233	1.4922	0.113732	0.120523	1.16381	0.0961621	0.107216	1.40801	0.110075	0.114272	1.38675	0.105841	0.112562	1.48427	0.10699	0.120537	61384	1.49772	0.0824548	0.0760406	1.19665	0.0894605	0.0960782	1.96645	0.0867405	0.0985005	1	0.0845948	0.0929222	1.12983	0.0764521	0.0824488	1.33256	0.0758136	0.0766489	1.57035	0.0797867	0.0962682	1.47814	0.0881507	0.0899087
NCU06316	1.4743	0.291153	0.349076	1	0.229356	0.267108	2.01172	0.35989	0.419897	1.11189	0.271679	0.292807	2.42773	0.367116	0.407417	5.79238	0.586667	0.653201	22.9988	0.910529	1.02821	35.6053	1.10619	1.15519	121086	1.54431	0.121184	0.13651	1	0.136116	0.157571	3.24425	0.184121	0.180025	1.01727	0.126483	0.133542	1.22687	0.141423	0.135899	1.29666	0.119876	0.127333	3.2163	0.190767	0.196192	3.36537	0.188986	0.192031
NCU06331	1.32633	0.0888711	0.0994136	1.43096	0.0893214	0.0834175	1.02555	0.0766131	0.0841359	1	0.0746721	0.0855612	1.33294	0.0822752	0.0800968	1.27763	0.0795638	0.0971886	1.42569	0.080581	0.0855776	1.82116	0.0949355	0.107019	60434	1.26484	0.0554655	0.0578438	1.01854	0.0643193	0.0724088	1.20337	0.0598431	0.0598472	1.39393	0.0685922	0.0741064	1.35472	0.0665816	0.0674195	1	0.0512541	0.0527221	1.28946	0.0637529	0.0736986	1.04363	0.0506639	0.056973
NCU06309	1.51947	0.0711215	0.0813363	1.50751	0.0764602	0.0753557	1.48076	0.0717965	0.0765804	1.27908	0.0775649	0.0694994	1	0.0596923	0.067742	1.02967	0.0650299	0.0679166	1.11688	0.0620483	0.0657251	1.1875	0.0700247	0.0734357	128683	2.03214	0.0768751	0.0829413	1	0.0739719	0.0728976	1.00765	0.0565844	0.0661979	1.29762	0.0778526	0.0793475	1.30162	0.0748843	0.0829558	1.07548	0.0633932	0.0551247	1.16025	0.0723427	0.0667089	1.0668	0.0651686	0.0669404
NCU06308	1.14066	0.0567339	0.0743759	1.24776	0.0590096	0.0583135	1.27492	0.057014	0.0623445	1.86834	0.07161	0.0848132	1	0.0469327	0.0542454	1.15986	0.0582073	0.0606079	1.4583	0.0622364	0.0578898	1.45316	0.0649382	0.0633891	121093	1.60664	0.0565587	0.0703418	1	0.0698188	0.0692088	2.45595	0.0808761	0.0703401	1.20574	0.0680604	0.071813	1.29126	0.068514	0.0647105	1.6033	0.0569045	0.0629051	1.82939	0.0715589	0.0792808	1.80417	0.0737042	0.0771731
NCU06550	1.29517	0.12973	0.130249	2.2638	0.150784	0.160635	1	0.104417	0.114245	1.62061	0.128976	0.149117	1.42151	0.131715	0.132957	1.34599	0.122279	0.132077	1.72546	0.132125	0.143328	1.96411	0.14554	0.149865	116296	3.07929	0.120068	0.116719	1.66886	0.115236	0.109477	1.07805	0.0746471	0.0763737	1.43445	0.098879	0.110108	1.74367	0.103436	0.103542	1	0.0688774	0.0855026	1.8699	0.0908556	0.108741	1.2143	0.0879002	0.094563
NCU06768	1.46465	0.101955	0.0932617	1.87027	0.0954931	0.0983586	1.90114	0.101766	0.108447	1.47801	0.107893	0.110489	1.40772	0.0947345	0.0908383	1.08314	0.085908	0.08609	1	0.0792859	0.0764721	1.17037	0.0932868	0.0910737	84136	1.83154	0.0724882	0.0816053	2.22032	0.108483	0.125402	1.77433	0.076531	0.0837869	1.57779	0.0915231	0.0873117	1.12177	0.0682865	0.0675781	1	0.0600736	0.0606276	1.21202	0.0635207	0.07853	1.09695	0.0675851	0.0697464
NCU02225	1.21697	0.0703034	0.0750045	1.84399	0.0745242	0.0839019	1.36129	0.0684439	0.0663416	1	0.0628628	0.0620055	1.06427	0.0600994	0.0613792	1.29182	0.0588434	0.0639779	1.19181	0.0650596	0.0731331	1.17196	0.0659722	0.068267	131420	1.59213	0.0930968	0.0986847	1	0.101941	0.102278	1.04335	0.073792	0.0820057	1.32158	0.109521	0.100859	1.17282	0.0857175	0.0926313	1.7147	0.0922284	0.094364	1.69208	0.0961256	0.0954795	1.6343	0.0891932	0.106865
NCU00805	1.07891	0.041061	0.0404457	1	0.0387285	0.0343954	1.13687	0.0430976	0.0431743	1.61249	0.0513323	0.0530556	1.06152	0.0387377	0.0427058	1.04304	0.0399238	0.0399195	1.35526	0.0488771	0.0477829	1.46538	0.0459378	0.0534693	118610	1.0249	0.0325182	0.0297465	1.04391	0.0411632	0.0371417	1.174	0.0373918	0.0390018	1	0.0443493	0.0462465	1.18691	0.0434442	0.0373378	1.14825	0.0359129	0.0320769	1.46783	0.0375321	0.0426642	1.44034	0.0453446	0.037937
NCU05202	1.33491	0.168292	0.174529	1.47174	0.159916	0.170688	1.03522	0.134121	0.147885	1	0.135447	0.139783	1.07429	0.129647	0.145169	1.5122	0.162054	0.167315	2.61847	0.224129	0.200031	3.34388	0.227275	0.224289	80580	7.08029	0.208137	0.216451	1.3773	0.153525	0.168153	2.37533	0.147637	0.164704	1.08266	0.118972	0.138384	1	0.115452	0.118706	1.20228	0.103302	0.116339	1.69172	0.133086	0.140474	1.59165	0.128941	0.145471
NCU07010	1.0399	0.0391787	0.0343295	1.22071	0.0425306	0.0388423	1.29136	0.0424752	0.0403174	1.00761	0.044251	0.0363455	1	0.0364458	0.0386745	1.10547	0.0398236	0.0384218	1.1953	0.03816	0.0371076	1.38362	0.0430007	0.0464072	129057	1	0.0507278	0.0553002	1.62281	0.0766211	0.0891295	2.4705	0.0716771	0.0761133	2.00885	0.0909495	0.0798761	2.03761	0.0740201	0.0762605	2.40944	0.075912	0.0735589	2.55407	0.0672624	0.0809592	2.55891	0.0847622	0.0703927
NCU07674	1.55983	0.0959241	0.0840095	1.60646	0.0910997	0.0734777	1.58334	0.0834772	0.0868457	1	0.0689136	0.0720247	1.56854	0.0833216	0.0789058	1.56525	0.0867553	0.090831	1.97362	0.0952087	0.0843443	2.39635	0.10346	0.111131	128549	1.94939	0.0627823	0.0626914	1.62149	0.0824689	0.0739269	1	0.0460891	0.0486929	1.2405	0.0598073	0.0684564	1.23979	0.0596287	0.0532645	1.6669	0.0536957	0.0563107	1.34051	0.0528795	0.0627819	1.60557	0.0582782	0.0535994
NCU07675	2.78077	0.275798	0.289686	3.65034	0.25006	0.27682	2.98534	0.259392	0.282363	2.89636	0.248206	0.282403	1.18762	0.160591	0.184868	1	0.161518	0.167729	1.46131	0.181825	0.196423	1.57479	0.197153	0.198651	60106	1.29006	0.0916199	0.101496	1.71315	0.137987	0.142391	5.74721	0.175787	0.151234	1.79653	0.12644	0.137298	1.16549	0.0834201	0.0997915	1.16098	0.0953764	0.0967415	1.13741	0.0952347	0.102325	1	0.0818829	0.0958932
NCU06837	2.16585	0.216882	0.218409	2.07715	0.199286	0.210893	1.74886	0.200416	0.187292	1	0.138329	0.171006	2.03905	0.203916	0.22629	1.42045	0.16373	0.171411	3.6837	0.251875	0.246155	4.12014	0.256368	0.273315	130605	1.02538	0.0628137	0.0676471	1.24524	0.0956592	0.0901163	1	0.0686392	0.0701494	1.16215	0.0890348	0.0929143	1.94884	0.103276	0.0957505	1.97638	0.0892674	0.086295	1.98796	0.0905307	0.0983691	2.03109	0.0985353	0.104007
NCU08313	2.51907	0.276574	0.316087	1.89511	0.24474	0.223915	1.81555	0.210982	0.224232	1.37832	0.243294	0.249392	1.23601	0.183732	0.185596	1.05478	0.16088	0.201982	1	0.174701	0.184494	1.25823	0.200169	0.218517	60176	2.33722	0.161639	0.182641	1.88076	0.180475	0.215571	1.38481	0.141348	0.148567	1.14886	0.155012	0.169912	1	0.125745	0.142829	1.21333	0.115208	0.134652	1.23181	0.133904	0.161879	1.32464	0.13811	0.152442
NCU08048	1	0.0962665	0.091048	1.03393	0.0914254	0.0972762	1.25376	0.101067	0.101211	1.17851	0.103326	0.111771	1.28724	0.0934629	0.102036	1.23136	0.0995318	0.104109	1.11021	0.0966063	0.0884955	1.31375	0.0992245	0.103567	121335	1.08302	0.105653	0.106301	1.66167	0.158991	0.177689	1.10613	0.106642	0.109905	1.66985	0.156904	0.163483	2.5961	0.162207	0.168349	1	0.0964967	0.0968219	1.84898	0.129153	0.142044	1.04415	0.106518	0.117551
NCU03784	1.54764	0.0940149	0.105032	1.13458	0.0723256	0.089856	1.06722	0.0776897	0.0854897	1	0.0765625	0.0832385	1.41935	0.0812442	0.0978455	2.24566	0.110005	0.106225	2.33325	0.110613	0.113883	2.27945	0.115799	0.113448	98283	1.47369	0.0876824	0.0800439	1.55012	0.110744	0.104512	1	0.0676346	0.0705527	1.10675	0.0926853	0.0886371	1.69071	0.0911876	0.0948706	2.43503	0.0911838	0.0965533	2.1692	0.10032	0.0995237	2.41906	0.112421	0.111391
NCU03485	1.9715	0.125319	0.137447	1.6504	0.111571	0.104585	1.66606	0.112185	0.121962	1.0653	0.0949632	0.103064	1.15222	0.0936659	0.0978004	1	0.0898414	0.100476	1.3323	0.101402	0.102427	2.0206	0.125103	0.127702	84722	2.37095	0.087857	0.0952179	2.0146	0.110557	0.118049	1	0.0649072	0.0707568	1.66865	0.0978996	0.0987749	1.32359	0.0801266	0.0831774	1.70742	0.0842361	0.0767941	1.45477	0.0766265	0.0910234	1.93116	0.0823493	0.0999651
NCU03490	2.18894	0.336886	0.383044	1	0.227707	0.272578	1.49908	0.307001	0.329543	3.5498	0.369655	0.561919	2.57065	0.35471	0.373022	2.63824	0.351026	0.411842	3.03009	0.364983	0.46393	3.07527	0.434872	0.488444	102298	1	0.424083	0.559934	4.81375	1.17424	1.26722	2.80515	0.754579	0.829037	2.70365	0.798358	1.20021	6.38091	1.17655	1.38687	4.97193	0.954105	1.0616	7.47403	1.27321	1.30094	5.1181	0.923216	1.23897
NCU06839	1	0.0616028	0.0653666	1.4855	0.0673539	0.0855213	1.06675	0.0613427	0.0657413	1.0748	0.0607806	0.0672899	1.04577	0.0672541	0.063355	1.04379	0.0640074	0.0593968	1.82178	0.0685784	0.0714437	2.42333	0.100324	0.088793	147333	1.33506	0.0640662	0.0714674	1.13674	0.0723024	0.085868	1	0.0558813	0.0618396	1.22116	0.0690576	0.0821245	1.00488	0.0617135	0.0642612	1.21347	0.0596505	0.057715	1.12437	0.0630537	0.05937	1.30797	0.0742719	0.0680294
NCU03539	1	0.0426655	0.0444004	2.60859	0.0652236	0.067191	2.78837	0.0599206	0.0677492	1.31457	0.0459983	0.0492219	1.55677	0.0488051	0.0506635	1.56857	0.0478033	0.0542791	1.37166	0.0445504	0.0486666	1.49517	0.0525776	0.0520797	123455	4.96949	0.0692671	0.0784948	1.5559	0.061275	0.0598182	1.31186	0.0473367	0.045392	1.59197	0.0571498	0.0573832	1.00268	0.0436222	0.0456985	1.13383	0.0374053	0.0387683	1	0.041814	0.0425314	1.26947	0.0499272	0.0499996
NCU04151	1.50964	0.137015	0.131335	2.05605	0.128569	0.170985	1.4079	0.11465	0.134545	1	0.100866	0.106536	1.32306	0.115264	0.122544	1.20739	0.102731	0.12233	1.14011	0.103615	0.120441	1.42456	0.121288	0.135835	143833	2.00692	0.119318	0.110189	1.70465	0.114622	0.131341	1.1323	0.0853109	0.0804648	1.45644	0.106145	0.107017	1.40373	0.0972297	0.0922754	1.00132	0.0718004	0.0727798	1.2398	0.0843055	0.0888514	1	0.0721143	0.0860382
NCU04150	1.60765	0.0998964	0.110751	1.52574	0.102257	0.111443	1.40595	0.0961183	0.111212	1.17707	0.0848952	0.0985845	1.29305	0.0968724	0.0924961	1.2784	0.093836	0.101097	1.14119	0.0921901	0.0924346	1	0.0827029	0.0877543	75433	1.52933	0.0819107	0.0772211	1.20062	0.0848792	0.10062	3.11431	0.0876994	0.101318	1.03122	0.0744001	0.0864583	1	0.074722	0.0719505	1.2226	0.0635493	0.0695568	1.15714	0.070792	0.0700223	1.38421	0.0798033	0.0800346
NCU06713	1.5625	0.0524022	0.0518596	1.88876	0.0534171	0.0546515	1.34729	0.0430538	0.0469424	1.07191	0.0430813	0.0424264	1.22646	0.0407991	0.0414228	1.13135	0.0447632	0.040053	1.15688	0.0415135	0.047943	1	0.0386167	0.0445139	115778	1.42653	0.0391068	0.0397101	1.58139	0.046344	0.0497317	1	0.0316771	0.0342918	1.25967	0.0410159	0.0439039	1.40889	0.0369001	0.0403487	1.02816	0.0332196	0.0348828	1.26639	0.0343313	0.0397358	1.16493	0.040583	0.0363984
NCU01431	1.17927	0.033755	0.0356978	1.21903	0.0314987	0.0346952	1.30325	0.0375902	0.034034	1.33175	0.0366362	0.0373961	1.09023	0.0314129	0.0375224	1.08714	0.0324157	0.0312094	1	0.027868	0.0334338	1.01057	0.0310355	0.032265	119642	1.2478	0.0354704	0.033134	1	0.0388814	0.0373291	1.03997	0.0280501	0.031312	1.17443	0.0411642	0.0432293	1.06106	0.0359077	0.0367458	1.36812	0.0327237	0.0314808	1.32589	0.0365607	0.0376376	1.28141	0.0342001	0.0373926
NCU01429	1.19198	0.0701692	0.072199	1.95674	0.0941659	0.0801564	1.61449	0.0849806	0.0863521	1.11324	0.0723208	0.0697217	1.02471	0.0657392	0.0771391	1.03798	0.0670054	0.0730381	1.00572	0.0633064	0.0667391	1	0.067925	0.0689316	115739	4.07423	0.114358	0.0996231	1.57863	0.0860894	0.0979349	1.59189	0.0838409	0.0854603	1.46178	0.0910304	0.0901025	1.0222	0.0689141	0.0750047	1.27494	0.0679339	0.075859	1	0.0614031	0.0713651	1.24108	0.0734351	0.0823419
NCU04454	1.26382	0.0679145	0.0801706	3.20351	0.106952	0.100914	1.31572	0.0725708	0.0778437	1	0.0699895	0.0657533	1.26601	0.0610571	0.0662984	1.27754	0.0766425	0.0710433	1.66411	0.0806947	0.0819953	1.91252	0.0932173	0.0987021	60663	5.09326	0.0924943	0.11035	2.01435	0.0855615	0.106052	1.02675	0.0474334	0.0541	1.60712	0.0738094	0.0838743	1.08438	0.0602478	0.0656933	1.15395	0.0520182	0.0575701	1	0.0585499	0.0559634	1.37906	0.0654577	0.0695353
NCU06322	2.01217	0.152899	0.147213	1.51147	0.125962	0.127406	1.57667	0.131215	0.133137	1.1215	0.118982	0.119617	1	0.0994034	0.122204	1.18661	0.111413	0.111217	2.04077	0.145523	0.136213	3.19766	0.179457	0.195413	136295	2.43997	0.220416	0.25917	1	0.179778	0.20054	1.86924	0.203744	0.233989	1.82179	0.238848	0.270707	1.78937	0.23954	0.228032	1.22611	0.163719	0.179799	1.76876	0.202747	0.239476	1.52647	0.20961	0.232369
NCU06612	1.82005	0.152583	0.168522	1.76854	0.158732	0.16392	1.50477	0.145125	0.150827	1	0.12409	0.134457	1.24257	0.130615	0.129504	1.86333	0.163125	0.171424	10.0986	0.313321	0.300201	11.261	0.341934	0.31844	99149	2.34422	0.235327	0.293877	1	0.22167	0.264798	1.30619	0.198376	0.227064	2.22673	0.29822	0.328372	1.71855	0.246494	0.268664	2.68909	0.266338	0.282315	6.31938	0.380067	0.402998	6.04334	0.409138	0.395688
NCU06610	1.62116	0.0662002	0.0718953	1.58348	0.0673695	0.0684546	1.63838	0.0745068	0.0789154	1.18805	0.0559645	0.0667403	1.08215	0.0569403	0.0655817	1	0.0603217	0.0653391	1.64373	0.0761801	0.0780339	1.83999	0.0855793	0.0743158	78527	4.08411	0.102492	0.107586	1.91708	0.0817277	0.0804839	1	0.0524668	0.0532586	1.4095	0.0747668	0.0725963	1.28388	0.0683859	0.0618974	1.28915	0.0536147	0.0567074	1.38327	0.0634129	0.0713307	1.43021	0.0790579	0.0653077
NCU06595	1.30623	0.060426	0.068664	1.39424	0.0736189	0.0593744	1.46274	0.0729013	0.065364	1	0.0551103	0.055176	1.11701	0.0521782	0.0589981	1.06616	0.0593137	0.0646987	1.03102	0.0558006	0.052512	1.27036	0.0572825	0.0676052	145052	2.5901	0.0845678	0.0831938	1.5061	0.0811428	0.0744367	1.42067	0.0582419	0.0695485	1.83777	0.0797071	0.0965424	1.75493	0.0781846	0.0687761	1	0.049188	0.0526867	1.4849	0.0682685	0.0669971	1.17121	0.0613292	0.0702665
NCU06592	1.69454	0.0914508	0.0965722	1.00406	0.071579	0.078389	1.37249	0.0937372	0.0924973	1.23991	0.0808014	0.0890067	1.0108	0.0701947	0.0784507	1	0.081425	0.0805479	1.07482	0.081219	0.0729907	1.09442	0.0802614	0.0780723	120840	1.61698	0.191086	0.2718	2.17999	0.302643	0.337019	2.16741	0.257539	0.235903	2.14403	0.294245	0.298891	2.85547	0.334366	0.357688	1	0.146715	0.176692	2.05981	0.262602	0.271056	1.09832	0.186599	0.209616
NCU11704	1.6581	0.672026	0.897498	1	0.433245	0.663085	1.82527	0.685216	0.781895	1.02459	0.443725	0.723713	1.22458	0.521769	0.742188	3.09449	0.898447	1.17168	50.0077	3.31179	3.70733	89.0745	3.92149	4.13158	39623	4.54882	0.551058	0.512228	4.33944	0.57112	0.619654	2.19099	0.362701	0.420105	2.94485	0.54	0.593063	1.43422	0.331075	0.393309	1	0.272035	0.328197	1.88948	0.367897	0.393412	1.24358	0.329284	0.349733
NCU06561	1.82715	0.0421996	0.0381894	2.49134	0.0361748	0.0421775	2.09206	0.0399658	0.0439144	1.18512	0.0311061	0.0328711	1.40815	0.0321136	0.0294465	1.29962	0.0325547	0.0312445	1.18336	0.0315823	0.0326214	1	0.0310514	0.0277209	116304	3.45192	0.0369085	0.0362796	1.40146	0.0337563	0.0387512	1.14886	0.0253556	0.0261663	1.32863	0.0328415	0.0304067	1	0.0250506	0.0266452	1.02235	0.0225074	0.0225179	1.12274	0.0238397	0.0270307	1.04174	0.0240913	0.0248794
NCU06566	1.14414	0.0417816	0.0459905	1.25744	0.042779	0.0394363	1	0.0349722	0.0432287	1.14594	0.0370713	0.0386513	1.43234	0.043726	0.0436502	1.45351	0.0473028	0.0457206	1.13603	0.0394932	0.0449126	1.12454	0.0442533	0.0438248	145034	1	0.0550355	0.0522453	1.49555	0.07421	0.0811563	1.34557	0.07007	0.0613325	1.74892	0.0817245	0.088121	2.78821	0.0906543	0.0984946	3.50156	0.0772864	0.0943873	2.77864	0.0892486	0.0891182	3.5912	0.105201	0.111147
NCU09748	1.37092	0.0707102	0.0561334	1.46148	0.057104	0.0597145	1.10792	0.0509431	0.0539929	1.06029	0.0518774	0.0526492	1.13447	0.0474007	0.0500537	1.12205	0.054841	0.0472185	1.27174	0.0581341	0.0542639	1	0.0551809	0.0600368	116338	1.38066	0.0424414	0.0514813	1.88183	0.0568136	0.0551246	1.14254	0.0358708	0.0392853	1.32283	0.0482557	0.051887	1.26568	0.0421607	0.0428037	1	0.0419781	0.0340149	1.28696	0.0494269	0.0419389	1.08363	0.0401822	0.0455149
NCU07003	1.28027	0.0548709	0.049408	1.8766	0.0645324	0.0590584	2.98934	0.0713686	0.0887294	3.47214	0.0944954	0.0883172	1.39557	0.0598987	0.0457241	1.22392	0.0545313	0.0507632	1	0.0456895	0.0443532	1.10286	0.0479671	0.0552199	69970	1.22867	0.0301327	0.0328063	1.63757	0.0372418	0.0469376	1	0.0294851	0.027688	1.53523	0.0492014	0.0402212	1.26691	0.0342968	0.0376885	1.31232	0.0315176	0.0310387	1.09849	0.0323287	0.0316779	1.05247	0.0311024	0.0305387
NCU05313	1.33373	0.0626624	0.0601491	1.48921	0.0600899	0.0646817	1.02338	0.0537472	0.0485452	1.04925	0.0522619	0.0513372	1	0.0456953	0.0523407	1.08027	0.0499461	0.0545571	1.29949	0.0552998	0.0515928	1.16601	0.0540568	0.0548714	80313	1.1352	0.0606135	0.0587609	1.55746	0.0859622	0.0844272	1	0.0572892	0.0591786	1.52533	0.0803562	0.0727864	1.48345	0.0743514	0.0703642	1.21836	0.0715012	0.0604459	1.4901	0.0742181	0.069355	1.63704	0.0709169	0.0785768
NCU07684	2.18992	0.103838	0.103432	2.09675	0.0970742	0.0954023	1.23179	0.0804738	0.078234	1.19279	0.0775362	0.0817607	1	0.0676427	0.0824394	1.32865	0.0840472	0.0905653	1.40387	0.0754468	0.0841135	1.39816	0.0814679	0.0947361	78760	3.81511	0.155131	0.146736	2.60543	0.149753	0.186087	1	0.0969922	0.0892824	1.81182	0.122605	0.140819	2.20609	0.135631	0.133955	1.62839	0.101273	0.104505	2.28293	0.138038	0.127229	2.02784	0.132673	0.119057
NCU05944	1.7738	0.195065	0.230067	1.59954	0.194701	0.200151	1.57105	0.182063	0.197476	1	0.163016	0.187479	1.41545	0.191923	0.184742	1.42159	0.193576	0.222756	1.56898	0.197374	0.184783	1.64599	0.194827	0.219765	16401	3.0816	0.346075	0.382641	1	0.244323	0.306524	1.83877	0.280606	0.318737	2.80391	0.36195	0.431479	2.47462	0.322407	0.346041	2.50693	0.315356	0.325196	1.95487	0.322761	0.356968	2.59566	0.319485	0.374233
NCU00310	2.06667	0.159414	0.174875	1.60386	0.137102	0.150626	1.73436	0.129279	0.175152	1	0.121936	0.123466	2.27898	0.160881	0.181657	3.12424	0.183391	0.196625	3.47365	0.187334	0.205186	4.4517	0.218802	0.233319	82136	1	0.0796537	0.0969749	1.01092	0.113079	0.127816	1.0503	0.088772	0.0986644	1.29084	0.120537	0.123273	1.86427	0.118903	0.139039	1.80438	0.106801	0.107245	2.32446	0.125839	0.141678	2.0629	0.132933	0.130223
NCU00315	2.95937	0.0593086	0.0664851	2.26791	0.0557	0.0585802	2.86274	0.0643613	0.0603912	2.34584	0.0610417	0.0580857	1.35379	0.046752	0.043391	1.34491	0.04514	0.0520239	1.35997	0.0443813	0.0432193	1	0.0444875	0.045241	94929	1.27444	0.0289437	0.0303404	1	0.0364525	0.0374261	1.78155	0.0347749	0.0348077	1.88201	0.0402643	0.045968	1.45251	0.031527	0.0355901	1.11391	0.0286381	0.0257201	1.42097	0.0353134	0.032296	1.13202	0.0304932	0.0298176
NCU06506	2.84453	0.0873341	0.118412	1	0.0637818	0.0584013	1.2449	0.0622908	0.061504	1.21556	0.0682221	0.066596	2.26848	0.0804782	0.0880055	5.2097	0.123419	0.128206	9.80901	0.146733	0.145608	11.0733	0.179095	0.152639	121962	3.47186	0.104299	0.11035	1.20889	0.0801313	0.086932	1	0.0551814	0.0650027	1.5488	0.0871178	0.0916459	1.97959	0.0861392	0.0916763	3.57174	0.0930505	0.0943078	4.53042	0.109052	0.100405	5.50855	0.127011	0.126096
NCU07881	1.24251	0.0321849	0.0304669	1.17993	0.0289681	0.0347082	1.70385	0.0379119	0.0379393	4.80629	0.0575623	0.0451785	1.35345	0.0312069	0.0259775	1.16357	0.027999	0.0306521	1	0.02372	0.026555	1.08183	0.0296363	0.0318573	62326	1.15597	0.0192757	0.0199216	1.07474	0.0269774	0.0200836	1.46678	0.0238864	0.0202756	1.21062	0.0224596	0.0245042	1.25277	0.0194771	0.0243229	1.08112	0.0191614	0.0165505	1.07343	0.019916	0.0193413	1	0.0221165	0.0210182
NCU07887	1	0.0610504	0.0622463	3.28119	0.089321	0.0960841	2.68579	0.0927154	0.0963195	1.35665	0.0730082	0.0671796	1.72045	0.0701139	0.0742482	1.40125	0.0705429	0.0668891	1.51877	0.0708253	0.0689288	1.58006	0.0766942	0.0742211	116815	2.56135	0.0577014	0.0512149	2.4963	0.0597023	0.0667009	1.26592	0.0417325	0.0443361	1.96747	0.0635112	0.0619553	1.15109	0.045414	0.0417782	1	0.0328701	0.0384799	1.08003	0.0407962	0.0418613	1.4075	0.0461908	0.0478038
NCU07878	1	0.0690268	0.0744348	1.34242	0.0711631	0.0843477	1.10129	0.0716678	0.0730847	1.12757	0.0706539	0.0704911	1.24448	0.0703318	0.0742449	1.13572	0.0692044	0.0718067	1.61199	0.0850241	0.0724994	1.94334	0.0984706	0.08751	62320	1.74877	0.0789792	0.0771359	1.44184	0.0882831	0.100861	1	0.061135	0.0686233	1.18786	0.08894	0.0759918	1.35818	0.0868347	0.0817844	1.24121	0.0742795	0.0727705	1.51269	0.0802016	0.0894386	1.61733	0.0789905	0.0795443
NCU09436	1	0.0530465	0.0502355	1.97212	0.0619581	0.0647718	1.53678	0.0582306	0.0658552	1.15671	0.0609136	0.0622044	1.5135	0.0605788	0.0561329	1.36108	0.0549091	0.0579297	1.89337	0.0662008	0.0627949	2.23975	0.0733545	0.0688283	66361	2.59294	0.0614816	0.0620812	2.08637	0.0685869	0.0733079	1	0.0397119	0.0430737	1.62449	0.0578283	0.0615554	1.49486	0.0528161	0.0529518	1.75376	0.0554057	0.0500738	1.80898	0.0563373	0.0577203	2.0165	0.0606263	0.056571
NCU07871	1.17378	0.111883	0.116243	1.38219	0.120301	0.13167	1.21401	0.116973	0.105197	1	0.102021	0.107986	1.32441	0.106358	0.129848	1.31889	0.11176	0.127458	1.45063	0.126112	0.115034	1.66501	0.137455	0.138027	80986	1.82255	0.123363	0.126735	1	0.112363	0.118975	2.12816	0.122038	0.13767	1.17752	0.11223	0.117736	1.23359	0.112105	0.102679	1.58771	0.115242	0.102462	1.63817	0.115854	0.122787	1.67872	0.111957	0.124047
NCU00488	1.19963	0.0299775	0.0326746	1.90638	0.0370952	0.0331464	1.4255	0.0344372	0.0310482	1	0.0272082	0.0271545	1.38515	0.0316141	0.0311476	1.29907	0.0279081	0.0281254	1.30342	0.0306449	0.0295667	1.19825	0.0279138	0.0295197	117101	1.83201	0.0344246	0.0401674	1.47692	0.0441179	0.0473488	1	0.0296268	0.0304616	1.34359	0.0380176	0.0416687	1.24901	0.0307848	0.0331822	1.45802	0.0332384	0.0307293	1.5034	0.0375451	0.0326321	1.63528	0.0398678	0.0344682
NCU11185	1.2699	0.0702791	0.074676	1.39644	0.0639285	0.0670388	1.08098	0.0573244	0.0662461	1	0.060589	0.0604167	1.26694	0.059176	0.06698	1.55955	0.0691041	0.0785587	5.85356	0.126053	0.110718	8.79973	0.123286	0.138547	82509	1.31072	0.0483963	0.050566	1.09529	0.0592074	0.0617661	1	0.0451067	0.0459238	1.06215	0.0520183	0.0556595	1.33332	0.057966	0.0531052	1.44417	0.047891	0.0502623	2.06808	0.0635866	0.0616016	1.94574	0.0621977	0.059543
NCU00489	2.24843	0.0357655	0.0320656	1.38192	0.0261198	0.0263243	3.49677	0.0358174	0.0392412	2.5976	0.0355937	0.0370914	1.49971	0.0268467	0.0231328	1.3886	0.0244009	0.0301404	1	0.021092	0.022358	1.00544	0.0234542	0.0234791	122479	1.54521	0.0244755	0.0258232	1	0.0249201	0.0261927	1.6435	0.0328681	0.0245104	1.79815	0.0331313	0.0319202	1.78311	0.0291078	0.0316712	1.23478	0.0237589	0.0224016	1.52068	0.0270273	0.0290444	1.36961	0.0262141	0.0275044
NCU00321	2.47193	0.114107	0.127958	2.64786	0.117041	0.121004	4.8331	0.151181	0.155556	3.69691	0.146798	0.157548	2.00109	0.110759	0.108121	1.60307	0.097218	0.103221	1.10859	0.0846828	0.0820154	1	0.0748836	0.0912696	129817	2.02689	0.0405877	0.042466	1	0.0405623	0.0402055	1.55474	0.0362769	0.0408876	1.53125	0.0445072	0.0497566	1.15901	0.0366008	0.0343147	1.53903	0.0357071	0.0341308	1.10462	0.0338975	0.0315439	1.11459	0.0315366	0.0362337
NCU06892	2.49529	0.0537429	0.052581	1.42605	0.0360117	0.0387384	3.17033	0.0510644	0.0555654	2.72367	0.0487828	0.0553097	1.20626	0.0315931	0.0334791	1.05162	0.0393156	0.0315204	1.10373	0.0346659	0.0351468	1	0.0334508	0.0357627	95574	1.83227	0.0358091	0.0355807	1	0.0346834	0.0342314	2.26116	0.0371027	0.0378692	1.90925	0.0462874	0.0415392	1.97281	0.0414657	0.0398698	1.06141	0.0263876	0.0260765	1.72115	0.0327616	0.0347085	1.24028	0.0321653	0.0312394
NCU06409	1.74441	0.119127	0.0974599	1.09938	0.0916631	0.0808398	1.02778	0.0833352	0.0915505	1	0.087797	0.0821981	1.35892	0.102722	0.101663	1.13222	0.086331	0.0933985	1.31276	0.0984446	0.095639	1.57797	0.10137	0.100454	81044	2.82295	0.178975	0.173321	1	0.140212	0.153495	5.47305	0.23206	0.260054	1.77063	0.18352	0.197168	1.66094	0.144532	0.161085	1.71415	0.142363	0.140109	1.78685	0.165632	0.157299	1.97394	0.164505	0.160756
NCU00185	2.3908	0.368466	0.394119	1	0.252471	0.259783	1.30995	0.271792	0.306909	1.55452	0.301603	0.32036	1.46227	0.251767	0.340814	2.28013	0.328237	0.36448	2.31192	0.334993	0.370065	2.23483	0.327756	0.385436	43047	1	0.239062	0.261878	2.6479	0.4508	0.550141	4.02202	0.468078	0.595264	3.71643	0.512671	0.584105	4.28929	0.532547	0.553839	4.51445	0.421909	0.5118	5.05162	0.647304	0.607395	3.75277	0.4875	0.479743
NCU00198	2.3815	0.145466	0.135477	1.6215	0.097967	0.112152	2.02867	0.127339	0.117237	1.45371	0.110144	0.10777	1.41195	0.0969487	0.103879	1	0.0807504	0.101546	1.68203	0.102662	0.113418	1.59704	0.124672	0.102538	116980	4.42099	0.105723	0.106842	1.06826	0.0788604	0.0831803	2.39501	0.0884635	0.0969091	1.50813	0.0958048	0.0911918	1.32203	0.0838616	0.0761002	1.1566	0.0616702	0.0703311	1.56016	0.0777207	0.0801648	1	0.0613769	0.0767262
NCU09003	1.54025	0.104515	0.100271	1.17626	0.0838799	0.0893159	1.84352	0.109802	0.113727	1	0.0840467	0.086421	1.23403	0.0923564	0.0840399	1.41861	0.0887299	0.103152	1.2188	0.0873557	0.0926266	1.26164	0.0933393	0.0882801	146664	1.72893	0.135826	0.12156	1.64273	0.16405	0.156553	10.6596	0.255277	0.276457	2.16023	0.162313	0.166477	1.78213	0.141826	0.154117	1.41469	0.111824	0.122381	1.09875	0.104318	0.109543	1	0.106328	0.1084
NCU09002	2.44563	0.0867672	0.085816	2.77748	0.0857682	0.0933958	2.22666	0.0790261	0.0806982	1.29537	0.0644301	0.0775974	1.84603	0.0735548	0.0780264	1.32655	0.0682373	0.0675166	1.21408	0.0679552	0.0631897	1	0.0657247	0.0586567	117116	1.00529	0.0320135	0.0310441	1.84589	0.0491249	0.0519827	1.42016	0.0375106	0.0368008	1.52517	0.0463702	0.0456828	1.32692	0.0361931	0.0358669	1.00351	0.031359	0.0295923	1.26809	0.034301	0.0367751	1	0.0293212	0.0341524
NCU00364	1.70706	0.14396	0.152851	1.93136	0.128854	0.144922	1.70769	0.137767	0.129392	1	0.104728	0.111246	1.10812	0.102642	0.114446	1.02007	0.104583	0.119695	1.24879	0.112546	0.112064	1.19909	0.098735	0.117091	82233	1.55385	0.125091	0.121652	1.56638	0.157146	0.157964	1	0.102407	0.110715	1.61609	0.13812	0.15358	1.64677	0.134753	0.134642	1.27583	0.108735	0.115404	1.93184	0.127046	0.157345	1.44308	0.127023	0.13143
NCU00504	1.9455	0.228353	0.301705	2.07809	0.237029	0.306166	2.30623	0.254246	0.292726	1.04535	0.164885	0.198012	1.83952	0.227746	0.265478	1.42353	0.210593	0.257056	1	0.183793	0.188967	1.06508	0.198805	0.223197	150775	1.83408	0.0658222	0.0660483	1.57654	0.0750113	0.0771881	1.54406	0.0576024	0.0617393	1.47472	0.0734555	0.0735011	1.20576	0.0548315	0.0554202	1	0.0470107	0.0479828	1.42038	0.0632489	0.0581089	1.09425	0.0582784	0.0567209
NCU00293	2.73952	0.219859	0.24007	2.0168	0.181898	0.190907	3.2921	0.24653	0.232026	1.45336	0.171224	0.186334	1.0903	0.145628	0.153491	1.11271	0.153407	0.162339	1	0.138997	0.150332	1.11113	0.149726	0.166883	82095	1.06666	0.0646217	0.0593319	1.27655	0.0840371	0.0907666	1.01797	0.0567576	0.0620013	1.61222	0.0857401	0.0954832	1.1703	0.0702112	0.065928	1	0.0558832	0.059531	1.12227	0.0685297	0.0713472	1.03266	0.064455	0.067629
NCU03296	1.37918	0.132973	0.141653	1.49091	0.131814	0.13932	1.97222	0.152882	0.163761	1.03178	0.122241	0.12761	1	0.114708	0.114592	1.09255	0.116038	0.124619	1.15548	0.121033	0.124174	1.08566	0.115646	0.134674	52321	3.44121	0.235266	0.242516	2.50301	0.249886	0.274536	1.17726	0.149336	0.153875	1.6022	0.199274	0.211397	1.07333	0.144599	0.169208	1	0.125911	0.146841	1.00375	0.131638	0.160004	1.23262	0.168409	0.1582
NCU07928	1.95156	0.272793	0.300983	1.27736	0.211951	0.253979	1	0.203267	0.270555	1.75492	0.258039	0.301129	1.62249	0.259207	0.274304	1.84911	0.2885	0.300003	2.15838	0.271206	0.313228	3.24573	0.332462	0.336622	40568	5.63875	0.439871	0.457024	3.70752	0.447973	0.496542	1	0.193906	0.241757	1.93866	0.370372	0.35267	2.55566	0.336993	0.411926	1.84773	0.268262	0.325119	1.95712	0.307407	0.316044	2.41422	0.346437	0.389538
NCU06974	1.20899	0.0984475	0.0939828	1.06642	0.0889096	0.0901134	1	0.0849328	0.0855516	1.34793	0.103254	0.104122	1.5529	0.100935	0.102749	1.32072	0.103641	0.115854	1.45623	0.0937902	0.101136	1.042	0.0858659	0.0912354	61395	3.20137	0.18893	0.183313	2.55225	0.218545	0.230754	1	0.113756	0.142246	1.87515	0.180887	0.208786	1.34451	0.150355	0.161214	1.37623	0.123515	0.15178	1.14522	0.130415	0.141458	1.61919	0.165284	0.165715
NCU07015	1.1831	0.086497	0.099312	1.56236	0.101967	0.0921496	1.32482	0.081936	0.0973484	1.14714	0.081272	0.0873461	1.2278	0.0897453	0.0874987	1.03273	0.0720249	0.0817806	1.08635	0.0804968	0.0851139	1	0.0780435	0.0865408	121512	3.16758	0.101391	0.115321	1.96172	0.124623	0.119331	1.53008	0.0813832	0.0882408	1.36057	0.103444	0.101335	1.22069	0.075271	0.0885447	1	0.0671526	0.0694163	1.14081	0.0791026	0.088357	1.07112	0.0769455	0.077065
NCU07013	1.52727	0.096795	0.100875	1	0.0720804	0.077307	1.46493	0.0891814	0.100672	1.82819	0.0983683	0.107043	1.60428	0.0968686	0.0943983	1.24566	0.0805813	0.0845817	1.21935	0.0820482	0.0878537	1.44749	0.0932868	0.0989711	129060	1	0.0875165	0.088313	1.5007	0.125876	0.137045	2.03983	0.129674	0.124176	1.19665	0.118919	0.130763	1.25495	0.111696	0.104754	1.52904	0.102284	0.118828	1.54338	0.103227	0.106418	1.3976	0.10716	0.10926
NCU07305	1.06817	0.0403538	0.04446	1	0.037751	0.0393414	1.64288	0.0470943	0.0418599	1.35136	0.0398162	0.0462724	1.42208	0.0444757	0.0424154	1.50095	0.0447754	0.0461737	1.24733	0.0376272	0.0412182	1.25776	0.0439858	0.0454173	121411	1.49199	0.086301	0.0769747	1.88101	0.10321	0.102994	1.51668	0.0803664	0.0842896	1.26635	0.0779053	0.0983409	2.71757	0.104899	0.108861	2.20601	0.0853166	0.0870183	2.13471	0.0880558	0.0930542	1	0.06586	0.0692754
NCU06988	1.15723	0.0758766	0.083569	1.05538	0.0741085	0.0815823	1.07538	0.072502	0.0784792	1.06687	0.0674426	0.0723312	1	0.0650773	0.0640975	1.25292	0.0785422	0.071507	12.8735	0.216931	0.190997	20.8114	0.203841	0.155728	80101	1.51863	0.0816661	0.0880094	1.42984	0.0974566	0.116339	1	0.0647984	0.0747625	1.29558	0.0960307	0.10412	1.32252	0.0869664	0.0895537	2.24574	0.098057	0.0985304	7.23352	0.167786	0.169578	5.88391	0.145188	0.173021
NCU04347	2.01194	0.261945	0.240397	1.80368	0.22532	0.249959	1.83247	0.215155	0.27396	1.4062	0.233222	0.222567	1.17108	0.176688	0.161922	1	0.161867	0.184342	1.37285	0.187024	0.208897	1.33045	0.214266	0.234371	121258	1.56538	0.0733922	0.0817376	1.46513	0.0985791	0.0948735	1.58431	0.0816505	0.0846268	1.57502	0.0884764	0.0934598	1.29852	0.0736747	0.0767475	1.01735	0.0661875	0.0606762	1.08759	0.0676032	0.0666582	1	0.0661825	0.0714487
NCU06984	1.72446	0.0838216	0.0756389	1.0047	0.0566808	0.0584248	1.51032	0.0685297	0.0689762	1.16916	0.0696582	0.0678822	1.27256	0.0554858	0.0641135	1.48564	0.0678333	0.0723845	1	0.0520313	0.0617175	1.15455	0.0656864	0.0629339	129036	1.58589	0.0562825	0.0635212	1.01046	0.0674402	0.0714571	2.98428	0.083379	0.0880359	1	0.0604471	0.0619486	1.39622	0.0714349	0.0672733	1.41247	0.0577608	0.0575153	1.39095	0.0579218	0.0625582	1.27839	0.0582432	0.0606188
NCU04485	1.47766	0.0997929	0.113838	1.10515	0.0866356	0.0863367	1	0.0782661	0.0889853	1.01399	0.0834319	0.0894727	1.31167	0.0894785	0.0847756	1.31825	0.106923	0.0963197	1.11908	0.0799687	0.0858197	1.03345	0.080972	0.091128	60600	1.36372	0.0653649	0.0717936	1.0695	0.086502	0.0802464	2.37764	0.0975298	0.0881693	1	0.0682089	0.0908913	1.22708	0.0704492	0.0784597	1.13091	0.0586557	0.0647774	1.27795	0.0747301	0.0686552	1.4699	0.074587	0.0718917
NCU03425	1.23508	0.0556173	0.0541936	1.92347	0.0592082	0.0639987	1.41985	0.058038	0.0683406	1	0.0530205	0.0597605	1.14716	0.0530458	0.0555042	1.26561	0.058198	0.0563429	1.17451	0.0596963	0.0524229	1.33546	0.0564564	0.0657324	84627	3.92929	0.0614034	0.0765836	1.02725	0.0580775	0.052195	1.01734	0.0430663	0.0472826	1.10631	0.059476	0.0537206	1	0.04207	0.0443083	1.02507	0.0430616	0.039029	1.15205	0.0431837	0.0408722	1.19772	0.0431729	0.0467708
NCU00778	1.51622	0.119392	0.123834	2.14829	0.137133	0.145697	1.15426	0.102341	0.122286	1.08462	0.0993597	0.121111	1	0.0872635	0.100126	1.53559	0.120282	0.131204	3.97969	0.192019	0.183138	5.34041	0.228696	0.190878	141910	1.75222	0.105291	0.1212	1.18651	0.111853	0.113529	1	0.0923455	0.0852994	1.49691	0.135039	0.127152	1.75428	0.114239	0.126647	2.02305	0.108652	0.129055	2.5927	0.135698	0.134407	2.01379	0.116646	0.131772
NCU01236	1.53427	0.174392	0.171018	1.40674	0.152241	0.166611	1.67229	0.166634	0.193673	1	0.141303	0.140666	1.55456	0.167937	0.177427	1.27749	0.172131	0.160304	1.09378	0.141447	0.132967	1.00554	0.136349	0.159419	76361	1.38397	0.0843013	0.0930229	1.1291	0.10888	0.098844	1	0.0691184	0.0821701	1.29647	0.111934	0.105343	1.14424	0.0874271	0.0923478	1.45577	0.0877419	0.090477	1.35163	0.0916828	0.0898333	1.54586	0.106663	0.0936914
NCU01100	1.3235	0.0510213	0.0583919	1.80732	0.0518089	0.0641891	1.38139	0.0520213	0.0532963	1	0.0467935	0.0476347	1.35122	0.0497119	0.0506882	1.50225	0.0540339	0.0547061	1.62361	0.0546748	0.0535217	1.62088	0.0504927	0.0592491	115944	2.03591	0.0736431	0.0720285	1.80827	0.0905995	0.0847303	1	0.0539908	0.0597827	1.67593	0.0884498	0.0768228	1.34209	0.0595422	0.080179	1.513	0.0690315	0.0636042	1.42766	0.0694013	0.0612843	1.77326	0.0679479	0.0795928
NCU06959	1.18889	0.0634	0.0677845	1.17607	0.0634251	0.0703002	1.1877	0.0600263	0.0669741	1.03267	0.0554491	0.0594833	1.20868	0.0612337	0.0582397	1.11598	0.0572499	0.0623808	1	0.051457	0.0545136	1.08087	0.0524574	0.064218	80046	2.34448	0.0753858	0.0715138	1	0.0601949	0.0660952	1.45165	0.0601318	0.0610118	1.18209	0.0652052	0.0708276	1.04365	0.0564152	0.0557552	1.1948	0.0504016	0.0509309	1.15771	0.0548955	0.0516678	1.49707	0.0593835	0.0633225
NCU08875	1	0.0367912	0.0345288	1.70835	0.0436969	0.0424873	1.30292	0.0392748	0.038448	1.57551	0.0410624	0.0432979	1.05451	0.0362598	0.0350864	1.26771	0.0345355	0.0416363	1.55994	0.0396046	0.0386529	1.77421	0.0474759	0.0447798	77832	1	0.0330633	0.03147	1.22837	0.0479354	0.0496386	1.18454	0.0363461	0.0367054	1.11001	0.042405	0.0464919	1.33835	0.0434245	0.0449562	1.39283	0.0404726	0.0394214	1.70611	0.0452098	0.0441126	1.60481	0.042701	0.0440462
NCU03631	1.25132	0.113698	0.104483	1.68214	0.118274	0.111413	1.11434	0.100924	0.109296	1.05713	0.0956097	0.103468	1	0.0982607	0.0990186	1.14169	0.103412	0.103728	2.80589	0.14367	0.149618	4.21901	0.179761	0.17047	98421	1.79804	0.186669	0.209676	1.41875	0.172883	0.25554	1.07364	0.143984	0.161765	1.35632	0.204363	0.196189	1.17327	0.158463	0.175236	1	0.136746	0.148777	1.88214	0.192511	0.213777	1.91274	0.218305	0.183145
NCU03635	2.73721	0.0773233	0.0718483	2.45393	0.0809006	0.0772963	2.91153	0.0744757	0.0929385	2.1221	0.0709625	0.0791203	1.24408	0.0588324	0.0525704	1.05328	0.0514961	0.0495356	1.24498	0.055946	0.0537358	1	0.0458954	0.0553614	135248	1.62559	0.0634206	0.0597759	1.7151	0.0753475	0.0778701	2.24659	0.0720265	0.0712704	1.89613	0.0846633	0.0738889	1.8919	0.0731821	0.0693697	1	0.050051	0.0481317	1.89503	0.0675459	0.0673124	1.40421	0.0566294	0.0602319
NCU01274	1.19724	0.0736711	0.0773158	1.02518	0.0708143	0.0690989	1.04614	0.0741898	0.066781	1	0.0691621	0.0733494	1.23325	0.0760141	0.0796905	1.21598	0.0765345	0.0842274	1.15971	0.066244	0.0779626	1.15629	0.0696856	0.0764486	144158	1.37031	0.0731845	0.0749298	1	0.0787076	0.0853733	1.17424	0.0583006	0.063624	1.31782	0.0823308	0.0777813	1.44629	0.0804492	0.0750648	1.52506	0.0719692	0.0813955	1.37363	0.0784409	0.0816984	1.50344	0.0861489	0.0816528
NCU08889	1.00824	0.0465275	0.0443028	1.0003	0.047341	0.0437581	1	0.0459466	0.0472585	1.54274	0.0565405	0.0565234	1.0861	0.0424053	0.0438802	1.23432	0.0453396	0.0528421	1.04596	0.0418745	0.0409012	1.20853	0.0531877	0.0465673	77591	1.75326	0.0705881	0.0804826	1	0.0695662	0.0693069	1.3433	0.0651864	0.0624647	1.51177	0.0795293	0.0828657	2.02745	0.084132	0.0815011	1.5972	0.0670057	0.0655716	2.27758	0.0866134	0.0829105	1.61635	0.062067	0.0815585
NCU01120	2.40077	0.339569	0.303419	2.55133	0.322924	0.348637	1.30676	0.218949	0.239872	1	0.201754	0.248412	1.75898	0.260783	0.298099	3.81201	0.386121	0.407416	32.4226	1.01528	0.946381	40.1522	0.840712	1.16059	98113	1.09884	0.178668	0.216398	2.39893	0.355879	0.355048	1	0.175367	0.202716	1.88152	0.307851	0.324178	2.80538	0.329469	0.35215	3.68033	0.305177	0.298333	7.59654	0.473513	0.467072	4.6499	0.363308	0.426365
NCU04196	1.90604	0.202998	0.199154	1.33389	0.153337	0.171542	1.37615	0.149811	0.172822	1	0.139328	0.141278	1.53055	0.166631	0.160851	1.47974	0.159189	0.179745	3.44425	0.218543	0.235075	5.74672	0.300906	0.268574	75336	1.93064	0.156017	0.180813	1.22774	0.182283	0.179177	1	0.127545	0.130109	1.31451	0.163099	0.176033	1.22706	0.136829	0.157583	1.07673	0.128325	0.130782	1.29761	0.146417	0.164943	1.25994	0.13984	0.152447
NCU04202	1.97377	0.0207689	0.0262266	1.45288	0.0186668	0.0198237	2.21931	0.0227623	0.0239219	1.17287	0.0202635	0.01811	1.6048	0.0178664	0.0216833	1.64824	0.0205491	0.0204706	1.36542	0.0189427	0.0188173	1	0.016785	0.0160291	115697	1	0.0202221	0.0235892	2.21972	0.0397191	0.0401603	1.4199	0.0291589	0.028372	2.49655	0.0371954	0.0406479	2.61477	0.0390128	0.0374556	2.74516	0.0340659	0.0410432	2.53058	0.03487	0.0302488	2.55067	0.0359731	0.0396023
NCU01845	1.03681	0.0622739	0.058204	1.82673	0.0683667	0.0551832	1.59125	0.0661943	0.0695596	4.41564	0.088387	0.0938175	1.13239	0.0572982	0.0622228	1.14657	0.058969	0.0588404	1.00413	0.0516303	0.048121	1	0.052645	0.0581721	123127	1.5579	0.0553592	0.059378	1.6215	0.0583147	0.0814698	1.1079	0.0508771	0.0473898	1.29443	0.0609567	0.0564081	1.10559	0.0538171	0.0563836	1.00329	0.0452237	0.0386643	1	0.050121	0.0496585	1.00725	0.0454585	0.0426488
NCU01827	3.26921	0.0486812	0.0509923	1.92159	0.0405675	0.035082	4.1142	0.0573363	0.0455968	2.93459	0.048864	0.0495482	1.60842	0.0360268	0.0355459	1.4412	0.0343819	0.033851	1.1981	0.0301829	0.0297296	1	0.0325394	0.0324324	117416	1.12147	0.0210903	0.0192644	1.00596	0.021954	0.026505	1.2774	0.0208239	0.0214516	1.57169	0.0312037	0.0297534	1.69024	0.0275465	0.0272088	1	0.0184683	0.0198189	1.45536	0.025952	0.0232874	1.13366	0.0236676	0.0223801
NCU09754	1.1832	0.0482675	0.0513496	1	0.0469065	0.0411398	1.41967	0.0535813	0.0552335	2.80825	0.0742034	0.06954	1.11997	0.0468104	0.0496656	1.05127	0.0462159	0.0482447	1.57874	0.0553047	0.0544904	2.09585	0.0621978	0.0605196	117198	1.25754	0.039792	0.0406703	1.81494	0.0582822	0.0538028	1	0.0360945	0.036879	1.44521	0.051028	0.0513488	1.49842	0.0448156	0.048205	1.34147	0.0410175	0.0350826	2.20344	0.0527716	0.0512622	1.81532	0.0454227	0.0477803
NCU09492	1	0.0352451	0.0337387	1.11235	0.0337139	0.0368858	1.14686	0.0399158	0.0345495	1.48596	0.0424082	0.0410381	1.48802	0.0390888	0.0391897	1.94365	0.046983	0.044464	1.37427	0.0364133	0.0399198	1.06293	0.0350474	0.0340159	82959	1.59317	0.0564461	0.0530438	1	0.0535137	0.0541302	1.27551	0.0471209	0.0463568	1.16623	0.0523805	0.0548171	1.53154	0.05612	0.0562363	2.14113	0.0536322	0.05682	1.71257	0.0622553	0.0579024	2.1859	0.0648881	0.0631279
NCU09474	2.16629	0.197965	0.231705	1.98558	0.198716	0.198859	2.2461	0.195238	0.214315	1	0.148595	0.153244	1.21186	0.158134	0.15953	1.39555	0.155085	0.181528	3.04058	0.233853	0.22048	3.79674	0.262529	0.279118	146837	2.21207	0.131493	0.139278	1.92773	0.181738	0.164843	1	0.0964553	0.0994533	1.83924	0.172292	0.152368	1.5033	0.13086	0.140443	1.75138	0.125313	0.123421	3.84342	0.194086	0.18674	3.36432	0.180191	0.181251
NCU03527	3.17683	0.411189	0.449892	2.54373	0.400599	0.346767	3.16514	0.41149	0.431068	3.80676	0.464724	0.446311	1	0.215674	0.25406	1.24657	0.24805	0.286974	2.35335	0.337598	0.394516	4.47538	0.452235	0.442392	84796	2.83865	0.361039	0.378945	1.64123	0.370649	0.333176	1.31978	0.22215	0.265991	1.72472	0.306821	0.315407	1.29515	0.246301	0.272657	1	0.21116	0.21082	1.78114	0.275825	0.33214	1.99852	0.280819	0.354187
NCU06783	2.91037	0.0571445	0.0669459	6.17363	0.0750229	0.0784372	2.6373	0.0522309	0.0553942	1	0.0344501	0.0378657	2.08897	0.0434193	0.046346	3.70119	0.0653302	0.0825996	5.89436	0.0739865	0.0832665	4.75926	0.0789976	0.070832	117451	2.30861	0.0287642	0.0270092	2.50758	0.0303455	0.0368205	1.10805	0.0193292	0.0217436	1.69588	0.0283173	0.0277317	1	0.0236794	0.0196364	1.13989	0.0201469	0.0222698	1.37748	0.0228981	0.0238219	1.518	0.0281474	0.0225371
NCU09711	1.13137	0.0388436	0.0331908	1.43355	0.0381558	0.0376357	1.26191	0.039248	0.0378286	1	0.0319899	0.0332755	1.24307	0.036248	0.0341498	1.58692	0.0400682	0.0355534	1.98598	0.0368037	0.0431587	2.03014	0.0416211	0.0450322	131084	1.91881	0.0423109	0.037998	1.26218	0.0411413	0.045755	1	0.0269929	0.0281413	1.15525	0.040416	0.0371583	1.26946	0.0348944	0.0351293	1.50569	0.0373529	0.035212	1.64854	0.042735	0.038395	1.85094	0.0409139	0.0434626
NCU02252	1.71453	0.0421307	0.0445058	2.8825	0.0630462	0.0493292	2.17334	0.0418192	0.0474221	5.23996	0.0564068	0.0671734	1	0.031391	0.0327037	1.24061	0.0346409	0.0358007	1.7805	0.0411304	0.0410202	1.88014	0.0449679	0.040232	117878	1.0806	0.0267824	0.0285754	2.43828	0.0451376	0.0481488	1	0.0248765	0.026753	1.52783	0.0384839	0.0461383	1.13015	0.0301579	0.0312646	1.28997	0.0282138	0.0299954	1.5484	0.0370045	0.0324317	1.64516	0.0360302	0.0377179
NCU04550	1.52542	0.0859967	0.0874828	1.28075	0.0856998	0.0837775	1	0.0692316	0.0793297	1.12408	0.0747002	0.0817858	1.19187	0.066833	0.0840733	1.37459	0.0748731	0.0868553	2.0229	0.095912	0.0953487	2.53732	0.106877	0.117886	131106	1.60486	0.0683433	0.0614601	1.29505	0.0739114	0.0689105	1	0.0477101	0.0550915	1.20375	0.0700875	0.0580438	1.41433	0.0755829	0.0655791	1.56107	0.0614623	0.0600668	1.6431	0.0657301	0.0661	1.74585	0.0735452	0.0664649
NCU05890	1.82506	0.1436	0.137435	2.31306	0.13855	0.153231	1.81855	0.131084	0.136341	1.74908	0.132277	0.138703	1.25727	0.101482	0.1136	1	0.0988349	0.0979069	1.13037	0.109557	0.11464	1.24913	0.114967	0.130728	131595	2.24066	0.0873887	0.0817989	1.22405	0.0782649	0.0880092	1.70932	0.0769785	0.0720321	1.21802	0.080745	0.0915451	1.14273	0.0680751	0.0685321	1.02176	0.0581086	0.0661813	1.18632	0.0659535	0.0627255	1	0.0643718	0.0690856
NCU05889	1.35608	0.0377181	0.039582	1.51391	0.0368536	0.037289	1.39898	0.0373799	0.0383787	1.25394	0.035348	0.0363882	1	0.0313	0.0317033	1.12139	0.0364575	0.0330611	1.29483	0.0342079	0.0306706	1.54622	0.040144	0.0356211	124287	1.22245	0.0276889	0.0343832	1.01685	0.0325608	0.0402138	1.47578	0.0306807	0.0336388	1.03495	0.034505	0.0399441	1	0.0306087	0.028205	1.26682	0.0323519	0.0303143	1.23044	0.0318427	0.0296918	1.32376	0.0299771	0.032475
NCU05901	1.18996	0.0511675	0.0549857	1.38275	0.0502564	0.0549314	1.25137	0.0514327	0.0529257	1	0.0463224	0.0509858	1.1591	0.0511955	0.0542063	1.26816	0.0493485	0.0519908	1.28408	0.0507824	0.0528513	1.40325	0.0557888	0.0571066	86821	1.7624	0.0795379	0.0838607	1.13393	0.0825203	0.0942193	1	0.0602679	0.0674445	1.22379	0.0854805	0.0837831	1.21593	0.0716735	0.0836289	1.48068	0.0701691	0.0704766	1.73634	0.0888539	0.0874573	1.48915	0.0812589	0.0853141
NCU01466	1.12109	0.0893397	0.0917652	1.04166	0.0823139	0.0828048	1.23445	0.0864556	0.0948368	1	0.0782418	0.0897827	1.20843	0.0843371	0.0821009	1.24216	0.0800515	0.0855522	1.14889	0.0800882	0.0839467	1.40876	0.0978374	0.0987898	119676	1.52658	0.0716023	0.0771154	1.12557	0.077931	0.0777522	1.04936	0.0620656	0.0618112	1	0.0712183	0.0748002	1.05606	0.0646903	0.0776542	1.50417	0.0739285	0.0715518	1.14339	0.0637916	0.0697016	1.28744	0.0679059	0.0751172
NCU07794	2.28964	0.164677	0.163602	2.96832	0.153838	0.165944	1.25394	0.115553	0.121081	1	0.104953	0.123992	1.14798	0.108865	0.108688	1.31657	0.116664	0.132645	1.46505	0.11901	0.123261	1.24653	0.11106	0.133475	59088	1.26305	0.0662801	0.0665118	1.44949	0.0820269	0.0890484	1.66984	0.0764922	0.0737232	1.07029	0.0780462	0.0693438	1	0.0641353	0.0659697	1.02949	0.0551352	0.056115	1.37507	0.0699669	0.0764086	1.01214	0.0584393	0.0691299
NCU03774	1.50319	0.0937085	0.0949846	1.79346	0.0950161	0.0951911	1.46541	0.0875109	0.0993141	1.1812	0.0842663	0.0855424	1.47199	0.0870074	0.0927527	1.21314	0.0805195	0.0790421	1.17237	0.0702206	0.083855	1	0.0751334	0.0816467	127852	1.70275	0.100912	0.101072	1.56423	0.113838	0.119698	1.99	0.0964913	0.102826	1.07981	0.0894071	0.105993	1	0.0800576	0.0840545	1.10387	0.0698828	0.0800617	1.01714	0.0823295	0.077443	1.04125	0.0846751	0.0948764
NCU07738	1.77503	0.0898963	0.0999278	2.31529	0.0982732	0.0928686	1.66377	0.0979459	0.0921831	1.15462	0.0842382	0.0763955	1	0.0708472	0.0658299	1.07568	0.0725996	0.075596	1.26568	0.0737107	0.0879539	1.20842	0.0766549	0.079767	77676	1	0.10531	0.103257	3.16673	0.217706	0.224905	2.10903	0.140051	0.139731	2.60399	0.182879	0.183425	3.47478	0.187877	0.181967	3.24275	0.164746	0.184005	3.51297	0.181038	0.196087	2.90979	0.174842	0.180218
NCU03709	3.21377	0.798947	0.988677	1.20284	0.416726	0.551983	1	0.373424	0.508842	2.13387	0.593077	0.843381	23.7136	1.95283	2.00108	45.6801	2.84486	3.16706	128.959	4.0415	3.89955	213.025	4.4138	4.87546	135188	1	0.393489	0.511949	15.5021	1.83317	2.62416	1.02147	0.383778	0.510658	4.86692	1.12808	1.27877	23.7759	2.16812	2.45388	28.72	2.33254	2.43711	87.5648	3.63254	4.13134	101.637	4.0416	3.28611
NCU03668	1.25463	0.0978499	0.114092	1.06281	0.0865315	0.0949058	1.73135	0.116848	0.124723	1.02172	0.0808961	0.104354	1	0.0798045	0.0918178	1.60996	0.114163	0.104992	1.47438	0.0948027	0.106237	2.24133	0.142149	0.145481	144498	1.89037	0.0857825	0.0975444	1	0.0790462	0.0960156	1.09891	0.0750591	0.0726246	1.09114	0.0950551	0.0838479	1.11697	0.0765292	0.0781921	1.06479	0.0679558	0.0718733	1.16297	0.0800646	0.0782558	1.2687	0.0771758	0.0800834
NCU01256	1.1201	0.0644988	0.0707217	1.68733	0.0795128	0.0733493	1.11352	0.0602225	0.0655042	1.09013	0.0588424	0.0712312	1.01695	0.0558768	0.0624553	1	0.0573779	0.060893	1.20688	0.0662386	0.0665534	1.2773	0.0660343	0.0764806	119938	2.70478	0.0848888	0.0928441	1	0.0688221	0.0714831	1.28695	0.0701409	0.0633805	1.15846	0.0676336	0.0698287	1.23259	0.0755122	0.0720905	1.12115	0.0607658	0.0530175	1.37421	0.0782209	0.0662287	1.45401	0.0731904	0.0581524
NCU05293	1.39971	0.129835	0.117779	1.67338	0.126557	0.125543	1.43391	0.10525	0.128959	1.17712	0.106848	0.119893	1.30992	0.112119	0.118188	1.22012	0.112508	0.113409	1	0.0932173	0.104179	1.26185	0.122682	0.109595	80362	2.06105	0.068557	0.0769068	1.55712	0.0886378	0.080043	1	0.047957	0.0508708	1.50515	0.0738056	0.0753888	1.32369	0.0608159	0.0633229	1.19173	0.05398	0.0561814	1.51176	0.0587348	0.0702246	1.52128	0.0670614	0.0660784
NCU05263	1.2515	0.165892	0.167737	1.81799	0.16796	0.19539	1.17233	0.152255	0.165816	1	0.142717	0.15137	1.36393	0.1648	0.161253	1.45211	0.166264	0.17494	1.82588	0.177165	0.181387	1.77965	0.190439	0.190321	61756	1.82109	0.0913894	0.0997445	1.24813	0.0943384	0.100557	1.36301	0.0749509	0.0905834	1.10867	0.100413	0.0899743	1.14117	0.0819514	0.0837968	1	0.0694389	0.0621493	1.62154	0.0978559	0.0935448	1.63973	0.0929409	0.100715
NCU08692	1.11007	0.130315	0.145266	1.29404	0.141684	0.145707	1	0.128704	0.137443	1.18331	0.127901	0.139598	1.06104	0.119052	0.130978	1.32647	0.147405	0.145744	1.72938	0.151344	0.156064	1.82156	0.165138	0.167029	79787	2.85891	0.205364	0.206002	1	0.144062	0.18272	1.12383	0.131317	0.152734	1.68652	0.173897	0.21486	1.52308	0.157995	0.175196	1.49182	0.133551	0.146121	1.98911	0.171678	0.194663	1.50711	0.156064	0.170094
NCU04334	1.07223	0.110655	0.105063	1.43358	0.101564	0.114957	1.83652	0.132209	0.146384	1.12469	0.112528	0.112835	1	0.0945749	0.109048	1.4892	0.121371	0.117249	2.30677	0.126507	0.145804	2.74045	0.152906	0.167243	94422	1	0.0738239	0.0775023	1.06214	0.0953455	0.103486	1.05284	0.0833224	0.0818958	1.21391	0.0958447	0.0975369	1.15095	0.0933851	0.0924204	1.1448	0.0788415	0.0803758	1.60552	0.0920223	0.0999088	1.13183	0.0805241	0.0971861
NCU06387	3.05668	0.0556665	0.0615708	4.58312	0.0531632	0.0632675	2.11935	0.0502336	0.0414995	1.57719	0.0421108	0.0396523	2.69084	0.0437406	0.0480042	2.58117	0.0513085	0.0512641	1.85281	0.0376596	0.0400387	1	0.0318449	0.0356433	128623	1.39149	0.0410982	0.0375738	1.05792	0.0443358	0.043556	2.03361	0.0391104	0.050383	1.03086	0.0393338	0.0419933	1.2939	0.0396118	0.0474819	1.18197	0.0339385	0.0367842	1.11225	0.0342382	0.0366164	1	0.035629	0.033391
NCU08277	1.14704	0.0453012	0.0429378	1.96223	0.0577352	0.0559894	1.12285	0.0448583	0.0385264	1.11404	0.0476893	0.0429415	1.14523	0.0380921	0.0517304	1	0.0445804	0.0410156	1.60847	0.051922	0.0515458	1.46829	0.0528006	0.0588573	116408	1.89473	0.0494142	0.0572968	1.95358	0.062535	0.0589617	1	0.0339288	0.0429876	1.49257	0.0531415	0.054202	1.31601	0.046119	0.0448023	1.31338	0.0420592	0.0418259	1.37372	0.0444308	0.0504871	1.61929	0.0484966	0.0525862
NCU01581	1.40933	0.11978	0.134697	1.76443	0.1329	0.128263	1.30079	0.115453	0.114437	1	0.104571	0.11426	1.20506	0.108441	0.113249	1.30209	0.125354	0.11627	1.47257	0.112162	0.114726	1.37116	0.12654	0.139257	83585	2.40343	0.119664	0.123306	1.91464	0.130057	0.138777	2.15007	0.117869	0.119242	1.53234	0.121936	0.121157	1.1174	0.0892539	0.103613	1.32955	0.0888846	0.104742	1	0.0786857	0.0809314	1.12332	0.0962663	0.0914049
NCU05477	1	0.186084	0.202466	1.11831	0.185721	0.203952	1.6467	0.23887	0.243218	3.02904	0.306397	0.305493	1.79964	0.226704	0.273342	3.61057	0.333879	0.365647	5.49844	0.400364	0.361484	6.14839	0.411364	0.448431	123233	4.5733	0.17559	0.169431	2.61428	0.159515	0.173833	1.55166	0.114476	0.117384	3.40326	0.162573	0.184852	1.61305	0.128524	0.121461	1.78871	0.113418	0.117372	1	0.0956502	0.110736	1.29899	0.109543	0.1208
NCU01528	1.40452	0.0103351	0.00986942	1.07461	0.00887524	0.00782466	1.65632	0.00977483	0.0104074	5.33227	0.0152751	0.018384	1.05033	0.00923992	0.00822541	1.02739	0.00898082	0.00818862	1.12942	0.00799313	0.0091692	1	0.009199	0.00939956	95191	1	0.0100758	0.00834801	2.40998	0.0164813	0.0167521	2.27484	0.0153139	0.0143235	2.29496	0.0163186	0.0153181	1.6214	0.0109317	0.0125821	2.21885	0.0128463	0.0129129	2.00696	0.0118914	0.0122933	2.1118	0.0136259	0.0132098
NCU06743	2.65337	0.0413911	0.043231	1.46144	0.0337234	0.0325919	4.03457	0.0501126	0.0431289	3.21271	0.0562219	0.0515976	1.4904	0.0291068	0.0301601	1.30534	0.0307841	0.0295589	1	0.0232214	0.0247125	1.18982	0.0285321	0.0295327	27368	1.61026	0.0372512	0.0393975	1.38249	0.0472063	0.0446394	1.84189	0.0388928	0.0399133	2.1356	0.048039	0.0493992	2.32511	0.0524956	0.0552668	1	0.0309863	0.0311392	1.47581	0.037792	0.0390205	1.10412	0.0321776	0.035486
NCU01673	1.68161	0.146806	0.168777	1.59995	0.152392	0.151987	1.35344	0.147178	0.140585	1	0.119553	0.136506	1.42212	0.13694	0.136559	1.37581	0.135105	0.143987	2.39371	0.173201	0.177187	3.10802	0.199856	0.212141	65058	4.85485	0.165119	0.215527	1.34488	0.149524	0.161352	2.86348	0.179783	0.171648	1.31612	0.134949	0.167646	1	0.113934	0.122943	1.08175	0.096694	0.101289	1.27254	0.126862	0.127635	1.38113	0.117885	0.125493
NCU02264	2.27016	0.0896838	0.0854144	2.7865	0.0994383	0.0855238	2.05418	0.084158	0.0942902	1.32833	0.0645636	0.0761081	1.15368	0.0628664	0.0703389	1.05418	0.0602361	0.0611699	1.15419	0.067333	0.0597571	1	0.0587689	0.061986	117872	1	0.0363132	0.0333817	1.49358	0.0533605	0.0566572	1.01045	0.037877	0.0365904	1.41446	0.0514931	0.0521046	1.25935	0.0505363	0.0443143	1.35614	0.0398041	0.0429986	1.58433	0.0465328	0.0437224	1.51026	0.0471916	0.047457
NCU02270	1.41473	0.0927946	0.119032	1.45169	0.0921983	0.0922746	1.28225	0.0880114	0.0875141	1.1923	0.0873794	0.087916	1.28204	0.0827279	0.0905071	1.1531	0.0865365	0.091629	1.02825	0.0787124	0.0703058	1	0.0853008	0.0817427	86253	1.17326	0.0750218	0.0889252	1.72213	0.140931	0.127291	1	0.08018	0.0727205	1.50724	0.113878	0.130876	1.68806	0.0990012	0.0973911	1.66511	0.088324	0.0909371	1.83495	0.102689	0.101293	1.65159	0.0988091	0.119176
NCU06084	1.22247	0.151179	0.149711	1.03284	0.135187	0.127358	1.07596	0.121336	0.150323	1.11988	0.140564	0.134486	1.04712	0.12177	0.13367	1	0.122252	0.128501	1.11422	0.137555	0.136855	1.19096	0.145454	0.161036	131181	2.33861	0.106697	0.106078	1.09504	0.0944062	0.109628	1	0.0689206	0.0709813	1.07267	0.0830519	0.0894627	1.16461	0.0762927	0.0901911	1.2895	0.0763903	0.0778749	1.16236	0.0747342	0.082417	1.24647	0.079182	0.0794467
NCU05023	1	0.0600991	0.0532319	1.10268	0.0587203	0.0564942	1.31807	0.0582435	0.0493423	2.09309	0.0751273	0.0796354	1.55926	0.0665966	0.0570031	2.87072	0.0841075	0.0878039	1.92953	0.0662669	0.0680138	1.69529	0.0682988	0.0706071	118345	1	0.0330142	0.035561	1.4594	0.0506163	0.047931	1.82477	0.0490965	0.0450457	1.71375	0.0550735	0.0518416	1.73372	0.0505863	0.0475822	1.52322	0.0391374	0.043988	1.33648	0.0409171	0.045352	1.29866	0.0429954	0.0399385
NCU02231	1.72184	0.164309	0.189674	1.72718	0.165657	0.178902	1.60593	0.159438	0.188239	1	0.152387	0.140456	1.37076	0.145602	0.154184	1.29854	0.154305	0.159757	1.18775	0.141878	0.165045	1.15697	0.144007	0.151844	131414	2.66674	0.108603	0.134002	1.18625	0.110468	0.116976	1.29529	0.0888736	0.092808	1.02448	0.104411	0.0967569	1	0.0864324	0.0945341	1.01008	0.0880872	0.0820572	1.10074	0.0855763	0.0902566	1.11493	0.0888865	0.0955495
NCU11000	1.43186	0.0662032	0.0613642	1	0.0490094	0.0528363	1.53651	0.0583083	0.0594485	1.82975	0.0672611	0.0760819	1.28041	0.0670679	0.0548838	1.53497	0.0637661	0.0638606	1.36243	0.0574873	0.0580644	1.61361	0.0697767	0.0653084	123605	1.21966	0.116476	0.110639	1.51279	0.143737	0.164307	1	0.106756	0.104976	1.43661	0.128298	0.153682	2.01909	0.141966	0.167263	1.78948	0.122426	0.133201	2.40572	0.149533	0.17894	1.79524	0.136823	0.149843
NCU02416	1.61807	0.0822077	0.0799344	2.0213	0.0781054	0.0790047	1.4929	0.0735669	0.071342	1.83774	0.0802163	0.0910446	1.17863	0.0640351	0.0672748	1.08026	0.0644223	0.0686086	1.18403	0.0594722	0.0681377	1	0.0596051	0.0729822	85933	1	0.0456863	0.0505235	1.60694	0.072266	0.0844027	1.0878	0.0567555	0.0497082	1.43958	0.0621942	0.0727008	1.58104	0.0629694	0.0691068	1.46872	0.0509436	0.0559258	1.69166	0.0588607	0.0670813	1.48298	0.0609672	0.0635148
NCU02390	1.62121	0.146518	0.137559	1.747	0.134681	0.145288	1.63913	0.13425	0.132181	1	0.109184	0.116043	1.0033	0.113139	0.111326	1.00598	0.116914	0.0997819	2.66024	0.177489	0.169646	3.05098	0.188113	0.167592	86003	2.56717	0.0735695	0.0733557	2.32083	0.0853843	0.0800732	2.57483	0.0671152	0.0842879	1.44988	0.0655918	0.0749378	1	0.050884	0.0558382	1.01532	0.0458958	0.0489964	1.42622	0.0675407	0.0663544	1.46836	0.0644274	0.0595059
NCU10897	2.28746	0.386766	0.433395	11.1116	0.605159	0.659742	2.32284	0.37261	0.408054	1	0.246626	0.337293	2.3374	0.376858	0.43565	1.51949	0.308728	0.380258	2.24726	0.34793	0.415328	1.44979	0.303575	0.366639	60304	1.15832	0.141261	0.152252	2.97359	0.237813	0.253786	1.37613	0.156201	0.160538	1.71311	0.188793	0.212346	1.24525	0.150242	0.166182	1	0.120111	0.125233	1.27664	0.154301	0.15447	1.25707	0.149035	0.163033
NCU06395	2.29297	0.214577	0.241756	2.89112	0.219842	0.242613	1.60268	0.190521	0.199061	1	0.151229	0.167522	1.70578	0.181369	0.196101	1.45077	0.164329	0.190498	1.89575	0.178506	0.218368	1.72584	0.180985	0.197095	121028	1.89629	0.0982414	0.0864782	1.57107	0.120126	0.0998436	1.2589	0.0779204	0.0762939	1.29145	0.0934632	0.0951954	1.39089	0.0881667	0.0885782	1	0.066191	0.0703157	1.29959	0.089691	0.0818551	1.11811	0.0796042	0.0785738
NCU02025	1.23496	0.0733098	0.0684596	1.1447	0.0564995	0.0731071	1.3896	0.0659349	0.0754484	1.21435	0.0642475	0.063779	1.1461	0.0561763	0.0628501	1.03398	0.063069	0.0596623	1	0.0614999	0.059705	1.09184	0.0632937	0.0644173	89391	1.54235	0.0582853	0.0668883	1	0.0744277	0.0650119	1.01069	0.052471	0.0579349	1.02815	0.0653779	0.0676252	1.14255	0.0604255	0.0683607	1.24621	0.054616	0.0658325	1.21263	0.0589719	0.0638277	1.30547	0.0636518	0.0706137
NCU00618	2.68038	0.0318319	0.0315225	1.61726	0.0273223	0.0241221	3.20309	0.0386305	0.0331843	3.00722	0.0417712	0.0326584	1.52386	0.0263107	0.0241833	1.1715	0.023986	0.022358	1.03086	0.0211081	0.0201294	1	0.0208457	0.0199139	97163	1.01083	0.0161526	0.0147632	1	0.018711	0.0182003	1.53009	0.0177694	0.0209235	1.50007	0.0229427	0.021013	1.48917	0.0192677	0.0211757	1.00261	0.0160279	0.0140356	1.30314	0.0227203	0.0175168	1.07087	0.0189113	0.0188162
NCU00641	2.01139	0.299001	0.336129	1.22717	0.230819	0.273005	1.67697	0.295755	0.308824	1.07955	0.219738	0.268258	1.48458	0.254553	0.294702	1.29916	0.238363	0.295316	1.08223	0.205565	0.235533	1	0.230341	0.255116	126882	1.45994	0.174384	0.180726	1.22827	0.183858	0.215267	1	0.142435	0.152984	1.48211	0.201339	0.258651	1.55735	0.197034	0.218084	1.52442	0.17131	0.181491	1.66709	0.190627	0.212318	1.69851	0.176651	0.195669
NCU05958	1.56539	0.0694769	0.0768984	1.22087	0.0646363	0.0593773	1.00732	0.0582279	0.0601916	1.0434	0.0613837	0.0639247	1	0.0605411	0.0590704	1.12929	0.0662999	0.068712	1.86823	0.0662227	0.0784972	1.77127	0.0795906	0.0798898	88306	1.94183	0.0906788	0.0976927	1.43604	0.100096	0.089031	1.61874	0.087539	0.0880038	1.27102	0.0866574	0.0912315	1	0.0682511	0.0743421	1.22848	0.0694936	0.0671418	1.17884	0.0703007	0.0760818	1.20735	0.0748949	0.0962108
NCU04049	1.59234	0.0963022	0.0942525	1.39868	0.0901737	0.0858546	2.00659	0.0991933	0.108947	1.04436	0.0816433	0.0893339	1.55148	0.0842044	0.0956708	1.45065	0.0887054	0.0958633	1.03047	0.0760344	0.0792706	1	0.0707027	0.0760318	124690	5.26612	0.0901292	0.113264	2.24948	0.0887346	0.0842002	8.80911	0.112022	0.126372	2.04554	0.0765649	0.0788945	1.35786	0.0582455	0.0623732	1.11192	0.0466411	0.0461084	1.30502	0.053207	0.0546523	1	0.046226	0.0555112
NCU04047	1.64832	0.163921	0.182016	1.48257	0.146843	0.145843	1.59519	0.156297	0.169035	1.19732	0.13718	0.138678	1	0.129684	0.143832	1.21167	0.137657	0.14794	1.29573	0.138382	0.139459	1.28008	0.146869	0.16792	103890	1.57379	0.183253	0.20395	1	0.1841	0.211116	8.80531	0.357816	0.336093	2.11983	0.240379	0.258033	1.54645	0.184671	0.202594	1.50937	0.16131	0.182126	1.71761	0.201015	0.199377	1.81243	0.20233	0.199073
NCU04075	1.66633	0.0955932	0.0947993	1.40381	0.0816755	0.0836562	1.3594	0.0751104	0.0870114	1.22769	0.0866627	0.087292	1.17889	0.0767102	0.0715308	1	0.0698583	0.0705091	1.04598	0.0657127	0.0737392	1.20629	0.0854413	0.0823752	124666	1.53315	0.0704551	0.0623866	1	0.0708598	0.069012	1.12539	0.0531655	0.0551768	1.29163	0.0789097	0.0751193	1.09677	0.058781	0.0611766	1.16024	0.0520519	0.0539811	1.04041	0.0552408	0.0605042	1.04258	0.0631875	0.0615696
NCU08193	5.70973	0.303651	0.309996	1.70314	0.156565	0.154892	1.08774	0.120649	0.136826	1	0.112698	0.1384	12.5129	0.4238	0.430628	31.3105	0.630791	0.558011	22.5318	0.52306	0.541091	24.2434	0.541734	0.583416	117147	1.41118	0.0735674	0.0751696	1.52213	0.0928481	0.0992093	1	0.0628198	0.0583866	1.34547	0.0841109	0.09778	4.33236	0.107424	0.136253	4.33874	0.117985	0.125874	3.49868	0.0983562	0.139055	3.70904	0.117812	0.117391
NCU06750	1.62013	0.176728	0.180551	1.92943	0.172109	0.196307	1.45764	0.152472	0.180792	1.94776	0.177022	0.19656	1.45925	0.148686	0.171028	1	0.122542	0.147332	1.41965	0.15755	0.173471	1.43373	0.17224	0.184864	101936	1.35036	0.0815098	0.0826091	1.38026	0.0977742	0.109636	1.5896	0.0858944	0.0982867	1.38757	0.0962967	0.106873	1.16116	0.0812203	0.0796418	1.02721	0.0646493	0.066501	1.40493	0.0926573	0.0948924	1	0.0804369	0.0796899
NCU00232	1.56747	0.12847	0.157974	1.301	0.117714	0.127027	1.61906	0.13274	0.142264	1.56693	0.130363	0.147696	1	0.100156	0.117985	1.34703	0.121593	0.125572	1.33402	0.113437	0.123124	1.43627	0.128111	0.134352	81984	1.44513	0.115448	0.117957	1.03989	0.122127	0.121121	2.74142	0.15353	0.148148	1.21123	0.122991	0.138247	1	0.105744	0.104104	1.15884	0.0934275	0.0966579	1.40547	0.116509	0.114308	1.57912	0.13082	0.123248
NCU00329	2.43254	0.299049	0.340791	1	0.18533	0.230225	4.02176	0.369877	0.412261	3.71293	0.361539	0.40925	3.34694	0.339729	0.345879	5.85597	0.479867	0.442415	6.59075	0.409874	0.48195	6.02944	0.524447	0.538565	137791	1.26027	0.144491	0.14406	1.78662	0.19402	0.224667	1	0.130198	0.139945	1.57173	0.203009	0.19339	1.55202	0.167647	0.181492	2.16121	0.169413	0.185781	1.7821	0.184254	0.19087	2.08387	0.181369	0.190772
NCU00379	1.23307	0.0556933	0.0651501	1.29744	0.0576689	0.0560772	1.14877	0.0557499	0.0513559	1	0.0512568	0.0602357	1.40878	0.0614254	0.0586856	1.57762	0.0558192	0.0611965	1.89826	0.0651361	0.069767	2.4522	0.0840111	0.0775316	82267	3.12843	0.0773734	0.0907884	1.31091	0.0706303	0.0668204	1	0.0456928	0.0478578	1.36994	0.0704727	0.0680815	1.45227	0.059331	0.063194	1.50878	0.0551407	0.0585429	1.62594	0.0610072	0.060235	1.83717	0.0717608	0.0686229
NCU00226	1.15339	0.0552239	0.056085	1.10409	0.05312	0.0474623	1.1588	0.0529264	0.0552604	1	0.0441246	0.0522584	1.142	0.0507779	0.0548089	1.56708	0.0529804	0.0614165	1.66819	0.0559762	0.0570804	2.1419	0.0652309	0.0711408	81975	1.15763	0.0448104	0.0474977	1	0.0636086	0.0571079	1.22059	0.0502008	0.0486104	1.376	0.0565612	0.0699319	1.55979	0.0550565	0.055042	1.77395	0.0527092	0.0581787	1.75347	0.0538653	0.0598622	1.93748	0.0678803	0.0585382
NCU05384	2.82793	0.241092	0.264752	1	0.124852	0.14839	3.47385	0.243804	0.262804	13.6859	0.383956	0.460902	2.05889	0.195983	0.211859	1.96156	0.194003	0.203091	2.23729	0.19288	0.201389	2.79962	0.246982	0.265734	44979	4.87165	0.141775	0.156908	2.76214	0.14254	0.161841	5.18026	0.145454	0.142972	2.80242	0.146016	0.135157	1.34987	0.088575	0.105537	1.36698	0.0841597	0.0933827	1.38949	0.101734	0.100263	1	0.0819881	0.0818885
NCU00172	1.3277	0.0737008	0.070456	1.84555	0.0778021	0.0783646	1.49453	0.0771727	0.0753934	1	0.0576184	0.0657873	1.61684	0.0665936	0.0659513	1.65117	0.0733025	0.0775644	1.32132	0.0617016	0.0714744	1.22438	0.0744744	0.0710272	146378	1.24807	0.0517764	0.0581821	1.70758	0.0747261	0.0725548	1	0.0488891	0.0493491	1.8222	0.0740526	0.0780969	2.15687	0.073242	0.0660239	1.78929	0.0566184	0.0558155	1.70423	0.0674014	0.0615205	1.63784	0.0657782	0.0637425
NCU11012	1.88028	0.129667	0.124778	2.28612	0.121785	0.12735	1.45064	0.108038	0.109849	1	0.0916991	0.100895	1.4345	0.116151	0.106984	1.57359	0.112828	0.111866	6.33768	0.215163	0.180041	7.99909	0.234035	0.257472	81564	3.07598	0.141276	0.142161	1.27636	0.104671	0.122855	4.3053	0.161097	0.164874	1.54004	0.135459	0.119714	1.52146	0.120034	0.108167	1	0.0799083	0.0811533	1.77754	0.116749	0.114282	1.32897	0.108704	0.0988179
NCU00030	1.33157	0.0788864	0.0810317	1.42771	0.0734067	0.0841328	1.88766	0.0880215	0.0848446	1.14458	0.0788254	0.0766839	1.40937	0.0793918	0.079504	1.04891	0.0703947	0.0763308	1	0.0618714	0.0689141	1.07514	0.0707357	0.075963	62865	2.67243	0.10263	0.0977563	1.50584	0.090332	0.103694	1.71904	0.0853243	0.0825488	1.73339	0.10018	0.0964736	1.08594	0.0782412	0.06866	1	0.0684914	0.0631171	1.2946	0.0750829	0.087306	1.14917	0.0655788	0.0744617
NCU06496	1.19036	0.13412	0.131181	1.11245	0.115626	0.134853	1.17319	0.133352	0.12955	1.11682	0.123608	0.137029	1	0.113459	0.121296	1.41958	0.134227	0.156723	1.31997	0.13122	0.136261	1.31709	0.132186	0.159442	129470	2.77025	0.251042	0.224621	1	0.172229	0.203608	4.40097	0.255365	0.295629	1.35302	0.193466	0.218403	1.66202	0.18505	0.18627	1.88498	0.187245	0.187999	1.84461	0.18698	0.209854	1.79616	0.20094	0.219426
NCU07572	1.01389	0.101448	0.114275	1	0.0980866	0.0990609	1.14493	0.112521	0.117418	1.96936	0.126496	0.159099	1.10348	0.101948	0.106254	1.05638	0.113478	0.100853	1.18093	0.110355	0.0982145	1.02922	0.0961851	0.114239	130001	1.56727	0.104675	0.106575	2.18467	0.149842	0.149328	2.40613	0.135018	0.12021	1.70795	0.12601	0.140002	1.1049	0.103299	0.0914071	1.19823	0.0934344	0.0871876	1.24688	0.102751	0.111155	1	0.0815726	0.0926815
NCU00083	1	0.0356406	0.0385253	1.2449	0.040449	0.0423245	1.16298	0.0405783	0.0491911	2.12477	0.0497763	0.0586519	1.83387	0.0482271	0.0477761	1.89875	0.0528957	0.0537807	1.80122	0.0456835	0.046042	2.03952	0.0512054	0.0501221	109968	1	0.0510922	0.044682	1.39094	0.0635581	0.0668217	2.30442	0.0739353	0.0624894	1.28844	0.0608344	0.0656324	1.66921	0.0589492	0.0628947	1.84722	0.0568595	0.0599088	1.5863	0.0598346	0.0590789	1.64901	0.0691123	0.0577923
NCU00080	1.39902	0.0717754	0.0825225	1	0.0566334	0.0663968	1.59067	0.0859249	0.0765285	1.1754	0.0694543	0.0725164	1.2117	0.0656976	0.061959	1.91446	0.0765922	0.0853964	2.31761	0.0872635	0.0785222	2.57594	0.0886172	0.0964525	146303	1.22373	0.0462038	0.0498235	1.28262	0.0569665	0.0644225	1	0.0467559	0.0492406	1.53288	0.0638413	0.0652486	1.39692	0.0549485	0.0584879	1.24258	0.0469802	0.0494132	1.28336	0.0546894	0.0573038	1.2384	0.057273	0.0523117
NCU00074	1.5997	0.0649643	0.0842874	1.30957	0.0662883	0.0688139	1.04357	0.0556921	0.0630528	1.11419	0.0524108	0.0697804	1	0.0592952	0.0548052	1.01139	0.0546645	0.0598845	1.12307	0.0557893	0.0616982	1.33772	0.0649001	0.0715902	129630	2.71969	0.100301	0.123014	1.78191	0.124717	0.127338	3.70835	0.119171	0.114978	2.66114	0.122544	0.136991	2.43855	0.123316	0.125112	1	0.065703	0.0742586	1.97095	0.102414	0.0987687	1.2176	0.0853703	0.0821212
NCU00357	1	0.0791407	0.0702241	1.49063	0.0799146	0.0895548	1.48145	0.0871719	0.0801492	4.16474	0.147987	0.144228	1.25828	0.0768262	0.0805746	1.34499	0.0791521	0.0880026	1.51485	0.0784168	0.0830545	1.57804	0.0871075	0.0955626	146519	1	0.0747383	0.0847492	1.64773	0.132692	0.142908	2.12597	0.109215	0.125611	2.02671	0.12884	0.136743	1.84905	0.118383	0.12126	1.87006	0.104503	0.113736	1.74682	0.10435	0.112731	1.8556	0.120464	0.117664
NCU00360	1.72467	0.123168	0.134732	1.29033	0.0996314	0.108626	1.47731	0.101226	0.119704	1.24126	0.0982443	0.11285	1.25347	0.0974365	0.110064	1	0.0949745	0.093548	1.18373	0.101656	0.0968646	1.47602	0.100537	0.120652	146522	1.51405	0.0597656	0.0684207	1.83427	0.0772548	0.0780835	1.40034	0.054644	0.0607356	1.53918	0.0643503	0.0783209	1.5408	0.0675098	0.0666538	1	0.0466645	0.0509676	1.48098	0.0629234	0.0667751	1.17141	0.0531733	0.0586251
NCU00348	1.87423	0.153397	0.165951	2.40556	0.180505	0.163988	1.32921	0.128933	0.141933	1.13328	0.130857	0.132515	1.64031	0.140127	0.156052	1.30346	0.134331	0.134072	1.5551	0.133791	0.134952	1	0.121654	0.130143	122358	3.09692	0.13667	0.15394	1.16496	0.113011	0.128905	1.48991	0.102395	0.121487	1.3779	0.127381	0.136117	1.15708	0.102152	0.103702	1	0.0907408	0.0887286	1.26162	0.108414	0.0975117	1.17315	0.0979205	0.0948628
NCU06200	1.42182	0.0536581	0.053	2.01963	0.0574045	0.0652112	1.55006	0.0517157	0.0553669	1	0.0457738	0.0430038	1.5059	0.0505591	0.0555015	1.2932	0.054146	0.0504482	1.30972	0.0447176	0.0553029	1.345	0.0555764	0.0576429	62623	1.2383	0.0456045	0.0490446	1.84459	0.0547113	0.0778689	1	0.044343	0.0379382	1.61076	0.0594396	0.0656486	1.47508	0.0615134	0.0597696	1.41586	0.0462023	0.0549575	1.55293	0.0474216	0.0535772	1.55492	0.0527142	0.0510435
NCU07562	2.53044	0.0458011	0.0467308	2.08016	0.047953	0.0471116	3.22305	0.0535749	0.0549551	2.41781	0.0491392	0.0493217	1.45413	0.0391763	0.0395101	1.227	0.0328525	0.0413921	1.11277	0.0286881	0.0333568	1	0.0325947	0.0299718	95032	1.38238	0.0272568	0.0249091	1	0.027452	0.0248892	1.39027	0.0252392	0.023059	1.41154	0.0277709	0.0269208	1.38535	0.0270561	0.0244617	1.08188	0.0208759	0.0199774	1.37982	0.0221337	0.0243344	1.15424	0.0228558	0.0221833
NCU07551	1.50735	0.157191	0.158663	1.75125	0.148119	0.157669	1.08475	0.12546	0.143116	1.45788	0.137559	0.160268	1.23052	0.128834	0.129588	1.04631	0.121018	0.133083	1	0.106388	0.129488	1.03535	0.12546	0.126716	82689	1.217	0.114744	0.115223	1.44991	0.155883	0.16615	1.37076	0.129272	0.113192	1.31513	0.162797	0.146986	1.40593	0.134566	0.133425	1	0.104295	0.101361	1.28946	0.124718	0.130871	1.36937	0.118065	0.137537
NCU07541	1.26131	0.196552	0.205907	1	0.158395	0.167531	2.85731	0.276737	0.289794	1.63166	0.217396	0.224685	6.58164	0.361823	0.356132	4.78655	0.36184	0.338106	2.4293	0.230888	0.270585	2.44704	0.276281	0.275982	82714	1.13142	0.160668	0.192389	1	0.196713	0.235724	1.22267	0.16836	0.180049	1.50515	0.226963	0.227853	1.89904	0.238863	0.275422	1.02029	0.15853	0.176707	1.98574	0.222476	0.270787	1.1388	0.170922	0.197882
NCU01172	1.0993	0.0499051	0.0537914	1.14516	0.0497433	0.0536915	1.0763	0.0505911	0.0555667	1.06132	0.0488263	0.0493954	1	0.0452727	0.0456341	1.13366	0.053468	0.0556349	1.05742	0.0496595	0.0540455	1.11913	0.0475919	0.0540665	57822	2.06629	0.0702537	0.0739457	1	0.0690556	0.0692256	1.10651	0.0581216	0.0606296	1.1312	0.0709899	0.0656802	1.28474	0.0589703	0.0638502	1.42804	0.0648013	0.0525374	1.47832	0.0688458	0.0670747	1.63804	0.0713376	0.0751
NCU09131	1.36061	0.138285	0.138762	1.16551	0.111052	0.120641	1.42309	0.131049	0.133778	1	0.108262	0.122169	1.25077	0.124771	0.125509	1.28978	0.12692	0.13413	1.61672	0.126261	0.141677	1.85114	0.150015	0.155732	90763	1.22166	0.103354	0.117854	1.25712	0.146904	0.135014	4.2367	0.206494	0.21371	1	0.106501	0.130489	1.2874	0.124218	0.124657	1.57539	0.123223	0.111336	1.36484	0.112469	0.145107	1.7216	0.127452	0.148208
NCU01175	2.27837	0.0460611	0.0454026	2.49705	0.0527082	0.0506277	1.80487	0.0378861	0.044712	1.61052	0.0371737	0.044915	1.63392	0.0368312	0.0413615	1.56505	0.0391765	0.0366344	1.26643	0.0357098	0.0373199	1	0.0317131	0.031681	115926	1	0.031451	0.0299805	2.11788	0.0512466	0.0528654	1.38738	0.0291986	0.0422964	1.93357	0.04769	0.0475054	2.51968	0.0487999	0.0498024	1.92269	0.0393761	0.0411192	2.41935	0.047014	0.0439916	1.97763	0.0405807	0.0485557
NCU01301	1.62204	0.17104	0.181333	1.49329	0.151826	0.156586	1	0.111597	0.138261	1.30216	0.148343	0.15728	1.44525	0.146936	0.158888	1.38246	0.141008	0.17577	1.62874	0.169087	0.170076	1.65081	0.170732	0.190289	57533	1.42887	0.10559	0.108204	1.41029	0.121524	0.138709	2.63018	0.133107	0.148515	1	0.106671	0.118017	1.27113	0.105707	0.10573	1.27462	0.0940553	0.0963033	1.55797	0.114633	0.117516	1.51731	0.109133	0.130654
NCU06684	1.63626	0.0462782	0.0436034	1.52799	0.0383182	0.0424389	1.66841	0.0405675	0.0419114	3.69496	0.0625798	0.0603572	1.0821	0.0371107	0.0334235	1.29296	0.0367184	0.0360404	1	0.0335436	0.034716	1.17244	0.0389364	0.0429179	57183	1.4287	0.032973	0.0335438	1.20473	0.0362799	0.0364842	1	0.0293419	0.0257277	1.26586	0.0378805	0.0382863	1.14892	0.0363686	0.0339286	1.18903	0.0271462	0.0289053	1.29323	0.0339928	0.0334634	1.35795	0.0318563	0.0396971
NCU01366	1.01931	0.0524094	0.0522459	1.16391	0.0570383	0.0538323	1.09114	0.0508988	0.055136	1.06073	0.0562134	0.059116	1	0.0478682	0.0535401	1.03627	0.0540728	0.0497502	1.06289	0.0466512	0.0515919	1.16341	0.0574429	0.0517722	127526	1.76444	0.091393	0.0945899	1	0.0862724	0.0865542	1.62586	0.0891196	0.0842032	1.35541	0.0957431	0.094916	1.36627	0.0817758	0.087572	2.00725	0.0862487	0.0816132	1.63182	0.0848262	0.0876107	2.07247	0.0937074	0.104655
NCU01475	1.71293	0.164627	0.16627	1	0.112744	0.12644	1.55286	0.143446	0.148979	3.61427	0.209294	0.222137	1.42039	0.138121	0.139247	1.50663	0.131107	0.150813	1.40864	0.141559	0.145417	1.58748	0.154807	0.152715	50581	1.55544	0.0988764	0.103907	1	0.0974154	0.107185	7.87924	0.187745	0.197105	1.2068	0.104632	0.120671	1.06173	0.0868297	0.0987567	1.00619	0.0897473	0.0872099	1.0011	0.0826034	0.104261	1.06027	0.0962879	0.0889369
NCU09552	1	0.110565	0.110099	2.12982	0.134309	0.128662	2.05389	0.139433	0.132656	1.03024	0.0996562	0.112808	1.81954	0.131331	0.120967	1.31877	0.111681	0.114298	1.43265	0.102545	0.115692	1.35222	0.11443	0.127227	119688	3.59352	0.140253	0.145478	1.75825	0.131721	0.142847	1.47217	0.101786	0.109562	1.41906	0.121283	0.116953	1.28169	0.096111	0.108273	1	0.0832156	0.0851516	1.15544	0.0890624	0.104212	1.37479	0.10795	0.10439
NCU07404	1.30227	0.0505459	0.0517028	1.7332	0.0489615	0.0574634	1.99076	0.0609511	0.0545394	2.98525	0.0614226	0.0662097	1.55524	0.0526961	0.0488047	1.20757	0.0451841	0.0439352	1	0.0442243	0.0394894	1.04811	0.0406384	0.0438081	149864	1.14199	0.01882	0.0193443	1.16218	0.0232096	0.0249021	1	0.0173704	0.0196245	1.35393	0.0281611	0.0246598	1.49512	0.0230418	0.0235652	2.05069	0.0249518	0.0244197	1.29245	0.0222343	0.0233914	1.61278	0.0260639	0.0229235
NCU07416	1.28981	0.048969	0.057864	1.03472	0.0468694	0.0411173	1.07814	0.0438456	0.0567482	1.9859	0.0586915	0.063755	1.11213	0.0398996	0.0456091	1.15921	0.0434456	0.0521547	1.1087	0.0375964	0.0486814	1	0.0425726	0.0495303	90468	1.16575	0.0487674	0.0534989	1.46241	0.0665623	0.073833	1	0.0460154	0.0535953	1.39124	0.0647278	0.0631233	1.39927	0.0575843	0.0614141	1.34433	0.0569059	0.0496192	1.32443	0.0530064	0.0586533	1.41895	0.0582921	0.0594479
NCU07419	1.31847	0.152366	0.161748	1.38199	0.144699	0.145266	1.50749	0.148409	0.153293	2.18474	0.173306	0.196796	1	0.131767	0.12725	1.02016	0.119498	0.138856	1.31195	0.138232	0.144189	1.43508	0.150927	0.177486	90476	1	0.125068	0.134536	1.77835	0.191829	0.225262	1.01387	0.140381	0.128057	1.6194	0.171756	0.197352	1.54223	0.168594	0.170235	1.08399	0.118398	0.136085	1.7928	0.17726	0.157637	1.33251	0.148743	0.153504
NCU02809	1.75781	0.0485781	0.0520709	1.97105	0.0498952	0.0482483	1.7129	0.0523403	0.0472526	1.34128	0.0456852	0.042394	1.09168	0.0403269	0.0380687	1	0.0365406	0.0372895	1.12197	0.0374469	0.0401865	1.10617	0.0435429	0.0433029	133983	2.52509	0.0630559	0.062843	1.03027	0.0479489	0.0613327	1.86167	0.0549325	0.0572682	1.20709	0.0471329	0.0558622	1	0.0423142	0.0428192	1.05814	0.0440784	0.0401095	1.26995	0.0438367	0.0517043	1.32903	0.0462077	0.0440052
NCU07422	2.09534	0.2137	0.245164	1.75232	0.194243	0.203267	4.36439	0.259511	0.281479	2.08453	0.221313	0.232356	1.5744	0.17004	0.195518	1	0.146869	0.149372	1.80296	0.202008	0.195604	2.99239	0.243917	0.24672	125832	1	0.148926	0.150746	1.1252	0.185643	0.185821	2.4769	0.23342	0.217188	1.79428	0.221914	0.248227	1.4991	0.197724	0.198494	2.33342	0.182799	0.236232	2.62186	0.222793	0.251061	3.08306	0.236345	0.252322
NCU03261	1.23988	0.0836169	0.0920224	1.61583	0.0793062	0.102466	1.51953	0.0928368	0.0966703	1	0.0805001	0.0869365	1.53993	0.0874024	0.0983425	1.36076	0.0962125	0.106957	1.52171	0.0839455	0.0953145	1.42184	0.0905398	0.0899825	133187	1.73695	0.0805089	0.0740903	1.20108	0.0814488	0.0842622	1.07815	0.0619043	0.0626813	1.03233	0.0691315	0.0730269	1.04074	0.0695203	0.0708235	1	0.0514735	0.0576671	1.07213	0.0634763	0.0644819	1.19058	0.0612879	0.0767266
NCU02064	1.57671	0.0745459	0.0751396	2.45092	0.0794476	0.0855221	2.14642	0.0732323	0.0881497	2.92308	0.0984689	0.0999942	1	0.062797	0.0682663	1.16072	0.072618	0.0615091	1.33539	0.0687254	0.0642397	1.94765	0.0865959	0.0850002	118503	1	0.0457788	0.0460205	1.14174	0.0613413	0.0666608	1.10984	0.0482254	0.0491841	1.43856	0.0679285	0.0659896	1.22414	0.0533458	0.0561333	1.35318	0.0586417	0.0500668	1.2671	0.0510991	0.0585848	1.14608	0.0542656	0.0476744
NCU07398	4.04803	0.289823	0.297645	1.81821	0.208354	0.222462	1	0.168677	0.165169	1.08139	0.185014	0.17688	1.02455	0.163957	0.178773	1.61246	0.229766	0.24771	1.49739	0.206355	0.214233	1.66186	0.220417	0.218954	142197	4.4382	0.420227	0.376928	1.62648	0.328021	0.321749	1	0.199848	0.220146	1.68755	0.297452	0.30964	3.34312	0.385264	0.35747	1.30816	0.2206	0.221852	3.86926	0.41538	0.337076	1.46633	0.249225	0.277326
NCU09124	1.84202	0.0911255	0.0896322	1.71448	0.0765304	0.0812715	1.25026	0.0782489	0.0740655	1.58653	0.0898198	0.0854255	1.06965	0.0641068	0.0688471	1.09707	0.0685265	0.0701646	1.19877	0.0664091	0.0715321	1	0.0616306	0.069201	125959	1	0.0576835	0.0647351	1.30015	0.0965617	0.102184	1.47824	0.0821135	0.0763532	1.447	0.0910744	0.106907	1.64314	0.0813804	0.0872805	1.78847	0.0750884	0.0906438	1.60935	0.0917908	0.0906813	1.6053	0.0893911	0.0854546
NCU00456	1.13021	0.115073	0.123454	1	0.0963114	0.105986	5.29581	0.215565	0.193941	1.60596	0.128109	0.137325	1.10354	0.110403	0.105439	1.64526	0.133489	0.141332	2.23325	0.131644	0.149813	2.25654	0.148819	0.151557	117089	1.32107	0.149615	0.161192	3.0591	0.245269	0.26501	1	0.12517	0.145888	1.96517	0.224836	0.212084	1.32313	0.156715	0.158606	1.64267	0.151358	0.161154	2.93862	0.222389	0.243261	2.07433	0.205141	0.195947
NCU08990	2.9579	0.0488532	0.0459939	2.33278	0.0404891	0.0426232	3.0792	0.0462946	0.0451367	2.36488	0.0460333	0.0406322	1.65806	0.0334115	0.0321449	1.2639	0.031758	0.0309244	1.36662	0.0326765	0.0312832	1	0.0268906	0.0295599	117110	1.1663	0.0158694	0.0163955	1	0.0199159	0.0199251	1.80386	0.0219287	0.0189636	1.57216	0.0256126	0.0240302	1.7921	0.0206484	0.0208827	1.1344	0.0161496	0.0165627	1.9867	0.0225262	0.0215032	1.49266	0.01794	0.0201428
NCU00294	2.4702	0.026539	0.0276539	2.60714	0.0251219	0.0256952	3.17637	0.0285733	0.0307967	2.35286	0.0259793	0.0309101	1.53538	0.0203844	0.0198318	1.27844	0.0195131	0.0213011	1.17868	0.0206324	0.0153648	1	0.0181213	0.0181303	94922	1.07792	0.0147548	0.012547	1.08969	0.0165803	0.0159438	1.36417	0.015516	0.0161304	1.27619	0.0172494	0.0163602	1.00421	0.0158683	0.0124733	1.02622	0.0143557	0.0127221	1.01422	0.0148388	0.0141858	1	0.0132316	0.0137445
NCU00372	1.36091	0.108561	0.133456	1.98858	0.132286	0.12017	1.79719	0.118077	0.120006	1	0.0917389	0.110105	1.39846	0.106127	0.108078	1.30021	0.115792	0.113257	1.5633	0.120337	0.115152	1.99272	0.121592	0.144178	122379	1.25528	0.142481	0.151057	1.1336	0.161195	0.207091	1.54469	0.153554	0.15774	1	0.155685	0.172206	1.49592	0.166163	0.185557	1.68329	0.146812	0.176132	2.34566	0.185128	0.232177	2.27445	0.202546	0.180951
NCU00412	1.17969	0.0936782	0.0986242	1.42568	0.0909919	0.102597	1.53522	0.101797	0.0976996	1	0.0857471	0.0898225	1.29548	0.0928076	0.0922089	1.47272	0.0925211	0.103199	1.45031	0.0983589	0.0917445	1.74641	0.110877	0.112068	146566	1.50857	0.0752849	0.0701977	1.1872	0.0736727	0.0822302	1.01971	0.0560312	0.0638442	1.04371	0.0690643	0.0717487	1	0.0589819	0.0637328	1.0722	0.0556872	0.05431	1.19504	0.0679942	0.0643589	1.22458	0.0597802	0.069398
NCU06175	1.3723	0.118589	0.11949	1.12595	0.0955468	0.104576	1.64568	0.116062	0.130365	1.45285	0.110858	0.11592	1	0.0958529	0.0957884	1.09194	0.100658	0.116161	1.11089	0.0966991	0.0966746	1.60509	0.131354	0.130157	121971	1.55795	0.0827838	0.0924035	1.29125	0.103856	0.0998999	1	0.0688801	0.0733906	1.20844	0.0893615	0.101056	1.15798	0.0841662	0.0906551	1.02548	0.0641788	0.0768447	1.01361	0.0730379	0.0784181	1.10154	0.0784958	0.086424
NCU06174	1.15265	0.0812729	0.0934509	1.21683	0.0861721	0.0888477	1	0.0741343	0.0823575	2.94208	0.124385	0.133453	1.22243	0.0929549	0.0854738	1.27206	0.0944842	0.105437	1.52324	0.0875801	0.0963102	1.56424	0.0964447	0.0947581	121970	1	0.0865267	0.101172	1.38442	0.144032	0.139297	1.20933	0.104119	0.104602	1.18323	0.12363	0.125146	1.6561	0.130423	0.120746	1.33029	0.107855	0.106859	1.39937	0.110052	0.114584	1.48888	0.115238	0.118584
NCU06259	1.1866	0.053804	0.057102	1.58254	0.0501566	0.0635852	1.15948	0.048131	0.0492569	1	0.0459702	0.0499172	1.2283	0.0432801	0.0493175	1.26223	0.0483011	0.0489167	2.14846	0.0628415	0.0598918	2.44795	0.0688085	0.0750699	81439	1.63363	0.0479936	0.0429366	1.31775	0.055384	0.0589781	1	0.0376476	0.0361901	1.18529	0.0475537	0.0533854	1.0994	0.0457967	0.0474377	1.11524	0.0358885	0.0377395	1.60555	0.0488622	0.0452016	1.65564	0.0460175	0.0569785
NCU00105	1.78295	0.117806	0.108907	1.1099	0.0881267	0.0964055	1	0.0815698	0.0908253	1.11841	0.0985145	0.0944	1.08322	0.0892319	0.0940644	1.07504	0.0912772	0.0945877	1.71193	0.108149	0.106996	1.77562	0.120381	0.105775	63030	2.01288	0.135079	0.134013	1	0.128185	0.13002	1.29048	0.108946	0.135332	1.43558	0.131245	0.149233	1.28177	0.112679	0.128999	1.27484	0.105322	0.118312	1.93407	0.126082	0.136413	1.71634	0.129158	0.1498
NCU00092	2.17956	0.224682	0.233299	2.07241	0.197451	0.214175	1.35146	0.166486	0.178074	1	0.144684	0.16561	2.41264	0.217465	0.226303	2.39346	0.226186	0.227538	2.47997	0.212292	0.212173	2.05469	0.213099	0.219949	146314	1.70731	0.163022	0.166653	1	0.157987	0.175194	1.86222	0.164249	0.179747	1.2386	0.164813	0.171597	1.21439	0.149356	0.161357	1.19677	0.133283	0.13438	1.23831	0.152103	0.143143	1.51889	0.172658	0.180384
NCU06254	1.4217	0.198181	0.180112	1.57429	0.207897	0.220976	1.19353	0.171092	0.194016	1.1232	0.1717	0.167541	1.2552	0.174421	0.225583	1.07922	0.165446	0.177491	1.04568	0.150536	0.17552	1	0.166232	0.181991	62747	4.66537	0.183627	0.212936	1.19748	0.130294	0.154239	1.34847	0.110506	0.119404	1.31062	0.140087	0.147446	1	0.100797	0.114338	1.27795	0.110443	0.112325	1.24351	0.120569	0.116519	1.62612	0.133282	0.138228
NCU01111	3.74412	0.607974	0.560698	1	0.307415	0.328932	2.29895	0.462219	0.495402	2.69467	0.498137	0.57093	1.25232	0.29767	0.387469	1.34056	0.288793	0.383178	2.32115	0.435347	0.467558	1.84604	0.411352	0.486882	36062	1	0.858014	2.46464	27.7674	7.89942	9.18885	9.73708	3.83588	5.62167	27.0223	7.85312	9.24479	18.3524	5.88861	7.22486	7.4836	3.1188	4.38748	22.3343	6.38024	7.23691	26.4034	6.82592	8.16941
NCU01199	1.61122	0.121399	0.134228	1.62389	0.107729	0.122886	1.27235	0.104836	0.1113	1	0.0994384	0.101956	1.37908	0.105284	0.116384	1.44036	0.103139	0.12211	2.05511	0.123636	0.135561	2.44727	0.146606	0.141666	144219	3.60627	0.14715	0.163555	2.42533	0.14976	0.173417	5.92119	0.200391	0.170163	2.50828	0.14722	0.153342	2.22943	0.138379	0.151622	1	0.0784064	0.0807503	2.35949	0.120108	0.132502	1.40241	0.0967511	0.113044
NCU03597	1.44006	0.167418	0.149009	2.54483	0.188319	0.194079	1.96159	0.173964	0.189287	1	0.119412	0.125058	1.96867	0.168366	0.174351	1.83332	0.169334	0.17067	1.45322	0.144769	0.139173	1.62013	0.171996	0.161254	77266	1.95098	0.130908	0.143915	1.25991	0.126654	0.144409	1.04029	0.0968384	0.0994251	1.30073	0.125646	0.13338	1.38269	0.112656	0.117714	1	0.0873097	0.0896017	1.31639	0.116157	0.116024	1.24559	0.106282	0.108077
NCU06113	1.14488	0.0486575	0.0508634	1.66391	0.0534392	0.0506597	1.06815	0.0380679	0.044975	1.13254	0.0419978	0.0502392	1	0.0448006	0.0396507	1.25409	0.0501721	0.0504675	1.47978	0.0523401	0.0508961	1.34441	0.0511573	0.0565035	85652	1.30916	0.0295115	0.0325872	1.16979	0.0389004	0.0433577	1.87035	0.0359707	0.0395823	1.12998	0.0382251	0.0363477	1	0.0315699	0.0305986	1.47666	0.0351903	0.0345127	1.27441	0.0355603	0.0348663	1.69099	0.0408167	0.0441721
NCU00084	1.48632	0.187668	0.179753	1.15071	0.155002	0.171714	1.20654	0.156409	0.158122	1	0.15332	0.150178	1.0318	0.131408	0.152889	1.12828	0.14663	0.168096	1.15478	0.135978	0.155451	1.18003	0.143179	0.192134	129637	1.40106	0.103374	0.128644	1.14724	0.120151	0.131627	1.18285	0.101241	0.107732	1.02295	0.120753	0.124327	1	0.102722	0.110953	1.08534	0.0984009	0.0946791	1.09955	0.102232	0.111966	1.10735	0.0984821	0.106008
NCU00278	1.69683	0.0920537	0.0944116	1.41773	0.0799582	0.0817018	1.7077	0.0891538	0.091342	2.8681	0.108563	0.125369	1	0.066397	0.0745801	1.04539	0.0741927	0.0772786	1.08316	0.0663067	0.0746928	1.21811	0.0757631	0.0775823	122308	1.4543	0.0611817	0.0685314	1.58507	0.0821251	0.0904816	1.84315	0.0710349	0.074249	1.61783	0.0843206	0.0891759	1.4615	0.0711166	0.0741841	1.05202	0.0490142	0.0557711	1.26181	0.0678119	0.0708653	1	0.064169	0.0677711
NCU00279	1.19709	0.206278	0.242056	1.71442	0.232352	0.255596	1.19706	0.223006	0.231685	1	0.189157	0.226799	1.13342	0.183186	0.218949	1.19301	0.191666	0.222767	5.47141	0.392002	0.394853	9.07743	0.480969	0.479738	41799	1.70054	0.134109	0.133228	1.056	0.128771	0.144333	1.29058	0.11825	0.121455	1.42644	0.151085	0.166248	1.01713	0.116184	0.122147	1	0.105163	0.111908	1.25476	0.122105	0.136169	1.11451	0.121052	0.124791
NCU06118	1.33978	0.1495	0.154553	1.06703	0.12685	0.132577	1.06845	0.122587	0.126306	1	0.131127	0.148555	1.19161	0.131175	0.145751	1.27197	0.143614	0.148669	1.31234	0.146585	0.141207	1.2831	0.151583	0.159119	66960	1.43712	0.137178	0.159789	1.55284	0.186596	0.207672	2.61208	0.17129	0.194577	1	0.153491	0.148016	1.19147	0.13982	0.15605	1.63276	0.134361	0.15298	1.66312	0.151945	0.166741	2.24482	0.187542	0.194336
NCU06088	1.89597	0.209858	0.222728	2.05882	0.18794	0.23067	1.45988	0.182992	0.195642	1	0.153189	0.157588	2.15389	0.198925	0.215163	2.55469	0.248149	0.235324	1.95827	0.198284	0.198278	1.48302	0.182831	0.205345	47832	1.55933	0.209015	0.214449	1.02268	0.227867	0.260466	1.01433	0.183488	0.188654	1.60892	0.228037	0.303189	1.41963	0.225309	0.253617	1	0.170567	0.199727	1.38177	0.206234	0.232423	1.58369	0.243405	0.24289
NCU03040	1.48544	0.175741	0.190355	1.71188	0.179382	0.205742	1.31235	0.193585	0.194751	1.04031	0.170902	0.178574	1.30529	0.175666	0.178919	1.28925	0.168925	0.204464	1.24227	0.185734	0.17246	1	0.14545	0.181777	126754	2.3309	0.158797	0.154758	1.0511	0.132542	0.145307	1.03518	0.113364	0.106906	1.21386	0.145422	0.145371	1	0.121889	0.112634	1.09138	0.102143	0.123817	1.02491	0.110925	0.117869	1.04948	0.11245	0.114679
NCU03050	1.7749	0.0571361	0.0540208	2.13357	0.0510158	0.0576359	1.76105	0.0556912	0.0480823	1.01741	0.0418126	0.0432474	1.67183	0.0431568	0.0507772	1.6084	0.0507778	0.0519275	1.34393	0.0423841	0.0460189	1	0.0465638	0.0452424	119199	2.0534	0.061011	0.0516939	1.67663	0.0655922	0.0599826	1	0.0391083	0.0439361	1.48071	0.051872	0.0536469	1.38393	0.0552815	0.0498019	1.39208	0.0450732	0.0438197	1.51586	0.0519043	0.0548235	1.60383	0.0497567	0.0467513
NCU02834	1.18583	0.0671149	0.0741514	1.07235	0.066524	0.0637232	1	0.0585626	0.0742102	1.35423	0.067213	0.0737148	1.06981	0.0573805	0.060402	1.18571	0.0646609	0.0629931	1.54211	0.06913	0.0759045	2.02924	0.0858401	0.0854105	125497	2.00195	0.0827673	0.0813754	1	0.075463	0.0753955	1.32321	0.0711028	0.0640305	1.25849	0.0723542	0.0813212	1.47136	0.0773969	0.0727128	1.80845	0.0721533	0.081381	1.59526	0.0761566	0.068893	1.9635	0.0840537	0.0810915
NCU08621	1.26731	0.0532724	0.0521734	1.89854	0.0502918	0.0616663	1.4121	0.0445877	0.0446359	1.23989	0.0451908	0.0484263	1.50774	0.0553471	0.0492717	1.2396	0.0431406	0.0554709	1.08768	0.0375463	0.0448147	1	0.0405902	0.0407251	93432	1.93134	0.0385393	0.0421337	2.12225	0.0486154	0.0562041	1.06435	0.0317825	0.0334924	1.24665	0.0382331	0.0435297	1	0.0305774	0.0359117	1.16775	0.0312832	0.0313647	1.0866	0.035155	0.0366397	1.24122	0.0374232	0.0340758
NCU03284	1.33511	0.0369303	0.0422102	1.24528	0.0383467	0.0372584	1.11266	0.0308113	0.0357709	1	0.0326232	0.0377702	1.15788	0.0318927	0.0340132	1.07572	0.0313458	0.0313306	1.35992	0.0371302	0.0377247	1.13245	0.0343117	0.037638	133168	1.04394	0.0801429	0.0859201	1	0.0988074	0.105411	2.7419	0.127604	0.113356	2.05346	0.127069	0.132151	1.80172	0.108422	0.120196	2.33019	0.126373	0.11574	1.95443	0.116998	0.114751	2.05165	0.116757	0.109038
NCU09224	1.78268	0.143932	0.152314	1.19085	0.117768	0.126613	1.59438	0.141758	0.130586	1	0.106005	0.126609	1.69795	0.126421	0.158406	2.11393	0.172786	0.162859	5.53205	0.218285	0.241203	7.92325	0.282531	0.305278	105327	2.23272	0.185574	0.221371	1.08626	0.17897	0.202273	1	0.132193	0.156528	1.59035	0.198044	0.194336	1.65672	0.19239	0.18728	2.27792	0.192014	0.201625	3.11182	0.233282	0.266416	3.20077	0.228546	0.24671
NCU09220	1.41867	0.0711719	0.0825593	1	0.0564751	0.0630524	1.22371	0.0722743	0.0749041	1.41914	0.0760245	0.0746188	1.20752	0.0637941	0.0719436	1.568	0.0703506	0.0839369	1.27609	0.0593773	0.070587	1.18907	0.0687768	0.0760704	90515	1.36106	0.0503415	0.0517966	1	0.0551358	0.0572388	1.11861	0.0500962	0.0466093	1.24895	0.0604844	0.0631788	1.24099	0.0519449	0.0515302	1.3747	0.0534475	0.0508501	1.20217	0.0498328	0.0483848	1.51227	0.054578	0.0530787
NCU09216	2.45754	0.112956	0.1109	3.36914	0.110402	0.113255	2.03159	0.102191	0.0969607	1.24798	0.0801594	0.0853384	1.56004	0.0860517	0.083655	1.36443	0.0755564	0.0898941	1.40236	0.0684711	0.08745	1	0.0794997	0.0796437	125851	1	0.0422921	0.0384566	1.33076	0.0520262	0.0570235	1.15436	0.045239	0.0499836	1.36493	0.0538789	0.0571414	1.15313	0.0446278	0.048365	1.23082	0.0433044	0.0405671	1.10288	0.0450217	0.0449215	1.35684	0.0558105	0.046823
NCU09218	1.76032	0.199173	0.233919	2.22864	0.244446	0.235336	1.39917	0.164501	0.226834	1	0.16957	0.184253	1.42998	0.201869	0.208763	1.41367	0.195574	0.19981	1.56326	0.188507	0.214514	1.36509	0.190608	0.202685	125849	2.11925	0.130091	0.140352	1.80258	0.157992	0.175822	1	0.103001	0.111093	1.46403	0.143419	0.146873	1.33939	0.127855	0.137267	1.15832	0.101577	0.106644	1.34855	0.11787	0.127902	1.32798	0.116639	0.124978
NCU03072	1	0.0759932	0.0811287	1.58938	0.08012	0.0872938	1.42938	0.0909714	0.0866629	1.58176	0.097319	0.0833056	1.19861	0.090731	0.0816072	1.14505	0.0725925	0.0836556	1.9962	0.0913752	0.108598	2.50282	0.108704	0.112691	51953	1.78977	0.0706298	0.0875091	1.27657	0.0817109	0.0843553	1.75259	0.0784321	0.0882076	1.05527	0.0685045	0.0778329	1	0.067873	0.0667085	1.39812	0.0602321	0.0709432	1.40689	0.0769805	0.0775399	1.92333	0.0800028	0.0849289
NCU03063	1.28451	0.111386	0.115247	1.5503	0.103415	0.124452	1.48838	0.124831	0.122975	1	0.0947113	0.111409	1.06195	0.0962496	0.103695	1.08737	0.0947863	0.109481	1.24661	0.10039	0.112831	1.45822	0.118123	0.120868	150242	1.95044	0.134153	0.144085	1.38773	0.140256	0.161414	1.04456	0.105213	0.120655	1.04188	0.14273	0.13945	1	0.109902	0.120509	1.20346	0.105665	0.119407	1.42059	0.136381	0.13632	1.49054	0.144314	0.14484
NCU08121	2.26078	0.303485	0.36004	1	0.190176	0.20076	1.28363	0.218382	0.250414	2.81138	0.311937	0.377741	1.08422	0.211112	0.264542	1.32983	0.260322	0.230505	2.12759	0.30247	0.338965	2.73306	0.303034	0.362469	33363	4.40807	0.321193	0.311728	1.00252	0.223995	0.263506	5.36997	0.381311	0.367858	1.33497	0.240452	0.249072	1	0.198784	0.21539	1.79604	0.225083	0.231931	1.69458	0.215983	0.285974	2.04186	0.263318	0.243949
NCU01248	1	0.139588	0.167981	1.38976	0.15005	0.163706	2.26755	0.205739	0.1997	1.04246	0.142997	0.148657	1.54079	0.161938	0.175764	1.40516	0.154509	0.172941	1.8748	0.163133	0.192349	2.21773	0.203923	0.216751	119948	3.85259	0.151628	0.19232	2.05	0.161535	0.172742	1	0.103147	0.106136	1.75098	0.164844	0.16751	1.1559	0.108248	0.111045	1.20277	0.0996645	0.10704	1.24587	0.103883	0.117513	1.59807	0.130249	0.127631
NCU09140	1.3867	0.180612	0.186557	1	0.125524	0.138022	1.98536	0.175401	0.199554	1.12927	0.158293	0.167104	1.15932	0.123198	0.154249	1.36407	0.167489	0.171485	1.44718	0.14396	0.173154	1.19984	0.156614	0.174766	133099	1.29159	0.14203	0.164967	1.68255	0.20925	0.191984	1.40876	0.149908	0.156388	1.75685	0.193466	0.205857	1.44193	0.161998	0.173051	1.38506	0.144167	0.1477	1.13867	0.136135	0.161124	1	0.144724	0.14494
NCU03751	2.46649	0.0965818	0.0954979	2.54245	0.088153	0.100233	1.86575	0.0811362	0.0886592	1.40836	0.0837318	0.0843818	1.52794	0.0786643	0.0800923	1.71252	0.0830822	0.0867035	1.26981	0.0654085	0.0776233	1	0.0596719	0.0669841	127867	1.2668	0.0941383	0.0994572	1.52844	0.126785	0.136843	1	0.0884495	0.0878368	1.68763	0.123087	0.127372	1.72417	0.12427	0.123523	1.85572	0.110479	0.110379	1.50811	0.114087	0.109637	1.4683	0.106676	0.103658
NCU03629	1.88799	0.127025	0.142923	2.49836	0.148631	0.14617	1.86542	0.120032	0.132643	1	0.0967268	0.117925	1.55634	0.111852	0.117695	1.3223	0.107272	0.118409	1.59725	0.110806	0.120886	1.43387	0.128125	0.122589	58522	1.97855	0.11813	0.124664	2.59186	0.157775	0.161583	1.30153	0.0987642	0.102588	1.53949	0.129327	0.116823	1.23766	0.101691	0.103765	1.08881	0.0821644	0.0874022	1.51448	0.11345	0.105919	1	0.103918	0.0963638
NCU03763	1.61671	0.189371	0.197435	2.92827	0.229179	0.222891	2.11174	0.186089	0.212059	1	0.138821	0.170656	1.66843	0.176904	0.191161	1.71812	0.178951	0.188317	2.04025	0.172227	0.201231	1.91915	0.18315	0.200885	76964	2.35393	0.140511	0.148937	1.16941	0.130393	0.141784	1.21299	0.109587	0.110164	1.19077	0.130538	0.128572	1	0.102371	0.110078	1.00185	0.09892	0.0979683	1.00235	0.105796	0.106075	1.01397	0.107393	0.107453
NCU04102	1.26805	0.132831	0.130194	2.74417	0.182256	0.190256	1	0.111929	0.12481	1.02142	0.107031	0.127522	1.77887	0.13596	0.143994	2.9438	0.165621	0.195858	5.57018	0.235645	0.213235	7.53751	0.2605	0.264039	56855	1.10482	0.0998204	0.116306	1.23521	0.131551	0.143807	1.08619	0.105434	0.112918	1.03163	0.124825	0.133714	1.04363	0.107352	0.113147	1	0.106243	0.105313	1.53387	0.125904	0.132334	1.29185	0.124766	0.130753
NCU03740	1.37295	0.0781618	0.0798125	1.30377	0.0701845	0.0821047	1.62935	0.0806051	0.0823548	1.17749	0.0746481	0.0769149	1	0.0648409	0.0653232	1.18332	0.0686563	0.077248	1.84293	0.0793521	0.0713113	2.79077	0.0981	0.104838	120221	1.25782	0.0675391	0.0638555	1	0.0696218	0.0715972	1.36246	0.0695854	0.0570855	1.21767	0.0692878	0.0793601	1.24157	0.0669901	0.0702982	1.65576	0.0621266	0.080202	1.95605	0.0813211	0.081816	1.84565	0.0874187	0.0749746
NCU09143	1.28312	0.0513202	0.0506334	1.5801	0.0564276	0.0610114	1.47067	0.0486227	0.0552814	1.32374	0.0596356	0.048835	1.0372	0.0449389	0.0496762	1	0.0476504	0.0472682	1.18658	0.0449168	0.0505286	1.10231	0.0510546	0.049251	105435	1.31487	0.0813226	0.0763553	1.65516	0.111041	0.108531	1.0696	0.0792355	0.0696742	1.5	0.0988583	0.0994309	1.09095	0.07864	0.08111	1	0.0651227	0.0677496	1.20464	0.0893464	0.0946849	1.16159	0.0763518	0.0844354
NCU03738	2.38917	0.0397346	0.0430018	1.87226	0.0309917	0.0363742	2.70362	0.0421295	0.0401713	2.27706	0.0437207	0.0416892	1.38777	0.032699	0.02906	1.20379	0.027479	0.0299477	1.24187	0.0304666	0.0309026	1	0.0266585	0.0269595	135165	1.29294	0.0514071	0.0534679	1.75685	0.076706	0.0755745	1.56117	0.058605	0.0622108	1.84973	0.0690361	0.0701912	1.55559	0.05831	0.0681673	1	0.048057	0.0490053	1.40632	0.0599127	0.0582743	1.49254	0.057709	0.057592
NCU03630	1.51168	0.115934	0.135245	1.82026	0.121278	0.126958	1.19823	0.117425	0.113148	1	0.104699	0.098506	1.28067	0.110727	0.128718	1.35539	0.121586	0.118357	1.60752	0.119698	0.126015	1.39132	0.105011	0.124325	120299	2.49812	0.112665	0.124374	2.21005	0.131876	0.138408	1.36182	0.0957936	0.0902128	1.34605	0.104463	0.117189	1.22362	0.0891919	0.0933278	1	0.0733443	0.0731046	1.33765	0.0962629	0.0932307	1.11323	0.0853389	0.0930095
NCU03757	1.87735	0.0341683	0.0339535	1	0.0246021	0.0245348	3.81011	0.0475459	0.0413923	2.84126	0.0402432	0.0463251	1.26163	0.0247043	0.0273738	1.39676	0.0290464	0.027069	1.02004	0.0230179	0.0229193	1.13343	0.0255097	0.0273074	116009	1.5392	0.0299313	0.0297352	1	0.0331352	0.0310604	1.44424	0.0297839	0.025493	1.84745	0.0399726	0.0406552	1.53929	0.0333351	0.0345156	1.36119	0.0281375	0.0277228	1.13478	0.0253758	0.0263461	1.30111	0.0311203	0.0315599
NCU04165	1.49603	0.135216	0.133615	1.87338	0.130881	0.127913	1	0.0946469	0.113046	1.08153	0.106761	0.106965	1.85623	0.135037	0.14283	1.60746	0.117643	0.127252	1.76831	0.133999	0.135124	1.65473	0.124542	0.132987	75403	1	0.0832519	0.0788525	1.21364	0.111353	0.118992	2.60892	0.120227	0.136435	1.27182	0.102005	0.12286	1.52005	0.0986728	0.103551	1.21677	0.0813566	0.0851212	1.72245	0.106607	0.122294	1.23152	0.0907323	0.104739
NCU00068	1.17159	0.0472392	0.0474855	1.35917	0.0462939	0.0508679	1.32612	0.0406858	0.0452622	1.41276	0.0465831	0.0528479	1	0.0386132	0.0474184	1.11445	0.0449239	0.049027	1.35081	0.0500406	0.0437101	1.61764	0.0477988	0.0533598	81630	1.96794	0.0696197	0.0806137	1.15839	0.0839375	0.074917	1	0.0547385	0.0585105	1.23222	0.0724754	0.0806996	2.12041	0.0864841	0.0911609	1.53973	0.0686573	0.0654434	2.32456	0.0876217	0.0866927	1.77242	0.0809273	0.0740847
NCU10497	1.25432	0.0415396	0.042835	2.07772	0.0511493	0.0517138	1.49185	0.0410852	0.0468715	1.058	0.0353699	0.039756	1.25788	0.0373799	0.0376212	1.30084	0.0396822	0.0403331	1.05162	0.0322447	0.0374393	1	0.0327016	0.0381036	150374	1	0.0328995	0.0326922	1.30943	0.0451216	0.0435347	1.06783	0.0346917	0.0335874	1.28907	0.043833	0.0431165	1.36264	0.0374533	0.0394395	1.5949	0.0340579	0.0364092	1.3878	0.0369123	0.0440974	1.36215	0.0402576	0.0339836
NCU00041	1.70524	0.0409098	0.0450207	1.4953	0.0357011	0.0389574	1.23306	0.0363715	0.0304233	2.13599	0.043397	0.0493329	1.23911	0.0391295	0.0304482	1	0.03382	0.0297789	1.1358	0.0339214	0.035171	1.05513	0.0351109	0.0335422	94828	1	0.0382757	0.038547	1.24778	0.0696607	0.059972	2.9003	0.0643746	0.0643144	1.77982	0.0661634	0.0656974	2.22176	0.0583405	0.0717377	1.40061	0.0467655	0.0487363	2.50261	0.0597724	0.0587333	1.65244	0.0564818	0.0576232
NCU00040	1.36414	0.0358161	0.0343391	1	0.031301	0.0321489	2.47133	0.0465534	0.0458816	2.40182	0.0474322	0.0436375	1.27567	0.0356199	0.0356882	1.37486	0.036011	0.035527	1.3823	0.0328966	0.0364657	1.93178	0.0437926	0.0442177	62889	1.5697	0.038282	0.0418188	1	0.0393297	0.0429845	1.57484	0.0381202	0.0388126	1.76969	0.0508723	0.0484432	1.58932	0.0435303	0.0398697	1.74252	0.0408825	0.0377357	1.48135	0.0378427	0.0426422	2.00409	0.0472568	0.0527192
NCU06244	2.83351	0.179259	0.206716	3.51465	0.195825	0.194063	2.19549	0.17362	0.181538	1.73862	0.135633	0.15093	1.32514	0.141506	0.138046	1	0.11154	0.117156	1.73856	0.143143	0.157934	1.85937	0.155189	0.156546	94797	2.13869	0.198019	0.204334	1	0.175466	0.191517	1.96057	0.176839	0.193177	1.3455	0.191443	0.201511	1.22194	0.172846	0.18189	1.15582	0.154401	0.16228	1.56565	0.168331	0.196018	1.97942	0.197627	0.196268
NCU06472	1.02516	0.0930303	0.0904145	2.03307	0.123638	0.120166	1.64647	0.115278	0.113908	1	0.0954942	0.10444	1.17953	0.0899989	0.0879174	1.36132	0.0928913	0.106732	2.48991	0.132913	0.12474	3.27819	0.163026	0.157823	121928	2.37793	0.109441	0.10188	1.50336	0.119269	0.109914	1	0.0765487	0.0780084	1.17828	0.101386	0.102149	1.00916	0.0794052	0.0786782	1.38493	0.0745521	0.0860796	1.66544	0.104997	0.0946463	1.88883	0.113991	0.108312
NCU06470	1.43611	0.190342	0.197352	1.50033	0.168284	0.189601	1.52213	0.173486	0.185018	1	0.15363	0.156392	1.1466	0.14551	0.178269	2.16394	0.222611	0.220174	27.8874	0.655706	0.575429	40.061	0.526395	0.776802	121926	2.33936	0.132179	0.125545	1.31203	0.113449	0.129814	1.51855	0.104517	0.122419	1.40079	0.131941	0.138603	1	0.0992386	0.103172	1.46637	0.104432	0.103679	1.62563	0.112305	0.131579	1.76467	0.116759	0.143435
NCU06469	1.49499	0.0795134	0.0958156	1.31047	0.0870054	0.0905446	2.04873	0.106296	0.0907979	1.37454	0.0789035	0.087632	1.40179	0.0881981	0.0869771	1.19316	0.0848154	0.0795902	1	0.0710204	0.0702723	1.34292	0.0875339	0.0917256	81160	3.13202	0.106437	0.110208	1.61426	0.104333	0.108335	1.63653	0.0840517	0.0837448	1.99445	0.0993572	0.111428	1	0.0641493	0.0725629	1.42274	0.0789752	0.0727771	1.28164	0.0712701	0.0799326	1.58746	0.0890583	0.0813341
NCU00398	1.14197	0.0648002	0.0798364	1.45074	0.0731889	0.0707103	1.11302	0.0675558	0.0688277	1	0.0654861	0.0647681	1.0744	0.0633175	0.0657041	1.21916	0.0715014	0.0774323	1.59021	0.0742863	0.0842006	1.81305	0.0850689	0.0906248	122399	1.65437	0.0711786	0.0751545	1.00289	0.072332	0.0815616	1	0.0593663	0.0621505	1.12984	0.0704247	0.0821666	1.06516	0.0701661	0.0630666	1.41084	0.0643389	0.0733288	1.59735	0.065064	0.0806233	1.36982	0.0683255	0.0695563
NCU00138	1.51894	0.194089	0.204456	1.43486	0.166804	0.175685	1.6173	0.170472	0.190018	1.06854	0.15223	0.174783	1	0.138381	0.158592	1.38079	0.187094	0.18186	2.20837	0.203615	0.205857	2.09435	0.215233	0.213888	81784	1	0.075215	0.0845534	2.11006	0.139164	0.184963	6.05769	0.193868	0.196991	4.17407	0.238157	0.241789	2.62863	0.126069	0.148125	3.53517	0.140772	0.144813	7.50534	0.209246	0.196528	10.279	0.308361	0.281719
NCU06424	1.78928	0.157914	0.162661	1.57463	0.134331	0.132059	2.72001	0.19399	0.186315	1.50852	0.141077	0.149085	1.07902	0.114827	0.126588	1	0.11775	0.12149	1.05833	0.11806	0.128541	1.63989	0.145099	0.15161	14529	1.23236	0.0983464	0.106292	1.76911	0.150954	0.14521	1.20841	0.108803	0.102219	1.14153	0.113866	0.123224	1	0.0988173	0.105474	1.10343	0.0944232	0.100232	1.49839	0.107171	0.119455	1.0799	0.0936905	0.114953
NCU04156	1.33592	0.111728	0.130432	3.13527	0.161928	0.163949	3.27362	0.158523	0.175486	1	0.0998755	0.112265	2.45895	0.141346	0.131709	1.75697	0.142479	0.122134	1.59207	0.115027	0.125692	2.10427	0.146002	0.135429	115710	5.06613	0.158929	0.170716	7.28093	0.220325	0.228977	2.0396	0.103543	0.125332	3.69096	0.194993	0.161265	1.56806	0.118326	0.120143	1.233	0.0851119	0.0921386	1.0484	0.0863128	0.0943789	1	0.0866199	0.100837
NCU04188	1.87891	0.0583924	0.060472	1.89835	0.0570845	0.0552886	1.45581	0.0525876	0.0549592	1	0.0428949	0.0444763	1.40548	0.0480517	0.049594	1.28804	0.0500607	0.0492742	1.5145	0.049342	0.0497492	1.29923	0.0515533	0.047857	115703	1.50639	0.0606793	0.0636127	1.07064	0.0755228	0.0680165	1.0411	0.0493562	0.0494937	1	0.0606435	0.0597744	1.07732	0.0578499	0.0564669	1.09657	0.0479971	0.0549515	1.0765	0.0544988	0.0554523	1.08874	0.0595399	0.0557469
NCU04153	1.31871	0.094828	0.112235	1	0.0838146	0.0927778	1.20385	0.0996429	0.103351	1.03711	0.0886745	0.0891388	1.48957	0.0876861	0.112403	1.18931	0.0970764	0.0876735	1.23351	0.0922954	0.0909735	1.55373	0.108937	0.113025	119587	1.37661	0.0798451	0.0803356	1.19768	0.105898	0.0909669	1.04106	0.069993	0.0725063	1.13784	0.0929235	0.0895023	1.14808	0.0861746	0.0916386	1.07823	0.0670661	0.0712152	1.20596	0.0744022	0.0767053	1	0.0735611	0.0745895
NCU06691	3.79819	0.0781251	0.0785937	3.53388	0.0738759	0.0741063	2.96823	0.0635279	0.0832765	5.7711	0.0997523	0.098606	2.14782	0.0605531	0.0618101	1.35276	0.0555464	0.0531724	1.12426	0.0424553	0.0444932	1	0.0429251	0.0451126	57172	1.21119	0.13461	0.133314	1	0.150494	0.155097	1.04363	0.121427	0.128733	1.06056	0.141465	0.16556	1.10644	0.132077	0.141817	1.37136	0.116568	0.14282	1.09855	0.123121	0.146315	1.66531	0.150968	0.161011
NCU02640	2.09817	0.129841	0.158579	1.81955	0.132321	0.14113	1.28588	0.118839	0.116602	1	0.103417	0.100707	1.78572	0.124017	0.132311	1.49114	0.119608	0.122342	1.79538	0.129256	0.133278	1.44373	0.129441	0.138591	105967	1.16705	0.0773821	0.0968871	1.18847	0.0994709	0.111728	3.51279	0.140517	0.139055	1.04887	0.0914134	0.109034	1.08464	0.0820086	0.0889798	1	0.0738676	0.086038	1.51371	0.10624	0.107109	1.23365	0.097463	0.0997823
NCU03822	1.35779	0.132699	0.142585	1	0.101513	0.127577	1.14523	0.122266	0.138059	1.65336	0.144399	0.140671	1.78388	0.141621	0.138453	1.41788	0.120899	0.141375	1.36395	0.117102	0.140582	1.35756	0.142395	0.135808	58145	1	0.0768969	0.0783107	1.16545	0.107418	0.107428	1.64738	0.10037	0.107463	1.04457	0.0934906	0.100439	1.43422	0.108491	0.108167	1.40754	0.0943404	0.0956164	1.45943	0.10502	0.0879393	2.03099	0.114918	0.127709
NCU04648	1.74125	0.0766511	0.0784864	2.06692	0.0732623	0.0742879	1.94072	0.0685963	0.076385	1.5427	0.072668	0.0625005	1.15006	0.053775	0.0615496	1.15524	0.0511078	0.063977	1.06583	0.0503273	0.0535285	1	0.0552396	0.064861	77458	1	0.0826421	0.0891888	1.15536	0.10679	0.122998	1.64157	0.109845	0.114305	1.96127	0.134211	0.13831	2.09448	0.130486	0.119093	2.42823	0.11821	0.132696	3.20795	0.134548	0.141937	2.57076	0.140554	0.134046
NCU03824	2.78408	0.194141	0.190417	2.02651	0.14879	0.171897	1.48379	0.135049	0.14623	1	0.12215	0.126315	2.08102	0.152888	0.168234	1.65372	0.146612	0.138029	1.34254	0.125875	0.140287	1.20245	0.138026	0.134886	58139	1.52172	0.102758	0.115731	1	0.120195	0.121295	1.42388	0.105655	0.116833	1.43101	0.130524	0.141484	1.47918	0.120739	0.116788	1.1611	0.0914911	0.109872	1.51061	0.129104	0.132382	1.26129	0.105456	0.119247
NCU03825	2.24275	0.181854	0.185742	1.90572	0.167441	0.183395	1.39789	0.139337	0.146924	1	0.122161	0.12497	1.48134	0.135911	0.156211	1.53295	0.15332	0.155104	2.99084	0.199626	0.201199	4.12849	0.251016	0.224398	76820	1.63137	0.102948	0.107927	1	0.107097	0.11188	1.39137	0.0983765	0.103188	1.17838	0.105583	0.11929	1.52522	0.112304	0.121562	1.67347	0.0991539	0.106817	1.72767	0.112295	0.115827	1.74297	0.126952	0.125334
NCU03834	1.31753	0.07028	0.0576468	1.09	0.0521324	0.0564019	1.18746	0.0607441	0.0662506	1.18784	0.0562615	0.0633955	1	0.0496725	0.0520715	1.20696	0.0637373	0.0537428	1.15609	0.052239	0.0558432	1.00095	0.0516747	0.0554385	120141	1.56088	0.0585822	0.05387	1.29307	0.0684829	0.0647967	1.37385	0.0470034	0.0557615	1.01576	0.0593191	0.0604236	1.05122	0.052142	0.0581391	1.0372	0.0469255	0.0406123	1	0.052101	0.0559696	1.24355	0.0529813	0.0608293
NCU06703	1.17655	0.0483708	0.0514894	1.07945	0.0474834	0.0438261	1.24299	0.0517238	0.0509215	2.69616	0.0752244	0.071139	1.03398	0.0461799	0.0458516	1	0.0519602	0.0383973	1.19333	0.0436229	0.0475787	1.31556	0.052651	0.0519593	57146	1.53227	0.0477237	0.0516059	1.34994	0.056322	0.0638117	1	0.0386464	0.0450823	1.04143	0.0556173	0.048606	1.17545	0.0544692	0.0523664	1.08261	0.0443016	0.0453044	1.41385	0.0459616	0.0494537	1.12361	0.0495545	0.0512214
NCU03660	1.37002	0.166304	0.169049	1.09285	0.143821	0.14735	1	0.120107	0.135665	1.44124	0.153038	0.176409	1.02263	0.125678	0.132696	1.52969	0.166267	0.171985	2.87959	0.234093	0.202342	3.78889	0.240483	0.234732	77147	1	0.0688032	0.0801283	1.53211	0.0939461	0.114256	1.01877	0.0617955	0.0763625	1.15135	0.0915446	0.0852131	1.65287	0.0921485	0.0935686	1.28011	0.0798695	0.0748738	1.50199	0.0880645	0.088669	1.27347	0.0787716	0.0817545
NCU04647	1.88235	0.141429	0.158351	1.92248	0.11749	0.123893	1.86071	0.12735	0.130427	1.53969	0.130347	0.128753	1.35087	0.0963134	0.110194	1.22442	0.0932127	0.113822	1.00623	0.0975347	0.0860551	1	0.0963134	0.107824	77456	1.66269	0.102781	0.114666	1.64195	0.132502	0.134705	1.75927	0.10674	0.117386	1.60662	0.123749	0.127395	1.82279	0.11957	0.121056	1.128	0.0877007	0.0893516	1.63167	0.106474	0.122452	1	0.0853588	0.0932585
NCU01201	2.81844	0.170055	0.187391	1.99284	0.150738	0.14306	1.98994	0.149584	0.156189	1.73793	0.140936	0.147353	1.46392	0.123557	0.132471	1.0536	0.110394	0.114442	1.13779	0.116802	0.119931	1	0.117444	0.120427	76439	1.54708	0.167582	0.169601	2.50289	0.264437	0.266461	2.40896	0.219045	0.207842	2.31115	0.250004	0.268156	1.92382	0.213044	0.211934	1	0.12917	0.154464	1.6516	0.190744	0.204114	1.79033	0.204281	0.203393
NCU01202	1.56778	0.0671289	0.0614617	2.04162	0.0680363	0.0771961	1.34406	0.066496	0.0626599	1	0.0565697	0.0615305	1.47002	0.0595101	0.0692016	1.23047	0.0594317	0.0604045	1.21691	0.0548979	0.0586377	1.01308	0.0564566	0.0546727	115914	1.72855	0.0431041	0.0539423	1.72518	0.0609061	0.0713906	1.4625	0.0493722	0.0483188	1.49031	0.0616038	0.0646079	1.5005	0.0545492	0.0541512	1	0.0378378	0.039682	1.34931	0.0453606	0.0499306	1.24386	0.0472653	0.0443432
NCU01252	1.33905	0.055688	0.0697138	1	0.0518292	0.0602032	1.05963	0.054661	0.0517893	1.62537	0.0636594	0.0734672	1.17936	0.0541286	0.0573896	1.256	0.0650208	0.0577147	1.32791	0.0637375	0.0632512	1.68779	0.0679652	0.0790483	57649	1.58988	0.0558482	0.0538264	1	0.0629031	0.058706	1.31209	0.054088	0.0527507	1.05565	0.0563381	0.0626801	1.11271	0.0501424	0.0625253	1.54461	0.0566737	0.0626443	1.07621	0.0468896	0.0633501	1.30444	0.0584254	0.0576118
NCU10220	2.65112	0.418231	0.385235	2.44557	0.355358	0.361058	1.20763	0.236948	0.257835	1.00784	0.228602	0.268388	1	0.225715	0.257992	1.19029	0.226336	0.312772	1.60687	0.261234	0.364832	1.16248	0.234367	0.292899	56911	1.84628	0.141839	0.164396	1.11447	0.157235	0.164809	1.0916	0.125628	0.136595	1.16756	0.161933	0.190095	1.16245	0.134809	0.140959	1	0.108956	0.111685	1.31367	0.141444	0.146528	1.00151	0.119206	0.133345
NCU01441	2.25543	0.196374	0.184222	1.89166	0.160985	0.169393	1.45288	0.14024	0.144236	1	0.124911	0.129655	1.19314	0.133145	0.132738	1.2977	0.140545	0.141133	1.48207	0.142767	0.143488	1.09017	0.136921	0.142287	56913	3.71732	0.1178	0.128735	1.81794	0.109679	0.11656	1.14654	0.0742355	0.0714579	1.45534	0.0954966	0.105859	1.13083	0.0788757	0.0886974	1	0.0602388	0.0724321	1.57878	0.0790307	0.100731	1.34245	0.0829	0.090169
NCU01442	1.72459	0.101645	0.132315	1	0.0878961	0.0869664	1.59853	0.101266	0.11978	1.60738	0.0990037	0.109062	1.28088	0.0892584	0.0997539	1.6617	0.119033	0.112593	2.92554	0.123616	0.152168	4.02956	0.143713	0.156459	34384	2.52512	0.173025	0.206627	1	0.157493	0.177558	1.8378	0.163999	0.182284	1.9263	0.195081	0.195725	1.98032	0.175623	0.182266	1.49223	0.139269	0.145529	2.37602	0.18637	0.188767	2.0194	0.184937	0.179567
NCU01451	1.68809	0.023941	0.0273961	1	0.0226031	0.020047	1.28508	0.0212138	0.0276158	1.18939	0.0232856	0.0230434	1.5737	0.0301768	0.024763	1.22489	0.0233839	0.0254594	1.34749	0.0225047	0.0229673	1.22541	0.0261929	0.0239188	119661	1	0.0240514	0.0250667	1.34165	0.0356661	0.0365917	5.19404	0.0463607	0.0484946	1.85391	0.0384572	0.040457	2.00902	0.0372944	0.0350015	2.44786	0.0350146	0.0297934	1.85576	0.0331821	0.0341284	2.28614	0.0380723	0.035509
NCU06029	1.66851	0.125985	0.125464	1.41556	0.102334	0.122706	1.50744	0.111949	0.124565	1.56749	0.123987	0.119717	1.24719	0.098578	0.112782	1	0.0949529	0.0984155	1.25005	0.103828	0.111187	1.44906	0.117188	0.130002	85806	1.51913	0.0751856	0.0659947	1	0.0737166	0.0770177	1.30022	0.0683886	0.0723463	1.42905	0.0865254	0.0878399	1.41015	0.0737976	0.0793644	1.44151	0.0681909	0.0700212	1.60971	0.0732753	0.0824293	1.68723	0.0829868	0.0907342
NCU01452	2.21854	0.025454	0.0214024	1.58059	0.0238583	0.0193013	2.99708	0.0262798	0.0276261	2.57781	0.0295989	0.0301674	1.24944	0.018638	0.0168621	1.14189	0.0175671	0.0180068	1.06599	0.0158344	0.0181485	1	0.0159358	0.0153618	115750	1.29675	0.0153167	0.0119572	1	0.0160467	0.0174959	1.50953	0.0145792	0.0155986	1.43502	0.016905	0.0201606	1.50371	0.0162174	0.015291	1.3443	0.0135993	0.0136793	1.50138	0.0164844	0.0150765	1.48166	0.0168624	0.0158346
NCU08169	1.69505	0.176243	0.202259	1.74495	0.182354	0.19151	2.20612	0.197991	0.196151	1	0.141493	0.146069	3.36269	0.252309	0.24513	4.44493	0.234313	0.288749	3.24326	0.220701	0.247377	2.30935	0.214664	0.207763	124178	2.56891	0.0949426	0.0949428	1.67945	0.10439	0.116863	1	0.0607319	0.0701055	1.24344	0.0857675	0.0818982	1.45669	0.0883354	0.0830702	1.23515	0.0670945	0.0763027	1.40844	0.0739286	0.0866108	1.58301	0.0850847	0.090018
NCU10038	3.01426	0.280694	0.282605	4.36674	0.331525	0.31571	2.27858	0.256266	0.264832	1	0.164773	0.19727	1.17622	0.170997	0.196023	1.40233	0.209374	0.201927	1.53254	0.199571	0.223402	1.8131	0.240584	0.248766	80653	41.854	0.794319	1.11218	4.90976	0.619755	0.626322	1	0.187643	0.228315	2.36496	0.367265	0.421366	1.58706	0.279129	0.312224	2.26694	0.279541	0.281056	2.33926	0.318511	0.358646	3.05182	0.357796	0.412944
NCU06021	2.28167	0.119571	0.105851	1.34602	0.0907078	0.0841295	1.64352	0.0953343	0.0875385	1.54291	0.0996391	0.0954294	1.48197	0.0953775	0.0882288	1.17293	0.0865641	0.0803253	1	0.0726706	0.0735792	1.18873	0.0895791	0.0821586	147992	1	0.0579466	0.0562587	1.06008	0.0723593	0.0715706	1.41332	0.0675884	0.0659805	1.13331	0.068621	0.0775646	1.33535	0.0629815	0.0710127	1.03607	0.0548581	0.0536556	1.15393	0.0584525	0.0600482	1.06067	0.0601576	0.0631915
NCU09451	3.07215	0.222089	0.234384	1.70769	0.171665	0.170471	2.22034	0.185059	0.198607	1.10741	0.139841	0.148562	1.03929	0.126029	0.143987	1	0.128948	0.146329	1.4158	0.134344	0.145459	1.36241	0.148437	0.172361	85068	3.32747	0.28005	0.337508	2.74602	0.320625	0.336439	1	0.163432	0.184454	2.02042	0.257359	0.307986	1.38573	0.210292	0.213332	1.60643	0.208483	0.223105	2.6549	0.266739	0.285138	2.65792	0.249054	0.331165
NCU09442	1.80318	0.0890537	0.0862784	2.05231	0.0854835	0.098673	1.84302	0.0863313	0.086694	1.04119	0.0632098	0.0762926	1.49647	0.0806019	0.0735945	1.25233	0.0682754	0.0727455	1.3014	0.0841546	0.0652987	1	0.0685035	0.0704455	66370	2.17654	0.124582	0.125207	2.24728	0.145184	0.170963	1	0.0818846	0.0863979	2.03358	0.133365	0.140777	1.58646	0.120608	0.125263	1.84917	0.103745	0.114422	1.86944	0.118417	0.117654	2.06266	0.131888	0.131298
NCU06033	1	0.0674977	0.0720601	1.76617	0.0776823	0.0885225	1.27526	0.0694757	0.07848	1.36353	0.0775938	0.0831235	1.15332	0.0620847	0.0703909	1.12718	0.066613	0.0715087	1.32769	0.0787948	0.07341	1.27073	0.0761362	0.0690592	147983	2.06742	0.0677185	0.0820291	1.28879	0.0814762	0.0841797	1	0.053747	0.054965	1.13094	0.0711183	0.0742125	1.04559	0.0630164	0.0589602	1.26323	0.0553426	0.0612657	1.39395	0.0661349	0.0740283	1.30492	0.065145	0.0722076
NCU05764	2.21383	0.298031	0.344834	1.05711	0.200051	0.220011	2.50763	0.313843	0.374938	1	0.229998	0.220638	83.3401	1.72396	1.72922	185.553	1.98954	2.26653	76.012	1.65302	1.9599	49.964	1.29254	1.5205	117943	1	0.0963455	0.0792295	14.2669	0.37402	0.410695	3.70529	0.169757	0.173965	16.3866	0.424118	0.345588	39.351	0.491586	0.444343	25.1268	0.350952	0.442282	23.4163	0.38315	0.395184	21.557	0.38215	0.39516
NCU09299	1.79858	0.067675	0.0843086	2.69478	0.0776774	0.0872572	1.95612	0.0764884	0.0716168	1.26491	0.0648332	0.0640864	1.42447	0.060033	0.0664379	1.21658	0.0593646	0.0636783	1.37957	0.0640167	0.0640973	1	0.0601687	0.0664603	66294	1.40903	0.0449074	0.0369891	1.71602	0.0560476	0.054655	1	0.0411537	0.0369795	1.37037	0.0572997	0.048047	1.04203	0.0398172	0.0445197	1.04962	0.0357543	0.0313396	1.27539	0.0438928	0.0462911	1.15036	0.0407774	0.0379833
NCU05010	1.11324	0.073185	0.0752746	1.14873	0.0712857	0.0749585	1.34737	0.0767134	0.0755778	1	0.0664628	0.0750156	1.49674	0.0806714	0.0790066	1.61416	0.088069	0.0864867	2.34932	0.106511	0.0975472	3.30068	0.107891	0.128216	132257	2.65899	0.0828011	0.0819095	1.07053	0.0656502	0.0696885	1.65577	0.0638887	0.0708008	1.14883	0.0706755	0.0699384	1	0.0638239	0.0551692	1.92592	0.0631502	0.0730245	1.62667	0.0737599	0.0748502	1.84626	0.0830179	0.0697828
NCU00261	1.11622	0.036352	0.0343685	1.50325	0.0425468	0.0396724	1.04594	0.0333859	0.0323668	1	0.0332806	0.0350259	1.04798	0.0318884	0.0320679	1.20999	0.0362736	0.0367538	1.12891	0.0371254	0.0354519	1.25666	0.0367484	0.0389667	122293	1.15131	0.0358787	0.0383254	1.02501	0.0401995	0.040152	1.67287	0.0434803	0.0373701	1.0914	0.0385121	0.0406142	1.11768	0.0361436	0.0381894	1	0.030816	0.0312278	1.19241	0.038049	0.0413785	1.1554	0.0338131	0.0380785
NCU06871	1	0.0136682	0.0129117	1.04759	0.012489	0.0123651	1.1094	0.0143722	0.0121771	1.15773	0.0129656	0.0148407	1.28797	0.0140791	0.0143448	2.00828	0.0173908	0.01762	1.49717	0.0111209	0.0149885	1.30191	0.0144031	0.0143107	123618	1.02085	0.0120147	0.0132459	1.05239	0.0222925	0.0192246	1.40138	0.0159704	0.0160233	1	0.0160464	0.0160151	1.40399	0.0159549	0.0172955	1.38172	0.0157771	0.0128341	1.42319	0.0158253	0.0160906	1.06273	0.0144449	0.0132186
NCU06874	1.40827	0.334271	0.367593	1.39923	0.309085	0.385081	3.74015	0.507937	0.578742	1	0.266686	0.32621	4.28692	0.539667	0.624597	3.25882	0.499058	0.533902	7.67492	0.61259	0.663775	9.25597	0.772355	0.823389	130971	1	0.108004	0.134829	1.00892	0.140397	0.164887	1.03093	0.122496	0.130808	1.32306	0.1595	0.200841	2.61088	0.198842	0.224502	2.15885	0.166091	0.181178	2.32032	0.176669	0.216594	2.1117	0.191366	0.195573
NCU06875	1.76878	0.0731043	0.0677608	1.47698	0.0593966	0.0641224	1.23829	0.0535993	0.0614201	1.47928	0.0563482	0.0673891	1.49448	0.0529193	0.0569656	1.425	0.0614791	0.0595397	1.31545	0.0504675	0.060219	1	0.046557	0.0565276	117658	1	0.0352178	0.0418628	1.63285	0.0667215	0.0592628	1.34862	0.0469054	0.0414703	1.6877	0.0617008	0.0631182	1.82015	0.0506188	0.0530271	2.0373	0.053189	0.0476198	2.21556	0.0515855	0.0594863	2.68295	0.059251	0.062422
NCU06878	2.70638	0.211717	0.211879	1.38131	0.160355	0.160379	1.5438	0.16616	0.159479	1.18127	0.141644	0.165202	1	0.121828	0.135084	1.12622	0.135114	0.149167	1.33673	0.14332	0.160721	1.80393	0.17897	0.201022	123623	2.31223	0.18709	0.206022	1.43651	0.202029	0.210447	1	0.138156	0.134289	1.62896	0.193736	0.220432	1.54554	0.175033	0.202974	1.10743	0.127061	0.138425	1.56526	0.171698	0.170063	1.34869	0.176143	0.168516
NCU05606	2.4914	0.0777279	0.0943392	2.54897	0.0821202	0.0772659	2.79367	0.0766865	0.0926196	2.31338	0.0737164	0.0849296	1.88637	0.0636337	0.0720734	1.3689	0.0671111	0.06777	1	0.0488328	0.0540569	1.04165	0.0509751	0.067279	68739	1.03506	0.0276513	0.0268583	1.29482	0.0349865	0.0344746	1	0.0282049	0.027718	1.34594	0.0360929	0.0386871	1.2645	0.0291551	0.0351851	1.04613	0.0259972	0.0272344	1.1439	0.0294776	0.0279628	1.03043	0.0264924	0.0292004
NCU05581	1.85117	0.0891881	0.100262	1.48991	0.0781001	0.0742872	1.23235	0.0662066	0.0689773	1	0.0668291	0.075605	2.98039	0.118223	0.106894	4.1809	0.124032	0.114246	3.14211	0.128569	0.126015	3.14453	0.127265	0.103692	124558	2.03261	0.0566726	0.0595652	1	0.0516243	0.0534814	1.03166	0.0449635	0.0395948	1.24166	0.0514804	0.0605233	1.9334	0.0610775	0.0696237	2.04283	0.0590187	0.051136	1.5907	0.0513664	0.0608238	1.79755	0.0574902	0.0667824
NCU09770	1.33786	0.0467724	0.0481789	1.50351	0.0502244	0.0466358	1.80216	0.0625944	0.0564474	4.91474	0.0900561	0.0882814	1	0.0387736	0.0413829	1.13209	0.0416552	0.0461863	1.52542	0.0508268	0.0482306	1.85968	0.0600005	0.0607625	64379	1.62063	0.0600665	0.0565073	1	0.062467	0.0703587	1.40119	0.0613547	0.0632384	1.96375	0.0883367	0.0910209	1.76578	0.0697261	0.0657786	1.72369	0.0625475	0.0612051	2.1924	0.0721863	0.0810087	1.53714	0.0535143	0.0687653
NCU05544	2.44079	0.10978	0.0910929	2.50521	0.10135	0.0927619	1.73691	0.0835462	0.0869904	1.85218	0.0835128	0.0997692	1.33794	0.0657587	0.0776724	1	0.0603664	0.0621966	1.35345	0.0617761	0.0734833	1.09649	0.0684717	0.0776283	96047	1	0.0240938	0.0232579	1.38188	0.0354908	0.0359895	1.50983	0.0296887	0.0333185	1.3181	0.033283	0.0372316	1.15382	0.029304	0.0317583	1.0971	0.0241146	0.0248035	1.33224	0.0284296	0.0299801	1.08977	0.0284567	0.0291322
NCU05554	2.17575	0.0314091	0.0369808	1.16515	0.0227692	0.0248416	3.46703	0.0462998	0.0342011	2.70381	0.032488	0.0446139	1.32443	0.0262816	0.0261658	1.20632	0.023516	0.0267714	1	0.0211897	0.0251587	1.09008	0.0241098	0.0346863	118131	1.41304	0.0245856	0.0242022	1	0.0300335	0.0255138	1.63241	0.0262095	0.0267645	1.90116	0.0323503	0.0324153	1.63471	0.0266559	0.0273671	1.06115	0.0213897	0.0212202	1.19879	0.0250203	0.0212429	1.17397	0.0225878	0.0213788
NCU05550	1.07084	0.0648332	0.0895631	1	0.064077	0.0704391	1.29674	0.0667932	0.078687	2.85547	0.107728	0.105985	1.15348	0.0682858	0.0642769	1.29192	0.0784445	0.0669844	1.69795	0.0840695	0.0828203	2.42958	0.100204	0.0982862	131867	1.43241	0.0691468	0.0681625	1.43808	0.0798577	0.0879024	1	0.0586355	0.0520356	1.42	0.0822755	0.0805494	1.36282	0.0693237	0.0717104	1.44161	0.0659529	0.0683668	1.14364	0.0633299	0.0742667	1.32658	0.0716179	0.0775961
NCU05498	1.4676	0.0121186	0.0115894	1.17501	0.0118398	0.00948568	1.76731	0.0122995	0.0109878	1.71499	0.00933085	0.0109992	1.37145	0.0116527	0.00888529	1	0.0100625	0.00923772	1.19107	0.0104709	0.0110711	1.12571	0.00944615	0.0105692	118148	1	0.0146768	0.01477	5.12178	0.0394686	0.0390413	2.24211	0.0217828	0.0206957	4.23975	0.0318405	0.0333947	4.45189	0.0289288	0.0275805	3.32563	0.0261536	0.0247563	3.603	0.0274249	0.0280003	3.09462	0.0272817	0.0290722
NCU04794	1.58636	0.110616	0.114225	1.48277	0.103187	0.101602	1.55095	0.105723	0.113344	1.20222	0.0986499	0.104158	1.60273	0.103989	0.108366	1.33456	0.0926898	0.1133	1.17995	0.0826745	0.0989402	1	0.0921185	0.0964336	131741	1.56935	0.0984811	0.115288	1.00223	0.0993188	0.108762	1	0.0812957	0.0923598	1.46598	0.114482	0.128432	1.32382	0.104087	0.110896	1.39526	0.0911968	0.103689	1.33195	0.0992506	0.0976945	1.65444	0.112041	0.118076
NCU05602	1.35682	0.106997	0.107321	1.79097	0.110373	0.111778	1.27202	0.0938811	0.102561	1	0.089469	0.0976133	1.57313	0.102742	0.108407	1.62811	0.0970581	0.114416	1.25969	0.0961203	0.0905799	1.11692	0.0928228	0.0957816	50188	2.14179	0.119256	0.121529	1.54228	0.127133	0.120122	2.08442	0.116824	0.123079	1.27105	0.10812	0.124555	1	0.0884018	0.0950709	1.1135	0.0789207	0.0958016	1.01322	0.0814084	0.0879913	1.16698	0.0872429	0.0991883
NCU04806	1.55979	0.068235	0.0641917	1.61849	0.0622179	0.0704219	1.40849	0.0646613	0.0653796	1	0.0542352	0.0576045	1.26959	0.0522916	0.0650243	1.13431	0.0599968	0.0580317	1.08454	0.0538943	0.0577187	1.20211	0.0645623	0.0563726	124451	1.86589	0.0782036	0.0982881	1	0.0742024	0.0877132	1.6206	0.07857	0.0985181	1.70067	0.108063	0.0930036	1.50021	0.0851022	0.0901662	1.65889	0.0887262	0.080052	1.59938	0.0996898	0.0868076	1.41046	0.0844789	0.0852203
NCU04768	1.94791	0.164505	0.186241	1.46817	0.152903	0.146546	3.07402	0.186035	0.20434	2.61268	0.179309	0.192579	1	0.109492	0.12659	1.28409	0.13179	0.143684	1.75797	0.152621	0.167919	3.12812	0.216764	0.189699	87128	1.77886	0.113358	0.11449	1.58401	0.12798	0.141571	1.20318	0.0999019	0.102583	1.36869	0.120233	0.126246	1.05643	0.0932722	0.0983247	1	0.0818591	0.0878618	1.2677	0.108756	0.101893	1.20751	0.10291	0.103638
NCU04785	4.73011	0.348909	0.381567	1.07957	0.181037	0.198276	1.2136	0.223462	0.230232	1.05702	0.196698	0.204658	1	0.184884	0.216099	1.078	0.172571	0.218433	2.34464	0.299956	0.274051	2.67266	0.278235	0.335532	87167	1.50566	0.175445	0.193543	1.47179	0.186042	0.216527	1	0.148334	0.151982	1.28031	0.215603	0.198067	1.90795	0.171229	0.205556	1.38605	0.147206	0.168383	1.56413	0.168025	0.186081	1.31809	0.159197	0.186435
NCU03971	1.20467	0.0607667	0.079612	1.3806	0.0706058	0.0692364	1.31524	0.0653845	0.0732711	1.33821	0.0719708	0.0682062	1.19644	0.0704244	0.0703612	1.19241	0.0675261	0.0607243	1.12152	0.0655329	0.063578	1	0.0639483	0.0678869	132027	1.8066	0.0702226	0.0596368	1.35301	0.0783953	0.0735735	1.27662	0.0609712	0.0578418	1.25724	0.0666887	0.0729629	1	0.0546859	0.0606663	1.30936	0.0551279	0.0598615	1.07574	0.060536	0.0612083	1.45537	0.0607425	0.0666616
NCU03964	1.56214	0.1203	0.108834	1.81755	0.118801	0.125417	1.47617	0.119568	0.102572	1	0.0835328	0.0963046	1.46783	0.0999193	0.103938	2.15761	0.123558	0.123403	2.62911	0.139145	0.128344	3.11087	0.138676	0.168753	124767	1.82168	0.0817492	0.0830666	1.26645	0.097391	0.0872322	1.05166	0.0699845	0.0653355	1.24249	0.0815108	0.0849707	1	0.0699037	0.0651051	1.32891	0.0707736	0.067821	1.506	0.0837064	0.0788406	1.86279	0.087942	0.0830528
NCU03080	1.3146	0.117291	0.129222	1.69225	0.124003	0.129184	1.44981	0.125782	0.121215	1	0.107729	0.109476	1.44985	0.113146	0.119492	1.38351	0.11199	0.114578	1.75812	0.129791	0.123803	2.34534	0.137158	0.163425	91388	1.51214	0.0956047	0.122236	1.15659	0.118195	0.116578	1	0.0839906	0.0913282	1.05909	0.114154	0.11235	1.08072	0.0982537	0.106477	1.12813	0.093465	0.0904759	1.44122	0.109529	0.111144	1.08564	0.0981268	0.11469
NCU04761	1.2081	0.0531323	0.0499596	1.35958	0.0498563	0.0541161	1.35308	0.0537103	0.0536126	1	0.0487532	0.0492225	1.20179	0.0555483	0.0506706	1.3432	0.0535435	0.0592924	2.32613	0.0579726	0.0700049	3.39697	0.074183	0.0746704	87110	1.798	0.0823936	0.0647765	1.19457	0.064327	0.0858752	1	0.0566189	0.0551114	1.48146	0.0845631	0.0917315	1.2146	0.0641573	0.0700551	1.69886	0.0717405	0.0696316	1.65682	0.0669952	0.0722678	2.23443	0.0885607	0.0916496
NCU02164	1.12454	0.0422905	0.0392912	1	0.0356122	0.0350991	1.41158	0.038346	0.0442502	4.05546	0.0672283	0.0666501	1.30216	0.0431201	0.0401865	1.96817	0.0454961	0.0491852	1.56533	0.0401924	0.0410427	1.48823	0.0416664	0.0441739	149317	1.82125	0.0240042	0.0249926	1.57979	0.0289762	0.0336582	1.3139	0.0267227	0.0205734	1.21016	0.0248716	0.0288447	1.08393	0.0263578	0.0221153	1	0.0206861	0.0171238	1.10876	0.0237047	0.0228811	1.30742	0.0259261	0.0229134
NCU02120	1	0.0582982	0.0600649	1.13143	0.0561197	0.0581658	1.11055	0.0570393	0.0599031	1.76129	0.0727313	0.0743084	1.146	0.0586249	0.0622784	1.63523	0.0683972	0.0721104	1.79657	0.0743214	0.067961	2.30603	0.0940031	0.0814422	132511	1.61175	0.0719399	0.0798502	1	0.0709197	0.0736139	1.51647	0.0733053	0.0726496	1.2256	0.0735774	0.0792481	1.40936	0.0685156	0.0732799	1.37321	0.0640516	0.0650658	1.6859	0.0814059	0.0747081	1.57861	0.0797201	0.0753739
NCU02004	1.12332	0.0431749	0.0441181	1.6183	0.055747	0.0494666	1	0.0399234	0.0409374	1.05082	0.0410519	0.0471532	1.12017	0.0445204	0.0403444	1.06136	0.0430381	0.0413924	1.1088	0.0403325	0.0457763	1.15536	0.0437772	0.0494931	89443	2.32655	0.0550127	0.0547788	1.26022	0.0488619	0.0651542	1.11329	0.044028	0.0421452	1.1105	0.0480923	0.0540854	1.07795	0.0462811	0.0458417	1.21955	0.0434604	0.0419739	1	0.0424326	0.039913	1.16979	0.0459246	0.0475506
NCU02016	1.69866	0.0512631	0.0485359	1.86169	0.0476738	0.0577734	1.8448	0.047227	0.0450819	1.33771	0.0417074	0.0531452	1.33646	0.0347477	0.0453643	1.0534	0.0405292	0.0376166	1	0.0424273	0.0372918	1.04257	0.0377853	0.0386389	96430	1.07615	0.038962	0.0363303	2.0933	0.0559432	0.0686249	1.17184	0.0435654	0.0409062	1.79431	0.0552304	0.0630448	1	0.0392919	0.0435238	1.17054	0.0386246	0.0402701	1.15845	0.0402241	0.0456299	1.18832	0.0412351	0.0430981
NCU00572	2.4493	0.14358	0.157115	1	0.0917797	0.0970128	1.49723	0.115296	0.125282	1.45497	0.11517	0.1249	1.15976	0.0971529	0.0972654	1.26378	0.119025	0.123767	3.46473	0.164744	0.150095	7.38778	0.205544	0.219883	133903	1.12243	0.141021	0.141881	1.24141	0.194326	0.197193	1	0.128769	0.13949	1.69194	0.204532	0.193588	1.33176	0.158062	0.182821	1.802	0.163291	0.173502	3.85416	0.259287	0.235397	3.93929	0.23846	0.2916
NCU03082	1.4499	0.117425	0.13423	1	0.105507	0.107168	1.13292	0.113208	0.114215	1.254	0.124029	0.125151	1.21615	0.106518	0.120953	1.89045	0.139161	0.142699	2.35199	0.148233	0.136824	2.93998	0.168443	0.170882	91382	1.6903	0.0692324	0.0731759	1	0.0713481	0.071122	2.2497	0.0842898	0.0820377	1.15812	0.0675259	0.0758664	1.05333	0.0657349	0.0651906	1.25542	0.062617	0.0619452	1.04827	0.0655592	0.0614931	1.20548	0.0675535	0.0695298
NCU02137	1.56162	0.143835	0.133177	1.11976	0.102689	0.113415	2.35176	0.156554	0.156647	2.16169	0.148739	0.176128	1	0.107635	0.114811	1.27307	0.130791	0.124735	1.3996	0.119974	0.124792	2.1555	0.149167	0.159247	89145	1.47045	0.0901298	0.102958	1	0.0947526	0.113013	2.46718	0.111757	0.12424	1.49219	0.1188	0.125414	1.17352	0.0943356	0.0939477	1.47679	0.095208	0.0928594	1.37418	0.0934145	0.099588	1.62007	0.107778	0.109234
NCU07445	1.48908	0.139941	0.137778	1.2786	0.120129	0.138318	1.07825	0.111814	0.120538	1	0.109392	0.127096	1.22377	0.121418	0.125926	1.7257	0.135213	0.155782	2.67015	0.155478	0.195703	2.99423	0.173592	0.181722	88950	2.03644	0.160308	0.166956	1.20759	0.153466	0.171628	2.4271	0.167096	0.171507	1	0.138836	0.152283	1.55295	0.163835	0.163138	1.73539	0.133676	0.148987	2.28465	0.166879	0.187258	2.21426	0.177339	0.169391
NCU09095	2.58798	0.185818	0.217329	2.3152	0.186447	0.172049	1.50125	0.160789	0.168037	1	0.128098	0.137407	1.64919	0.152768	0.159154	1.54856	0.137443	0.149111	1.93948	0.162156	0.178703	2.19477	0.177154	0.177967	149291	1.62731	0.129379	0.119703	1.16544	0.133409	0.149764	1	0.0979835	0.105331	1.40646	0.134992	0.146609	1.12385	0.115804	0.123581	1.0753	0.100492	0.107808	1.20864	0.121084	0.118854	1.39517	0.131123	0.135107
NCU09873	1.27458	0.0388758	0.0406034	18.2289	0.139056	0.101869	10.4885	0.124733	0.0968476	27.7652	0.110305	0.144764	1.8788	0.0566809	0.049477	1.09988	0.0330526	0.0412565	1	0.0359176	0.0358474	1.50157	0.0407094	0.0429734	87654	1	0.0778882	0.0822693	4.06406	0.191979	0.216558	13.8522	0.279396	0.28683	47.2493	0.376173	0.503719	13.9577	0.307375	0.290663	11.7935	0.297795	0.246796	10.8863	0.253453	0.276371	6.73627	0.239138	0.207607
NCU00962	1.61289	0.0634493	0.0665321	1.5176	0.064156	0.0598974	1.27314	0.0649268	0.0611259	1.35534	0.0728958	0.0662704	1.15533	0.0554538	0.0652092	1.37119	0.0570563	0.0579642	1.18993	0.0508547	0.0622065	1	0.0527621	0.0554426	149782	1.61887	0.0510649	0.051408	1.12685	0.0578604	0.0564162	1.58917	0.0465756	0.0526146	1.19289	0.0532018	0.0539343	1.06908	0.0472996	0.0419781	1.02934	0.0425909	0.0449128	1	0.0393219	0.0471209	1.01937	0.0451357	0.0420427
NCU07435	1.70309	0.0605109	0.0746749	1.92286	0.0646402	0.0622622	1.43592	0.0637765	0.0610143	1	0.0521492	0.0497448	1.34022	0.0554179	0.0515599	1.33029	0.0576573	0.0577037	1.27502	0.0517275	0.0485181	1.35727	0.0536974	0.0589727	149262	2.2157	0.0700307	0.0701912	1.50216	0.0703949	0.0841512	1	0.0471137	0.0518428	1.49934	0.0656095	0.0746322	1.53543	0.0607638	0.0712811	1.69483	0.0702251	0.0678676	1.59349	0.0620337	0.0644508	1.90345	0.0748833	0.0804763
NCU07437	1.83178	0.0402498	0.0375511	1.84451	0.0405831	0.0416031	1.49989	0.0398505	0.0367019	1.35834	0.0386412	0.0370919	1.42812	0.0384066	0.0343632	1.22707	0.0347544	0.0340438	1.21907	0.0342747	0.0322845	1	0.0304428	0.0298017	118422	1.06218	0.0245482	0.0240001	1.15048	0.030237	0.033162	1.01211	0.0251254	0.0245779	1.1835	0.0300371	0.0324395	1.24516	0.0293054	0.0294096	1	0.0224951	0.0224826	1.26059	0.0258787	0.0289202	1.12829	0.0273821	0.0257145
NCU07440	1.19072	0.0844145	0.0841032	1.23618	0.0729592	0.0832923	1.43959	0.0948958	0.0818577	1	0.0775512	0.0760992	1.16449	0.0791178	0.07807	1.24338	0.0743452	0.0905083	1.10947	0.0764989	0.0810332	1.05724	0.0832916	0.0871052	125187	1.37333	0.0759271	0.0667957	1.01195	0.0717954	0.0838955	1.15918	0.0693091	0.0661111	1	0.0736314	0.0750385	1.1662	0.0679641	0.0689376	1.39955	0.0657658	0.0627521	1.28113	0.0762926	0.070956	1.5142	0.0785772	0.0757033
NCU03148	2.63305	0.0537488	0.0542439	1.76377	0.042049	0.0444846	2.93278	0.059447	0.0532818	2.36897	0.0503356	0.0555785	1.43616	0.0388729	0.0413542	1.36736	0.0387455	0.0374485	1.17153	0.0377106	0.0340692	1	0.0333057	0.0346497	118880	1	0.0239701	0.0246053	1.04372	0.0321196	0.033937	1.572	0.0329437	0.0348053	1.86408	0.0385551	0.0404014	1.87926	0.0357519	0.0347702	1.30665	0.0273299	0.0251867	1.68781	0.0342109	0.0339864	1.48529	0.0306683	0.0329849
NCU00596	1.7241	0.141191	0.134967	1.38679	0.122818	0.123995	1.70487	0.131663	0.163572	1.53562	0.135607	0.151152	1.17166	0.119374	0.117916	1	0.10874	0.114276	1.04484	0.112342	0.109156	1.30031	0.131169	0.131037	92991	1.0268	0.0983237	0.0956237	1.70433	0.146877	0.163128	1.4161	0.122808	0.115351	1.53969	0.134968	0.139093	1.18356	0.123315	0.114741	1.24156	0.0936039	0.102212	1.87208	0.130162	0.139692	1	0.0969931	0.101566
NCU02181	2.6556	0.031297	0.0282163	1.62676	0.0209072	0.0248886	3.72397	0.0251788	0.0362115	3.16193	0.0305591	0.0288121	1.53918	0.0228428	0.0234367	1.39009	0.0205726	0.0242458	1.22314	0.0197997	0.0199697	1	0.0221263	0.0200531	118448	1	0.0154811	0.0153556	1.06623	0.020033	0.0188971	1.54367	0.0210576	0.0191132	1.35273	0.0187181	0.0209184	1.55329	0.0191788	0.0188949	1.05156	0.0139773	0.0138174	1.3386	0.0182549	0.0182633	1.09447	0.0184595	0.0156873
NCU02177	1.50949	0.0921556	0.0995016	1.5735	0.0928571	0.0854667	1.07827	0.0764442	0.0821103	1	0.0774189	0.0920638	1.71165	0.0964449	0.0915675	1.57479	0.087514	0.112313	1.51203	0.0872563	0.0859338	1.45283	0.0973917	0.0901158	125241	1.55629	0.0785217	0.0889125	1.17683	0.0917106	0.101294	1.28211	0.0700231	0.0815455	1.55554	0.0968386	0.102123	1.23874	0.0768118	0.0914562	1	0.0541933	0.0712755	1.10717	0.0790703	0.0755206	1.26795	0.0749268	0.0877641
NCU02133	1.91479	0.0351069	0.0365846	1.30116	0.0314663	0.0288538	2.08599	0.037717	0.0410312	1.13242	0.0266312	0.0295918	1	0.0276377	0.0240598	1.20842	0.0262939	0.0268065	1.39441	0.0280317	0.0267828	1.32573	0.0299367	0.0333687	89155	1	0.028999	0.0273481	2.02829	0.0499032	0.049414	1.39748	0.0338868	0.0374772	2.39517	0.0500166	0.0466232	1.86464	0.0392821	0.0405023	2.12581	0.0394166	0.0349393	1.72819	0.0389662	0.0394124	1.90817	0.0416151	0.0378625
NCU03907	1.21476	0.14106	0.168353	1.1489	0.139201	0.144583	1.19847	0.136526	0.14683	1.22562	0.156313	0.154552	1.18863	0.128946	0.159781	1	0.133283	0.141812	1.14369	0.123383	0.160988	1.18881	0.144099	0.167838	124807	1.39324	0.130618	0.122758	1.03295	0.138035	0.134135	1	0.107095	0.113837	1.031	0.124566	0.135996	1.10732	0.124331	0.121518	1.14272	0.101659	0.119315	1.24135	0.112629	0.125193	1.14059	0.115397	0.131373
NCU07057	1.54751	0.121975	0.123353	1.51806	0.108595	0.104351	1.35637	0.110209	0.109054	1.0374	0.101984	0.101539	1	0.0891065	0.0912737	1.07677	0.0984819	0.105292	1.11425	0.0914739	0.102634	1.07809	0.107057	0.0934479	86983	1.06782	0.0853285	0.0801152	1	0.106905	0.114275	1.46529	0.0992609	0.0984099	1.27124	0.111842	0.108941	1.43976	0.103917	0.104383	1.64802	0.0923014	0.0991037	1.34376	0.0989118	0.0950084	1.57653	0.100384	0.115666
NCU04750	1	0.0731531	0.0622243	1.32312	0.0645249	0.060734	1.12949	0.059576	0.0645997	1.17592	0.0696567	0.0700209	1.05916	0.0565557	0.0664518	1.41922	0.0761991	0.0771946	1.82837	0.0770399	0.0730147	2.10974	0.0853966	0.0903556	87089	1.88072	0.0827095	0.0854388	1	0.0748892	0.0737654	1.60422	0.072022	0.0828445	1.50295	0.0877635	0.0944157	1.13709	0.069608	0.0769721	1.61816	0.0641086	0.0827942	1.49409	0.0760771	0.0745695	1.89236	0.0922412	0.0865525
NCU07058	2.33562	0.13789	0.137394	1	0.0927909	0.0918385	1.38427	0.105882	0.100959	2.037	0.129745	0.131862	1.48414	0.109861	0.113988	1.52134	0.106879	0.126057	1.07282	0.0835085	0.0963049	1.31649	0.111105	0.108651	86982	1.46444	0.0896515	0.102418	1.01433	0.0984915	0.115263	2.03282	0.120986	0.121718	1	0.0974478	0.097805	1.20333	0.095607	0.10351	1.09118	0.0773613	0.0864301	1.2347	0.0974911	0.10272	1.38946	0.098138	0.101951
NCU04817	1.35196	0.0919374	0.103984	1.70063	0.101134	0.112326	1.92432	0.104114	0.117945	2.94326	0.133881	0.125923	1.09265	0.0820205	0.0928212	1	0.0825424	0.0840382	1.01911	0.077386	0.0881815	1.18311	0.0925857	0.0915686	87247	1.0327	0.118225	0.133595	2.18097	0.22319	0.240156	1.30011	0.142362	0.155451	1.84295	0.192955	0.190989	1.12107	0.140867	0.154746	1	0.118417	0.131527	1.17328	0.144134	0.143121	1.40071	0.156877	0.15165
NCU00577	1.27473	0.0806511	0.0799326	1.56139	0.0849674	0.0836788	1.23827	0.0792232	0.0797841	1.1173	0.0875195	0.0693794	1.1965	0.0695178	0.0779606	1	0.0721711	0.083765	1.56984	0.0811194	0.0889183	1.65329	0.0808333	0.0815159	126831	1.07221	0.0657304	0.069893	1.32861	0.0874016	0.102009	1.60421	0.0824344	0.0816154	1.20782	0.0843889	0.0859977	1.05869	0.0660288	0.0724801	1	0.0629269	0.0644731	1.27394	0.0782147	0.0818309	1.38447	0.0736178	0.086111
NCU02187	1.71734	0.0347259	0.0334907	1.60413	0.0290766	0.0294661	1.91014	0.0315861	0.0325338	3.69642	0.0363622	0.0417424	1.65811	0.0304224	0.027005	1.35043	0.0257464	0.0253402	1.03918	0.0264725	0.0245778	1	0.0233771	0.0228134	118446	1.36372	0.0172386	0.0174837	1	0.0177857	0.0201236	1.55698	0.0178047	0.0182697	1.17873	0.0199119	0.021525	1.16384	0.0168647	0.0177312	1.24639	0.0140859	0.0160488	1.01005	0.017756	0.0180892	1.26978	0.0160143	0.0186426
NCU09070	1.83462	0.254764	0.280809	1.36022	0.204405	0.22559	1.07859	0.188154	0.205017	1	0.183863	0.200488	1.21076	0.185369	0.207129	1.16009	0.183327	0.22574	1.26975	0.169718	0.205201	1.37932	0.214008	0.262805	88996	2.90319	0.167012	0.164403	1.14427	0.142981	0.14685	1.22796	0.117909	0.127421	1.1898	0.142447	0.155088	1	0.121087	0.117532	1.27605	0.123734	0.126639	1.18681	0.136363	0.139348	1.01312	0.112501	0.129971
NCU09090	1.58277	0.0941802	0.0938732	1.573	0.08507	0.0851686	1.52049	0.0880334	0.0852335	1.8425	0.0970624	0.106758	1.11859	0.070993	0.0779609	1.03696	0.0748045	0.0716486	1	0.0696846	0.0693413	1.12316	0.0691555	0.0808848	70340	1	0.0577045	0.0597365	1.52025	0.0931084	0.0817488	1.37277	0.0669048	0.0644655	1.66691	0.0823675	0.0838767	1.35972	0.0716919	0.0696934	1.42318	0.0649655	0.063009	1.36245	0.0636308	0.074507	1.56934	0.0744496	0.0702241
NCU00675	1.23048	0.0913317	0.0880529	1.00929	0.0718106	0.0751681	1.18628	0.0835671	0.0841461	1	0.074948	0.0677481	1.92511	0.0954399	0.111018	1.53947	0.0884531	0.0810052	1.47452	0.0917546	0.0945708	1.53592	0.0851548	0.0978996	89673	1.89742	0.0866687	0.0957194	1	0.0818855	0.0922957	1.02605	0.0667267	0.0740632	1.11155	0.0865347	0.0823976	1.14207	0.0778749	0.0726788	1.60359	0.0858533	0.0874327	1.08866	0.0705994	0.0760775	1.39208	0.078444	0.0780133
NCU00676	2.43	0.275836	0.342835	1.14047	0.196531	0.226637	1.72464	0.255158	0.250261	2.00695	0.275521	0.301195	1	0.178302	0.209378	1.17747	0.207417	0.226403	2.0733	0.260966	0.330078	3.85405	0.295887	0.367227	89676	2.37755	0.177784	0.184648	1	0.148026	0.169267	1.11678	0.132189	0.12849	1.32306	0.160931	0.174836	1.40291	0.163128	0.162847	1.15628	0.130116	0.143436	1.34873	0.147758	0.157154	1.17852	0.142212	0.13809
NCU02169	1.75392	0.311885	0.345585	2.23311	0.329566	0.385116	1.50173	0.297024	0.350066	1.27923	0.278431	0.303041	1.55066	0.296156	0.323859	1.30626	0.261332	0.323312	1	0.232108	0.261135	1.06066	0.257247	0.298569	149313	1.99583	0.290331	0.372625	2.05715	0.356502	0.405944	1	0.199197	0.280484	1.24229	0.288598	0.362504	1.43491	0.262817	0.337204	1.35548	0.273711	0.255564	1.86554	0.316023	0.365524	1.94576	0.30465	0.355749
NCU01990	1.46762	0.0614771	0.0679063	1.62953	0.0649014	0.063632	1.5199	0.0665995	0.0615151	1.04484	0.0578775	0.0567413	1.09933	0.0549254	0.0482328	1.02197	0.0529553	0.0542081	1.11203	0.0459422	0.0546095	1	0.055969	0.0560032	89477	1.45687	0.0675506	0.0689487	1.16982	0.0751761	0.0802355	1.20068	0.0532478	0.0656185	1.30712	0.0740235	0.0767653	1.0815	0.0647642	0.0652982	1	0.0478264	0.0559914	1.37581	0.0668826	0.06593	1.16249	0.0609424	0.0741018
NCU01980	1.10802	0.190444	0.215577	1.11531	0.176219	0.181885	1	0.194518	0.198941	1.83818	0.236297	0.258997	1.26535	0.206155	0.209174	1.76169	0.228674	0.245702	1.25272	0.182338	0.197515	1.60444	0.254503	0.250727	89496	3.02002	0.418719	0.403477	1.86988	0.408019	0.467884	2.53929	0.369784	0.390726	1.25888	0.310371	0.363004	1.28344	0.294294	0.34007	1	0.224213	0.266282	1.41878	0.30312	0.330929	1.29648	0.305016	0.350172
NCU01963	1.77558	0.0965454	0.0993928	1.52992	0.0782025	0.0899511	1.50697	0.0968345	0.0886146	1	0.075478	0.0798049	1.06225	0.0774102	0.0698193	1.16138	0.0756167	0.0847104	1.58527	0.0791876	0.0817581	1.75628	0.09472	0.105217	149499	1	0.092598	0.107354	1.84287	0.15268	0.154984	1.87426	0.131021	0.129555	2.23484	0.175578	0.164073	2.28269	0.136365	0.152932	2.127	0.121481	0.15094	3.22908	0.167559	0.181193	2.66462	0.145506	0.167016
NCU01961	1	0.214343	0.20711	1.33529	0.208954	0.246053	1.50024	0.2605	0.264045	1.89396	0.2785	0.27492	1.35042	0.225214	0.223461	1.65926	0.246991	0.247031	2.85579	0.327965	0.324671	3.00847	0.330483	0.345115	149501	6.81732	0.420246	0.538473	2.82914	0.362034	0.450945	1.10847	0.194349	0.237109	1.22844	0.23664	0.300987	1.18471	0.201792	0.263071	1	0.170831	0.185202	2.01449	0.305621	0.302559	2.11656	0.28889	0.309358
NCU01948	2.49263	0.043241	0.0426297	1.87594	0.0331098	0.0347813	3.30807	0.0441407	0.0418543	2.20257	0.0434944	0.0342001	1.50719	0.0297405	0.0282566	1.32129	0.0280733	0.0312405	1.23347	0.0273427	0.0265063	1	0.0267428	0.0288188	89567	1.42008	0.023494	0.0254054	1.3151	0.0296063	0.0313659	1.59413	0.0232621	0.0284155	1.52659	0.0295009	0.0316886	1.53307	0.0251794	0.0287985	1.07496	0.0199865	0.0230709	1.27613	0.0263692	0.0238564	1	0.0226281	0.0265903
NCU01938	1.53687	0.0530199	0.0554125	1.49239	0.0565783	0.0574536	1.55964	0.0488695	0.0574575	2.05809	0.0601778	0.0627137	1.58912	0.049255	0.056618	1.65993	0.0591614	0.059732	1.28351	0.0475863	0.0514318	1	0.0457583	0.04186	50677	1	0.0459151	0.0508725	1.35629	0.0681651	0.067378	1.24712	0.0585675	0.0583202	2.1327	0.0816147	0.0697163	2.14252	0.0700536	0.0706732	2.23866	0.0657072	0.0658867	1.35295	0.0568429	0.0618661	1.9868	0.0741957	0.0641
NCU01918	1.68476	0.0686531	0.0640633	2.06333	0.0791692	0.0749339	1.34774	0.0568214	0.0570425	1.14917	0.0528518	0.0528283	1.51766	0.0591612	0.0528991	1.28944	0.0591232	0.055969	1.30176	0.0565578	0.0597325	1	0.0526982	0.0487601	70925	1.08154	0.043068	0.0414187	1.80484	0.0747256	0.0680203	1	0.0444388	0.0463402	1.55365	0.0595934	0.0618702	1.73937	0.0564252	0.0558251	1.27198	0.0454862	0.0514303	1.44771	0.0614352	0.0530736	1.68371	0.0599933	0.0545698
NCU01926	1	0.12876	0.131434	1.48077	0.135131	0.141855	1.25403	0.128629	0.141611	1.59311	0.148982	0.150467	5.45889	0.248447	0.264051	10.2417	0.294171	0.27825	5.74285	0.240968	0.244484	3.37524	0.191795	0.224142	118556	1	0.169411	0.194108	12.7289	0.80657	0.785939	12.6389	0.625081	0.590251	10.3273	0.657048	0.703218	13.8699	0.667794	0.773606	13.1859	0.576193	0.606546	14.5806	0.624272	0.653369	14.8387	0.663886	0.745227
NCU01931	1.70992	0.105284	0.116425	1.07528	0.0859747	0.0844623	1.08695	0.082107	0.0953036	1.10017	0.0917398	0.0942681	1.15629	0.0826539	0.0858396	1.2601	0.0838758	0.0941031	1.00827	0.079782	0.0839306	1	0.0815774	0.0876739	70900	2.71916	0.0735712	0.0856893	1.42083	0.074897	0.0698478	1.61632	0.0600254	0.065155	1.67332	0.0904834	0.0776078	1.13161	0.0608271	0.0604925	1.14714	0.0567026	0.0479903	1	0.0540014	0.0539504	1.29312	0.0673235	0.0619942
NCU01911	1	0.0653186	0.058558	1.13982	0.0549218	0.0578619	1.58349	0.0747237	0.0642368	5.69638	0.116395	0.0959899	1.71253	0.074501	0.0697981	2.23644	0.0790985	0.093094	1.97955	0.064106	0.0721607	2.20894	0.0782902	0.0781142	92454	1.29037	0.0508196	0.0553242	1	0.0590703	0.0620783	3.53454	0.0924259	0.0812312	1.2646	0.059955	0.0653244	1.00816	0.0519108	0.0554117	1.34141	0.0529328	0.0484272	1.15278	0.0569403	0.0540802	1.51497	0.06329	0.0645373
NCU00949	1.13055	0.130163	0.135883	1	0.115214	0.119934	1.17073	0.130592	0.126822	1.72538	0.153371	0.162953	2.53329	0.164805	0.191878	2.72602	0.204731	0.203752	2.5729	0.182317	0.18153	2.73951	0.200593	0.195069	132904	1	0.0871651	0.0784418	1.51555	0.1301	0.130817	1.75535	0.111026	0.119245	2.73846	0.165121	0.16203	2.55857	0.140287	0.142797	4.43059	0.125072	0.172419	3.24157	0.168364	0.149529	3.77215	0.165978	0.144736
NCU01897	4.24147	0.470307	0.44647	5.33727	0.472867	0.495505	2.79257	0.345957	0.395446	8.04346	0.571256	0.598197	1	0.199514	0.245875	1.24127	0.228511	0.272401	2.00027	0.272	0.32663	1.68681	0.291253	0.338589	92422	11.9777	0.506336	0.488424	2.87778	0.374215	0.439996	4.0336	0.342393	0.376298	3.07975	0.376105	0.424161	1.31094	0.219406	0.2636	1	0.171855	0.190457	2.27651	0.279598	0.334765	1.61612	0.234184	0.266818
NCU08870	1	0.0698806	0.0825047	3.3477	0.125539	0.112053	2.59179	0.112136	0.116991	2.38565	0.11961	0.114408	3.49652	0.126989	0.114349	6.99939	0.157443	0.179153	8.36243	0.162477	0.172203	7.95859	0.176012	0.184734	116190	1.60866	0.0677433	0.0655571	2.21866	0.096237	0.0930337	1	0.0564326	0.0525608	1.20449	0.0726711	0.070164	2.43782	0.0857171	0.0797764	2.71984	0.0745784	0.0752933	3.62933	0.0943138	0.101117	3.43611	0.107941	0.0973774
NCU08897	1.27773	0.0310552	0.0334108	1.93786	0.0361039	0.0381257	1.8252	0.0382956	0.0375496	1.12558	0.0276504	0.0296082	1.16399	0.0285826	0.0329504	1	0.0288122	0.029679	1.29973	0.0311988	0.0338331	1.64699	0.0328416	0.0378945	116142	1.05197	0.0242083	0.026588	1	0.029749	0.0331284	1.02343	0.028239	0.0257851	1.24539	0.03371	0.0318364	1.01485	0.0301039	0.0248655	1.27563	0.030491	0.0303659	1.0489	0.0290199	0.026344	1.20371	0.0283534	0.0288677
NCU03020	1.29368	0.0549798	0.0623059	1.59783	0.0644394	0.0677394	1.41235	0.0540481	0.0715968	1	0.0530069	0.0493285	1.21141	0.053303	0.059112	1.11697	0.0512157	0.0546543	1.4278	0.057327	0.0541957	1.61893	0.0592953	0.0614364	150742	1.28273	0.0521226	0.0493153	1.39071	0.072643	0.0607468	1	0.0460244	0.0512657	1.50105	0.0589255	0.0630538	1.39968	0.0532563	0.0603727	1.30263	0.0478776	0.0493919	1.60619	0.0621936	0.061892	1.68465	0.0636946	0.0581558
NCU06371	1.10948	0.108614	0.114982	1.67857	0.119545	0.115153	1.36558	0.115166	0.121624	1	0.10103	0.105335	1.1217	0.104057	0.106187	1.11255	0.10192	0.113857	1.19755	0.0943016	0.124898	1.31212	0.110621	0.130408	128634	1.94216	0.0983897	0.0942101	1.2369	0.101597	0.112888	1.48475	0.0869349	0.0898421	1.0156	0.0893992	0.0855541	1.1374	0.0821962	0.0821102	1	0.0631252	0.0725708	1.33672	0.0856284	0.0982509	1.10815	0.0798222	0.0894746
NCU08904	1.35436	0.124124	0.105838	1.21502	0.0974362	0.0994991	1.28034	0.10881	0.107425	1.12044	0.0979787	0.108328	1.20445	0.0966462	0.104627	1.08807	0.100657	0.103941	1	0.096846	0.0940995	1.10251	0.0953576	0.0952594	128109	2.56664	0.139777	0.151765	1.13087	0.126132	0.137482	4.2607	0.178508	0.192429	1.41839	0.129582	0.12677	1	0.112902	0.10721	1.8587	0.122126	0.12571	1.21756	0.109692	0.11211	1.7525	0.140886	0.127952
NCU07782	4.77002	0.339678	0.350046	2.29919	0.258702	0.266171	1.76355	0.210285	0.236026	1.19604	0.178265	0.199517	1	0.149373	0.166576	1.29116	0.186255	0.214076	1.85028	0.213742	0.228245	2.23521	0.239537	0.265024	144747	1.01643	0.12484	0.138762	1.44042	0.210738	0.206649	1.56776	0.150134	0.175915	1.26809	0.189362	0.217978	1	0.150144	0.155744	1.33065	0.143834	0.197199	1.42422	0.147156	0.189103	1.09223	0.170933	0.167638
NCU09265	1.49303	0.0197565	0.0209194	1.57523	0.0209728	0.0216912	1.7125	0.0235821	0.0183951	1.27463	0.0176531	0.0209207	1.44418	0.0178191	0.0226011	1.1683	0.0165242	0.0165226	1	0.0161422	0.0147809	1.03782	0.0183463	0.0170789	74601	1	0.0194819	0.0231194	1.60184	0.0379506	0.0349758	1.49869	0.0249463	0.0269911	1.79595	0.0357528	0.0328139	2.12627	0.0370812	0.0343433	2.04082	0.0323343	0.0277922	2.12167	0.0283457	0.0323812	2.2545	0.0340455	0.0367968
NCU03212	1.11461	0.0608378	0.0557612	1.15987	0.0579046	0.0596236	1.08831	0.0604299	0.0485817	1	0.0548475	0.0599461	1.19763	0.0631633	0.0536667	1.11372	0.0564164	0.0642844	1.11072	0.0546332	0.0541418	1.05807	0.0585184	0.0619991	126079	2.65921	0.0789221	0.0838169	1.01218	0.0798525	0.0675899	2.00042	0.0750372	0.0812812	1.39851	0.074405	0.0800676	1	0.0610282	0.0627943	1.24447	0.0620156	0.0584084	1.08286	0.0625639	0.0568469	1.08861	0.0624199	0.0649711
NCU02587	1.21497	0.104029	0.118166	1.32474	0.10585	0.107403	1.31051	0.10999	0.112937	1	0.0919547	0.108275	1.17877	0.1027	0.115834	1.16636	0.101533	0.118094	1.51448	0.121179	0.115365	2.08899	0.139708	0.137882	92029	2.47458	0.09171	0.104181	1.23937	0.096338	0.10605	1.07191	0.0691279	0.0737559	1	0.0818131	0.0873819	1.10943	0.0714292	0.0807386	1.42382	0.0737035	0.0814417	1.33866	0.0735757	0.0869369	1.65363	0.0826668	0.0922618
NCU00799	1.19842	0.159325	0.172384	1.55804	0.175423	0.187797	1.52821	0.176951	0.192553	1	0.139929	0.168972	1.17733	0.151306	0.156368	1.17637	0.149238	0.160141	2.05935	0.193396	0.193228	2.34214	0.22661	0.222206	89911	3.20788	0.280163	0.322835	1	0.214667	0.254056	2.36507	0.272486	0.255133	1.40917	0.246693	0.2497	1.7628	0.240519	0.25679	1.84593	0.243119	0.22619	2.23249	0.258207	0.304321	1.77125	0.278175	0.286077
NCU09861	1.07133	0.0461231	0.0413033	1.38106	0.0515751	0.0422724	1.45632	0.0446043	0.0468999	1	0.0433515	0.0439473	1.04905	0.0429034	0.0394212	1.16867	0.0433396	0.048093	1.57318	0.0450862	0.0464876	2.51339	0.0638942	0.062895	87677	2.50589	0.0539699	0.0561549	1.55726	0.0566528	0.0563842	1	0.0374767	0.0377747	1.48215	0.049416	0.0552575	1.33947	0.0434652	0.0455973	1.79394	0.0508521	0.0476362	1.6714	0.0474574	0.0505163	2.0332	0.0507403	0.0542579
NCU09869	1.15796	0.0503008	0.0486806	1.29859	0.0486029	0.0482602	1.54357	0.0494652	0.0602091	1.38666	0.0511828	0.0573915	1	0.0437974	0.043611	1.15336	0.0503654	0.0439171	1.10321	0.0447878	0.044552	1.27702	0.0493181	0.0549868	87662	2.25127	0.0611429	0.0648608	1	0.0585921	0.0598782	1.18044	0.0505292	0.0512288	1.32004	0.0658723	0.0614391	1.55055	0.0581334	0.0618268	1.45925	0.0499155	0.0538459	1.89034	0.062766	0.0689991	1.41736	0.0575004	0.0617213
NCU09263	1.15386	0.037945	0.0418636	1	0.0334149	0.0353928	2.20716	0.047414	0.0487961	6.5235	0.0662332	0.0750041	1.76431	0.0488114	0.046407	1.32197	0.0367468	0.0428457	1.59237	0.0488863	0.0439722	2.43244	0.0548079	0.0541171	106609	1.02953	0.0302918	0.0290687	1.73863	0.0418279	0.0395503	2.04028	0.0381541	0.0344039	1.27788	0.0339023	0.031985	2.00119	0.0400805	0.0376939	1.01384	0.0242666	0.0245248	1.53932	0.0334878	0.0309558	1	0.0248116	0.0256592
NCU04044	1.54883	0.0354942	0.0374992	1.64339	0.0360606	0.0347089	1.7541	0.038366	0.0338401	1.36596	0.0345343	0.0319962	1.2768	0.0302444	0.0326274	1.2588	0.0311479	0.0319686	1.02355	0.0274608	0.0223579	1	0.0289558	0.0285857	69103	1.4393	0.0308362	0.0343877	1.4807	0.0374128	0.0408777	1.04444	0.0283679	0.0279838	1.44915	0.0341124	0.0422154	1	0.0271157	0.0312198	1.09637	0.0269243	0.0287682	1.08981	0.0320889	0.0299035	1.15658	0.0319212	0.0346106
NCU03922	1	0.0775296	0.0829183	2.91281	0.122241	0.13673	5.30497	0.167018	0.148981	5.30253	0.148491	0.162321	1.34314	0.0857789	0.083514	1.44889	0.0918553	0.094936	1.99488	0.106946	0.0948228	2.50437	0.110928	0.135028	118239	1.49399	0.0512534	0.0554153	4.75009	0.0858254	0.11937	1.27861	0.0489542	0.0531746	2.81218	0.0910875	0.0919166	1	0.0481384	0.0499579	1.05014	0.0428485	0.0465186	1.25051	0.0516524	0.051942	1.3388	0.0596723	0.0579496
NCU07071	1	0.0683389	0.0765833	1.01769	0.0621192	0.067266	1.29642	0.0707336	0.0718282	2.04727	0.0816042	0.0841828	1.06326	0.0612184	0.0654025	1.14654	0.0608312	0.0703223	1.31125	0.0678047	0.0784876	1.65078	0.0722782	0.0859148	124350	2.11775	0.141124	0.141725	1	0.126809	0.131412	1.36477	0.12537	0.120164	1.54046	0.142866	0.151825	1.16279	0.116585	0.121037	2.20478	0.144461	0.133696	1.20114	0.113196	0.11313	1.91493	0.143802	0.148132
NCU03935	1.4543	0.143444	0.141465	1.39026	0.123917	0.140209	1.40139	0.140908	0.135348	1.15223	0.127696	0.141003	1.06571	0.108836	0.112454	1	0.112534	0.123225	1.04815	0.108525	0.122558	1.82861	0.140759	0.164535	118234	2.26056	0.126683	0.13502	1.71524	0.128245	0.127883	1	0.0774625	0.0920558	1.68223	0.117654	0.128502	1.64795	0.113965	0.128639	1.16844	0.0921264	0.0902824	1.82827	0.112768	0.121306	1.25591	0.101199	0.0938245
NCU09787	1.95028	0.128078	0.142901	1.39332	0.109321	0.122194	1	0.102781	0.10274	1.58475	0.133481	0.131047	1.25044	0.0952499	0.114972	1.68387	0.117308	0.117413	1.58935	0.114107	0.132932	2.15886	0.148003	0.139303	148587	1.59036	0.120932	0.128026	1.71563	0.158588	0.175068	8.9645	0.256507	0.225663	2.10797	0.175672	0.188745	1	0.10875	0.11374	1.57908	0.123718	0.1302	1.21405	0.106725	0.125802	1.64571	0.133446	0.134067
NCU02559	1.93062	0.157352	0.170459	2.9624	0.183072	0.193935	1.61165	0.152688	0.151508	1.61991	0.1662	0.160092	1.50377	0.13515	0.150979	1.25775	0.126065	0.128724	1.2362	0.115991	0.135901	1	0.118223	0.123339	126495	1	0.0756023	0.079998	1.06404	0.101402	0.0970123	1.11697	0.0794553	0.0866164	1.20487	0.0944862	0.108052	1.3888	0.104428	0.0960168	1.11546	0.0767602	0.0914003	1.45835	0.0961854	0.103482	1.29544	0.097118	0.0846295
NCU04067	1.56074	0.288081	0.309259	1.16314	0.21858	0.272914	1.2914	0.228971	0.2779	1	0.222796	0.254996	1.27249	0.248016	0.270579	4.3013	0.446689	0.46745	15.9632	0.631808	0.75656	19.1675	0.761343	0.70402	131956	1	0.287729	0.352683	2.14715	0.501346	0.62706	1.34308	0.347248	0.452626	1.2707	0.333199	0.488403	2.76621	0.54447	0.717152	4.25927	0.497507	0.608543	9.66977	0.731458	0.976652	5.84104	0.756077	0.933679
NCU02590	1.32258	0.106933	0.113681	1.85154	0.110058	0.110459	1.14228	0.0967147	0.109265	1.28808	0.10225	0.106088	1.16462	0.0859442	0.104613	1	0.0857659	0.0935869	1.49265	0.104562	0.116219	1.56192	0.112104	0.115165	92020	1.69359	0.103958	0.108945	1.30955	0.108113	0.137836	1.77737	0.105675	0.106176	1.37442	0.118322	0.125699	1	0.087901	0.0934447	1.46795	0.0980542	0.0958274	1.30514	0.095994	0.112564	1.5935	0.102782	0.115351
NCU02099	1	0.0864621	0.0893618	1.41185	0.095361	0.0919995	1.50188	0.110548	0.105241	8.65433	0.192386	0.221816	1.73423	0.104201	0.102476	2.54263	0.128561	0.124456	3.81103	0.13648	0.14402	4.79427	0.166372	0.145484	149377	2.46082	0.0659626	0.0644288	1	0.0601579	0.0547416	1.87248	0.0691745	0.0636306	1.06205	0.0548553	0.0558053	1.31605	0.0604949	0.0558184	1.10913	0.0503442	0.0495384	1.32177	0.0549034	0.0666253	1.29464	0.0550696	0.0594008
NCU06054	1.41632	0.0590065	0.0602872	1.83461	0.0685594	0.0670371	1.54373	0.0624966	0.0658688	1	0.0496949	0.0530365	1.58946	0.0643044	0.0617678	1.52826	0.0585348	0.0575771	2.53064	0.0685924	0.0831665	3.2115	0.0803943	0.104524	67078	3.12166	0.0793897	0.0788093	2.63073	0.0915505	0.0941743	1	0.0556912	0.0479657	1.66326	0.0817966	0.0763485	1.92342	0.0671557	0.0749034	1.91248	0.0679424	0.064451	2.2664	0.0780511	0.0796679	2.21276	0.0716779	0.0829811
NCU06928	1.58539	0.0870496	0.0905553	2.0643	0.106468	0.0888064	1.97541	0.101658	0.0964854	1	0.0716155	0.0785719	1.80941	0.0841623	0.0891162	2.26675	0.103087	0.106693	2.40448	0.101193	0.093561	2.67184	0.115831	0.114652	85265	2.26129	0.0674909	0.0731228	1.12614	0.0610929	0.0699183	1	0.0493611	0.0515082	1.3361	0.0751255	0.0641656	1.03663	0.0582491	0.0525975	1.38566	0.0542314	0.0568646	1.32057	0.0594771	0.0629512	1.6432	0.0701321	0.0661699
NCU00562	1.60567	0.0642254	0.0736589	1.86203	0.067948	0.0746023	1.70373	0.073947	0.0699339	1	0.0558642	0.0564708	1.40007	0.0632141	0.0587957	1.35961	0.0602551	0.0727643	1.26019	0.0628919	0.062864	1.43138	0.0726443	0.0721342	92908	1.8925	0.0691523	0.0692816	1.12396	0.0753979	0.0686492	1	0.0556594	0.0591621	1.38081	0.0735056	0.0761671	1.27215	0.0670089	0.0663863	1.41818	0.058765	0.0596794	1.31948	0.0603211	0.0658342	1.33577	0.0644369	0.0732281
NCU09980	2.17775	0.10529	0.0978465	2.18202	0.0951062	0.0929182	2.30204	0.0976405	0.110674	1.46823	0.0770403	0.0855414	2.18024	0.0948427	0.100893	1.70109	0.0843611	0.0939915	1.35034	0.074717	0.0742285	1	0.0720724	0.0757026	126582	1.3616	0.0531717	0.0564139	1.22343	0.0669831	0.074079	1	0.0565798	0.0651547	1.26515	0.068117	0.0673271	1.40992	0.0596618	0.0695933	1.55148	0.0611058	0.0602553	1.38101	0.058435	0.0569338	1.6277	0.0622643	0.0692151
NCU10622	2.36736	0.281769	0.311819	2.47866	0.281082	0.302704	1.72555	0.260753	0.254753	1	0.194576	0.212336	4.68478	0.354733	0.346929	3.4493	0.355136	0.33408	3.3152	0.30318	0.329238	4.71643	0.395973	0.40613	88779	3.00413	0.156558	0.150806	1.38082	0.137943	0.129187	1	0.0933986	0.086693	1.56255	0.135121	0.12866	1.12201	0.113337	0.101848	1.43466	0.0969025	0.114379	1.34824	0.107489	0.116647	1.65864	0.128467	0.129251
NCU08091	1.44943	0.074578	0.0852668	1	0.0626785	0.0666021	1.35877	0.0717593	0.0692567	1.08762	0.066959	0.0686613	1.20764	0.0694985	0.0689437	1.07992	0.0664916	0.0661642	1.69851	0.0767591	0.0816524	2.31189	0.0945206	0.0953056	52004	3.47195	0.151597	0.165473	1.34177	0.135809	0.133385	1	0.0904513	0.0950125	2.27374	0.156923	0.173401	2.22218	0.149949	0.155022	2.13322	0.117483	0.121711	2.4325	0.144948	0.151576	2.42679	0.132731	0.169389
NCU08093	1.49527	0.0385928	0.0354501	1.72359	0.0358327	0.0371104	1.59248	0.0389181	0.0384073	1.07153	0.0348468	0.0300357	1.3445	0.0293461	0.0333462	1	0.0269266	0.0270209	1.26256	0.0311694	0.0308909	1.22228	0.0317064	0.0309687	96308	1	0.0240458	0.0265391	1.45656	0.0373893	0.037942	1.25207	0.0300077	0.0260915	1.8721	0.0435404	0.0449072	1.28487	0.0308396	0.0304011	1.17371	0.0276664	0.0255525	1.2258	0.0308409	0.0289202	1.40791	0.034333	0.0282608
NCU08068	1.17945	0.207439	0.255603	2.13041	0.272973	0.323997	2.5427	0.304766	0.34667	1	0.203732	0.239542	1.61538	0.236317	0.279366	2.15595	0.303649	0.301018	3.05568	0.328434	0.354317	3.93461	0.364046	0.411816	17061	3.03445	0.15052	0.161961	2.04465	0.166085	0.161481	1.51062	0.118087	0.110017	1.51251	0.123016	0.144479	1.20391	0.106775	0.121239	1	0.0812441	0.0759973	1.53768	0.116981	0.11626	1.42699	0.106693	0.125933
NCU10696	1.31755	0.162098	0.162063	1.77606	0.170539	0.182979	1.16729	0.150367	0.144761	1	0.13719	0.145653	1.36088	0.160483	0.157038	1.17341	0.14347	0.156609	1.18491	0.13592	0.142985	1.29599	0.145663	0.160723	149173	3.13707	0.152153	0.160812	1.16427	0.132073	0.135519	1	0.0979873	0.0886387	1.41631	0.137974	0.14669	1.24004	0.111193	0.11388	1.41104	0.11169	0.101829	1.31373	0.103751	0.122761	1.58746	0.119183	0.119266
NCU00597	2.03093	0.245128	0.210363	1.22048	0.160303	0.208063	1.17322	0.175819	0.192199	1	0.154059	0.174948	1.443	0.15434	0.188488	2.0777	0.235542	0.206368	2.28992	0.221632	0.220717	2.3327	0.204426	0.269514	133922	1.34853	0.136588	0.142485	1	0.162259	0.167864	2.02285	0.197445	0.187154	1.38058	0.165662	0.201988	1.57285	0.157331	0.15998	1.74283	0.155967	0.164682	2.12343	0.185399	0.185294	2.01817	0.186442	0.200358
NCU04718	1.28089	0.037601	0.0365616	1	0.0251671	0.0288584	1.2168	0.0289127	0.0341308	1.59299	0.0334858	0.0428695	1.55011	0.0309184	0.0352322	1.62106	0.0316654	0.0382552	1.42731	0.0294669	0.0334227	1.59441	0.0389747	0.0371278	148470	1.275	0.0350044	0.0385139	1.03722	0.0407137	0.0413661	1.15378	0.0383175	0.0335784	1.10208	0.0397214	0.0427195	1.119	0.0394458	0.0379182	1.27686	0.0360632	0.0387662	1	0.0313616	0.0379867	1.14069	0.0378117	0.0353226
NCU04713	4.04606	0.257029	0.258639	3.56555	0.278236	0.256258	2.47668	0.231372	0.250231	1	0.138065	0.178337	4.23261	0.280939	0.297049	3.3012	0.254436	0.262813	5.00196	0.287598	0.305492	5.43018	0.314443	0.319065	131679	9.48063	0.222669	0.228017	1	0.124865	0.134943	1.02091	0.10123	0.110657	1.27122	0.142188	0.151939	1.21049	0.125318	0.131475	1.37019	0.114473	0.115621	1.18398	0.0950154	0.121909	1.23117	0.121971	0.125998
NCU04844	1.26126	0.15436	0.174956	1.45981	0.166789	0.153982	1.84803	0.172427	0.182037	1.27159	0.147539	0.164975	1.44686	0.153665	0.161004	1	0.122305	0.142514	1.27217	0.141634	0.150897	1.08039	0.138869	0.148456	68606	4.21457	0.246908	0.233358	1.68707	0.189559	0.226583	1.30292	0.151098	0.147064	1.53808	0.188406	0.204503	1.3724	0.158174	0.170268	1	0.128377	0.134441	1.2634	0.153681	0.170967	1.30075	0.14777	0.170099
NCU04812	1.79697	0.246002	0.268973	1.25259	0.206681	0.214161	1.8853	0.25954	0.258404	3.80133	0.316634	0.35801	2.19322	0.25978	0.290753	1	0.161604	0.181209	1.29323	0.189232	0.196907	1.34852	0.215623	0.255091	131755	1	0.158916	0.163829	1.84451	0.261674	0.277743	2.1738	0.196318	0.224707	2.27305	0.258341	0.284971	2.0482	0.227093	0.25261	2.54052	0.221346	0.245863	2.64222	0.242476	0.261204	2.82083	0.260274	0.271933
NCU04811	1.34781	0.0985318	0.0987273	1.10982	0.0874759	0.0858828	1.40213	0.101272	0.0952944	2.64563	0.125976	0.121755	1	0.0846967	0.0851915	1.02042	0.0842235	0.0809851	1.22984	0.0816783	0.0888255	1.55363	0.103271	0.100266	68553	1.43909	0.110971	0.13807	1.21645	0.134185	0.159053	1	0.107063	0.122196	1.76261	0.153923	0.171408	1.43642	0.126243	0.140587	1.57794	0.126524	0.131692	1.5366	0.122365	0.143001	1.58795	0.137818	0.1378
NCU04824	1	0.0838984	0.0973013	1.19887	0.0875473	0.0903326	1.78532	0.10453	0.11361	2.58197	0.140094	0.139082	1.54995	0.108075	0.112412	2.06965	0.115041	0.131534	2.91637	0.135893	0.139847	4.98547	0.193531	0.168997	68574	1.00807	0.0742509	0.0742185	1.20563	0.10243	0.0984047	1	0.0702153	0.0769494	1.25318	0.0963838	0.107003	1.74151	0.0965285	0.102284	1.67268	0.082331	0.0919356	1.81907	0.0964531	0.103239	1.96569	0.0958318	0.101507
NCU04760	1.3528	0.0538657	0.0517534	1.64062	0.0600121	0.0624467	1.16573	0.0534528	0.0502867	1	0.0503398	0.0514125	1.07057	0.0502589	0.0451225	1.03838	0.0471409	0.0433496	1.55062	0.046874	0.0663379	1.48639	0.0554213	0.0616365	118049	1.31604	0.0390854	0.0381077	1	0.0514933	0.0467852	1.21393	0.0329838	0.0383613	1.14491	0.0475535	0.0458092	1.00174	0.039991	0.0381074	1.17894	0.0372542	0.0364293	1.06464	0.0359009	0.04065	1.22478	0.0441924	0.0395719
NCU04757	1.20173	0.0472928	0.0438941	1.65586	0.0566206	0.0525135	2.2582	0.0548195	0.0688861	1.61128	0.0577746	0.0586871	1.10399	0.0496544	0.0543516	1.29201	0.0527835	0.0458206	1	0.0459141	0.0475327	1.09345	0.0443961	0.0526393	87103	1.50665	0.0573958	0.0528267	1	0.056405	0.04905	1.06258	0.0456164	0.0464499	1.27604	0.0558586	0.0540027	1.2498	0.0556494	0.0489084	1.34456	0.0480809	0.0434694	1.51982	0.0548866	0.0608411	1.51764	0.0509981	0.0510172
NCU04740	1.16935	0.205192	0.225927	2.05684	0.236009	0.263014	1.97547	0.258825	0.280466	1	0.175561	0.240153	1.76548	0.21921	0.228465	1.8789	0.250223	0.267897	1.50828	0.223851	0.238115	1.57459	0.265721	0.245221	87066	2.72931	0.202895	0.201833	2.17593	0.209394	0.268897	2.55934	0.206473	0.2156	1.73878	0.190415	0.202573	1	0.143179	0.144207	1.30339	0.13148	0.152679	1.09437	0.134117	0.160328	1.31325	0.145536	0.1692
NCU04738	1.35542	0.0503636	0.0529572	1	0.0417852	0.0423554	1.29793	0.0435779	0.0463155	2.63195	0.0651671	0.068462	1.53946	0.0540433	0.058827	1.55141	0.0491866	0.0523609	1.36557	0.0470129	0.0501986	1.28321	0.0488423	0.0507094	87062	1.59265	0.0521761	0.058242	1	0.0499467	0.0560407	2.15583	0.065727	0.0590721	1.35198	0.0617516	0.0667647	1.16763	0.047846	0.0548045	1.95516	0.0712006	0.0582522	1.42369	0.0542188	0.0564622	2.24958	0.0737803	0.057444
NCU04053	1	0.0442957	0.0533007	1.17848	0.0506722	0.0473457	1.64933	0.053131	0.0673396	2.24083	0.0687395	0.0608976	1.41991	0.0561523	0.0561281	1.7616	0.0608757	0.056377	2.11506	0.0640317	0.0678354	2.70888	0.0658896	0.0866853	131965	1.36662	0.0359224	0.0460469	1.15442	0.0478339	0.0480291	1	0.0340484	0.0387971	1.31002	0.0486337	0.0437714	1.21553	0.0473326	0.0610102	1.32711	0.0388896	0.0431504	1.26115	0.0462494	0.0458359	1.3534	0.043369	0.0487244
NCU04082	1.37663	0.219471	0.20312	1.15488	0.184391	0.18754	2.05777	0.228987	0.283573	1.70546	0.21293	0.23992	1.3513	0.171495	0.21164	1.02679	0.171636	0.175003	1	0.152404	0.197033	1.30899	0.193053	0.219063	49027	3.04738	0.288692	0.267087	3.25996	0.341302	0.349886	1.48835	0.208281	0.230259	1.16396	0.209854	0.262257	1.08044	0.187566	0.235126	1.17297	0.179335	0.209071	1	0.181554	0.213569	1.0345	0.187483	0.220894
NCU04087	1.7427	0.0478105	0.0400999	1.79414	0.0386953	0.0392311	1.24446	0.0348186	0.0347776	2.02481	0.0407172	0.0394197	1.11423	0.0317709	0.0319353	1	0.029617	0.0316488	1.31775	0.0349651	0.0402163	1.27997	0.0347389	0.0344024	118170	1	0.0298796	0.0345193	2.83038	0.0688955	0.0623478	1.47593	0.0413213	0.0395388	1.75448	0.0540703	0.0553478	1.94707	0.0531463	0.0499843	2.09923	0.0409479	0.047988	2.47322	0.0570289	0.0501614	2.34439	0.0539909	0.0527954
NCU02538	1.82967	0.0967455	0.0911063	2.73859	0.10137	0.117153	1.69576	0.0912943	0.0945497	1.10106	0.0810664	0.0836015	1.36215	0.0773085	0.0953228	1.21193	0.0733947	0.0854802	1.28692	0.0773916	0.0841671	1	0.0815173	0.0809458	119089	2.02052	0.0620164	0.0581357	1.90749	0.0856059	0.0659191	1	0.0404919	0.0489116	1.53006	0.0618773	0.0691386	1.25479	0.0497498	0.0564774	1.15989	0.0522303	0.0507759	1.39797	0.0512397	0.0578057	1.49637	0.0574425	0.0569912
NCU02472	1.87789	0.0667741	0.0747733	2.58707	0.0741905	0.0791106	1.76357	0.0642936	0.0623021	1.08203	0.0467649	0.0516763	1.51106	0.0525425	0.0560458	1.24842	0.0510431	0.0534772	1.10767	0.0475646	0.0415307	1	0.055123	0.0498645	119113	1.56996	0.0368166	0.0446102	1.68083	0.0581789	0.0486533	1	0.0338649	0.0424329	1.34109	0.0485893	0.0440856	1.0291	0.0361683	0.0357755	1.04352	0.0317167	0.0300979	1.09793	0.0379644	0.0365863	1.14477	0.0358814	0.0333857
NCU07997	1.86577	0.0389728	0.0343648	2.17478	0.0332705	0.0321917	1.84393	0.0307936	0.0316911	1.29806	0.0278649	0.0277873	1.71131	0.028451	0.0296905	1.62947	0.034314	0.0299307	1.19389	0.0270099	0.0261969	1	0.0262936	0.0258744	116537	1	0.0247807	0.0255618	1.84539	0.0412775	0.0476507	1.74065	0.0302303	0.0353971	2.29576	0.0458224	0.0462989	2.2483	0.0440717	0.0398865	2.47499	0.0373886	0.0431616	2.38023	0.0372327	0.041485	3.12998	0.0449946	0.0452399
NCU06992	1.3673	0.124023	0.140922	1.22928	0.114049	0.12433	1.33162	0.125437	0.120125	1.08764	0.114085	0.121262	1	0.097011	0.117235	1.38859	0.128644	0.123982	1.623	0.122007	0.128987	2.23451	0.157835	0.163788	61430	2.03234	0.139632	0.142114	1.19745	0.127808	0.137855	1	0.09934	0.113244	1.47601	0.146651	0.143191	1.5807	0.125567	0.140849	1.16701	0.105897	0.100424	1.83583	0.115765	0.135759	1.58037	0.133165	0.132827
NCU07699	1.0189	0.0795588	0.0911779	1.30393	0.0927197	0.0955033	1.07058	0.0744392	0.0881288	1	0.0744937	0.0891999	1.17569	0.0776919	0.0960085	1.33725	0.0854718	0.081744	2.14046	0.110113	0.102038	2.83303	0.137928	0.126863	120925	2.43926	0.127199	0.12828	1.36789	0.109254	0.118576	1	0.0811076	0.0821631	1.32538	0.107599	0.125065	1.21371	0.0952386	0.0955378	1.34669	0.0856536	0.095153	2.00843	0.101421	0.119524	2.01522	0.131679	0.11672
NCU07702	1	0.0507987	0.0549328	1.28755	0.0524856	0.0523732	1.2873	0.0490488	0.0553889	1.59105	0.0553555	0.0620666	1.38011	0.0530052	0.0547159	1.52846	0.0633625	0.0574968	1.42718	0.0544892	0.0551545	1.39225	0.0570582	0.0562802	78717	1	0.0525419	0.0524065	1.29097	0.0768962	0.0770056	1.26733	0.0591556	0.0613106	1.44752	0.0709989	0.0838924	1.50824	0.067671	0.0771116	2.3129	0.067757	0.077855	1.869	0.0710329	0.0834228	2.25401	0.0817773	0.0861284
NCU04323	1.2178	0.130494	0.151096	1.68349	0.16287	0.161668	2.0986	0.16648	0.173128	1.46799	0.156459	0.161827	1	0.125404	0.129846	1.26553	0.138232	0.159599	1.27114	0.12762	0.147552	1.28962	0.131375	0.15536	75086	1.29106	0.0782293	0.0817746	1.45048	0.11405	0.111647	1.18257	0.0786748	0.0854818	1.77948	0.132312	0.111488	1	0.0835434	0.0824635	1.25168	0.0854901	0.0821031	1.08227	0.0799853	0.085312	1.38641	0.0917852	0.094255
NCU04388	1.69459	0.0438414	0.0376487	2.34832	0.048599	0.0413916	1.39403	0.0330692	0.0413133	1.13605	0.0359887	0.0326853	1.81974	0.0402874	0.0367117	1.44669	0.0354942	0.0333889	1.30608	0.0334824	0.0312361	1	0.0294323	0.0339594	116507	1.4784	0.0215736	0.0202858	1.67779	0.032944	0.0288	1	0.0193271	0.0199819	1.29536	0.0234769	0.0272841	1.28462	0.0229709	0.02224	1.01556	0.0175973	0.0175427	1.18393	0.0226293	0.0232237	1.1172	0.0186613	0.0224088
NCU04378	1.21967	0.135716	0.134485	2.58905	0.175097	0.158858	2.52831	0.172395	0.17519	1	0.105356	0.131711	1.87105	0.144566	0.154639	1.65319	0.155821	0.151854	3.78708	0.219296	0.208861	4.54474	0.235014	0.233781	79505	2.24509	0.136825	0.155636	1.73853	0.172477	0.170823	1.72752	0.121216	0.146273	1.0438	0.125759	0.132478	1.31245	0.130165	0.14123	1	0.0936574	0.106108	1.6551	0.12444	0.142739	1.48482	0.12428	0.136229
NCU07019	1.34584	0.0661425	0.0732468	1.8332	0.0749546	0.0795113	1.32956	0.0677501	0.0719822	1	0.0623677	0.0580478	1.04648	0.0611569	0.0627391	1.11333	0.0652719	0.0656727	1.24315	0.0648536	0.0693202	1.23591	0.0642851	0.0707006	61495	2.00632	0.0746068	0.0767707	1.27651	0.0779379	0.0876063	1	0.0524206	0.0574306	1.48295	0.0818598	0.0929638	1.53185	0.0682374	0.0738023	1.87668	0.0727302	0.0778016	1.69796	0.0766154	0.0738275	2.06315	0.0821562	0.0778848
NCU06976	1.26854	0.0343971	0.0372831	1.82211	0.0414047	0.0362513	1.72431	0.0342579	0.043395	1.88099	0.0391871	0.0409961	1.43963	0.033056	0.0347016	1.55191	0.0372435	0.0342127	1.20204	0.0306695	0.0361911	1	0.0332292	0.02907	145669	1.35892	0.029827	0.0324151	1	0.0342502	0.0341586	1.18614	0.0288433	0.0314397	1.08421	0.0347618	0.0364619	1.33303	0.0372494	0.0380205	1.46115	0.0309699	0.0296477	1.33009	0.0325722	0.0329997	1.28856	0.032186	0.0328147
NCU06363	1.42293	0.102186	0.097156	1.73189	0.10951	0.0955147	1.3581	0.0958158	0.0947127	1.2926	0.0929784	0.0847282	1.13417	0.0845903	0.0862808	1.00385	0.0793178	0.0827663	1.05124	0.0788053	0.0757503	1	0.0784423	0.0833427	128642	1.14569	0.0716566	0.0707956	1.42846	0.091201	0.103336	1.17993	0.0728446	0.0796567	1.13815	0.0761051	0.0857946	1.1095	0.0765005	0.0683745	1.21654	0.0730418	0.0654519	1	0.0680215	0.0772856	1.15775	0.076529	0.0723281
NCU09935	1.50195	0.0458962	0.0500855	1	0.0380738	0.0408723	1.22752	0.0383602	0.0520424	2.07794	0.0527269	0.0517814	1.39566	0.0414046	0.0404035	1.52672	0.0467453	0.0463835	1.67407	0.0520936	0.0482851	1.8692	0.0504483	0.0533076	61597	1.89308	0.0446341	0.0454286	1.24033	0.0465704	0.0457737	2.64798	0.0515327	0.050184	1.17268	0.0421114	0.0433141	1.24574	0.0388581	0.0367817	1	0.031638	0.0328695	1.01505	0.0357083	0.0334892	1.06117	0.0385709	0.036814
NCU09933	1.3971	0.264945	0.257524	1	0.186927	0.208794	2.4497	0.274256	0.342144	1.49504	0.242051	0.304068	1.88752	0.28879	0.317829	4.00152	0.36775	0.3915	3.51163	0.353019	0.369414	4.08676	0.379673	0.376877	80278	1	0.259316	0.348775	1.50062	0.418853	0.495457	1.79366	0.327969	0.39413	3.44048	0.550787	0.633101	4.58565	0.593774	0.64995	3.8635	0.544261	0.547692	4.7209	0.657622	0.594954	5.17148	0.588448	0.700113
NCU09922	1.77033	0.170786	0.168696	1	0.129509	0.122665	2.38898	0.190186	0.19329	1.89396	0.162234	0.181262	1.85407	0.167976	0.172666	1.73265	0.144266	0.171221	2.01904	0.156327	0.193967	1.89663	0.172831	0.170223	80289	1.39386	0.0914395	0.0911689	1	0.0963441	0.0965909	1.80948	0.102804	0.0965828	1.41909	0.102519	0.107925	1.39402	0.0932397	0.0991656	1.31876	0.0808845	0.0946036	1.59826	0.095535	0.109807	1.1225	0.081729	0.0859358
NCU06346	1.80395	0.0289692	0.0323025	2.03943	0.0319147	0.0311619	1.71569	0.029132	0.0289135	1.00778	0.0219551	0.021824	1.12224	0.0233927	0.0223528	1	0.022353	0.0214489	1.12683	0.022962	0.0220345	1.06831	0.024231	0.0260582	116440	1	0.0326089	0.032319	2.48232	0.0578288	0.0562424	1.69436	0.0393582	0.0403588	2.07346	0.0490435	0.049268	2.04754	0.0441787	0.0509385	1.77228	0.0406325	0.0379093	2.62495	0.0490945	0.0522595	2.36789	0.0512645	0.0527158
NCU07004	1.61021	0.0975272	0.0923545	1.90692	0.0827916	0.105125	1.74898	0.0929432	0.0933879	1	0.0794491	0.0751708	1.61001	0.0841767	0.0902998	1.94704	0.0929945	0.0978612	1.64513	0.0771034	0.0900087	1.39743	0.0821933	0.0905682	80139	1.48108	0.0707962	0.0777676	1.39212	0.0990294	0.109919	1	0.0597467	0.0690864	1.37942	0.0938001	0.0996513	1.3091	0.0725006	0.0827473	1.61777	0.0712502	0.0806539	1.52508	0.0843598	0.0798033	1.59675	0.0785503	0.085648
NCU05245	1.32468	0.0973882	0.108374	1.65889	0.123992	0.104924	1.73019	0.12265	0.128753	1.23768	0.100142	0.108942	1.39139	0.110801	0.107111	1.34799	0.104516	0.12279	1	0.0868778	0.0991425	1.16959	0.101171	0.108021	80475	3.77521	0.14256	0.140208	2.2624	0.132707	0.156171	1.18893	0.0893054	0.082372	1.77595	0.118928	0.133294	1.20853	0.104988	0.0981828	1	0.07086	0.0772838	1.02046	0.0887368	0.0829712	1.34448	0.0926021	0.102778
NCU05243	1.66537	0.0566663	0.0583618	1.6108	0.0419118	0.0564406	1.18087	0.049165	0.0483605	1.1415	0.0405006	0.0469751	1.36665	0.052101	0.0555734	1.26536	0.0480495	0.0477148	1.14817	0.0476803	0.046319	1	0.0459025	0.0464064	38488	1	0.0410732	0.0487365	1.60702	0.0865033	0.0698693	1.58664	0.0610131	0.0523405	1.76928	0.0956348	0.0746461	1.9586	0.0698283	0.0673366	2.10184	0.059538	0.0686672	2.18885	0.0738429	0.0849292	2.37147	0.0741555	0.0750148
NCU08663	1.30998	0.0656199	0.0680284	1.43299	0.0615244	0.0697422	1.09051	0.0570264	0.0652577	1.17959	0.0607414	0.0652846	1	0.0636027	0.0626449	1.10479	0.0554075	0.0672665	1.21685	0.058003	0.0671828	1.14525	0.0625044	0.0637202	61157	1.56835	0.0623892	0.0663721	1	0.0625943	0.0700834	1.28399	0.0575078	0.0629491	1.00262	0.0649256	0.0611214	1.0897	0.0534177	0.0613546	1.20512	0.0517343	0.056019	1.19355	0.0612574	0.0581555	1.41735	0.0630739	0.0696935
NCU07707	1.19819	0.0538794	0.0612877	1	0.0466885	0.0476715	1.44032	0.0608319	0.0522064	1.14864	0.0603975	0.0522139	1.42686	0.057513	0.0607295	1.87607	0.0592062	0.0665452	1.84657	0.0611434	0.0674555	1.66417	0.0590844	0.0653115	60026	2.07162	0.0758858	0.0613931	1.19698	0.0635412	0.0716116	1	0.0530021	0.0495504	1.38077	0.0630546	0.0659486	1.25727	0.0558317	0.06101	1.67231	0.0571407	0.0604105	1.34614	0.0598484	0.0592641	1.60998	0.0655173	0.0602672
NCU05250	1	0.0513365	0.0570019	1.04801	0.052941	0.0529888	1.12029	0.0523262	0.0526824	1.04659	0.0513136	0.0537307	1.17653	0.0520619	0.0574761	1.53055	0.055151	0.0671748	2.41969	0.0702221	0.0760835	2.60387	0.0803015	0.0766308	121631	1.67885	0.0877847	0.0868652	1	0.0859721	0.090173	1.55711	0.0920625	0.0861242	1.27648	0.0901549	0.10292	1.37694	0.0851789	0.0908171	2.03858	0.0993006	0.0939781	2.19943	0.109632	0.101444	2.28481	0.113288	0.103346
NCU05252	1.68241	0.111673	0.123166	1.76677	0.105923	0.109271	1.48238	0.105575	0.104583	1.90876	0.108317	0.124997	1.36783	0.0994402	0.100316	1.45104	0.115463	0.112774	1.06853	0.0874421	0.090616	1	0.0862952	0.0917463	80458	1.58133	0.0678525	0.0712706	1	0.0712859	0.0813221	1.51506	0.0672137	0.0692874	1.02592	0.0641247	0.0731998	1.06671	0.0624579	0.0623736	1.14189	0.0637933	0.058434	1.39806	0.0690941	0.0653747	1.65096	0.0811276	0.0739501
NCU09740	1.18735	0.0574556	0.0478736	1.16208	0.0430305	0.0496193	1.36134	0.0463092	0.0516673	1.261	0.0528992	0.0530312	1	0.0481806	0.0467905	1.19407	0.0454635	0.0445451	1.22622	0.0577234	0.0521304	1.41312	0.0546056	0.0591425	38402	1.57669	0.0611101	0.0622803	1.10697	0.063511	0.0688402	1	0.0514631	0.0521748	1.09451	0.0633409	0.0597441	1.13965	0.0583819	0.0632492	1.53293	0.0535785	0.0650696	1.21296	0.0518386	0.053043	1.33749	0.0579745	0.0675841
NCU04353	2.16901	0.202203	0.190115	1.72141	0.168417	0.194089	1.78277	0.173274	0.182504	1	0.139995	0.17268	1.79383	0.188228	0.190238	1.68274	0.18617	0.193687	2.0604	0.174612	0.213678	1.85345	0.195377	0.206765	121251	1.27589	0.126648	0.135938	1.16092	0.155506	0.179419	1.42418	0.14157	0.151415	1.34803	0.165587	0.19965	1	0.126639	0.130486	1.28766	0.126033	0.132096	1.25505	0.130545	0.157399	1.21373	0.138285	0.155726
NCU05280	1.56152	0.213118	0.282171	2.16062	0.240476	0.243073	2.28911	0.241702	0.280151	1	0.156368	0.210187	1.61868	0.202791	0.268362	1.91151	0.209829	0.271767	1.69581	0.19285	0.230498	2.15098	0.227288	0.272797	129143	2.55665	0.17803	0.176432	1.37364	0.154258	0.173112	1	0.112339	0.125315	1.60889	0.159798	0.196204	1.51862	0.150538	0.145779	1.32753	0.130615	0.128643	1.67648	0.130351	0.153722	2.05294	0.165527	0.160331
NCU02385	2.85364	0.205502	0.230385	2.99587	0.209502	0.230715	2.72446	0.212749	0.209554	1.75774	0.185685	0.190714	1.9118	0.176488	0.201604	1.3386	0.160511	0.162995	1.20441	0.142448	0.141633	1	0.125089	0.141019	139830	1.26348	0.0891108	0.0869064	2.27939	0.12884	0.129546	1.10876	0.0871708	0.0833548	1.45312	0.123218	0.117114	1.02905	0.0953789	0.0883005	1.10675	0.0861857	0.085301	1	0.0789911	0.0991871	1.21012	0.0914666	0.0953526
NCU02410	1.8704	0.115321	0.103046	1.2507	0.0864732	0.10131	1.59089	0.10728	0.105193	1.22379	0.0952293	0.0920371	1.34451	0.0891821	0.0956558	1	0.0774331	0.0897204	1.13955	0.0911691	0.0847735	1.21319	0.102034	0.0944008	85950	2.41077	0.122644	0.129409	1.29686	0.119118	0.115913	1.55245	0.093943	0.110358	1.7797	0.115949	0.126919	1.32185	0.0967717	0.0982691	1	0.0791579	0.0818617	1.31872	0.0908426	0.0951513	1.224	0.0943371	0.0950991
NCU03988	2.46584	0.0332559	0.0376416	1.36598	0.0230562	0.0272268	3.99344	0.0447519	0.0424055	2.74618	0.0386563	0.0384663	1.45164	0.0262612	0.0265206	1.31139	0.0261436	0.026629	1.03796	0.0232889	0.021824	1	0.0222814	0.0227386	118209	1.33286	0.01821	0.0215068	1	0.0238957	0.0245613	1.50067	0.0200941	0.0226437	1.59972	0.025533	0.0248439	1.63756	0.0276329	0.0286033	1.21191	0.0191015	0.0179784	1.29799	0.0221148	0.0231655	1.19045	0.0229067	0.0221957
NCU04314	1.04947	0.0183422	0.0173976	1.10032	0.0179765	0.0136639	1.67213	0.0230281	0.0193443	5.20793	0.0341778	0.0307862	1.09538	0.0171419	0.0139431	1	0.0171425	0.0143665	1.2394	0.0155937	0.016142	1.65232	0.0216581	0.0182578	115656	1	0.0173019	0.018017	6.62887	0.0589437	0.0573418	4.94892	0.0401905	0.0401368	6.68239	0.0546915	0.0439716	6.57282	0.053575	0.0468737	4.87288	0.0455185	0.0372777	6.33694	0.0456639	0.0465544	4.31022	0.040937	0.0381586
NCU06658	1.20323	0.106693	0.116836	1.24807	0.0961026	0.100379	1.92455	0.122279	0.136788	1.67788	0.108787	0.129617	1.06625	0.093879	0.103503	1	0.0971328	0.0953706	1.23615	0.0984169	0.101212	1.34114	0.105607	0.115038	75928	1	0.115266	0.119737	2.7408	0.22127	0.228144	2.72162	0.190538	0.181155	3.05743	0.230753	0.27137	3.95713	0.222914	0.266681	2.86509	0.173764	0.191431	4.14905	0.240765	0.241676	3.42815	0.204237	0.22287
NCU03882	1.59993	0.0668671	0.0660725	2.15281	0.074241	0.0667692	1.83691	0.0688157	0.0671134	1	0.0505894	0.0542201	2.08527	0.0683536	0.0745044	1.53602	0.0644438	0.0572818	1.49225	0.0577308	0.0606346	1.31269	0.0594093	0.0592533	69435	3.22255	0.0715791	0.0634657	1.90364	0.0707298	0.0688199	1	0.0399216	0.0443586	1.6712	0.0543101	0.061087	1.30898	0.048865	0.0480094	1.42433	0.0467239	0.0478755	1.41916	0.0523783	0.0507216	1.6191	0.0496923	0.0561049
NCU04009	1.48081	0.11029	0.120553	1.83775	0.113487	0.121469	1.52433	0.110693	0.11416	1.35652	0.109622	0.114758	1.03412	0.0847672	0.0985138	1	0.0872449	0.0991923	1.18884	0.0993619	0.101054	1.41503	0.109602	0.118092	124724	2.11256	0.104026	0.119219	1.74188	0.125439	0.124944	1	0.0875943	0.0828399	1.56757	0.120508	0.127448	1.61099	0.104039	0.110909	1.26594	0.0817636	0.0803001	1.49429	0.0946734	0.100172	1.34441	0.099036	0.109056
NCU04644	2.18826	0.197956	0.20763	3.93846	0.232699	0.244921	2.69073	0.199527	0.208976	9.22343	0.33589	0.339089	1.36231	0.148871	0.152448	1	0.118881	0.140475	1.50035	0.150632	0.175396	1.96922	0.175714	0.180906	58765	4.104	0.249007	0.232001	3.83672	0.288661	0.294048	1.99492	0.179987	0.192063	2.78777	0.233662	0.263909	1.79151	0.179567	0.193135	1	0.118288	0.130237	1.60435	0.182553	0.166451	1.48347	0.162102	0.171978
NCU04270	1.21732	0.0340358	0.0364976	1.32864	0.034222	0.0351638	1.42666	0.0371195	0.0381489	2.78756	0.0487137	0.0514033	1	0.0326577	0.0290493	1.11847	0.0330511	0.0344942	1.09534	0.0301605	0.0331345	1.12107	0.0371473	0.0336687	119501	1.28511	0.040892	0.0437078	1.04985	0.043624	0.0481979	1	0.0352058	0.0360635	1.2598	0.0508929	0.0483387	1.58144	0.0502589	0.0503554	1.92586	0.0465622	0.0508246	1.83066	0.0464501	0.0488703	1.80832	0.0502285	0.0505868
NCU04329	1.5716	0.0484131	0.0492482	1	0.0343221	0.038343	1.00471	0.0364569	0.0391751	1.79311	0.0536159	0.050242	1.47288	0.0424847	0.0445136	1.34401	0.0387467	0.0374249	1.54209	0.0395065	0.0444807	1.56548	0.0472217	0.0448724	56383	1.85657	0.0505636	0.052547	1	0.0545808	0.047183	3.52438	0.0780701	0.0726417	1.42793	0.0602676	0.0658083	1.20823	0.046622	0.0481474	1.39104	0.0485107	0.048703	1.27733	0.0503915	0.0525526	1.36564	0.0478674	0.0555172
NCU04332	1.54443	0.144154	0.16484	1.48798	0.154764	0.140059	2.04348	0.161168	0.180441	1.44899	0.150023	0.161997	1	0.111803	0.127441	1.01075	0.125138	0.125525	1.02745	0.125525	0.121887	1.26652	0.146649	0.153035	75063	1.46706	0.104754	0.103295	1.19212	0.112054	0.128952	1.17073	0.0936398	0.0964166	1.59422	0.117074	0.132821	1.26026	0.115529	0.117957	1	0.0868862	0.0893693	1.45762	0.104495	0.10557	1.29074	0.103096	0.105423
NCU01356	1.53564	0.233237	0.257113	1	0.149029	0.199088	2.51623	0.26673	0.338961	1.69664	0.242906	0.253315	1.15914	0.205147	0.211971	1.36199	0.202615	0.222885	1.72422	0.218174	0.249638	2.19505	0.262217	0.297731	144089	1.9447	0.176698	0.159487	1	0.157018	0.178039	1.17063	0.138292	0.141227	1.61846	0.184284	0.2066	1.57252	0.180856	0.174684	1.48243	0.140155	0.167658	2.02223	0.17422	0.189426	1.27147	0.161827	0.170199
NCU01164	1.02015	0.0375542	0.0410122	1.32373	0.0367866	0.0422741	1.24022	0.039568	0.0410925	1	0.0378647	0.0414217	1.21207	0.0356698	0.0393154	1.37249	0.0435293	0.0410157	1.46022	0.0409671	0.0406856	1.50533	0.0436435	0.0464024	144251	1.58392	0.0318526	0.0309317	1.04709	0.0325353	0.0350668	1.20435	0.0266255	0.0281564	1	0.0282539	0.0309606	1.17969	0.0294143	0.0313683	1.31196	0.0272099	0.0274887	1.49759	0.0309716	0.0319886	1.51779	0.033865	0.0334424
NCU01165	1.25044	0.0445347	0.046145	1.15706	0.0353854	0.0421193	1	0.0360992	0.0373231	1.58887	0.0451234	0.0469917	1.25492	0.0410502	0.0426668	1.62268	0.0460288	0.043992	1.51251	0.0437728	0.0408425	1.25373	0.0425755	0.0447344	76528	1	0.0291871	0.0291599	1.15714	0.0387398	0.0425946	3.25526	0.0541744	0.0501945	1.19792	0.0419031	0.0406252	1.19442	0.0391857	0.0310575	1.18732	0.0303153	0.0297158	1.28363	0.0366328	0.0408258	1.37588	0.0393502	0.0340787
NCU04576	2.51101	0.203718	0.18784	1.72684	0.14974	0.171865	1.37845	0.13581	0.164748	1.47987	0.140533	0.163363	1.08806	0.121326	0.13184	1	0.115697	0.124627	3.94382	0.196851	0.197878	5.88974	0.29029	0.270546	77305	1.59951	0.14034	0.140819	2.33013	0.215457	0.222846	1	0.11297	0.120361	1.87367	0.198088	0.181804	2.00341	0.175591	0.191812	2.1572	0.16085	0.16334	7.78387	0.299033	0.317264	7.08053	0.278359	0.32667
NCU01017	1.43731	0.101579	0.0928053	1.13542	0.0849127	0.0899334	1.26121	0.0847495	0.0853847	1	0.0844132	0.0817088	1.22069	0.0826416	0.0884135	1.31147	0.101307	0.0939235	1.12333	0.0841792	0.0922271	1.21471	0.083621	0.0965119	120118	2.264	0.128123	0.13843	1.34707	0.132267	0.133392	1.47216	0.103584	0.117457	1.56099	0.138336	0.14075	1.44401	0.107388	0.125577	1	0.0795157	0.0971412	1.34476	0.110619	0.123926	1.18664	0.104053	0.10549
NCU01024	1.44822	0.12394	0.144392	1.05054	0.115984	0.125074	1.53306	0.150345	0.144245	2.14894	0.152868	0.163208	1.0119	0.103786	0.123394	1	0.118531	0.131403	1.0093	0.107136	0.123826	1.27001	0.134379	0.143903	144337	2.0307	0.0820762	0.0992169	1.28185	0.0839642	0.086542	1.02659	0.0524889	0.0663619	1.31338	0.0811469	0.0814003	1.21567	0.0724858	0.0755881	1	0.0558569	0.0580938	1.04907	0.0629811	0.0688154	1.21538	0.0689091	0.0700257
NCU01009	1.91716	0.266711	0.273676	1.6518	0.232415	0.242698	1	0.179494	0.182837	2.09846	0.279283	0.250297	1.71654	0.21853	0.250653	3.59326	0.352979	0.328145	43.8515	0.990849	1.02458	77.5226	1.03074	1.05115	98213	1	0.20989	0.243819	5.2184	0.610308	0.659483	3.91162	0.418499	0.468284	4.91205	0.56013	0.697474	6.1161	0.596854	0.560675	7.6538	0.508053	0.598349	25.4893	1.07525	0.912894	29.0227	0.944627	1.16897
NCU02798	1.35187	0.10274	0.12833	3.4663	0.159694	0.16055	3.15067	0.156	0.155755	65.6557	0.311192	0.338135	1	0.0839464	0.0947862	1.26728	0.0958828	0.102757	2.33328	0.127272	0.137189	2.01157	0.13302	0.134411	119279	1.19696	0.0640965	0.072679	8.78761	0.203694	0.220018	2.01664	0.0922822	0.0936425	6.4354	0.18301	0.166979	2.39879	0.0931512	0.108871	1	0.0571369	0.0598822	1.71349	0.0882125	0.087556	2.0494	0.0978906	0.0980781
NCU03608	1.31395	0.0555416	0.061821	1.48698	0.0561935	0.0562148	1.56351	0.0667793	0.0606327	1.02376	0.046977	0.0524864	1	0.0445141	0.0499357	1.43551	0.0598422	0.0572663	1.42791	0.0548027	0.0601959	1.79765	0.0635194	0.0685412	77239	11.7153	0.0823594	0.108905	1.12597	0.0605174	0.0638198	1.35813	0.0580694	0.0548979	1.35676	0.0771976	0.0575795	1	0.0463499	0.0513972	1.28043	0.0479913	0.0496217	1.25049	0.0555894	0.054188	1.12148	0.0552054	0.05604
NCU03606	1.23887	0.0991741	0.0960679	3.28631	0.129776	0.138066	2.77899	0.134512	0.137231	1	0.0817353	0.0950372	1.42865	0.093496	0.0936361	1.48943	0.0893487	0.10965	1.62715	0.0941054	0.0998987	1.49896	0.10132	0.109707	144541	4.38003	0.0827358	0.0977551	2.13475	0.0965322	0.0799547	1	0.046042	0.0506727	1.3926	0.0707323	0.0756978	1.27185	0.0609668	0.055846	1.01646	0.0513658	0.0453091	1.15656	0.0525602	0.0541595	1.32079	0.0641941	0.0654377
NCU10417	1.22729	0.181792	0.167774	1.18777	0.149125	0.175917	1.13404	0.139959	0.173258	1.11409	0.151226	0.178104	1	0.130026	0.153328	1.10619	0.161074	0.180269	1.04099	0.150025	0.163117	1.04379	0.148076	0.169712	149117	1.59919	0.106523	0.114403	2.0423	0.149569	0.15963	1.15622	0.0833854	0.1023	1.15449	0.103312	0.114474	1.83784	0.117148	0.130276	1	0.0894142	0.0851418	1.67555	0.110684	0.125356	1.14277	0.100776	0.0978421
NCU01340	1.60751	0.287071	0.341573	2.95538	0.324308	0.416535	2.62217	0.342808	0.389367	1.7839	0.314449	0.30804	1.24005	0.258131	0.304403	1.4745	0.290527	0.260149	1.5834	0.276731	0.300189	1	0.228746	0.252522	127545	5.59768	0.345985	0.352248	4.52175	0.445659	0.381653	2.10117	0.226517	0.227694	2.66938	0.285894	0.296114	1	0.164954	0.16989	1.04513	0.145937	0.164393	1.53182	0.182989	0.203378	1.49018	0.192509	0.2082
NCU06722	1.82599	0.0772201	0.0901219	2.63999	0.0890106	0.100238	1.65931	0.0804477	0.0883787	1	0.05991	0.0636988	1.1707	0.0619463	0.0737781	1.11695	0.0607155	0.0766599	1.16899	0.0650164	0.0687065	1.05639	0.0731977	0.0747992	149131	2.26536	0.0726755	0.0809039	1.18717	0.0668609	0.0680462	1.2981	0.0558578	0.0587363	1.33026	0.0767051	0.0749361	1	0.0517237	0.0574475	1.2122	0.0546549	0.0588688	1.20802	0.0636577	0.0656982	1.34442	0.0653761	0.0702418
NCU01343	1.80472	0.138812	0.151661	2.12546	0.153406	0.161508	1.88575	0.135836	0.165891	1.28239	0.126301	0.13199	1.30689	0.126209	0.138077	1.00151	0.105131	0.1153	1	0.111888	0.111427	1.06144	0.122421	0.134852	115852	1.92231	0.0817845	0.0879724	1.42463	0.0956515	0.0907542	1.56406	0.0771085	0.0837812	1.39903	0.0886966	0.0903656	1.02017	0.0765925	0.0641097	1.06249	0.059659	0.0730593	1.09993	0.0685783	0.0747927	1	0.0618136	0.0778375
NCU03253	1.48446	0.0342359	0.0384289	1.05589	0.029955	0.0310896	1.58664	0.032708	0.0386838	2.18368	0.0443966	0.0403943	1	0.0293606	0.031794	1.13789	0.0279049	0.0353742	1.09192	0.0303585	0.0332272	1.13352	0.0342111	0.0324482	142442	1	0.0256878	0.0250205	1.40665	0.0366067	0.0386711	1.52782	0.0358543	0.0292708	1.38103	0.0358246	0.0384401	1.3796	0.0290653	0.0337932	1.48797	0.0306684	0.0300901	1.2396	0.0320287	0.0322752	1.10111	0.0313388	0.0280114
NCU11109	1.15929	0.0418104	0.0410613	1.58324	0.0473027	0.0465572	1.18214	0.0429533	0.0437954	1.3678	0.0466924	0.0468261	1	0.0375856	0.0352062	1.02713	0.0381406	0.0403542	1.62395	0.0439373	0.046007	1.87946	0.0545141	0.0485364	58716	1.65575	0.0356829	0.0346975	1.3078	0.038501	0.045197	1.39064	0.0366207	0.0361376	1.20436	0.0408725	0.0396831	1	0.028392	0.0365469	1.08192	0.0304967	0.0267172	1.17172	0.0332333	0.0357981	1.27506	0.0336088	0.036974
NCU01403	1	0.187769	0.249916	1.97601	0.246537	0.314017	4.30792	0.373067	0.458403	4.76829	0.442736	0.477335	2.04523	0.253242	0.307677	2.08522	0.29268	0.323285	4.65921	0.421387	0.422476	4.96531	0.40261	0.45921	76033	4.84463	0.273533	0.287797	2.75311	0.242303	0.273816	1.58326	0.175041	0.176468	2.70655	0.217462	0.291776	2.7865	0.229945	0.225743	1.38672	0.140253	0.154723	1.4473	0.158753	0.16794	1	0.12894	0.142766
NCU00706	2.39415	0.0346213	0.0299302	1.60498	0.0272867	0.0272815	2.50498	0.0292654	0.0308507	1.89325	0.027489	0.030216	1.20115	0.0228044	0.0255849	1.03716	0.0210521	0.0227033	1.12133	0.0219235	0.0214748	1	0.0253792	0.0218611	96495	1.80792	0.0312561	0.0285126	2.2055	0.0384152	0.0435306	2.93915	0.0379188	0.0371833	2.43925	0.0388416	0.0419714	2.76292	0.0399052	0.0417494	1	0.0211637	0.0221054	2.68732	0.039305	0.0369932	1.16916	0.0268453	0.0286561
NCU04584	1.29944	0.087128	0.088623	1.07573	0.0750303	0.0775883	1.36391	0.078338	0.0914362	1.17157	0.087852	0.0835561	1	0.0742904	0.0719216	1.00396	0.0788671	0.0755663	1.05903	0.0715919	0.0753647	1.05169	0.0744648	0.0853596	77322	1.60594	0.135141	0.13535	2.50325	0.190509	0.185325	1	0.110148	0.111768	1.53384	0.154267	0.153321	1.61502	0.13901	0.139876	1.0128	0.100504	0.110699	1.55141	0.129271	0.128892	1.26741	0.121901	0.138204
NCU04585	1.11703	0.0718776	0.0746321	1.12246	0.0571799	0.0640158	1.07962	0.065273	0.0609607	1.10622	0.0632853	0.0687552	1	0.0618023	0.066472	1.04595	0.0617253	0.0676731	1.42726	0.0736005	0.0711016	1.75133	0.0759765	0.0764229	77324	1.56251	0.0697218	0.0728248	1.5044	0.0881802	0.094014	1.25481	0.0615982	0.0662899	1.12412	0.0739382	0.0895711	1	0.0580253	0.0742954	1.2015	0.0577415	0.0647295	1.41087	0.0719529	0.0772546	1.37611	0.0723781	0.0685321
NCU06649	1	0.0597352	0.0590843	1.34939	0.0608863	0.0673826	1.46243	0.0667162	0.0699058	1.4929	0.0640111	0.0733989	1.28889	0.0665947	0.0574268	1.34365	0.0611533	0.0690908	1.20457	0.0575004	0.0596798	1.40128	0.0649169	0.0704007	144027	2.01478	0.0727785	0.0620637	1.1081	0.0600848	0.0680228	1.01917	0.0532124	0.0549609	1	0.0555793	0.0616028	1.36965	0.0499646	0.0614939	1.22875	0.0529598	0.0524395	1.48227	0.0587029	0.0630065	1.29225	0.0586615	0.0591268
NCU06651	2.2355	0.0708856	0.0626559	2.21255	0.0664782	0.0681066	2.16842	0.0647454	0.0635937	3.59451	0.0901275	0.0765143	2.91078	0.0681573	0.0682398	1.92419	0.0661596	0.0621673	1.4721	0.0474916	0.052404	1	0.0430128	0.0507871	93699	1.52271	0.0349431	0.0314505	1.22739	0.0319969	0.0394042	1.28382	0.0319051	0.0310251	1	0.0306906	0.0323151	1.64402	0.0314698	0.0312955	1.47787	0.030247	0.0275113	1.26971	0.0311949	0.0296298	1.3883	0.0302756	0.0312799
NCU04231	1.65887	0.198027	0.225166	1.16333	0.152898	0.186625	2.18701	0.237446	0.248983	1	0.158964	0.177275	1.30325	0.168442	0.203122	1.17294	0.175781	0.174307	1.06954	0.17075	0.168974	1.31998	0.192299	0.200034	75270	1	0.129975	0.136525	1.85186	0.225913	0.246121	1.79729	0.157304	0.186303	2.79534	0.254445	0.24137	2.5398	0.222053	0.221249	1.80031	0.170509	0.16161	2.56845	0.217125	0.207123	1.90455	0.192259	0.196802
NCU01008	2.16978	0.149225	0.153961	2.88386	0.142147	0.180523	1.51648	0.11226	0.132461	1.10412	0.10918	0.108645	1.54315	0.127613	0.126527	1.51674	0.125482	0.125956	1.62542	0.118702	0.125452	1	0.109911	0.108044	115968	1.50911	0.0622175	0.0672784	1.31524	0.0847509	0.0840992	1.3679	0.0597607	0.0703966	1.18506	0.0753487	0.0813412	1.29513	0.0741086	0.0718218	1	0.0504907	0.0563976	1.42187	0.0660962	0.0714478	1.34538	0.0655532	0.0644826
NCU04598	1.22612	0.0610219	0.0617684	1	0.0475909	0.0424868	1.37565	0.0481387	0.0561769	1.48011	0.0689212	0.0687478	1.12615	0.0434272	0.0492149	1.34267	0.054534	0.0534795	1.2203	0.0501098	0.0492733	1.39868	0.0615625	0.0591786	144583	1.102	0.0473916	0.0454417	1.12283	0.0581264	0.0651176	1	0.0449012	0.0378395	1.2587	0.0607463	0.0617904	1.51682	0.0572976	0.0617808	1.89927	0.0562525	0.0588371	1.54446	0.0571013	0.0625857	1.55493	0.0627587	0.057311
NCU04601	1.93875	0.156548	0.143789	1.06568	0.103678	0.1097	1.29849	0.130131	0.143442	1	0.100908	0.119554	5.5247	0.203294	0.246627	21.9818	0.345501	0.415353	21.211	0.393823	0.439802	18.2718	0.372936	0.423688	128001	1	0.183828	0.226863	8.0724	0.674455	0.781078	3.32899	0.350044	0.406963	5.76873	0.567329	0.585639	14.5303	0.83906	0.792467	19.786	0.78422	0.9278	22.9134	0.934994	0.877018	27.9245	1.16369	1.00965
NCU08963	2.80473	0.0534092	0.0566548	2.02372	0.0426929	0.049228	3.67163	0.0594992	0.0621227	2.79595	0.0549652	0.0478789	1.53339	0.0360222	0.040098	1.43356	0.0362427	0.0447458	1.27242	0.0337369	0.0402588	1	0.0353971	0.0374037	74955	1	0.0274731	0.0256264	1.01294	0.0299871	0.0351448	1.41335	0.0288216	0.0307455	1.35956	0.0307755	0.0363967	1.43172	0.0307884	0.0326334	1.16054	0.0265375	0.0240834	1.29337	0.0320772	0.0289532	1.06876	0.0277118	0.026719
NCU08964	1.74979	0.0224511	0.023188	1.67558	0.0187099	0.0244067	2.17408	0.0240908	0.024019	1.64963	0.0201705	0.0241775	1.3106	0.0203689	0.020644	1.15761	0.0184775	0.020695	1.20015	0.0183173	0.0182174	1	0.0186422	0.0178346	115627	1.78542	0.0186727	0.0238762	1.29591	0.0216454	0.0211138	1.3136	0.0172302	0.0172187	1.33684	0.0209226	0.0197161	1	0.0186132	0.017365	1.20289	0.0157899	0.017979	1.09848	0.0162712	0.017064	1.36333	0.0201238	0.0206689
NCU08965	1.10347	0.0507243	0.0649919	1.13741	0.0519108	0.0600857	1	0.0509721	0.0558106	1.16567	0.0648039	0.0563681	1.21512	0.0557843	0.0525009	1.69789	0.0575803	0.0629018	1.57233	0.0642768	0.0616984	1.43743	0.0607117	0.0633849	143656	1.21579	0.0521328	0.0519195	1.00369	0.064102	0.0593458	1.14226	0.0550192	0.0521234	1.08541	0.0595054	0.060995	1.06438	0.0466058	0.0514055	1.31741	0.0579414	0.0553903	1	0.0549014	0.0494953	1.34505	0.0642496	0.0669229
NCU08966	1.21084	0.062771	0.0553867	1.3213	0.0582644	0.0576668	1.15639	0.0551387	0.0544273	1	0.0590428	0.0560662	1.24828	0.0611321	0.0540575	1.29266	0.0624071	0.0580605	1.64021	0.0613466	0.0617692	1.66463	0.068744	0.0724942	127120	1.27979	0.05883	0.0579167	1.21055	0.075258	0.0796091	1	0.0498618	0.050275	1.39865	0.0779788	0.0755594	1.27883	0.0642375	0.0585334	1.63213	0.0630925	0.0620099	1.1427	0.0567048	0.0616092	1.41084	0.0643433	0.0659718
NCU10062	3.41612	0.176778	0.185425	2.6386	0.149204	0.152221	1.9227	0.133879	0.152682	1	0.111908	0.105269	3.09792	0.149124	0.155383	4.01247	0.19615	0.181683	3.32442	0.156663	0.179854	2.35097	0.14477	0.170738	143647	1.13938	0.0795491	0.077765	1	0.0842859	0.101536	1.6894	0.0979749	0.100697	1.47355	0.108115	0.107426	2.38619	0.123725	0.128855	2.44101	0.103682	0.116214	2.09283	0.109073	0.117393	2.45527	0.125348	0.112301
NCU04256	1.1622	0.0778923	0.0785029	2.09813	0.103433	0.0953938	1	0.0692278	0.0745531	1.28595	0.0723402	0.0892544	1.27305	0.0693522	0.0779108	1.86591	0.0907102	0.0977915	2.44608	0.102583	0.110322	2.69835	0.110948	0.109958	127212	2.03332	0.171343	0.193246	1	0.158171	0.179769	1.19074	0.143412	0.135598	1.15168	0.155157	0.165463	1.49253	0.180007	0.1741	1.23077	0.137032	0.149678	2.34701	0.219981	0.195575	1.55923	0.169992	0.182335
NCU04570	1.3074	0.0905617	0.0935605	1.17317	0.0732863	0.080504	1.48203	0.0869267	0.0960298	1.33358	0.0808841	0.0869865	1.40016	0.0844735	0.0850515	1.00673	0.0654563	0.0838435	1	0.0753225	0.0726504	1.19595	0.0790373	0.0771834	120338	2.27851	0.0875333	0.0891551	1.34083	0.0917684	0.0837057	1.3124	0.0694692	0.0627292	1.23864	0.0824165	0.0802512	1.10922	0.0711914	0.0779896	1.60764	0.0633483	0.0688068	1	0.0594224	0.0590124	1.16108	0.065402	0.0761991
NCU08926	1.12732	0.0354549	0.035952	1.20646	0.0328096	0.0368888	1.15234	0.0364586	0.037638	1	0.0314688	0.0348251	1.2738	0.0399325	0.0352988	1.58879	0.0407557	0.043858	1.89863	0.0483874	0.0451753	2.18738	0.0484898	0.0483365	127151	1.46149	0.0654879	0.0565574	1.04142	0.0646944	0.0687795	1.1407	0.0596483	0.0544259	1	0.0618772	0.0698599	1.44978	0.0698316	0.0637854	1.77329	0.0633511	0.0675439	2.337	0.0745043	0.0799446	2.18649	0.0767826	0.0772436
NCU10077	1.82507	0.2079	0.212513	1.92002	0.185333	0.215481	1.75757	0.180122	0.211337	1	0.14365	0.164638	1.67203	0.183593	0.192784	1.27909	0.161918	0.18054	2.43559	0.22549	0.230168	2.80038	0.22877	0.252915	56373	1.99969	0.122254	0.131139	1.61684	0.148919	0.159513	1	0.096651	0.0927556	1.38196	0.123613	0.131761	1.15368	0.106215	0.12221	1.19268	0.092217	0.0999168	1.5784	0.117599	0.124724	1.52602	0.123612	0.134993
NCU08930	2.11045	0.0669607	0.0740906	2.59056	0.0805358	0.0677053	2.16012	0.0674888	0.0662524	1.26975	0.0547869	0.0593624	1.45477	0.0574332	0.0541522	1.20155	0.0578337	0.0543373	1.04596	0.047977	0.0529604	1	0.0522228	0.0512133	56352	1.99245	0.0504021	0.0557768	2.39637	0.0793881	0.0661314	1.57735	0.0536212	0.0463875	2.14756	0.0697491	0.0714504	1.66364	0.0535372	0.055275	1	0.0384551	0.0345712	1.51923	0.055463	0.0444174	1.09308	0.0453179	0.0424644
NCU09841	3.61249	0.140152	0.132099	3.3803	0.129109	0.124002	1.62514	0.0885378	0.103209	1	0.0747329	0.0939314	1.67209	0.101859	0.090341	1.49821	0.0897291	0.0987724	1.62462	0.0968705	0.0912878	1.07247	0.0819273	0.0954635	56251	5.4134	0.249109	0.232336	1.95795	0.177918	0.172703	9.34589	0.235155	0.276779	1.92792	0.17669	0.172689	1.76354	0.135804	0.134497	1	0.0897634	0.10127	1.86606	0.137763	0.134928	1.33552	0.108793	0.125791
NCU07196	1.61033	0.307174	0.327799	1.65358	0.318941	0.331982	2.14049	0.336583	0.375732	1.34928	0.24139	0.325074	1.41802	0.26134	0.297697	1.44681	0.263629	0.330671	1	0.224654	0.255278	1.75207	0.308045	0.374888	36463	1.3945	0.168096	0.181299	1.20392	0.186301	0.200056	1	0.134172	0.160892	1.52441	0.188355	0.202997	1.41146	0.147756	0.183841	1.45796	0.153892	0.163052	1.17002	0.14758	0.164064	1.16492	0.139134	0.155883
NCU06664	2.21772	0.129393	0.140271	2.26645	0.105805	0.130864	1.6545	0.121004	0.107022	1.99575	0.11218	0.115169	1.43308	0.0950112	0.105821	1	0.0861949	0.0951926	1.54089	0.0995774	0.101422	1.42098	0.123316	0.0963892	119769	1	0.0556403	0.0573171	1.42086	0.0824201	0.0907617	1.22424	0.0638998	0.0602875	1.16846	0.070114	0.0736906	1.21344	0.0692025	0.0621119	1.15994	0.0587583	0.0617263	1.52464	0.0686101	0.0779313	1.3096	0.0658179	0.0617229
NCU03858	1.28644	0.0767267	0.0722533	1.52703	0.0738026	0.0777748	1.40616	0.0678403	0.0811897	1.08689	0.0597323	0.0740253	1	0.063113	0.0628409	1.06696	0.0612222	0.0614732	1.13801	0.0673294	0.0649664	1.22651	0.0673112	0.0744221	88157	1.97615	0.0717388	0.0769421	1.19166	0.077686	0.0749929	1.84997	0.0645833	0.0702233	1.3254	0.0764807	0.0782514	1.22244	0.0545344	0.0617579	1	0.0499007	0.0486998	1.03178	0.0545656	0.0624913	1.16655	0.0619205	0.0587997
NCU04225	1.43864	0.127805	0.141863	1	0.109293	0.117508	2.24454	0.14431	0.164572	1.81412	0.157998	0.164207	1.23131	0.121373	0.127469	1.38199	0.129414	0.138167	1.08599	0.117888	0.11407	1.50803	0.147891	0.144832	56601	1.22057	0.0943338	0.102488	1.23397	0.111309	0.12573	1.67072	0.112617	0.112566	1.5101	0.130187	0.133018	1.19148	0.102149	0.0979017	1.17429	0.0875661	0.098187	1	0.0880764	0.0910516	1.31155	0.102632	0.105146
NCU08960	2.66718	0.0469265	0.0505782	1.82232	0.0371417	0.0397539	3.23429	0.0468351	0.0500018	2.43246	0.045141	0.0465106	1.5401	0.032197	0.0360429	1.25473	0.0350103	0.0332623	1.15659	0.0284332	0.028787	1	0.0313537	0.0339002	119411	2.16534	0.0338509	0.0324757	1.36643	0.0338934	0.0329774	2.57928	0.0356047	0.0364697	2.41009	0.0420501	0.0428024	1.91748	0.033435	0.0369068	1	0.0212361	0.0196756	2.07014	0.0333055	0.0313658	1.38977	0.0300135	0.0289595
NCU07238	1.18532	0.0248367	0.0285121	1.1627	0.0227875	0.0276983	1.7285	0.0317216	0.0281892	4.29713	0.0456617	0.0485256	1	0.0206666	0.0224494	1.02656	0.0254587	0.0227777	1.23915	0.0261753	0.02567	1.70568	0.0297207	0.0282194	143618	1.37702	0.0323925	0.0340062	1.23764	0.038003	0.039764	1.34317	0.0303191	0.0316136	1.37875	0.0382323	0.0404438	1.34935	0.0346521	0.0357837	1.17128	0.0265979	0.0312153	1.02251	0.028287	0.0345512	1	0.0286489	0.0314059
NCU08095	10.6561	1.1078	1.23518	1	0.305985	0.377432	66.9423	2.02453	2.14157	15.4131	1.43355	1.44627	1.8696	0.443661	0.516328	1.59137	0.41317	0.501108	6.35951	0.796217	0.849112	9.28678	1.0863	1.20502	70112	1.46321	0.197636	0.200588	1.82575	0.279902	0.303586	1.57303	0.202159	0.267812	3.21833	0.368622	0.360803	2.40608	0.262638	0.33661	1	0.168423	0.184187	1.18346	0.18851	0.203562	1.10487	0.209327	0.193717
NCU11381	1.27679	0.074133	0.0754842	1.67395	0.0859265	0.07621	1.56936	0.0662314	0.0775027	1.25544	0.0699771	0.0672779	1.31845	0.0668046	0.0719939	1.55299	0.0726233	0.0824181	1.03431	0.0613015	0.058762	1	0.0626021	0.0605051	117918	1.90384	0.0693438	0.0784503	2.14795	0.100509	0.0955064	1	0.0523528	0.053505	1.79459	0.0788878	0.0887013	1.7614	0.0709068	0.0867882	1.89906	0.0681699	0.0675369	1.52518	0.0616094	0.0674467	1.76239	0.0772446	0.0787827
NCU08166	1.26122	0.128549	0.133988	1	0.108523	0.100904	2.50384	0.154115	0.202352	42.5289	0.302248	0.371939	1.36263	0.129581	0.124453	2.24866	0.165313	0.171715	3.20975	0.19193	0.198014	4.56085	0.220274	0.227449	131485	1.28984	0.0810879	0.0846749	1.64876	0.11854	0.119735	1.64586	0.0872516	0.0952184	1.71224	0.100778	0.116951	1.57651	0.093208	0.0964326	1	0.0633169	0.080138	1.7989	0.105647	0.10127	1.6345	0.0909907	0.101339
NCU03319	2.00092	0.0526335	0.0511338	2.59561	0.0548572	0.057124	1.72759	0.0463138	0.046489	1.1902	0.0393967	0.0410509	1.49445	0.0427231	0.0413413	1.22631	0.0392836	0.0392171	1.22513	0.0383199	0.0373016	1	0.0369628	0.0376642	118802	1.15882	0.0246513	0.026892	1.23079	0.0311616	0.0343664	1	0.0263409	0.0234513	1.21419	0.0290841	0.0318067	1.06181	0.0268801	0.0279537	1.18287	0.0249432	0.0237709	1.10801	0.0265495	0.0244111	1.17467	0.0274906	0.0286623
NCU06066	1.63099	0.14284	0.149685	1.131	0.119288	0.122654	1.56587	0.136097	0.153808	1.35684	0.133451	0.139176	1.10473	0.10733	0.128999	1	0.112086	0.117369	1.10932	0.118636	0.116045	1.11732	0.120186	0.136813	139706	1.55518	0.138266	0.147326	2.15158	0.174265	0.212857	1.91383	0.148312	0.16427	1.26555	0.152652	0.157175	1.06429	0.126287	0.135424	1.12729	0.123497	0.126872	1.09001	0.132652	0.128034	1	0.126692	0.12883
NCU08161	1.33106	0.123378	0.128514	1.27561	0.121738	0.114383	1.479	0.123528	0.129967	1.27191	0.113129	0.133934	1	0.099006	0.106145	1.02691	0.0971022	0.109096	1.23881	0.107351	0.114044	1.35831	0.118751	0.125146	67841	2.36868	0.094786	0.0984585	1	0.0852409	0.0827998	1.36889	0.0767728	0.0706385	1.16445	0.0788884	0.0877657	1.08719	0.0771416	0.0821693	1.21715	0.0647246	0.0644999	1.21182	0.0725574	0.0739251	1.31264	0.0726088	0.0742836
NCU01545	2.04074	0.0240605	0.0257394	2.34762	0.0240818	0.0219725	1.35961	0.0232092	0.0207771	1	0.0177368	0.0161938	1.52243	0.0176366	0.0203291	1.38768	0.0206154	0.0170203	1.57959	0.0187418	0.0217031	1.17493	0.0189747	0.0227482	117293	1.0768	0.0118105	0.0103424	1.16993	0.0138872	0.0142388	1	0.0120919	0.0106044	1.06222	0.014958	0.0132187	1.17676	0.0123873	0.0121298	1.02591	0.0107107	0.0106885	1.32998	0.0123094	0.0136379	1.35314	0.0133555	0.0121124
NCU10245	2.54847	0.298156	0.372935	1	0.184051	0.219515	1.51259	0.240622	0.277139	2.06384	0.292309	0.310119	1.35928	0.23097	0.259469	2.12691	0.294952	0.33561	2.46945	0.319686	0.290254	4.2101	0.4049	0.394343	122751	5.04702	0.199124	0.222841	1.9331	0.190023	0.180641	1.17654	0.12686	0.118261	1.15962	0.138013	0.148883	1	0.115943	0.126441	1.02558	0.105451	0.119692	1.39546	0.13045	0.134264	1.46383	0.125878	0.145158
NCU02261	1.3601	0.035685	0.0399044	1.76922	0.0362034	0.0377505	1.59537	0.0382547	0.0402228	1.4028	0.0352123	0.0336951	1.10276	0.0325397	0.0301675	1.12059	0.0316462	0.0325034	1.19427	0.0313933	0.0338155	1	0.0329583	0.0336703	46163	1.07395	0.0508934	0.0445433	1.05395	0.0605801	0.0687336	1	0.0451895	0.0441272	1.48182	0.0671868	0.0685117	1.29886	0.0555192	0.052756	1.4783	0.0521484	0.0564807	1.42751	0.056391	0.0601251	1.61677	0.059201	0.0588234
NCU02262	1.79847	0.29033	0.328538	3.45697	0.419441	0.470916	2.67385	0.347591	0.412614	1	0.262664	0.26497	2.03499	0.289039	0.334997	2.15597	0.317916	0.341946	2.28896	0.321874	0.368911	2.27929	0.337633	0.394596	124067	2.5725	0.112936	0.11944	1.48824	0.114193	0.123223	1	0.07439	0.0811679	1.55583	0.110442	0.12568	1.00204	0.0863379	0.0884393	1.24271	0.0814231	0.0829313	1.30775	0.0932807	0.0910722	1.4978	0.0978938	0.102266
NCU02293	1.55451	0.184451	0.208884	2.22381	0.210328	0.227784	1.85942	0.176051	0.225877	1.02903	0.155749	0.17679	1.29282	0.18185	0.180406	1	0.148004	0.158655	1.19019	0.148724	0.155082	1.0402	0.137302	0.170726	67507	2.18966	0.232829	0.216586	2.13944	0.287717	0.288581	1.44401	0.180192	0.220233	1.94032	0.256413	0.269687	1	0.169703	0.185464	1.18019	0.146395	0.157759	1.27074	0.185363	0.204321	1.03326	0.178924	0.197935
NCU02294	1.66676	0.125635	0.121967	1.83244	0.12077	0.115967	1.27427	0.101852	0.0987515	1	0.0995703	0.0947902	1.17039	0.09504	0.091726	1.15313	0.0887623	0.103173	2.49233	0.137202	0.117316	3.48591	0.155393	0.15412	131358	1.30093	0.0925811	0.0949145	1	0.0959619	0.108553	1.50867	0.100846	0.110046	1.02194	0.0991223	0.100569	1.06294	0.0988878	0.0846681	1.13139	0.0764096	0.0838449	1.20665	0.083101	0.0982276	1.22116	0.090832	0.095038
NCU03400	1.72175	0.182117	0.170999	2.65477	0.199162	0.198057	1.5648	0.164317	0.1679	1	0.130198	0.13244	2.63248	0.175574	0.197127	1.86514	0.158126	0.172038	1.86995	0.151537	0.157185	1.0829	0.129975	0.151027	84588	1	0.0875531	0.0896829	2.68993	0.166471	0.155319	1.19097	0.0873762	0.10044	1.88298	0.138879	0.133668	1.67252	0.109907	0.118029	1.07907	0.0943866	0.0845137	1.36127	0.111988	0.105848	1.06749	0.0902004	0.0955882
NCU01657	1.19689	0.118908	0.129173	1	0.0943622	0.105817	1.63099	0.140196	0.129459	1.18651	0.114598	0.121702	1.09994	0.105236	0.112635	1.14526	0.119196	0.114816	1.26634	0.106794	0.116374	1.49715	0.116367	0.125416	130413	2.00226	0.146607	0.193385	1.78641	0.196414	0.193543	1.48224	0.148923	0.151399	2.03652	0.211601	0.206645	2.2602	0.191404	0.207823	1	0.121424	0.127899	1.79951	0.17585	0.15377	1.0021	0.140661	0.131663
NCU03367	1.46249	0.0943739	0.101854	1.46396	0.0841394	0.0844438	1.50828	0.0864748	0.0903687	1.05583	0.0825265	0.0766968	1	0.080159	0.0722343	1.08476	0.0715266	0.0824066	2.00842	0.107123	0.0993676	2.60561	0.118562	0.114147	147444	2.87297	0.111	0.123284	1.38535	0.105127	0.105973	1	0.0730422	0.0767946	1.63437	0.110996	0.104027	1.28769	0.0924894	0.0945869	1.63571	0.0876873	0.0779139	2.06089	0.0960841	0.122245	2.1496	0.0991138	0.101496
NCU03368	2.28291	0.101578	0.109672	3.18695	0.112263	0.115122	1.66854	0.0900721	0.0936751	1	0.0722514	0.0716316	1.17613	0.071687	0.081293	1.06913	0.0740364	0.0707139	3.42108	0.122096	0.124815	3.42069	0.121404	0.12071	45078	1.1906	0.048827	0.0467412	2.03324	0.0711429	0.087625	1	0.0509204	0.0430808	1.1999	0.060797	0.0576992	1.06399	0.0487876	0.0564706	1.14554	0.0486692	0.0486776	1.41221	0.0579415	0.0502167	1.34779	0.0539921	0.0567535
NCU06821	1.28543	0.0462388	0.0520868	1.40004	0.0521989	0.0470935	1.23128	0.0472295	0.0457489	2.74682	0.0607623	0.0676565	1	0.041648	0.0415305	1.36412	0.0448934	0.0517957	1.52705	0.0475902	0.0518737	1.93121	0.0536513	0.0605806	84215	2.17	0.0406371	0.043463	1	0.0400626	0.0395076	3.59697	0.0456549	0.0525333	1.18379	0.0387056	0.0404027	1.11758	0.0337676	0.0377836	1.33406	0.0365302	0.038322	1.466	0.032617	0.042079	1.85114	0.0433328	0.0483228
NCU08676	1.84267	0.0404859	0.043115	1.49645	0.0361054	0.034708	1.38822	0.0375238	0.0408448	1.56978	0.0385135	0.0384988	1.26856	0.0372605	0.0371731	1.25783	0.0382706	0.0359575	1.06947	0.0325856	0.035111	1	0.0338577	0.0324498	116569	1	0.0239746	0.0236321	1.15021	0.0327483	0.033118	1.16123	0.0302232	0.0293302	1.46624	0.0383716	0.0363523	1.12983	0.0275232	0.0300424	1.27208	0.0277201	0.0264903	1.48157	0.0337254	0.0290494	1.59566	0.0295135	0.0331756
NCU01580	1.57041	0.147262	0.163144	1.19007	0.128193	0.143067	1.50285	0.147246	0.148065	1	0.124666	0.129802	1.28396	0.12733	0.140847	1.28154	0.125251	0.140507	2.62226	0.169935	0.184118	3.91803	0.213696	0.202933	147077	1.44916	0.121771	0.114932	1	0.129946	0.122221	1.29811	0.113017	0.115537	1.08994	0.121927	0.131436	1.17667	0.112157	0.115213	1.09709	0.104856	0.0996229	1.46765	0.127235	0.120362	1.57445	0.135311	0.119749
NCU09176	4.61921	0.540291	0.588108	1	0.246028	0.293593	4.44998	0.530933	0.593216	3.91343	0.485179	0.576788	2.39536	0.402296	0.413799	4.29627	0.540363	0.565824	7.22035	0.673594	0.643239	9.93568	0.810678	0.779271	129287	13.9447	0.805032	0.719134	1	0.306141	0.374272	2.59793	0.426528	0.417969	2.66966	0.498674	0.575003	1.60835	0.364043	0.369739	2.9379	0.393912	0.425853	4.10091	0.516708	0.588972	3.53621	0.459454	0.54718
NCU01804	1.11967	0.082529	0.0882481	1.38554	0.0906488	0.0880472	1.04022	0.0769592	0.085944	1.26413	0.0933174	0.0882473	1	0.0763795	0.0830496	1.27418	0.0822642	0.0866633	1.39426	0.0869188	0.0889468	1.48755	0.0972169	0.0947274	65267	2.00354	0.0896309	0.0862501	1.96417	0.100333	0.122991	1.55578	0.0837476	0.0868382	1.25465	0.0793658	0.105901	1.06959	0.0718654	0.0875276	1	0.0652821	0.0781934	1.3055	0.081528	0.0845408	1.14374	0.0736447	0.0825666
NCU03383	1	0.0770547	0.0811074	1.80667	0.11274	0.0991477	1.7313	0.103881	0.105351	1.12055	0.0803345	0.081273	1.73785	0.0820388	0.101641	2.30194	0.112469	0.100418	1.73487	0.0928008	0.0955134	1.22717	0.0846394	0.0867989	130730	1	0.142372	0.166179	5.79017	0.394346	0.44108	4.34152	0.312527	0.341059	4.90848	0.368772	0.419195	4.89389	0.353298	0.349108	5.1935	0.329534	0.321199	4.46213	0.352066	0.326465	5.28084	0.363842	0.362967
NCU03393	1.85417	0.0314686	0.028784	1.20255	0.0224285	0.0254594	3.50768	0.040481	0.0457363	2.5565	0.0352057	0.0328242	1.23686	0.0246613	0.0249512	1.33653	0.0220432	0.0270391	1.03623	0.0228441	0.0212486	1	0.0203055	0.0246833	117540	1.75617	0.0303503	0.0287654	1	0.0306726	0.0302118	1.9344	0.0328516	0.0338597	1.8916	0.0378476	0.0382977	1.5761	0.0369463	0.033509	1.51722	0.0259129	0.0273441	1.29208	0.030591	0.0252813	1.48586	0.0271449	0.0309977
NCU03395	1.26065	0.0439286	0.044433	1.34665	0.0448442	0.0388402	1.31558	0.0446542	0.040806	1	0.0355859	0.0407581	1.20634	0.0389753	0.0472272	1.27715	0.0452589	0.0462004	1.17572	0.0414908	0.0384041	1.23598	0.0431877	0.0426797	117541	1.58911	0.0321988	0.0316465	1.40203	0.0364816	0.0342976	1	0.0285387	0.0262811	1.40139	0.0319075	0.0328366	1.11489	0.028383	0.0304279	1.03785	0.0221992	0.0248511	1.12373	0.0283467	0.0284515	1.2076	0.0315825	0.0299256
NCU04552	3.08954	0.0434128	0.0365771	2.22919	0.038325	0.0304886	3.38622	0.0385055	0.0403864	2.84155	0.0429857	0.0478399	1.44294	0.0275661	0.0271029	1.25246	0.023383	0.0261668	1.17245	0.0249538	0.0288715	1	0.0250608	0.027244	117721	1.11548	0.0178139	0.017602	1.25829	0.0236047	0.026377	1.84944	0.0204996	0.0229517	1.75609	0.0232299	0.02694	1.88385	0.0204821	0.0279455	1.01115	0.0155194	0.0180976	1.39924	0.0209313	0.0187574	1	0.0153165	0.0195461
NCU09806	1.16042	0.0495283	0.0596676	2.37762	0.0773973	0.0716536	1.78665	0.0715176	0.0643865	1	0.0448481	0.0522195	3.54828	0.0926935	0.0784308	4.46278	0.0872468	0.08923	2.22374	0.0694638	0.0731299	1.48489	0.0627444	0.0598767	118950	4.95409	0.0609263	0.067093	2.88597	0.0631345	0.0585837	1.2222	0.0380994	0.036265	2.00664	0.059048	0.0501096	1.36848	0.0382132	0.0414629	1.24763	0.0342031	0.0363568	1.01637	0.0358001	0.0353726	1	0.0321647	0.0372084
NCU06939	1.14328	0.0735295	0.0699847	1.77301	0.0730596	0.0878102	1.47162	0.078384	0.0712226	1.57843	0.0725964	0.0812471	1	0.0603998	0.0618446	1.17957	0.0671008	0.0701753	1.20185	0.0625029	0.0632597	1.06938	0.0599816	0.0676035	85282	1.55455	0.0840881	0.078812	1.18001	0.0983683	0.0973699	1	0.0685935	0.0663658	1.4621	0.0898815	0.106331	1.17003	0.0815747	0.0870907	1.23347	0.0716059	0.068065	1.18411	0.0762031	0.0719346	1.51724	0.0889361	0.074923
NCU09703	3.40821	0.280536	0.312917	3.50776	0.251958	0.280503	2.14591	0.232292	0.246374	1	0.169466	0.175805	1.77384	0.220283	0.24085	1.46927	0.204793	0.19347	1.5048	0.186908	0.190196	1.37081	0.183409	0.201521	85486	1	0.0794046	0.0838358	1.56504	0.142803	0.124548	1.48789	0.0941577	0.1013	1.36945	0.108168	0.119135	1.09214	0.0908443	0.097689	1.27938	0.091263	0.0924524	1.52481	0.104757	0.112063	1.26955	0.0920498	0.095389
NCU01888	1.20049	0.122275	0.125501	1.12605	0.10856	0.119813	1.14139	0.107423	0.128151	1	0.106634	0.130274	1.69427	0.129079	0.148707	2.09517	0.15118	0.157838	4.21728	0.217533	0.205364	6.78057	0.254391	0.252289	92406	1	0.131041	0.137495	1.5286	0.207355	0.245662	2.6956	0.228839	0.259327	2.21495	0.225874	0.252737	2.69119	0.250482	0.258587	3.57029	0.236209	0.261254	4.56255	0.278232	0.320181	4.58567	0.333053	0.328745
NCU01886	1.09269	0.0260855	0.0270409	1.0963	0.0242602	0.0279489	1.60149	0.0305204	0.032766	1.16588	0.0269449	0.0283269	1.30533	0.0290063	0.0279209	1.3071	0.0254294	0.0291925	1	0.0240798	0.0283736	1.2014	0.0279064	0.0277388	92405	3.55399	0.0518966	0.0576109	1.6685	0.0453012	0.0509368	5.08252	0.0568947	0.0617091	1.63304	0.0458085	0.0491224	1	0.0310302	0.0346595	1.65559	0.0337411	0.0389052	1.16399	0.0313815	0.0335118	1.1294	0.0317472	0.0353826
NCU02435	1.53056	0.0271761	0.029339	3.41898	0.0370107	0.036459	2.89879	0.0432851	0.034913	1.06919	0.0256179	0.0257095	2.20776	0.0334272	0.0347277	1.55449	0.0305825	0.0327043	1.36217	0.0254839	0.0269895	1	0.0238044	0.0242668	117806	2.45518	0.0202443	0.0230927	2.63295	0.0248733	0.0270637	1.22512	0.017051	0.0176274	2.07533	0.0235042	0.0242235	1.00081	0.0176658	0.0155902	1.03891	0.014684	0.0166506	1	0.0164414	0.0165728	1.08316	0.0154521	0.0142592
NCU04407	1.44784	0.110784	0.115829	1.25449	0.100031	0.106179	1.13732	0.0994792	0.104181	1	0.0971956	0.100787	1.41985	0.10478	0.113631	1.62274	0.115392	0.116004	1.61868	0.108944	0.113195	1.82163	0.131212	0.126946	79436	2.16432	0.0873107	0.0907417	1.52134	0.0985066	0.0976524	1	0.0624271	0.0664089	1.21587	0.0776582	0.0873084	1.46133	0.08287	0.0769946	1.28376	0.0734186	0.0592548	1.46681	0.088334	0.0886685	1.37944	0.080771	0.0841821
NCU04408	4.37663	1.1043	1.25994	4.51472	1.11092	1.30939	3.516	0.951596	1.18756	2.09963	0.809381	0.96818	2.87566	0.870902	1.06535	3.85018	1.06327	1.13603	1.84472	0.700484	0.852881	1	0.500633	0.73396	121209	1.50869	0.103216	0.115226	1.10789	0.129321	0.126704	1	0.100828	0.100907	1.48164	0.131638	0.146305	1.52168	0.112843	0.13099	1.13335	0.0836782	0.0940332	1.86922	0.124726	0.144931	1.67478	0.113283	0.146948
NCU02838	1.14213	0.189475	0.166655	1.40888	0.176441	0.195416	1.41949	0.174168	0.195545	1	0.14232	0.178905	1.1946	0.180477	0.192599	1.1105	0.155235	0.1997	1.52349	0.185671	0.232993	1.32273	0.170661	0.191483	89649	1.50816	0.109641	0.103434	1.199	0.119082	0.124644	1	0.0874293	0.0857346	1.02928	0.101799	0.100383	1.24698	0.102465	0.103746	1.43043	0.0995163	0.107498	1.16396	0.103479	0.0970143	1.23637	0.0985155	0.108212
NCU02067	1.49229	0.173385	0.181715	1.40733	0.166099	0.163958	1.55856	0.180464	0.193806	1	0.133724	0.17313	1.1138	0.132202	0.178688	1.20201	0.15021	0.153142	1.11872	0.140545	0.16349	1.34182	0.18151	0.162094	125348	1.62872	0.104625	0.102753	1	0.116171	0.118135	1.12958	0.100025	0.100404	1.16313	0.113995	0.119478	1.11722	0.0961629	0.0924575	1.22114	0.0896411	0.0940094	1.12146	0.101342	0.104095	1.19975	0.104436	0.102418
NCU03207	1	0.0797844	0.086255	1.85425	0.0993309	0.100916	1.51669	0.101499	0.103594	1.12753	0.0786947	0.0843061	1.08393	0.0764717	0.081948	1.03015	0.0677551	0.0809339	1.54865	0.0866643	0.0835076	1.72317	0.0958472	0.0979	72406	2.39851	0.0837416	0.0831186	1.79688	0.0769144	0.0870358	1.06954	0.0551811	0.060961	1.41932	0.0773911	0.0724019	1.15289	0.0616051	0.0661263	1	0.0578799	0.0499215	1.40891	0.0667323	0.0653617	1.38131	0.0676984	0.070287
NCU02497	2.42163	0.165011	0.21001	2.24956	0.160013	0.179003	1.15655	0.113818	0.124177	1	0.114926	0.12191	1.99423	0.159838	0.161542	2.66361	0.171642	0.170639	2.33285	0.163634	0.17749	2.0025	0.179202	0.169796	150557	1.88661	0.137807	0.140012	1	0.115874	0.141324	2.57105	0.158944	0.146215	1.44944	0.138797	0.140942	2.07647	0.148576	0.149351	1.5067	0.110992	0.11776	2.31818	0.14281	0.158737	1.96568	0.139809	0.148715
NCU08650	1.50603	0.0860974	0.0983994	1.40448	0.0816175	0.0912877	1.18877	0.085047	0.0824783	1	0.0796197	0.0849358	1.24267	0.078592	0.0776944	1.47317	0.0938462	0.0931577	1.91058	0.0961969	0.105377	2.23095	0.109414	0.115583	39282	1.55714	0.128063	0.128393	1.42149	0.15463	0.149912	1.18468	0.106213	0.118577	1.4318	0.146721	0.143571	1	0.1187	0.127487	1.32091	0.121262	0.129435	1.16171	0.106148	0.123645	1.73906	0.14964	0.139759
NCU01802	1.1773	0.367409	0.467919	1.82875	0.445892	0.506818	1	0.323986	0.417732	1.15859	0.387567	0.436051	1.49678	0.429432	0.436604	1.66314	0.41624	0.48351	4.84951	0.686253	0.800157	5.68146	0.78121	0.862742	147218	1.06138	0.0971508	0.10559	1.38847	0.147179	0.154527	1	0.102585	0.0945097	1.18054	0.133451	0.138754	1.64923	0.138932	0.161422	2.88789	0.138251	0.158158	4.42702	0.220017	0.173356	3.81648	0.211929	0.17834
NCU07494	1.78847	0.180398	0.191281	2.79851	0.211552	0.201329	2.13932	0.182756	0.211591	1.12199	0.143083	0.164418	1	0.127485	0.144087	1.18716	0.143052	0.160997	1.5565	0.153812	0.172198	1.95771	0.179506	0.207637	149216	2.16135	0.103084	0.112959	1.49861	0.113513	0.112759	1	0.0763982	0.0812611	1.26411	0.104534	0.115778	1.02652	0.0839449	0.084851	1.0213	0.0698594	0.0807145	1.05232	0.0798421	0.0905012	1.25213	0.0868055	0.0879355
NCU06038	1.95401	0.120359	0.120569	1.98895	0.11506	0.115671	1.85566	0.113507	0.120558	1.26304	0.104689	0.104902	1.36296	0.0964794	0.102895	1.02262	0.0869866	0.0964051	1	0.0822611	0.0974539	1.01108	0.094211	0.0939685	117788	1.99641	0.0704812	0.0769933	1.71925	0.0775371	0.0771951	1.29497	0.0593992	0.0520983	1.50047	0.0662687	0.0784136	1.38703	0.0670781	0.0698709	1.14279	0.0453707	0.0487526	1.37913	0.05616	0.0629594	1	0.0538131	0.049424
NCU02496	1.20836	0.0977336	0.0940856	1.58372	0.0895059	0.0970634	1.39875	0.0891605	0.0955226	1	0.0855781	0.087101	1.19251	0.0896423	0.0964206	1.29959	0.0994186	0.0956646	2.27455	0.111446	0.122707	2.67161	0.119886	0.127912	126555	2.01891	0.102964	0.0966436	1.80209	0.121692	0.125272	1	0.0714072	0.081661	1.31989	0.0960564	0.108407	1.31957	0.0831886	0.0920791	1.27171	0.0715204	0.0782335	1.79064	0.0979856	0.108063	1.80379	0.0932168	0.103066
NCU02605	1.27002	0.0721902	0.0755114	1.86542	0.080711	0.0827524	1.197	0.0645506	0.0701067	1.00432	0.059142	0.0656118	1.05089	0.0575942	0.0701111	1	0.066132	0.0652153	1.42291	0.0704141	0.0797346	1.35077	0.0678483	0.0781229	119050	2.57942	0.0769431	0.0864341	1.7728	0.087239	0.0874369	2.22358	0.0759226	0.0736975	1.58998	0.0857928	0.0874784	1.34253	0.0683959	0.0668881	1	0.0463893	0.0487087	1.51694	0.0607083	0.0783992	1.24275	0.0600805	0.0603146
NCU07505	1.1	0.0945383	0.0945127	1.04093	0.0864162	0.0922024	1.26039	0.101449	0.0941712	1	0.0894449	0.0909056	1.11251	0.0910925	0.0923578	1.04388	0.0963337	0.0938663	1.12962	0.0852193	0.0945338	1.38719	0.104902	0.111007	70154	2.2906	0.103628	0.122166	1.20074	0.110099	0.105304	1	0.07824	0.0780855	1.20091	0.105805	0.0877603	1.14983	0.0822764	0.0975251	1.41503	0.0844576	0.0862524	1.30072	0.0884172	0.0869235	1.53869	0.105289	0.100221
NCU09221	1.30103	0.174977	0.219777	1.63382	0.201954	0.211768	1.47746	0.196826	0.233938	1.03524	0.170269	0.218652	1.71444	0.19842	0.247434	1.36424	0.191601	0.221947	1.27783	0.192296	0.19501	1	0.173798	0.189489	90512	2.05737	0.159786	0.1701	1.25065	0.143304	0.167913	1.01216	0.117878	0.114897	1.18891	0.135954	0.154611	1	0.115076	0.136045	1.39314	0.126367	0.139146	1.01659	0.118104	0.125894	1.3455	0.127823	0.140453
NCU05599	2.50509	0.0618504	0.0558391	1.90937	0.051119	0.0459323	3.13818	0.0575057	0.0547783	2.51433	0.0552255	0.0589403	1.49363	0.0460431	0.0448927	1.11219	0.0401017	0.0409133	1.21306	0.0367127	0.033663	1	0.035374	0.0380409	118111	1.69825	0.0391889	0.0359763	1.09644	0.0399136	0.037102	1.50108	0.0293911	0.035937	1.5545	0.037973	0.0369149	1.38327	0.03357	0.0369952	1	0.0274162	0.0278041	1.26374	0.0342033	0.0316487	1.1001	0.0300697	0.0306644
NCU08506	1.24384	0.303867	0.392463	2.16246	0.381701	0.422464	1.40829	0.31907	0.368624	1.48879	0.352431	0.397297	1.54312	0.347555	0.388735	1.46571	0.334739	0.393975	1.31526	0.30836	0.401166	1	0.288703	0.344479	138454	1.60935	0.357282	0.400304	2.03798	0.459891	0.500033	1	0.269942	0.302292	1.74982	0.41184	0.479183	1.82472	0.374904	0.461847	1.85228	0.376694	0.41891	1.2734	0.307279	0.40292	1.53024	0.328946	0.441257
NCU05900	1.97879	0.142158	0.151523	1	0.101875	0.112282	1.54084	0.113492	0.138149	3.19365	0.175165	0.18721	1.36039	0.115862	0.121874	1.0965	0.103161	0.109169	1.07442	0.104878	0.111525	1.19858	0.115435	0.117715	68140	3.29456	0.15219	0.170947	2.9756	0.209044	0.205732	6.86475	0.22378	0.262568	2.95598	0.186643	0.195994	1.93821	0.131831	0.153491	1.23854	0.096429	0.109853	1.48079	0.115307	0.119259	1	0.0943226	0.102087
NCU06209	1.07493	0.0565657	0.0663215	1.01029	0.0586575	0.0609218	1.17155	0.0646253	0.0607207	2.3923	0.0845135	0.0763056	1.06621	0.0594499	0.058867	1	0.0561437	0.0625561	1.54965	0.0684614	0.0774986	1.6021	0.0685556	0.0688522	62642	2.69397	0.174445	0.166868	1.62175	0.178793	0.174659	1.38576	0.125008	0.134656	1	0.125998	0.132382	1.9086	0.168294	0.170574	2.1615	0.149494	0.155797	2.2461	0.167072	0.151128	2.39042	0.176228	0.172073
NCU06196	1.05098	0.0436697	0.048194	1	0.0406024	0.0404733	1.66211	0.0562951	0.0601575	2.15933	0.0563318	0.0661888	1.30781	0.0460655	0.0457717	1.9585	0.0556819	0.0580947	1.4527	0.0469751	0.0452818	1.54024	0.0522815	0.0534657	81294	1.44523	0.0485284	0.0556295	1.08399	0.0619071	0.0643032	4.22977	0.0800966	0.0855808	1.3643	0.0665109	0.065614	1	0.051724	0.049089	1.26083	0.0485347	0.0508493	1.04762	0.0533034	0.0503319	1.08075	0.0451348	0.054766
NCU05717	2.22482	0.16136	0.140592	2.53251	0.156838	0.171328	1.78643	0.131405	0.143506	1.46691	0.122898	0.130949	1.79672	0.13436	0.144162	1.42823	0.123836	0.130754	1.4207	0.124105	0.137624	1	0.114902	0.113215	62159	1	0.0370494	0.043601	1.04942	0.0497503	0.0560522	1.24237	0.0441345	0.0498895	1.28239	0.0573944	0.0605035	1.3621	0.0595848	0.0570894	1.15092	0.0412085	0.0477065	1.45061	0.0519655	0.051989	1.19957	0.0485853	0.0456494
NCU11348	2.49154	0.0646836	0.0730376	2.43878	0.0691125	0.0683229	1.82447	0.0629702	0.0658416	1.31548	0.0550174	0.0567005	2.10593	0.0638945	0.0687527	1.29588	0.0539066	0.0549096	1.26297	0.0531212	0.0512313	1	0.0477629	0.0476562	115615	1	0.0341282	0.0366837	1.83909	0.0555577	0.061106	1.19517	0.0385165	0.0353414	1.57119	0.0505889	0.0551208	1.33254	0.0438128	0.0416065	1.08634	0.0387294	0.035015	1.12538	0.0368112	0.0399458	1.01579	0.035933	0.0342429
NCU01696	1.16105	0.0936805	0.0998659	1.04934	0.0765492	0.0962801	1.54257	0.0994812	0.0935946	1.47453	0.0935679	0.104032	1	0.078475	0.0846756	1.08079	0.0798481	0.0829913	1.10485	0.082761	0.0838846	1.34693	0.101449	0.106584	147145	1.03595	0.05107	0.0577702	1	0.0583088	0.0726793	1.17825	0.0588789	0.0612321	1.02463	0.0690497	0.0718945	1.04947	0.0592437	0.0588072	1.42445	0.0627014	0.063467	1.20797	0.0596036	0.061728	1.38473	0.0665755	0.0658961
NCU05433	1.30437	0.189256	0.211779	1.73421	0.228463	0.185193	1.43907	0.160927	0.201105	1	0.151951	0.182769	1.45465	0.181568	0.198898	1.55251	0.209907	0.211842	1.69881	0.207524	0.214074	1.77296	0.208734	0.221273	130633	3.6881	0.218342	0.209841	1	0.16312	0.166493	1.75959	0.164274	0.175348	1.63762	0.188527	0.214975	1.22151	0.149666	0.169398	1.1871	0.132392	0.141451	1.13058	0.135726	0.154312	1.45542	0.168644	0.160406
NCU06262	1.17161	0.0691366	0.0789937	1.31481	0.0701198	0.0803802	1.14766	0.0683663	0.0706306	1	0.0707792	0.0682461	1.19018	0.0741162	0.0721535	1.15025	0.0672287	0.0749442	1.00508	0.0686126	0.0561214	1.03667	0.0691846	0.0711071	81447	3.08701	0.126786	0.116896	1.62066	0.106841	0.111541	1	0.0670038	0.0757703	1.5572	0.0961685	0.104913	1.56168	0.0973274	0.0933726	1.40679	0.0741124	0.0879069	1.49589	0.080734	0.100642	1.38964	0.0887176	0.0903666
NCU09510	1.05464	0.0439249	0.0427017	1.0885	0.0415943	0.0437039	1	0.0476198	0.0456648	1.74238	0.0516073	0.0525208	1.02276	0.0420392	0.0414736	1.14805	0.0377898	0.0476199	1.0571	0.040904	0.0442118	1.04577	0.0413011	0.0453515	80698	1.30831	0.056577	0.0546948	1.23908	0.0589741	0.0678262	1	0.0526168	0.0502547	1.27631	0.0646299	0.077471	1.70155	0.0692015	0.0731349	1.47884	0.0518517	0.0657086	2.06494	0.075005	0.0717647	2.05013	0.0745568	0.0608293
NCU08748	1.54833	0.0900909	0.0807352	1.21585	0.0684077	0.0815779	1	0.0738049	0.0733451	1.04116	0.0736409	0.0716668	1.01072	0.0704137	0.068957	1.01648	0.0728009	0.0761472	1.21716	0.0718656	0.074178	1.25383	0.0732593	0.0935645	122772	1	0.0920494	0.108511	1.80229	0.172167	0.168315	1.57296	0.119988	0.134245	2.12903	0.177134	0.173589	2.23492	0.162802	0.177095	2.41363	0.14884	0.143248	3.31001	0.180257	0.170883	2.8541	0.161273	0.174678
NCU01854	1.14471	0.0474793	0.0487378	1.37437	0.0447009	0.0457477	1.01547	0.0414524	0.0455255	1.24173	0.0478192	0.0446466	1	0.0381974	0.040492	1.07526	0.0432639	0.0447706	1.17329	0.0396842	0.0426404	1.12451	0.0428399	0.0478973	119120	1.66779	0.0549569	0.0525942	1.33251	0.057502	0.055293	2.18323	0.0549597	0.0572367	1.22498	0.0638684	0.0497441	1	0.0443603	0.0369424	1.09042	0.0403733	0.0385208	1.00202	0.0425541	0.0407396	1.07667	0.0443225	0.0435703
NCU03780	1.44773	0.173475	0.192139	1.27981	0.152579	0.165491	1.62745	0.183733	0.183505	1.05646	0.1359	0.158024	1	0.124997	0.150058	1.8312	0.179623	0.207901	2.15569	0.197265	0.212341	2.20869	0.202452	0.20847	120189	1.94937	0.0921536	0.0968577	2.2721	0.123574	0.117142	1	0.0660773	0.082262	2.05496	0.110451	0.115991	1.31534	0.0897688	0.0839576	1.20941	0.0721092	0.0768174	1.89824	0.0991566	0.10973	1.97153	0.102001	0.10353
NCU00369	1.26964	0.0848171	0.0833055	1.11833	0.0766738	0.0837685	1.1971	0.0811033	0.090743	1.91451	0.0952757	0.124546	1.04763	0.0781425	0.0819088	1	0.080478	0.0808497	1.07702	0.0771506	0.0869972	1.37259	0.09908	0.101265	63566	2.87295	0.137765	0.135236	2.41084	0.158272	0.156166	1.28649	0.0910943	0.0998842	1.7355	0.13124	0.13962	1	0.0959601	0.0879867	1.56559	0.0950336	0.106177	1.33449	0.0965649	0.11131	1.6317	0.104757	0.114128
NCU03787	1.10399	0.0895139	0.0954998	1.04985	0.0791033	0.0873122	1.06359	0.0864663	0.0910979	1	0.0843966	0.0805687	1.30738	0.0924976	0.0826519	1.18408	0.0928626	0.0883701	1.06733	0.0876742	0.0885174	1.04848	0.0899788	0.0835519	144408	1.36296	0.0784422	0.0838454	1.01911	0.0882792	0.10246	1.27966	0.0764392	0.0792521	1	0.082347	0.087418	1.14149	0.0789684	0.0916608	1.25206	0.0750087	0.0679663	1.22447	0.0762708	0.0833282	1.17931	0.0800151	0.0807415
NCU01816	1.49517	0.0881089	0.0897943	2.59752	0.0915813	0.119113	2.37147	0.0991563	0.104821	1.50306	0.0928058	0.0850754	1.1615	0.0736512	0.070042	1	0.0648798	0.0756056	1.55847	0.085888	0.086149	1.46538	0.0848167	0.0801436	65297	1	0.0652737	0.0702444	2.34578	0.12232	0.120626	1.18218	0.0683956	0.0768604	2.02284	0.111037	0.112487	2.61647	0.118271	0.119206	1.53408	0.0830686	0.0771448	2.8012	0.0995721	0.104457	1.60752	0.0842279	0.0847341
NCU04548	1.2266	0.0837675	0.0895858	2.12088	0.115908	0.116297	1.84025	0.112587	0.101493	1	0.0837816	0.0832033	1.56791	0.099709	0.0972786	1.47378	0.0914439	0.104544	1.45487	0.100254	0.103203	1.54235	0.0972402	0.100426	123761	4.18878	0.123572	0.117101	1.40149	0.104627	0.10139	1.07472	0.0691516	0.0726105	1.0636	0.0840437	0.0842812	1	0.0792863	0.088814	1.13585	0.0690272	0.0677133	1.03887	0.0756354	0.0776049	1.13229	0.0797642	0.0848685
NCU01085	1.41059	0.102141	0.116704	2.20257	0.125411	0.123487	1.66029	0.117232	0.105291	1	0.0920906	0.0954596	1.52997	0.108745	0.107825	1.85216	0.113826	0.118183	3.04064	0.145477	0.154862	3.04477	0.159419	0.149811	144301	1.56994	0.0929613	0.0927121	1.41619	0.108977	0.10386	1.64655	0.0904305	0.0896524	1.37488	0.100629	0.105356	1	0.0777791	0.0868921	1.32852	0.0737884	0.082121	1.26349	0.0886959	0.0875202	1.59	0.0978007	0.0974834
NCU06879	2.02237	0.19689	0.198888	1.17972	0.13894	0.175975	1.50268	0.188333	0.18092	1.90622	0.196282	0.200669	1	0.139263	0.154522	1.25369	0.159773	0.172647	1.08621	0.153146	0.145	1.18153	0.15476	0.173915	85194	1.65021	0.162212	0.169109	1.66173	0.199562	0.231935	1.05276	0.127955	0.144201	1.52237	0.188203	0.198014	1.53435	0.1768	0.180015	1.07095	0.122598	0.135715	1.30159	0.146718	0.157275	1	0.1409	0.152657
NCU04081	1.98032	0.213156	0.21186	2.16194	0.217528	0.194967	1.76656	0.196246	0.201227	1.03006	0.15824	0.164795	1.83494	0.192902	0.201289	1.28272	0.159837	0.19029	1.389	0.158971	0.180485	1	0.142768	0.166183	124660	2.4694	0.150677	0.169702	1.14906	0.128441	0.143099	2.00292	0.171204	0.13719	1	0.126643	0.137176	1.05968	0.120518	0.123339	1.63522	0.122684	0.132199	1.47447	0.137584	0.134244	1.41121	0.135349	0.137736
NCU02804	1.42925	0.0832316	0.0877885	1.67276	0.0814816	0.0852385	1.5118	0.0743888	0.0850518	1.19366	0.0791991	0.0766387	1.18808	0.0767294	0.0673464	1	0.0694729	0.0736196	1.16854	0.0738877	0.0726294	1.09179	0.0747244	0.0759564	93180	1.96926	0.103247	0.112201	2.51363	0.142158	0.147937	1.45035	0.0928127	0.110324	1.75372	0.120454	0.119816	1.37325	0.101128	0.0939652	1.03368	0.0708722	0.0790585	1.41537	0.098353	0.0974153	1	0.0852908	0.087745
NCU00495	1.36715	0.0762462	0.0835846	1.16372	0.0714356	0.0688103	1.68145	0.0844469	0.0888637	1.56848	0.0821379	0.0841539	1	0.0647438	0.0664528	1.32516	0.0771743	0.0707484	1.26707	0.0802727	0.0652432	1.76706	0.0789268	0.0875266	82524	1.68214	0.06473	0.064469	1.12556	0.0709852	0.0831137	1.18898	0.0647768	0.0592411	1.11651	0.0774344	0.0765765	1.36941	0.0664518	0.0696714	1	0.0548617	0.0536941	1.44253	0.0747163	0.0653733	1.25025	0.0643373	0.0642651
NCU00110	1.9666	0.159014	0.150802	1.64146	0.119009	0.134846	1.2757	0.112804	0.123477	1	0.107211	0.11071	1.54917	0.115077	0.138895	2.41093	0.152068	0.166228	2.15704	0.123503	0.145764	2.13533	0.148062	0.159888	81720	2.01133	0.100135	0.0970101	1.29192	0.10809	0.130037	1	0.0830331	0.0812883	1.27868	0.103122	0.122246	1.04733	0.093414	0.0977571	1.55376	0.0931432	0.102861	1.31466	0.0985885	0.102574	1.53316	0.101535	0.105834
NCU07393	1.99211	0.124189	0.127313	1.77578	0.119698	0.121775	1.1029	0.0939182	0.101444	1	0.0938591	0.0995373	1.44959	0.0969282	0.108891	1.48816	0.111881	0.106846	1.80441	0.120414	0.122115	2.12851	0.143951	0.130376	149856	1.84677	0.106772	0.0922341	1	0.0878489	0.0985554	1.94361	0.091436	0.0973014	1.04495	0.0969544	0.0884283	1.18883	0.083329	0.0928277	1.42737	0.0729625	0.0853569	1.42924	0.0897815	0.0906042	1.6262	0.0874228	0.111383
NCU01305	1.32758	0.057731	0.0574764	1	0.048696	0.0452831	1.11461	0.047371	0.0508435	1.62834	0.0652452	0.0623609	1.02273	0.0477751	0.0508392	1.23542	0.0555452	0.0574353	1.04845	0.043912	0.0455121	1.18751	0.0558975	0.0513766	76205	1.44604	0.0559013	0.0604222	1	0.0517245	0.0621675	2.94588	0.0861634	0.0805335	1.22906	0.0631643	0.0588727	1.15547	0.0587191	0.0588269	1.33137	0.0551656	0.0544008	1.31054	0.0619103	0.0586966	1.46464	0.0605575	0.065624
NCU04154	1	0.247139	0.301606	1.16923	0.249544	0.272272	1.8413	0.357424	0.340235	1.99536	0.322186	0.346531	4.31153	0.502284	0.486276	5.67389	0.503871	0.57268	3.816	0.473756	0.49275	3.30962	0.445	0.459603	75426	2.18504	0.178501	0.174297	1.03348	0.158648	0.181227	1	0.1256	0.143768	1.34165	0.173119	0.197109	1.52984	0.161681	0.185708	1.91961	0.15797	0.175409	1.63426	0.182463	0.173376	1.8724	0.169868	0.182741
NCU02152	2.03444	0.066599	0.0735665	2.05911	0.064409	0.059075	1.26813	0.051061	0.0575884	1.49325	0.0566807	0.0643827	1.14746	0.0494085	0.0531435	1.14981	0.0530849	0.0548993	1.14179	0.0499428	0.0453674	1	0.0520154	0.0530819	132485	2.1407	0.11408	0.133139	1.18016	0.117787	0.118477	1.79476	0.105216	0.113721	1	0.101981	0.110975	1.29149	0.0971711	0.104332	1.30273	0.0909761	0.0982988	1.18967	0.0996019	0.106054	1.11594	0.0836026	0.102808
NCU01999	1.3196	0.0740687	0.0742485	1.34034	0.0751001	0.0791516	1.14866	0.067798	0.0797272	1	0.0678563	0.0634935	1.13264	0.0628286	0.068362	1.20629	0.0681326	0.0677161	1.91379	0.080107	0.0735214	2.14724	0.077173	0.0987942	125408	1.63939	0.0805977	0.0843576	1	0.0799277	0.0863555	1.38592	0.0782309	0.0800376	1.16083	0.0840217	0.0900715	1.35879	0.0837008	0.0835412	1.67504	0.0736471	0.0909701	2.00952	0.0922549	0.0926759	2.0469	0.10572	0.0956037
NCU00688	2.52435	0.462858	0.565044	2.19196	0.404527	0.473101	1.84219	0.371629	0.434368	1.17705	0.321246	0.388468	1	0.278749	0.328828	1.30904	0.307331	0.424491	3.15058	0.509587	0.540252	3.76034	0.548052	0.578486	54545	1.08862	0.183288	0.194183	1	0.204469	0.227873	2.08845	0.24154	0.273869	1.61812	0.248493	0.291197	1.58629	0.227207	0.240852	2.31642	0.224162	0.283219	2.73164	0.274271	0.275838	3.40976	0.284308	0.303561
NCU02149	2.18357	0.123476	0.147404	3.0989	0.150222	0.148736	1.66029	0.130941	0.117883	1.18483	0.106273	0.102959	1.39668	0.102263	0.108315	1.03858	0.0835664	0.0970668	1.24075	0.093969	0.103681	1	0.0876481	0.0935259	70442	1.53173	0.0808137	0.094164	1.78052	0.117003	0.116726	1.10459	0.0698117	0.0782586	1.39151	0.0933465	0.103877	1.01947	0.0778968	0.0801777	1	0.0710881	0.0689075	1.1251	0.0803578	0.0770898	1.00833	0.0768802	0.0769569
NCU11538	1.76635	0.226866	0.282058	1.99013	0.291925	0.289596	1.82911	0.291398	0.304299	1	0.177487	0.230627	1.38718	0.242698	0.224145	1.29605	0.225079	0.226406	4.0799	0.351259	0.337117	6.11943	0.400654	0.444727	133943	1.2514	0.0764638	0.0863597	1.47044	0.103555	0.105172	1.12828	0.0859172	0.0710416	1.17443	0.0888678	0.0963079	1.06291	0.0766183	0.0818329	1.37721	0.0722291	0.0881257	1.09778	0.0778059	0.0750541	1	0.082361	0.0782689
NCU01967	1.53818	0.0899724	0.0972757	1.35721	0.0883716	0.0929911	1.35121	0.091385	0.0968675	1.13836	0.0883388	0.0831714	1.26367	0.076884	0.0916131	1	0.0789566	0.079685	2.44399	0.100583	0.116326	3.24618	0.12043	0.129992	149495	2.86234	0.112272	0.108441	2.02073	0.133082	0.110015	1	0.0711376	0.0769576	1.75749	0.111301	0.110849	1.4968	0.0916805	0.0992416	1.86642	0.0930525	0.0964982	2.20961	0.11444	0.11235	2.34956	0.0989531	0.113372
NCU00657	1.63701	0.145197	0.139608	2.42036	0.157243	0.171699	1.83567	0.144981	0.160843	1	0.113065	0.129291	1.27421	0.125265	0.128973	1.36092	0.120948	0.139913	1.27929	0.116484	0.138218	1.16629	0.127396	0.121996	51737	1.70938	0.124766	0.113524	1.40389	0.141659	0.139338	1	0.0904985	0.0941797	1.24086	0.12633	0.125873	1.10157	0.101223	0.0965976	1.20251	0.0948729	0.0965385	1.40109	0.10121	0.116103	1.60853	0.121507	0.121129
NCU04083	1.07345	0.178799	0.202529	1.30021	0.190349	0.211548	1	0.185191	0.192695	1.36499	0.210885	0.21498	1.39339	0.181103	0.205426	1.59235	0.192837	0.251895	2.01232	0.248303	0.262804	2.32839	0.238241	0.273009	124657	1	0.151965	0.178443	2.0801	0.261973	0.306886	1.47832	0.181526	0.210111	1.37499	0.214013	0.250003	2.72473	0.275317	0.302875	3.1216	0.254524	0.273032	3.81307	0.30981	0.306383	3.09454	0.284043	0.290903
NCU04825	1.50794	0.687626	0.835813	1.4417	0.563522	0.722964	1.57616	0.603801	0.831496	2.16738	0.788178	0.882238	1.23949	0.557688	0.674214	1	0.476411	0.641401	3.29135	0.906675	1.02447	2.17642	0.793633	0.886696	124466	1.2335	0.277944	0.326717	2.22708	0.500573	0.537547	1	0.27501	0.337265	1.20555	0.338481	0.422657	1.61548	0.384008	0.396464	1.57989	0.320971	0.363168	2.68989	0.436729	0.53313	2.34709	0.424093	0.496295
NCU05564	1	0.0304704	0.0334466	1.05206	0.0283543	0.0303708	1.05525	0.0319744	0.0300581	1.34966	0.0377057	0.0337902	1.07659	0.0288293	0.0289143	1.05052	0.0314889	0.0297762	1.09891	0.0311248	0.0288946	1.45716	0.0353614	0.0397137	131858	1.0685	0.0258184	0.0262632	1	0.0351229	0.0319424	1.09816	0.0277632	0.0255272	1.104	0.0288251	0.0358142	1.16415	0.0297445	0.0269845	1.12451	0.0252088	0.0232149	1.13724	0.0286446	0.0293949	1.08691	0.0300334	0.0274055
NCU05547	1.6451	0.119651	0.128802	1.67604	0.106248	0.11537	1.32352	0.100447	0.107105	1.42604	0.110188	0.124428	1.02363	0.0898761	0.089556	1	0.0884723	0.09742	1.74433	0.118948	0.119531	2.06298	0.126396	0.129303	148668	1.74769	0.0873026	0.0901264	1.82535	0.105903	0.11305	1.08236	0.0646974	0.0700219	1.64263	0.0938368	0.105442	1	0.0764591	0.0725108	1.15526	0.0695544	0.0772723	1.37835	0.0696449	0.0796113	1.52046	0.0834201	0.0903233
NCU05559	1.21634	0.0500801	0.0562082	1.45362	0.0509169	0.0595595	1.45892	0.0590781	0.0625097	1.1395	0.051322	0.0526789	1.28725	0.0516769	0.0525039	1.2322	0.0527247	0.059938	1.04582	0.0480007	0.0469934	1	0.0457278	0.0462873	131861	2.26489	0.0927492	0.0879805	1.2216	0.0800324	0.089708	1	0.0593391	0.0629782	1.59777	0.0847924	0.0949515	1.49837	0.0714573	0.0824888	1.50172	0.0701066	0.0716392	1.4157	0.0685991	0.0756424	1.64589	0.0827255	0.0846829
NCU09825	1.90406	0.136544	0.157257	2.35267	0.151147	0.16905	2.24375	0.15612	0.159414	1	0.114778	0.114801	2.01025	0.143525	0.147939	1.87769	0.139408	0.159613	2.83009	0.145964	0.162487	4.66246	0.220632	0.195312	77663	1.65956	0.0798681	0.11286	1.3736	0.112929	0.117972	1	0.0769587	0.0811961	1.43805	0.118501	0.11559	1.57091	0.0969294	0.11078	1.30048	0.0802033	0.0812446	1.72863	0.101099	0.0997754	1.86141	0.0967559	0.110767
NCU04043	1.41238	0.109332	0.105927	1.44665	0.10599	0.115902	1.0841	0.101951	0.0954142	1.04188	0.0995406	0.104366	1	0.0860203	0.0993178	1.04738	0.0971503	0.0980439	1.04893	0.0887792	0.093714	1.01402	0.0975575	0.0951309	124699	1.55987	0.0870308	0.0884309	1.30472	0.105702	0.102735	1.00999	0.0751846	0.0780636	1.3358	0.0967547	0.109861	1.64078	0.0971186	0.108165	1	0.0650578	0.0759804	1.34898	0.0882917	0.093002	1.00507	0.0835379	0.0875318
NCU00563	1.32735	0.225137	0.241926	1.17727	0.190196	0.2158	2.2077	0.270032	0.292185	1	0.183477	0.202501	2.20769	0.279191	0.280033	4.26889	0.39383	0.327706	10.4136	0.447498	0.538876	11.9286	0.552019	0.508459	143304	1	0.14022	0.161575	1.76721	0.240877	0.265586	1.26049	0.159982	0.176863	1.43329	0.210637	0.230896	2.40609	0.226713	0.253987	2.3427	0.214938	0.227133	4.49228	0.303538	0.338273	2.67377	0.21204	0.280706
NCU06999	1.03027	0.0355055	0.0408259	1.18288	0.0383676	0.0333671	1.19001	0.0348179	0.0401934	1	0.0373618	0.0360052	1.22824	0.0365736	0.039759	1.39454	0.0379412	0.0399946	1.09247	0.0318203	0.0336495	1.06436	0.0379958	0.0362221	80128	1.76966	0.0312263	0.0387699	1.04963	0.0374775	0.0387854	1.28951	0.0300022	0.0353604	1.10011	0.0328357	0.0363495	1	0.0315165	0.0309322	1.27972	0.0316813	0.0314	1.21355	0.0325713	0.0307043	1.4288	0.0375065	0.0342061
NCU08288	1.43708	0.0684844	0.0766645	1.19932	0.0647575	0.062968	1	0.0542556	0.0655949	1.77439	0.0760262	0.0819364	1.27822	0.0648251	0.0706599	1.28825	0.0709978	0.071504	2.01851	0.0903901	0.083656	2.65597	0.0918869	0.100603	128591	1	0.0676859	0.0772472	1.4175	0.112079	0.115339	2.26795	0.104931	0.111992	1.26635	0.0948877	0.0995711	2.46202	0.117003	0.114099	1.72406	0.0902062	0.0990397	2.01173	0.0982947	0.106382	1.5885	0.098416	0.100092
NCU05240	1.54179	0.0687847	0.0640525	1.66145	0.0595613	0.0579771	1.19738	0.0542612	0.0555196	1.14637	0.0513788	0.0609661	1.16608	0.0503493	0.0557456	1.22007	0.0562331	0.0492241	1.10529	0.0523933	0.0547711	1	0.0523587	0.0497181	116711	1.46071	0.0463304	0.0425692	1.44661	0.0582992	0.0590335	1.53444	0.0502113	0.0502191	1.24819	0.0530132	0.0585319	1	0.0416058	0.0462334	1.26638	0.044758	0.0399946	1.06856	0.045336	0.0453838	1.23492	0.0492541	0.047236
NCU00519	1.60338	0.0757781	0.0669617	1.64649	0.070081	0.0669055	1.86255	0.0634051	0.0729922	1.13187	0.0561972	0.0570455	1.01538	0.0514981	0.0594584	1	0.0503699	0.0555891	1.16013	0.0494004	0.0584064	1.11334	0.0539317	0.0661577	133863	1.05935	0.0615335	0.0543589	1.63778	0.0797792	0.0992137	1.11111	0.060187	0.0622534	1.8031	0.0848478	0.0852036	1.22358	0.0641101	0.0635285	1.04401	0.0564811	0.0540254	1.26567	0.062927	0.0721492	1	0.0650235	0.0641119
NCU06362	1.13336	0.0626994	0.0664786	1.27576	0.0647209	0.0645303	1.73234	0.0826943	0.0757904	1	0.0618043	0.0593615	1.18265	0.0599519	0.0638332	1.13989	0.0645015	0.057598	1.62482	0.0754089	0.0694306	2.105	0.0883341	0.0946704	121054	2.51895	0.0801784	0.0888774	1.97935	0.0887301	0.0836217	1.47072	0.0613842	0.0702503	1.69272	0.0856443	0.0836556	1.11641	0.0675397	0.0666543	1.02896	0.0530812	0.0531664	1	0.0626111	0.0609319	1.00131	0.0601078	0.0674774
NCU05804	2.47129	0.0272405	0.0295175	1.60823	0.0206136	0.0211327	2.96107	0.0292656	0.0311311	3.58863	0.0302604	0.0321668	1.57858	0.019583	0.0184604	1.32923	0.0166004	0.0218116	1.14323	0.0192568	0.0160906	1	0.0200279	0.0183753	95875	1.45982	0.0156135	0.0190957	1.84174	0.0254537	0.0239464	2.16325	0.0223868	0.0205501	1.95574	0.0252563	0.0277452	2.46644	0.0231627	0.0223355	1	0.0144484	0.0145973	2.07457	0.0260609	0.0202794	1.04148	0.016731	0.0159727
NCU05817	1.94728	0.197093	0.206868	1.38507	0.168266	0.155748	1.51115	0.169535	0.183241	1	0.138141	0.171148	1.24943	0.151352	0.164411	1.51272	0.179917	0.185409	1.61156	0.173115	0.163053	1.87638	0.190899	0.218744	148323	1.144	0.113915	0.121808	1.43783	0.170207	0.183649	1.3318	0.136995	0.142573	1.32567	0.16376	0.151749	1.10376	0.13261	0.139714	1	0.106974	0.117321	1.67904	0.139813	0.166513	1.15062	0.126431	0.135182
NCU03997	1.97577	0.147755	0.153521	1.68609	0.127591	0.127369	1.92857	0.153068	0.14574	1	0.105703	0.114473	1.21301	0.118643	0.113208	1.05662	0.111347	0.113515	1.06096	0.100473	0.106366	1.06879	0.113911	0.120439	49651	2.03276	0.232066	0.223512	2.77103	0.34739	0.298893	1.49471	0.1903	0.224724	2.02674	0.278808	0.3274	1.5811	0.187006	0.227828	1	0.154728	0.19223	1.69338	0.206765	0.252233	1.67712	0.198909	0.22771
NCU04609	1.56175	0.0765086	0.0735035	1.65271	0.0720538	0.0706035	1.45024	0.0722288	0.0714267	1	0.0600929	0.0597657	1.3407	0.0696638	0.0649826	1.34839	0.063821	0.0693408	1.23324	0.0726426	0.0621576	1.01768	0.0608057	0.0658342	120372	1.1405	0.0730035	0.0666975	1.09978	0.0873641	0.0871822	1.13142	0.0663053	0.0714467	1	0.0698808	0.0829386	1.17421	0.0744489	0.069	1.27854	0.0643667	0.0684747	1.27598	0.0713578	0.0787948	1.21603	0.0737528	0.074747
NCU07283	1.29453	0.0670037	0.0763581	1.23634	0.0603062	0.0658688	1.19353	0.0600095	0.0633178	1.79936	0.0823485	0.0758603	1.07939	0.0560064	0.0568454	1.11576	0.0571543	0.0583119	1	0.0546755	0.0568428	1.00892	0.0536165	0.0642309	61299	1.89313	0.0790945	0.0853205	1	0.070779	0.0859901	1.10756	0.0668149	0.0686056	1.37266	0.0882722	0.0916868	1.46426	0.0814548	0.0814047	1.4165	0.0717387	0.076138	1.76075	0.0784958	0.083415	1.41923	0.0709977	0.078232
NCU02304	1.46184	0.200422	0.236059	2.09861	0.210483	0.243604	1.47534	0.208222	0.20257	1	0.152207	0.19245	1.1479	0.161467	0.174198	1.27848	0.181566	0.212228	2.14908	0.229581	0.216918	2.40852	0.257979	0.274487	67492	2.23222	0.171882	0.19362	2.28581	0.227937	0.229511	1.06191	0.1271	0.127398	1.46024	0.175558	0.19477	1.52047	0.159069	0.163823	1	0.118677	0.128643	1.34284	0.138634	0.16198	1.07047	0.129266	0.152849
NCU05959	1.85452	0.0770065	0.0730772	2.09906	0.0752242	0.0783091	1.71722	0.0670136	0.0756953	1	0.0559303	0.0578815	1.49381	0.0669416	0.0622288	1.39951	0.0618897	0.0722273	1.28979	0.0588792	0.0596409	1.00437	0.0541929	0.0592083	118297	1.93747	0.0482379	0.042635	1.93584	0.0547339	0.0544227	1.15731	0.0396892	0.0368325	1.18739	0.0492602	0.040904	1.05463	0.0357006	0.0396482	1.00825	0.0307444	0.0307462	1	0.0372703	0.0338676	1.00679	0.038416	0.034513
NCU02315	1.1487	0.0953747	0.0933456	1.78132	0.10579	0.113488	1.5125	0.106544	0.110266	1	0.0873681	0.0914513	1.31418	0.0958026	0.0969139	1.50652	0.102677	0.111306	2.27932	0.107234	0.112814	2.4863	0.144314	0.119037	86162	1.99218	0.0957293	0.09613	1.30077	0.0961865	0.103514	1.19729	0.0772939	0.0827388	1.11805	0.0807275	0.103561	1	0.0792642	0.0782774	1.4579	0.0857553	0.083646	1.4896	0.0914414	0.0934796	1.62862	0.0910141	0.103192
NCU02310	1.01249	0.072319	0.0734285	1	0.0728295	0.0755973	1.3843	0.0825658	0.0816588	1.16316	0.0842525	0.0862346	1.02612	0.0680551	0.0751751	1.07563	0.0680013	0.0753553	2.87349	0.103768	0.122211	3.90107	0.120583	0.128859	124025	1.21567	0.0962765	0.0979634	1.20113	0.116072	0.134609	1	0.0861705	0.0982829	1.15407	0.120947	0.125898	1.17777	0.110039	0.115126	1.45932	0.10761	0.109961	1.81236	0.115137	0.129033	1.71575	0.118247	0.126616
NCU00614	1	0.043926	0.048803	1.25894	0.0417589	0.0459436	1.31796	0.0460036	0.0464348	1.06873	0.0512242	0.0439115	1.10654	0.041918	0.0467541	1.16254	0.0474935	0.0405036	1.27206	0.042592	0.0444629	1.43623	0.055763	0.0463217	93026	1	0.039437	0.0401205	1.19131	0.0456661	0.0474892	1.03911	0.0339652	0.0412259	1.30709	0.0490695	0.052202	1.29812	0.0460942	0.0421171	1.29677	0.0403028	0.0491137	1.33957	0.0456379	0.0486798	1.31751	0.0471955	0.0460532
NCU07483	1.29166	0.0950829	0.0992268	1.13605	0.0796084	0.0971882	1.13544	0.0808487	0.0940879	1.1528	0.0916902	0.0826213	1	0.0746648	0.0895571	1.01698	0.0826626	0.0901497	1.65624	0.110796	0.0958849	2.20578	0.106315	0.125725	125152	2.25033	0.101743	0.0915135	1.45173	0.0955909	0.092049	1.35596	0.0686815	0.067274	1.35244	0.0867848	0.0890595	1	0.0701106	0.0752514	1.22859	0.0671695	0.0646274	1.38698	0.074621	0.0752324	1.54858	0.0790523	0.0816449
NCU08637	1.00073	0.0718922	0.074958	1.1717	0.0705305	0.0727454	1.2165	0.0838066	0.0801536	2.19346	0.0993726	0.0992864	1.42968	0.0876112	0.0766001	1.37231	0.0804265	0.0711392	1.2057	0.0772803	0.0752858	1	0.0712903	0.0720742	151034	1.67186	0.0653868	0.0774552	1.12448	0.0686325	0.0725821	1.07968	0.0576683	0.0596613	1	0.0652176	0.0667606	1.0479	0.0575624	0.0723089	1.39206	0.0583727	0.0664361	1.22505	0.0639874	0.0649564	1.37252	0.0679331	0.0684939
NCU08633	1.28297	0.0855769	0.10213	1.06123	0.069653	0.0833018	1.72624	0.101319	0.107357	1.85043	0.104873	0.0977714	1.25419	0.0856188	0.0860106	1.4831	0.0907686	0.100087	1	0.0735619	0.0728173	1.06224	0.077018	0.0944016	127028	1.54534	0.0932232	0.0835904	1.18404	0.0959668	0.0953106	1.74331	0.0852376	0.0921869	1.08556	0.0784704	0.0904359	1.02795	0.0804459	0.0748046	1.2748	0.0788306	0.074424	1	0.0764268	0.0832129	1.14695	0.0764216	0.0816583
NCU03126	1.27566	0.0329736	0.0354733	1.87931	0.0364222	0.0364582	2.25914	0.0402347	0.0443211	1	0.0323309	0.0341902	1.63009	0.0345019	0.0359841	1.39787	0.0360309	0.0369024	1.28283	0.0301542	0.0363721	1.21531	0.0325151	0.0335176	150185	2.25971	0.0438245	0.0403857	1.86141	0.0458083	0.0431795	1.34467	0.0287163	0.0324231	1.85557	0.0399324	0.0435889	1	0.0291077	0.0332565	1.21762	0.0282393	0.0298262	1.03476	0.0239662	0.0267784	1.36155	0.0339769	0.0315715
NCU00926	1.58695	0.226569	0.222302	1.44099	0.187367	0.216672	1.46456	0.176963	0.230975	1.43533	0.187632	0.217406	1.52679	0.195411	0.18916	1.7704	0.177772	0.225615	1.44051	0.183383	0.199304	1	0.154133	0.202631	105153	1	0.111534	0.125083	1.39662	0.165705	0.175574	1.88612	0.158793	0.172928	1.35287	0.168999	0.159526	1.96891	0.171176	0.175793	1.71425	0.142955	0.155954	1.88843	0.160834	0.164138	1.9041	0.177618	0.175391
NCU02615	1.12846	0.044258	0.0500161	1.33287	0.0459697	0.0417222	1.1703	0.0440813	0.0398741	1.03034	0.0358423	0.0440512	1.10632	0.0411092	0.0438376	1.11414	0.0448803	0.038245	1.08836	0.0451267	0.0453968	1	0.0472749	0.0473595	91976	1.50599	0.0494045	0.0524927	1.31908	0.0601452	0.0625728	1	0.0396761	0.0504965	1.15613	0.0529285	0.0564359	1.14861	0.0520495	0.0494549	1.19843	0.0407664	0.0475224	1.23362	0.0508941	0.0551704	1.38152	0.053674	0.0525718
NCU09482	1.13418	0.0528369	0.0494883	1	0.038636	0.0474583	1.35932	0.0498077	0.0459371	1.74602	0.05439	0.0730556	1.07339	0.0429447	0.0508161	1.27217	0.0550346	0.0574347	1.0681	0.0425458	0.058192	1.18695	0.0486684	0.0462862	130129	2.34912	0.0683901	0.0689362	1.19475	0.0692336	0.0763368	1.53243	0.0606179	0.0571188	1.2695	0.0659748	0.0703846	1	0.0544362	0.0551588	1.66836	0.0572401	0.0558626	1.19408	0.049406	0.0546361	1.43481	0.0593309	0.0583495
NCU03137	1.15421	0.0471552	0.0514809	1.4446	0.060375	0.0536145	1.12873	0.0554752	0.0531629	1	0.0465147	0.0440489	2.21331	0.0644141	0.064675	2.24509	0.0649366	0.0693657	1.97483	0.0658171	0.0581478	1.37894	0.0599816	0.059315	133281	1	0.0337826	0.0357399	1.03454	0.0425085	0.045953	2.51592	0.0508123	0.0485156	1.08942	0.0376817	0.044931	1.12777	0.0384275	0.0447463	1.4649	0.0399109	0.0423664	1.05878	0.0361707	0.0353939	1.33569	0.0409056	0.0470084
NCU10789	1.15368	0.0615221	0.0604296	1.43999	0.0568553	0.0585536	1.32139	0.0585121	0.0640006	1	0.0527125	0.0597046	1.2448	0.0540562	0.0521118	1.20713	0.0540392	0.0543659	1.95357	0.0692969	0.0628671	2.66859	0.0719259	0.0839333	126483	1	0.0583961	0.0540956	1.17675	0.0794642	0.0741661	1.1558	0.0535741	0.0555034	1.18982	0.0687956	0.0755496	1.2841	0.0640589	0.0629417	1.39175	0.0628155	0.0599737	1.9005	0.0723835	0.0747038	1.80106	0.0739679	0.0834239
NCU03115	1.25072	0.0945704	0.101863	1.22296	0.0910061	0.0893297	1.35239	0.0989432	0.0982149	1.50172	0.10728	0.103076	1	0.0830096	0.0871894	1.03123	0.0843775	0.0958851	1.62674	0.094067	0.104262	2.57336	0.12317	0.129105	91301	2.45406	0.144341	0.158891	1	0.115459	0.13478	1.35812	0.112357	0.129824	1.32347	0.107343	0.142361	1.58602	0.131737	0.136295	1.18227	0.097391	0.107738	1.78375	0.123577	0.141016	1.1915	0.112561	0.110236
NCU02598	1.71552	0.148917	0.1705	1.97649	0.158471	0.155275	2.39046	0.16113	0.172989	3.63508	0.230741	0.226376	1	0.115811	0.12416	1.05937	0.110046	0.1156	1.39894	0.129177	0.145922	1.57089	0.147566	0.140763	96978	1.49742	0.138462	0.136672	1.84528	0.178728	0.192008	1.1008	0.122007	0.131903	1.43867	0.150608	0.168279	1.1986	0.137359	0.137453	1.07723	0.113124	0.115274	1.17951	0.127178	0.136916	1	0.114081	0.123654
NCU01717	2.37384	0.626925	0.782947	1.2811	0.410699	0.519974	1	0.378302	0.498093	1.06391	0.393571	0.566739	15.312	1.56152	1.5135	22.4065	1.78273	2.15951	50.179	2.74208	2.50038	66.7459	2.6964	2.55284	44171	1	0.252195	0.308641	6.37739	0.886738	0.984275	6.86155	0.699981	0.805517	6.58812	0.773232	0.985625	21.3504	1.30867	1.34972	15.9407	0.986236	1.12134	17.9667	1.09182	1.22996	15.9999	1.08136	1.15257
NCU02236	1.26878	0.083818	0.10225	1.5038	0.0954479	0.0966219	1.37179	0.0978576	0.0992229	1.18952	0.0936168	0.0921807	1	0.0805756	0.0727643	1.08855	0.0723301	0.0923144	1.03655	0.0771783	0.0816317	1.14241	0.0816904	0.095805	148180	3.35783	0.178798	0.184026	1.21085	0.151721	0.154817	2.00217	0.143966	0.151105	1.42011	0.155491	0.162501	1	0.109408	0.129188	1.28697	0.114163	0.122253	1.16782	0.131323	0.120977	1.49313	0.129499	0.140388
NCU02237	1.54713	0.145723	0.119038	1	0.102499	0.110795	1.40214	0.121793	0.125317	1.20019	0.105543	0.124429	1.03619	0.101074	0.110364	1.37901	0.117685	0.116939	1.53448	0.122247	0.129236	1.79931	0.130705	0.146472	148179	2.33511	0.170303	0.16548	1.77858	0.168682	0.173751	1	0.115795	0.124245	1.27508	0.153509	0.150399	1.33029	0.138665	0.142417	1.42538	0.12931	0.130514	1.34766	0.13885	0.139552	1.67379	0.153186	0.146082
NCU03083	1.09101	0.0422848	0.0442613	1.98264	0.0466792	0.0470054	1.62815	0.0481346	0.0451884	1	0.0385731	0.0388246	1.26729	0.0379377	0.04581	1.83415	0.0501918	0.0506562	1.68665	0.043473	0.0466904	1.73234	0.0529092	0.0490406	126197	1.90602	0.0543952	0.0572159	1.44945	0.0611242	0.063272	1	0.0488422	0.0431723	1.38762	0.0623791	0.0675898	1.17675	0.0510701	0.0540476	1.29779	0.0483434	0.0524609	1.16996	0.0491673	0.0485969	1.39544	0.0545661	0.0540134
NCU08600	1.127	0.0510441	0.0554137	1	0.0446053	0.051613	1.2209	0.0507947	0.0451394	2.23851	0.067683	0.0678266	1.02453	0.0459459	0.0453387	1.09422	0.0477507	0.0487252	1.46619	0.0483411	0.0538459	2.30243	0.0658867	0.0723846	93392	1.64598	0.0575219	0.0774364	1	0.0620573	0.0694159	5.25322	0.103049	0.117613	1.27191	0.0744852	0.0746762	1.22952	0.0608802	0.0682802	1.36865	0.0654351	0.0651121	1.37957	0.0662356	0.0681343	1.40517	0.0699778	0.0739183
NCU04423	1.15442	0.0786956	0.0834026	1.13983	0.0733282	0.0713228	1	0.0702483	0.0769119	1.3843	0.0870046	0.0956442	1.11235	0.075251	0.0741991	1.37619	0.0842772	0.0898181	1.88724	0.0912545	0.091532	2.48048	0.0960309	0.10482	145403	1.61922	0.0875939	0.0871161	1.07047	0.0924827	0.0932557	1	0.0695189	0.0609254	1.1311	0.0845805	0.0872055	1.04147	0.0740124	0.0789186	1.32008	0.0726876	0.0832277	1.26546	0.0792949	0.0762927	1.46094	0.0905048	0.0986684
NCU03094	2.01061	0.18092	0.222953	1.65997	0.166368	0.185378	2.6668	0.195883	0.232581	1.79578	0.182048	0.203049	1.92423	0.171926	0.189561	1.41217	0.162602	0.179993	1	0.132771	0.135567	1.10983	0.147803	0.155613	51840	2.26835	0.168161	0.17442	1	0.131605	0.158737	1.78826	0.160815	0.158337	1.88382	0.188864	0.182521	1.74331	0.15679	0.165365	1.52565	0.129849	0.140734	1.48608	0.148827	0.159731	1.48975	0.153271	0.139757
NCU03091	1.47051	0.0413635	0.047705	1.32442	0.0382393	0.041812	1.75417	0.0429707	0.0505443	4.01679	0.0615501	0.0574717	1.46368	0.0418802	0.0384809	1.46518	0.0420094	0.0439993	1.18269	0.0386213	0.0394336	1	0.0356425	0.0376722	150216	1	0.0339835	0.0353125	1.10652	0.0466828	0.04873	1.1323	0.0378933	0.0391298	1.43459	0.0465633	0.055541	1.5031	0.0433827	0.0443643	1.46993	0.0390337	0.0431426	1.37835	0.0462816	0.0446051	1.61869	0.0502066	0.0503838
NCU02631	1.69736	0.371301	0.428218	2.31014	0.419012	0.448673	1.96931	0.361239	0.432211	1.52737	0.355697	0.429636	1.70674	0.340086	0.390954	1.34023	0.315473	0.384147	1.48068	0.319274	0.371992	1	0.276484	0.325192	91937	1.62196	0.165835	0.165095	1.82896	0.211709	0.215814	1.49959	0.158827	0.166759	1	0.149036	0.175454	1.17683	0.156523	0.15989	1.05251	0.114573	0.130469	1.19417	0.150729	0.171945	1.22063	0.151344	0.159158
NCU02705	1.57279	0.170414	0.183696	1.97676	0.166508	0.211785	2.29754	0.191692	0.225408	1.20754	0.150425	0.162291	1	0.129809	0.142193	1.21927	0.130474	0.160476	1.32741	0.147635	0.15587	1.63676	0.170373	0.194755	126363	4.32189	0.231269	0.234432	2.13695	0.225346	0.220178	1.37167	0.138047	0.142965	1.49973	0.174898	0.182403	1	0.131458	0.137884	1.14317	0.121962	0.14021	1.07987	0.132935	0.139163	1.10971	0.126677	0.144707
NCU03096	1.14346	0.101811	0.11495	1.02915	0.10192	0.100495	1.01432	0.0942268	0.104219	1.01082	0.0973395	0.106403	1.10149	0.0981012	0.107877	1	0.10122	0.105254	1.5185	0.106179	0.13435	2.21694	0.127415	0.160485	133316	1.07403	0.114244	0.126416	1.42253	0.165496	0.180023	1.12129	0.117544	0.132492	1.25752	0.145031	0.158593	1.26104	0.141387	0.146027	1.14408	0.12238	0.115603	1.02799	0.125227	0.12979	1	0.121635	0.124494
NCU09381	2.38627	0.119971	0.12559	3.61974	0.149612	0.127951	2.01986	0.112359	0.11195	1.58105	0.0954861	0.0945158	2.10806	0.103894	0.111583	1.41511	0.0896466	0.0908809	1.58475	0.0885901	0.08719	1	0.0860288	0.0802935	72951	2.06514	0.0730927	0.0850146	1.94091	0.0904032	0.0970157	1	0.0541638	0.0625874	1.8202	0.0978774	0.108269	1.56023	0.0802551	0.0766283	1.34929	0.0671244	0.0665961	1.808	0.0791004	0.0939511	1.46001	0.070384	0.0772885
NCU02681	1.6971	0.0763504	0.077756	2.27371	0.0930017	0.0889043	1.62661	0.0731687	0.0831351	1.38971	0.0766702	0.0779401	1.23862	0.0647452	0.0676546	1	0.0582411	0.062282	2.11145	0.0850271	0.08955	2.80679	0.105401	0.113673	91842	1	0.0444206	0.0467218	1.3535	0.0669019	0.0676506	1.16476	0.042608	0.0495867	1.4214	0.0635092	0.0746988	1.19164	0.052978	0.0539343	1.01618	0.0417504	0.0450086	1.55833	0.0585755	0.0495385	1.36912	0.0518968	0.0578538
NCU09222	1.58469	0.0754145	0.0754992	1.48902	0.0723279	0.0740791	1.30033	0.0608573	0.0709522	1.26896	0.0653621	0.0671068	1.06491	0.0623467	0.0564664	1.00084	0.0632013	0.0612496	1	0.0598418	0.056847	1.04776	0.0635636	0.0656782	90510	1	0.0392293	0.0437746	1.39663	0.0625116	0.0640683	1.27639	0.0429657	0.0460373	1.40447	0.0504702	0.0580759	1.40177	0.0556038	0.0497834	1.04664	0.0399977	0.0371445	1.43897	0.0458342	0.0527658	1.25371	0.0499382	0.0397371
NCU02765	2.82949	0.0937488	0.0990256	1	0.0527761	0.0548704	3.59912	0.106398	0.106824	2.64429	0.092118	0.0944921	1.9103	0.0712681	0.076226	3.40813	0.101429	0.0904723	4.89946	0.0970498	0.123763	4.57105	0.10754	0.114845	119291	1.98854	0.0435632	0.0453911	1.15931	0.0450264	0.0446924	1	0.0338721	0.0356367	1.50661	0.0515384	0.0466479	1.97299	0.0497557	0.0465009	1.5198	0.0371316	0.0409455	2.59931	0.0548839	0.0544679	2.08109	0.0489493	0.0504016
NCU09112	1	0.0500809	0.0472836	1.12939	0.0496827	0.0450002	1.15712	0.0453497	0.0443823	1.16986	0.0493965	0.0479929	1.05999	0.0426611	0.0463515	1.13062	0.0460139	0.0544119	1.28314	0.0502158	0.0494342	1.43941	0.0549142	0.0521195	72118	1.48615	0.0544158	0.0673695	1	0.0678014	0.0673111	6.00074	0.09839	0.110746	1.3822	0.0725098	0.0731082	1.29793	0.0607793	0.0624885	1.75296	0.0607072	0.0641563	1.44421	0.0562973	0.0663855	1.74997	0.0733468	0.0676395
NCU09899	1.58697	0.0750199	0.0729653	1.19325	0.0683455	0.0653804	1.00802	0.0624908	0.0660532	1.26509	0.0697346	0.0675824	1	0.0602628	0.05719	1.02837	0.0667691	0.0616937	1.58574	0.0656637	0.0643763	1.49298	0.0793469	0.0774539	91560	1.40703	0.0775975	0.088783	1	0.0830658	0.10026	1.81691	0.0867364	0.098873	1.29699	0.091678	0.0994489	1.19498	0.0825875	0.0822846	1.27132	0.0824169	0.0780344	1.50342	0.0881379	0.0973523	1.37156	0.0848781	0.0854264
NCU00956	2.38053	0.181082	0.175315	3.4157	0.183768	0.180719	2.82786	0.184678	0.191848	1.80168	0.139559	0.154772	1.33222	0.109973	0.134427	1.07494	0.112226	0.124413	1.19592	0.108105	0.11449	1	0.112345	0.108451	90219	4.55911	0.157143	0.19945	2.20758	0.157314	0.161435	1.13345	0.101025	0.0939421	1.66602	0.136175	0.153941	1.13172	0.10342	0.125759	1	0.0875893	0.0943516	1.63935	0.128556	0.121337	1.151	0.100529	0.119039
NCU02771	1.09056	0.0722069	0.072073	1.27977	0.068649	0.0793499	2.24312	0.0980717	0.097526	1.30414	0.0753718	0.0786213	1.13656	0.0664986	0.0664349	1.2619	0.0762152	0.0827117	1.0048	0.067706	0.0702511	1	0.0773459	0.068115	93266	1.18705	0.0640632	0.0756283	2.68564	0.137352	0.114965	1.10939	0.0723963	0.0658567	1.66615	0.0883715	0.100033	1.40591	0.0893391	0.0778666	1	0.0676184	0.066973	1.26515	0.0701333	0.0750581	1.11692	0.0745489	0.0757197
NCU02762	1.57686	0.0960524	0.0882024	2.37354	0.0922744	0.101184	1.55821	0.0882499	0.082419	1	0.066153	0.0653091	1.69968	0.0810116	0.0855021	2.14502	0.0825932	0.0918532	2.15272	0.0920882	0.0869983	2.23511	0.0979007	0.09196	126315	1.41635	0.0468911	0.0452614	1	0.0449175	0.0556936	1.11006	0.0385717	0.046535	1.01391	0.0520764	0.0490849	1.02526	0.0469965	0.0459021	1.30805	0.0454569	0.0523229	1.3569	0.0553429	0.0493631	1.26578	0.0496704	0.0466227
NCU09467	1.83093	0.121942	0.130564	1.09416	0.0874056	0.099211	1.42848	0.110671	0.130512	1	0.0914176	0.103894	1.37701	0.10221	0.114297	1.36066	0.108237	0.10825	1.35276	0.104261	0.10684	1.47827	0.105966	0.108525	110635	1.17352	0.136482	0.125342	1	0.154012	0.175495	1.89259	0.168453	0.179291	1.21337	0.160516	0.1704	1.54771	0.162312	0.188715	1.70345	0.158509	0.157791	1.81573	0.17025	0.190121	1.45643	0.169788	0.171861
NCU05593	1.47392	0.0952332	0.0912013	1.805	0.09938	0.10495	1.88948	0.0926955	0.100481	2.0637	0.106948	0.102794	1	0.0722687	0.0798387	1.2452	0.0728646	0.0861244	1.50821	0.0829255	0.0814031	2.37161	0.116865	0.114098	124549	1.38645	0.0826208	0.082211	1	0.0989139	0.0984672	1.26261	0.0840844	0.0915501	2.07746	0.127443	0.12833	1.43309	0.097582	0.0929843	1.28847	0.0755046	0.0829147	1.68893	0.105918	0.100692	1.58398	0.0954739	0.109519
NCU05992	1.67287	0.166321	0.170626	1.39039	0.129929	0.15027	1	0.116397	0.135137	1.23339	0.137967	0.150794	1.02234	0.115838	0.128017	1.52776	0.134082	0.155575	1.6104	0.146128	0.15533	1.64344	0.159908	0.16289	88222	1	0.0944983	0.108778	1.38319	0.144912	0.146746	1.07048	0.100077	0.0976132	1.25341	0.127675	0.142709	1.35909	0.114745	0.140069	1.35452	0.112901	0.118635	1.43398	0.11426	0.111536	1.72937	0.137928	0.131715
NCU06001	2.83165	0.0637145	0.0729116	2.10547	0.0626922	0.0588311	1.7755	0.0664387	0.0576319	2.14495	0.065315	0.0697845	2.38779	0.0601485	0.0616394	1.55385	0.0514464	0.0566744	1.06831	0.0424287	0.0439163	1	0.0443539	0.0494811	96190	1	0.0352898	0.0329078	1.90647	0.0536804	0.0585029	1.89004	0.0526467	0.052473	2.81299	0.0544808	0.0721429	3.84161	0.0835182	0.071394	4.74639	0.0539046	0.070929	2.89982	0.0638218	0.0492341	3.79885	0.0711426	0.0604065
NCU04772	1.59445	0.116966	0.11544	1.39777	0.0990757	0.102225	1.75048	0.10272	0.112043	1.11214	0.0964216	0.106879	1.54916	0.0977977	0.10334	1.53252	0.0965961	0.103609	1.16647	0.0956575	0.103725	1	0.0924568	0.0923087	124422	1.10264	0.0615709	0.0507203	1.02401	0.0657576	0.0795977	1.85677	0.0781242	0.0732975	1.38866	0.0716657	0.0788634	1.25034	0.07181	0.0588654	1.2227	0.0578016	0.0591539	1.10509	0.0649761	0.0540363	1	0.0563919	0.0566958
NCU09193	2.18511	0.077655	0.0836256	1.31464	0.0597552	0.0530662	2.05428	0.0746002	0.0689509	1	0.0542444	0.0537438	4.80122	0.1156	0.107022	6.41392	0.118801	0.112255	4.74826	0.118493	0.107099	4.04076	0.117569	0.105608	125873	1	0.0396357	0.0427091	1.3886	0.0611368	0.0562564	1.17606	0.0430439	0.0450429	1.61254	0.0525742	0.0568132	2.45391	0.0554178	0.0680739	2.55943	0.0581532	0.0607184	2.26988	0.0589664	0.0593478	2.14296	0.050719	0.0613056
NCU10232	1.27639	0.0514255	0.0579719	1.50702	0.044962	0.0453115	1.44689	0.0568867	0.0506791	1.00832	0.0506646	0.0520253	1.02057	0.041517	0.0424815	1	0.0462062	0.0447388	1.441	0.0480882	0.0568011	1.65618	0.0650995	0.0553213	141550	1.55735	0.0719942	0.0771407	1.38737	0.0849062	0.0858382	1	0.0564908	0.0614054	1.34473	0.07474	0.084271	1.6332	0.082583	0.0794721	1.63035	0.0692757	0.071105	1.72084	0.0709276	0.0869208	1.80985	0.0833034	0.0822087
NCU03058	1.01512	0.06722	0.0761385	1.27291	0.0676835	0.0776375	1.40551	0.0769639	0.0810284	1.0075	0.0644658	0.0773922	1.24702	0.0704685	0.0753423	1.27311	0.0791937	0.075555	1.03713	0.0687435	0.0688731	1	0.0709486	0.0769842	72741	2.43583	0.0992071	0.100715	1	0.0812924	0.0907473	1.72655	0.083909	0.0969622	1.20774	0.0839936	0.0898609	1.1894	0.0821564	0.0747202	1.40528	0.0693947	0.0810164	1.33842	0.0775945	0.081724	1.42109	0.0712969	0.0938258
NCU09100	1.36588	0.186073	0.16851	1.78054	0.173577	0.190649	1.58872	0.180846	0.192697	1	0.144471	0.143772	1.5004	0.174685	0.173658	1.29991	0.157436	0.172934	1.06943	0.133644	0.142455	1.11681	0.146073	0.162818	132452	2.35896	0.154431	0.16963	1.25365	0.151899	0.152534	1	0.0989858	0.117367	1.77905	0.15604	0.169257	1.17517	0.124529	0.126983	1.03922	0.0968039	0.119447	1.47019	0.142208	0.141752	1.26002	0.121485	0.135884
NCU02002	1.22961	0.129625	0.139066	1.2684	0.129323	0.139021	1.24482	0.1266	0.132246	1	0.120986	0.133406	1.08418	0.107623	0.130659	1.21665	0.123122	0.127361	1.25033	0.135179	0.138461	1.18738	0.126639	0.146355	89448	1.50237	0.149816	0.188547	1	0.172083	0.187441	2.47408	0.184541	0.18656	1.04294	0.161726	0.150401	1.13127	0.146289	0.159114	1.10122	0.125889	0.142582	1.16372	0.162352	0.157654	1.1698	0.154443	0.14891
NCU00558	2.4204	0.159627	0.153769	1.27174	0.112488	0.120634	1	0.102863	0.121981	1.48001	0.115719	0.133326	1.45453	0.114838	0.127749	2.92919	0.174927	0.181392	2.86626	0.16208	0.164329	2.26817	0.144585	0.167757	74201	1	0.0402382	0.0443911	2.98559	0.0888869	0.0957112	5.77547	0.0940558	0.0942457	4.54226	0.102383	0.105496	5.04421	0.0966496	0.10219	5.94321	0.0896874	0.0883064	5.43155	0.092944	0.102457	5.21565	0.0913219	0.105826
NCU00680	1.47314	0.0619046	0.0678989	2.1956	0.0634082	0.0595902	3.96102	0.0841384	0.0810143	4.89096	0.0860907	0.125502	1	0.0423413	0.0444713	1.20436	0.0481639	0.0541521	1.05398	0.0440302	0.0523451	1.3463	0.0559525	0.0542587	118571	1.45787	0.0501851	0.0482472	1.68008	0.0627938	0.070659	1	0.0353682	0.0531766	1.67289	0.0666747	0.0710394	1.00184	0.0477615	0.0494589	1.2315	0.0482866	0.0452341	1.02882	0.0466332	0.0441359	1.23949	0.0443141	0.0485439
NCU02162	2.04924	0.215396	0.203615	2.50586	0.209521	0.205548	2.11615	0.209364	0.20851	1.60266	0.186143	0.178917	1	0.135442	0.142806	1.46855	0.174577	0.17905	1.80564	0.180772	0.192838	2.65644	0.22913	0.232883	89091	1.53323	0.105912	0.108284	1.77765	0.147162	0.135401	1.03226	0.0888687	0.106522	1.10179	0.10947	0.120023	1.17897	0.110211	0.0969055	1	0.0814398	0.0862469	1.01689	0.0943811	0.093049	1.00876	0.0962748	0.0968455
NCU01917	2.10112	0.283383	0.299228	1.06034	0.189575	0.207185	1	0.181552	0.224116	2.11611	0.291348	0.304423	1.89196	0.238525	0.29326	3.35846	0.334905	0.318276	4.0966	0.350851	0.338976	4.33483	0.379819	0.372378	149534	1	0.222191	0.244691	1.41343	0.334825	0.45147	1.84748	0.33701	0.322884	3.54284	0.528564	0.529954	4.90699	0.591789	0.650373	3.97563	0.515526	0.509123	4.95668	0.505459	0.597728	4.31684	0.498578	0.54504
NCU01929	1.06591	0.0555582	0.0529581	1.51931	0.0489202	0.0570177	1.25409	0.0509684	0.0561931	1	0.0491966	0.0512702	1.03469	0.0527094	0.05023	1.16569	0.0443602	0.0507771	1.52103	0.0535835	0.054789	1.60036	0.0577681	0.058026	125468	2.13026	0.0457825	0.0418261	1.22502	0.0417332	0.0391264	1.91828	0.0406206	0.04168	1.0574	0.0415591	0.0326816	1	0.034351	0.0328868	1.02311	0.0270589	0.0316577	1.25754	0.0358691	0.0389861	1.13835	0.0358564	0.0340519
NCU01884	1.16661	0.182967	0.197147	1.6173	0.202849	0.223377	1.8176	0.225096	0.234841	1	0.168226	0.183	1.31372	0.186253	0.210953	1.62494	0.193464	0.220113	2.69308	0.268026	0.27813	2.98203	0.27401	0.288699	92403	2.67324	0.229576	0.223171	1.55719	0.246217	0.266478	2.12022	0.231223	0.212515	1.29382	0.200921	0.21	1	0.182723	0.179841	1.19485	0.148726	0.189842	1.24517	0.176283	0.213145	1.19256	0.17559	0.221126
NCU03993	1.15534	0.170452	0.162316	1.41798	0.150035	0.191372	1.13473	0.133501	0.166578	1	0.140476	0.141436	1.14533	0.139685	0.159861	1.03493	0.138403	0.152189	1.54824	0.145073	0.160768	1.31008	0.171123	0.161255	124738	1.40049	0.191428	0.202081	2.03041	0.258085	0.269414	2.26253	0.232971	0.25383	1.50295	0.21177	0.209617	1	0.166884	0.197786	1.16543	0.163715	0.158062	1.73728	0.204444	0.247237	1.24304	0.182867	0.245181
NCU05814	1.72322	0.115389	0.112546	1.60994	0.105313	0.103461	2.82631	0.144495	0.129634	1	0.0903201	0.0928639	4.13416	0.139484	0.153687	5.16389	0.175419	0.198139	4.68289	0.159954	0.170313	4.57939	0.193268	0.16601	124237	1	0.0386335	0.0372099	1.70358	0.0612515	0.0649614	1.67332	0.0448264	0.0474402	1.59893	0.0559365	0.0546164	2.27915	0.0559558	0.0564713	1.53386	0.0376633	0.0454414	2.03688	0.0585913	0.0570753	1.06725	0.0390476	0.0384079
NCU05813	1.60839	0.0718138	0.0738477	1.38341	0.0742266	0.0740072	2.2104	0.0918735	0.0855085	1.53017	0.0766364	0.0737782	1.02886	0.0658911	0.0661242	1.0655	0.0628363	0.0610602	1	0.0603059	0.0621119	1.1508	0.0672464	0.0735839	67987	2.02314	0.0634089	0.063637	1.22963	0.075042	0.06381	1.21521	0.0509366	0.0534563	1.34004	0.0669158	0.0672926	1.13444	0.0571741	0.0569262	1	0.0561275	0.0479295	1.05479	0.0525161	0.0554427	1.05145	0.0510281	0.0515581
NCU01163	2.56221	0.217963	0.207266	2.12128	0.169543	0.182773	1.39829	0.152786	0.161289	1.16654	0.137313	0.149337	1.34612	0.142085	0.153081	1.19507	0.128084	0.159664	1.20481	0.139846	0.146715	1	0.14006	0.135418	107492	1.08362	0.137005	0.140341	1.62223	0.205812	0.207259	1.55271	0.162177	0.178767	1.17631	0.160212	0.188436	1.32362	0.152632	0.165513	1.02857	0.122918	0.142253	1.38991	0.158412	0.178403	1	0.137664	0.139891
NCU03605	1.73593	0.0853998	0.0937222	2.24918	0.08764	0.101895	1.74141	0.0945504	0.0920715	1.16605	0.080531	0.0837251	1.05433	0.0665941	0.0753733	1.0282	0.0747209	0.075625	1.02519	0.0753262	0.0667255	1	0.0695276	0.074193	120316	2.47067	0.0676614	0.0793399	1.73443	0.0751158	0.0762263	1	0.0486094	0.0494667	1.82835	0.0776373	0.073053	1.39314	0.0623467	0.0543204	1.45587	0.053855	0.0525749	1.56734	0.0581776	0.0618014	1.42247	0.0628305	0.0633788
NCU04617	1.48248	0.0987901	0.111215	1.35425	0.0924862	0.0926269	1.37823	0.0871571	0.0988265	1	0.0884996	0.0950653	1.36697	0.0902625	0.0979937	1.32901	0.0968882	0.0854067	1.3142	0.0874216	0.0840691	1.5879	0.103881	0.106747	128014	2.83941	0.125154	0.120796	1	0.101578	0.101851	1.69032	0.10411	0.100018	1.08814	0.093668	0.102789	1.59751	0.0906995	0.102124	1.06901	0.0786591	0.0859991	1.87663	0.113484	0.114126	1.55603	0.0902302	0.1115
NCU01408	1.68229	0.0840473	0.0777243	2.18368	0.0919604	0.0831617	1.65982	0.0851662	0.0806919	1	0.0658455	0.0658708	1.51368	0.0689081	0.0739416	1.77269	0.0824213	0.0796142	2.88412	0.0947416	0.103988	3.42266	0.098205	0.122164	144053	3.7762	0.0956063	0.088656	1.79728	0.096053	0.0987953	1	0.0593968	0.0552326	1.59871	0.0756991	0.0694199	1.80987	0.0834026	0.0709281	2.04148	0.0644906	0.0767144	2.44464	0.0892367	0.0854639	2.68287	0.0888405	0.099615
NCU00828	1.93421	0.132855	0.132308	3.3205	0.14907	0.154753	1.89594	0.12221	0.124752	1.55727	0.110805	0.114434	1.32203	0.102339	0.112984	1	0.0906026	0.101394	1.64999	0.114222	0.116537	2.36747	0.133053	0.1383	125616	2.78722	0.180782	0.180428	3.25259	0.217336	0.206459	1.34776	0.109633	0.134697	2.75609	0.186773	0.207635	1.79652	0.151726	0.159473	1	0.101689	0.100906	1.55162	0.131203	0.127322	1.33807	0.126938	0.125557
NCU08962	1.18078	0.0455175	0.0546281	1.01392	0.04673	0.0447272	1.3474	0.0479255	0.0498183	1.43249	0.0543884	0.0511396	1.03597	0.0437651	0.0426909	1.21275	0.0489733	0.0506703	1.07504	0.046011	0.0451221	1	0.0433201	0.0508973	74954	1.51827	0.0480651	0.0501125	1.05202	0.0529721	0.0543425	1.57391	0.0494689	0.0488843	1.09545	0.0557845	0.0473466	1.22149	0.0441105	0.0458731	1.26647	0.0400702	0.0423945	1	0.0396792	0.0448119	1.11862	0.0415894	0.0516613
NCU09233	2.19535	0.245371	0.223406	3.83831	0.292184	0.284592	2.08319	0.231769	0.224234	1.36766	0.196773	0.210996	1	0.161934	0.150117	1.60685	0.200024	0.200217	3.05672	0.276509	0.245591	3.34559	0.313457	0.278236	93370	2.06033	0.161006	0.162062	1.95272	0.183941	0.199466	1.63464	0.142863	0.145806	1.81561	0.163503	0.187225	1	0.116391	0.137365	1.11563	0.103503	0.116588	1.10923	0.125674	0.136698	1.55784	0.145085	0.145037
NCU08155	5.8044	0.280233	0.274897	4.56068	0.215078	0.220435	9.32732	0.273571	0.312594	10.5872	0.300124	0.297565	1.438	0.123665	0.144648	1.1521	0.112227	0.124067	1.57175	0.13901	0.135478	1	0.121082	0.113743	46679	1	0.0990771	0.12347	3.24121	0.209732	0.220411	1.78402	0.147219	0.143629	2.07472	0.175067	0.197065	1.80155	0.161786	0.16494	1.38471	0.125679	0.14084	2.15487	0.151858	0.175746	2.89573	0.188169	0.198499
NCU08163	2.51671	0.205887	0.20753	2.55799	0.175912	0.213518	2.28475	0.177454	0.191647	1	0.129849	0.139197	1.6791	0.150041	0.171884	1.31229	0.143087	0.149225	1.87577	0.163511	0.178872	1.65353	0.156621	0.182458	124172	3.1619	0.119256	0.133769	1.59923	0.122682	0.128349	1.27072	0.0843812	0.102503	1.22996	0.109274	0.114967	1	0.0893991	0.0902454	1.39567	0.093543	0.0904229	1.20858	0.0886879	0.0958696	1.2829	0.0984366	0.0975515
NCU03194	1.35681	0.0650939	0.0679365	1.49132	0.0657941	0.0664242	1.3742	0.0645731	0.0691067	1.09821	0.0619849	0.0576826	1.33957	0.0590374	0.0562028	1.30126	0.0607472	0.0659107	1.21616	0.0584161	0.0568323	1	0.0529655	0.0621214	72443	2.04907	0.0623878	0.0615717	1.11395	0.0612352	0.0659576	1	0.0491202	0.0509248	1.15413	0.0682844	0.0669166	1.11137	0.0522735	0.0669598	1.16774	0.049505	0.0508349	1.21865	0.05105	0.056732	1.17497	0.0555221	0.0516816
NCU02940	1.13708	0.119533	0.116278	1.69789	0.121906	0.126452	1.66652	0.119046	0.127505	1	0.100097	0.101281	1.57809	0.121514	0.115545	1.81832	0.129659	0.127122	1.29746	0.103177	0.101315	1.50952	0.115822	0.125134	150688	3.1145	0.104398	0.104621	1.16685	0.077628	0.0819155	1.10973	0.0559767	0.0667539	1.16592	0.0709962	0.0873698	1.06433	0.0619633	0.0726818	1.20274	0.060715	0.0676842	1	0.0583579	0.060222	1.10419	0.0631706	0.0729082
NCU06145	1.51341	0.0749097	0.0822094	1.54906	0.0722996	0.0822241	1.52456	0.0744266	0.079659	1	0.0604403	0.0690488	1.57522	0.0732938	0.0694539	1.67415	0.0705844	0.0814259	1.26568	0.0680964	0.0643317	1.37082	0.0766974	0.0738008	147899	1.96584	0.0575758	0.0624974	1.51119	0.0700329	0.0675721	1	0.0392843	0.0397888	1.40784	0.0629369	0.0648693	1.23524	0.0516363	0.050198	1.14401	0.0418519	0.0449942	1.031	0.0447264	0.0433739	1.22454	0.0482721	0.0540466
NCU02577	1.47867	0.128411	0.129698	1.59568	0.125526	0.126699	1.60112	0.130004	0.131987	1.98913	0.144523	0.138435	1.16784	0.106434	0.119963	1	0.0979035	0.0998878	1.16469	0.106705	0.106219	1.0809	0.0999784	0.11713	51934	1.31562	0.0874678	0.100318	1.51053	0.124517	0.121167	1.01321	0.0843437	0.0895382	1.22652	0.102827	0.115169	1.13021	0.0933894	0.0987501	1.06371	0.0788468	0.0851741	1.19975	0.0938336	0.0902667	1	0.075686	0.0978596
NCU03901	1.23174	0.0538123	0.044546	1.79921	0.06188	0.0518941	1.39211	0.0486957	0.0585999	1.96791	0.0552177	0.0616788	1.26659	0.0505203	0.0458399	1.11391	0.0431273	0.0519769	1.04979	0.0405278	0.0405272	1	0.051239	0.0400402	69396	2.50526	0.0634553	0.0601442	1.43869	0.0520882	0.0567158	1.45279	0.0447314	0.0463784	1.39225	0.054315	0.0518972	1.11691	0.0493536	0.0489152	1.09276	0.0362437	0.0407331	1	0.038293	0.0437654	1.18096	0.0477728	0.0401232
NCU02024	1.11591	0.0738103	0.0791839	1.484	0.0826629	0.0841589	1.09926	0.0706625	0.0784473	1.30861	0.0821289	0.0911095	1	0.0728385	0.0664062	1.14979	0.0776529	0.0758324	1.35629	0.0784226	0.082425	1.37378	0.0831329	0.0954511	125385	1.70317	0.0897767	0.0857185	1.41602	0.0889346	0.103414	1	0.0750945	0.0839933	1.40139	0.0964892	0.103171	1.36484	0.0836931	0.0824454	1.37109	0.0737858	0.0865239	1.55029	0.10136	0.0895152	1.55506	0.0880567	0.083773
NCU04079	1	0.0740512	0.0789434	1.11891	0.0730686	0.0726392	1.50139	0.0939345	0.0714881	1.02211	0.076485	0.0649374	1.26345	0.0698636	0.0771238	1.17161	0.0736583	0.0793559	1.44508	0.0788762	0.0798755	1.48651	0.0799479	0.0881926	131944	1.72333	0.0783314	0.0850303	1	0.0806307	0.0795907	1.45002	0.0673838	0.0749452	1.40182	0.0840549	0.103461	1.32383	0.0796238	0.0882366	1.62941	0.0762337	0.0728164	1.5078	0.073242	0.0833792	1.70739	0.0962499	0.0960735
NCU03177	1.22005	0.116373	0.120758	1.39758	0.110545	0.117383	1.43709	0.119097	0.119534	1.24028	0.110093	0.115344	1.11775	0.104331	0.106892	1	0.096982	0.101566	1.07613	0.10023	0.107578	1.18765	0.11149	0.118559	72474	1.1451	0.0974612	0.115981	1.28187	0.146832	0.139913	1.04301	0.0997086	0.103989	1.18685	0.124279	0.145053	1.31	0.124626	0.116834	1	0.0870302	0.0979523	1.07362	0.102705	0.111793	1.00352	0.107501	0.113016
NCU07027	1.35186	0.0116862	0.0104545	1.25839	0.0112179	0.0113575	1.41492	0.0139767	0.0132807	1.7038	0.0148888	0.0113794	1.4295	0.0115557	0.0120767	1.31465	0.0112598	0.0122224	1.14747	0.00850588	0.0111175	1	0.0120444	0.0119599	129072	1	0.0258872	0.0348056	7.01495	0.121033	0.110454	5.01252	0.0573964	0.0662607	9.98867	0.137601	0.124839	10.5723	0.1054	0.113035	17.1252	0.102694	0.10064	9.36955	0.0930436	0.0876743	15.9126	0.0912415	0.116274
NCU11706	1.678	1.25729	2.58533	0	0	0	0	0	0	0	0	0	1.60202	1.21039	2.29913	1.02216	0.863838	2.15821	1	0.86113	1.76856	4.20547	2.24674	3.03419	145083	2.62571	0.148644	0.1696	2.28292	0.155668	0.150903	1	0.0915062	0.0993767	1.34718	0.127809	0.124328	1.27558	0.112844	0.124146	1.09905	0.0954056	0.0977159	1.25726	0.0982402	0.120232	1.37703	0.106208	0.1262
NCU05945	1.69636	0.158646	0.171913	1.2423	0.121904	0.140629	1.43217	0.150578	0.146426	1	0.11736	0.124472	1.67669	0.14882	0.155199	1.75801	0.153248	0.15255	1.40723	0.132998	0.135181	1.49554	0.133001	0.155267	88327	2.07399	0.109805	0.109388	1.08671	0.110706	0.110361	1	0.0822221	0.0823944	1.16933	0.112447	0.105356	1.07477	0.083762	0.0892458	1.33477	0.0859976	0.0971284	1.13839	0.0880936	0.0906935	1.20532	0.0925989	0.104592
NCU11341	1.69013	0.224393	0.219698	1.41589	0.185238	0.186358	2.39282	0.236894	0.241435	1	0.156028	0.190962	1.32342	0.170116	0.200648	2.49935	0.264819	0.235376	2.80283	0.239649	0.260185	2.68053	0.255088	0.279372	124307	2.41841	0.12107	0.141458	1.2686	0.114683	0.127593	1	0.0844032	0.0911851	1.31628	0.124579	0.133138	1.14563	0.0923478	0.103081	1.20853	0.0885926	0.0861132	1.6951	0.1093	0.119902	1.73322	0.127725	0.107156
NCU08893	1	0.0955079	0.102461	1.47958	0.115304	0.123805	1.71657	0.12576	0.122304	1.49346	0.121479	0.110498	1.22631	0.104452	0.105703	1.01513	0.0938401	0.100841	1.27695	0.107766	0.105908	1.65887	0.113828	0.122637	128096	2.95621	0.144576	0.167305	1.9303	0.160522	0.182868	1.76765	0.130575	0.142698	1.88102	0.158491	0.174754	1.10277	0.112959	0.118149	1	0.0951387	0.106183	1.14968	0.109544	0.123988	1.11474	0.105316	0.115349
NCU01119	1.42496	0.0927734	0.111043	2.48245	0.114985	0.12072	1.45948	0.0913304	0.0975929	1	0.0765043	0.081258	1.27986	0.0900703	0.0804013	1.53787	0.0849655	0.104087	2.38039	0.106849	0.0953433	2.65187	0.117014	0.119952	127722	2.95776	0.116178	0.112124	2.4178	0.129929	0.137833	1	0.0800758	0.0698642	2.01402	0.132058	0.127542	1.86943	0.106366	0.117374	1.76248	0.0910417	0.0994906	2.19327	0.116365	0.110973	1.90725	0.104604	0.104814
NCU02223	1	0.0582875	0.0562161	1.28348	0.0592156	0.0637762	1.36574	0.0656312	0.0671198	1.0199	0.0564561	0.0644801	1.36938	0.0643597	0.0656222	1.54526	0.0582676	0.0721861	1.77215	0.0784343	0.07239	1.87154	0.0786276	0.0780413	67689	2.12804	0.0623651	0.067278	1.05214	0.0526284	0.061508	1	0.045766	0.0427578	1.10703	0.0572489	0.0665887	1.16383	0.0487191	0.0523363	1.27587	0.0405812	0.0427607	1.13891	0.0460976	0.0510941	1.24971	0.0485452	0.0534766
NCU02224	1.38233	0.0375837	0.0399962	1.80242	0.039452	0.035016	1.52887	0.0361449	0.0372123	1	0.0308012	0.0323604	1.31432	0.0334608	0.0351313	1.37304	0.0354078	0.032438	1.2611	0.0335105	0.0291208	1.10985	0.0336932	0.033893	46079	1.75106	0.0486539	0.0533833	1.51361	0.0521898	0.0637569	1	0.0357957	0.0427585	1.39926	0.0556212	0.0569174	1.29222	0.0469768	0.0506239	1.37613	0.0413614	0.0425566	1.23866	0.04752	0.0490861	1.36892	0.04289	0.0461971
NCU02254	1.06568	0.072678	0.0705572	1.00786	0.0605868	0.0700655	1.11911	0.0709371	0.0737892	2.05886	0.0920622	0.0989425	1	0.0651901	0.0755042	1.22929	0.0656134	0.0747085	4.86307	0.125319	0.114921	9.29766	0.159199	0.149355	67615	1.16824	0.0899685	0.0912108	1.31245	0.131301	0.123616	1	0.0843333	0.0841334	1.37094	0.112601	0.118667	1.32145	0.0974596	0.0966052	1.51869	0.0986189	0.103282	3.50845	0.155829	0.14978	4.44315	0.148583	0.159263
NCU06894	1.64198	0.140094	0.135599	1.50933	0.122888	0.115385	1.31221	0.118164	0.117251	1	0.0987765	0.108629	1.80245	0.128507	0.122586	2.31648	0.146959	0.158535	2.063	0.121995	0.142208	2.13882	0.142276	0.138976	85218	2.14229	0.0995098	0.100636	1	0.09001	0.100083	2.24836	0.1001	0.102112	1.31958	0.0983204	0.104345	1.16261	0.0894732	0.085812	1.60383	0.0928049	0.0862146	1.39633	0.0855775	0.0836627	1.89603	0.102445	0.106904
NCU01189	1.19511	0.0737193	0.064456	1.53469	0.0640879	0.0668562	1.33672	0.062441	0.0627113	1	0.0576132	0.0662463	1.28267	0.057389	0.0612042	1.22155	0.0579479	0.0593959	1.31228	0.0652801	0.0658035	1.43039	0.0653711	0.0708555	57787	1.6422	0.0627628	0.0824032	1.08789	0.0747416	0.0813507	1	0.051269	0.0633683	1.31394	0.0767919	0.0867173	1.44364	0.0788317	0.0723629	2.14709	0.0778106	0.0822518	1.76371	0.0720708	0.0743323	2.32965	0.0838753	0.0903393
NCU06710	1.13133	0.060073	0.065973	1.67838	0.0713633	0.0711709	1.28972	0.0620507	0.0727614	1.7471	0.0831392	0.0680631	1	0.0540962	0.0580942	1.07608	0.0634415	0.0602221	1.42722	0.060294	0.0705582	1.72086	0.0827148	0.0837122	143972	1.61513	0.0488902	0.0539684	1.21774	0.0567976	0.0585108	1.16972	0.0433036	0.0515071	1	0.0507075	0.0536879	1.0355	0.044479	0.0492736	1.33978	0.0449766	0.0531293	1.44303	0.0487126	0.0472323	1.46767	0.0589829	0.054431
NCU01766	1.21133	0.0619143	0.0621074	2.17506	0.0658384	0.0691648	1.46983	0.0535335	0.0603968	1.14243	0.0525374	0.0591338	1.21206	0.053639	0.0577224	1	0.0525543	0.0532297	1.15475	0.0527252	0.052965	1.02833	0.0518315	0.0593364	65189	1.59649	0.0633749	0.0685344	1.62704	0.0889838	0.0996348	1	0.0532126	0.0627588	1.50365	0.0697656	0.0865031	1.28918	0.0759225	0.0682319	1.19895	0.056951	0.066309	1.49331	0.0739428	0.0706045	1.40341	0.0652867	0.0657498
NCU01763	1.82409	0.118025	0.11964	2.18069	0.114688	0.127742	1.88978	0.109902	0.115422	1.81713	0.113021	0.112481	1.75945	0.10941	0.119122	1.11756	0.0949997	0.0940085	1	0.0754603	0.0849138	1.03439	0.0833578	0.0955623	130472	1.91327	0.0651237	0.0531907	1.78134	0.0648287	0.0826137	1.0351	0.0473115	0.0487418	1.52067	0.0736743	0.0725162	1.31719	0.0573234	0.0562259	1.03855	0.0437466	0.044981	1.21889	0.0472005	0.0523052	1	0.0452246	0.0528764
NCU08500	2.15615	0.0345617	0.0329095	1.51195	0.0250971	0.0272835	3.41192	0.039921	0.030878	2.63268	0.0331136	0.0340775	1.41074	0.0250426	0.0244228	1.22243	0.025738	0.0241051	1.01195	0.0222162	0.0232871	1	0.0225184	0.0236881	95158	1.01491	0.0186075	0.0196684	1	0.0222113	0.0272872	1.3571	0.0191326	0.0212286	1.43557	0.0254718	0.027366	1.42958	0.0260585	0.0207708	1.01369	0.0178711	0.020259	1.16235	0.0199434	0.0210497	1.01418	0.0185486	0.0187679
NCU01670	1.2796	0.0867853	0.0846161	1.92708	0.0935095	0.0923101	1	0.080166	0.0860476	2.51649	0.11429	0.11293	1.2462	0.0870286	0.081206	1.30552	0.0787997	0.0911567	1.60648	0.0839713	0.0982792	1.30595	0.0977435	0.0868703	83735	1.66172	0.0601425	0.0671274	1.13264	0.0584765	0.0663612	1.03087	0.0529663	0.0472596	1.25875	0.0695704	0.0683635	1.0761	0.0589072	0.0540148	1	0.0446992	0.0501221	1.03924	0.0536486	0.0495602	1.07655	0.0517856	0.0574662
NCU02248	1.28061	0.0756525	0.0756946	1.6161	0.0766157	0.0737825	1.20018	0.070725	0.0661006	1	0.0735602	0.067361	1.15074	0.0666937	0.066231	1.31616	0.0690167	0.0761558	1.08179	0.0628914	0.068184	1.03557	0.0704439	0.072511	131398	2.25888	0.0793328	0.0739918	1.56948	0.0756242	0.0823894	1	0.0593188	0.0520591	1.41747	0.0804187	0.0871297	1.21213	0.0679442	0.0632693	1.57037	0.0640164	0.0657631	1.44229	0.0691887	0.0640543	1.6477	0.0720891	0.0696346
NCU02379	1.04637	0.0441976	0.0644716	1	0.0503138	0.0560596	1.21914	0.0582098	0.0587546	1.08561	0.0542248	0.05636	1.18128	0.0506419	0.0541076	1.09641	0.0491176	0.0548535	1.36666	0.049372	0.055913	1.46261	0.0569274	0.0641375	86028	1.55527	0.0565256	0.0705872	1.34642	0.0733158	0.0774619	1	0.050518	0.0510817	1.49225	0.0816212	0.0797685	1.64306	0.0662975	0.0766604	1.53315	0.0637944	0.0649698	1.60769	0.0678669	0.0668388	1.3438	0.062265	0.0651985
NCU02394	1	0.0637155	0.0640954	1.0425	0.0539448	0.0697048	1.06923	0.0616477	0.0641413	1.19868	0.0706825	0.0648606	1.03185	0.0594585	0.0614082	1.11211	0.0591054	0.0665005	1.56686	0.0671962	0.0823533	2.18536	0.0797251	0.0848273	85993	1.67098	0.07102	0.0735371	1.27362	0.0759239	0.0817701	1	0.0599587	0.0584358	1.38986	0.0781275	0.0796512	1.33665	0.0730029	0.0723514	1.3312	0.0629231	0.0693856	1.64998	0.0699219	0.0726891	1.68974	0.0765584	0.0797407
NCU02811	1.35182	0.0196682	0.0197693	1.23159	0.0197703	0.0196065	1.09465	0.018268	0.0201247	1.65099	0.0218958	0.0200738	1	0.0185105	0.019068	1.26777	0.0217272	0.0201402	1.31937	0.019256	0.0195001	1.41756	0.0211443	0.0222674	133976	1.48308	0.0179064	0.0153541	1	0.0168713	0.0187318	1.18157	0.0151206	0.0129712	1.21725	0.0162097	0.0186417	1.23103	0.014927	0.0152181	1.73297	0.0171011	0.0165586	1.27672	0.0172078	0.0150779	1.65939	0.0178087	0.0177795
NCU06680	1.30672	0.264875	0.321592	1.38649	0.280045	0.318419	1.41687	0.299728	0.336058	1	0.262019	0.283261	1.87122	0.297231	0.36451	3.42571	0.387113	0.398848	3.1769	0.373345	0.370338	3.60399	0.448686	0.516019	75874	2.10521	0.143551	0.157799	1	0.133833	0.122815	1.21097	0.111618	0.121317	1.4629	0.1448	0.155782	1.88471	0.144695	0.156286	1.71932	0.123089	0.126843	1.89992	0.137266	0.160277	1.50867	0.12783	0.134002
NCU06681	1.91047	0.0414648	0.0534905	1.1672	0.0352469	0.0389997	1.04798	0.0350717	0.0341997	1.78782	0.0447321	0.0509469	1.85092	0.0536363	0.043117	1.77964	0.0411478	0.0426436	1.22956	0.0330908	0.0400711	1	0.0341909	0.0343053	119753	1	0.0321528	0.0334541	1.15057	0.0448888	0.0424527	1.09554	0.0301692	0.0317265	1.44376	0.0458298	0.0487289	2.13334	0.0482985	0.0440091	1.97572	0.0377248	0.0395558	1.86479	0.0453582	0.0411747	1.7656	0.0455105	0.0418955
NCU07544	1	0.0490824	0.0474414	1.06087	0.0437361	0.0507038	1.07002	0.0453329	0.0407656	1.49506	0.0498839	0.0521782	1.10283	0.0428408	0.045845	1.22779	0.0503239	0.0453182	1.34296	0.0483976	0.048866	1.45779	0.0536764	0.0559686	82708	1.31673	0.0498446	0.0529916	1.04808	0.0534937	0.0565451	3.07062	0.0828618	0.0663431	1.11201	0.0522483	0.0515154	1	0.0455154	0.0451798	1.36846	0.0479029	0.0491001	1.27253	0.0448951	0.0422751	1.43679	0.0550958	0.0479506
NCU07568	1.13655	0.0486231	0.0578008	1	0.0471914	0.045773	1.31643	0.0508646	0.057836	2.02093	0.0683846	0.0627197	1.11059	0.0488591	0.0503635	1.19362	0.052751	0.0515971	1.33357	0.0544507	0.0498762	1.55772	0.0616144	0.0652334	63976	1.38969	0.0415797	0.0365213	1.02525	0.0409799	0.0431994	1.01584	0.0332376	0.0370947	1.21482	0.0427608	0.0497204	1.11524	0.0356868	0.0353743	1.05645	0.0349438	0.0357545	1.09013	0.0361139	0.0398734	1	0.0365784	0.0369367
NCU06201	1.98871	0.173941	0.183123	2.47143	0.166728	0.176552	2.69272	0.190404	0.187481	2.5255	0.170066	0.198283	1.67765	0.132575	0.157392	1	0.112554	0.117003	1.43514	0.123458	0.138816	1.32146	0.127159	0.14918	41138	1	0.135544	0.150114	2.94663	0.29257	0.270564	1.42441	0.16352	0.180502	1.71042	0.21121	0.262465	1.57603	0.172143	0.216837	1.63666	0.163891	0.167637	1.63565	0.179756	0.194756	1.21816	0.167324	0.167509
NCU00407	1.22692	0.194631	0.186718	2.12864	0.234219	0.247012	2.25064	0.271962	0.240596	1	0.179431	0.169311	1.75495	0.230514	0.227627	1.02144	0.169733	0.187503	1.28418	0.173603	0.205138	1.09588	0.180549	0.207857	122408	1.92769	0.139954	0.147315	1	0.129704	0.147198	1.30668	0.123971	0.126604	1.78471	0.162265	0.190786	1.63121	0.144759	0.151741	1.48995	0.121987	0.127907	1.32831	0.121021	0.137013	1.60116	0.133891	0.152723
NCU00356	1.06475	0.0536908	0.056635	1.19621	0.0498441	0.0553023	1	0.0556706	0.0569429	1.83996	0.0833754	0.0738998	1.3389	0.0642903	0.0652978	1.26416	0.0630023	0.0598529	1.31388	0.0546732	0.0620557	1.09696	0.0578292	0.0591058	122364	1.21824	0.0810233	0.0805935	1.0358	0.0905272	0.0942365	1.45237	0.0835751	0.0818901	1.11951	0.0825635	0.0964867	1.12328	0.0802148	0.0895479	1.10612	0.0669948	0.0726001	1.19111	0.0758804	0.0801218	1	0.0721525	0.0860132
NCU00042	2.08441	0.160029	0.138506	2.24803	0.133354	0.154501	1.37966	0.113286	0.1196	2.18456	0.135246	0.139635	1.46333	0.107257	0.120616	1.05661	0.100545	0.107922	1.07426	0.0922563	0.114354	1	0.100839	0.121952	62896	6.63159	0.0995175	0.116571	1.61902	0.0956453	0.0865444	1.62749	0.0705182	0.082637	1.5391	0.0820998	0.0908102	1	0.0635171	0.0604053	1.23269	0.0633689	0.0661367	1.27267	0.0715743	0.0753411	1.46225	0.0658868	0.0790056
NCU00071	14.3729	4.01336	4.0735	0	0	0	1	0.767702	1.70291	1.01755	0.805217	1.69115	0	0	0	3.86511	1.93616	2.56076	5.89613	2.2787	2.87529	22.0904	4.52723	5.0359	100659	2.60237	0.984715	1.47946	2.31551	1.04506	1.56004	1	0.538829	0.883618	1.7076	0.923186	1.43845	7.22526	1.79053	2.13648	4.50467	1.26084	1.3736	2.8995	1.12697	1.53154	4.29303	1.27568	1.85839
NCU00219	1	0.0474138	0.056158	1.68366	0.0662156	0.0659377	1.93387	0.0800749	0.071863	1.34445	0.0660286	0.0653799	1.65268	0.0616557	0.0664349	1.71525	0.0653458	0.0588467	1.22924	0.0541377	0.0561792	1.26335	0.0624417	0.0548835	122256	1.65148	0.043542	0.0494004	1.08885	0.0536347	0.048971	1	0.0413239	0.0392495	1.21666	0.0537898	0.0446591	1.3631	0.0465443	0.0509142	1.23733	0.046298	0.0401613	1.04361	0.0470496	0.0390895	1.09146	0.0381651	0.0443154
NCU00242	2.0182	0.107642	0.120435	1.77907	0.104353	0.0991358	2.71463	0.132125	0.129211	3.61474	0.130136	0.137169	1.33019	0.081978	0.099024	1	0.0842661	0.085863	1.37171	0.0871275	0.0990401	1.81674	0.103159	0.104794	146434	2.23167	0.0737089	0.0692142	1	0.0652092	0.0607637	1.53966	0.0616273	0.0688415	1.62147	0.0707518	0.0768494	1.46226	0.0658516	0.067501	1.14969	0.0519203	0.0559113	1.32065	0.0646144	0.0551613	1.24045	0.0585685	0.0576318
NCU11367	1.30202	0.0885434	0.101853	1.36164	0.0904078	0.090576	1.76336	0.0978985	0.109445	2.23073	0.126371	0.122833	1.04485	0.0744638	0.0937449	1	0.0819664	0.0777958	1.5324	0.0932634	0.100949	2.29937	0.119989	0.128956	101184	1.9562	0.126807	0.113858	1	0.105829	0.110964	1.12197	0.0848923	0.0953039	1.32166	0.111054	0.121441	1.21031	0.10014	0.107413	1.23597	0.0832576	0.0838687	1.86055	0.114289	0.118099	1.7945	0.111407	0.10932
NCU07727	1.17636	0.0605173	0.0516799	1.29406	0.0471399	0.0492485	1.11376	0.0453599	0.0461993	1	0.041997	0.0423776	1.08191	0.0474031	0.0462459	1.03425	0.0507294	0.0438821	1.20097	0.0515089	0.0560153	1.00177	0.0483356	0.0451869	99203	1.35157	0.0611377	0.0652711	1.69244	0.089817	0.093836	1	0.0559879	0.0616206	1.13644	0.0782626	0.0706023	1.05197	0.0627709	0.0708198	1.24317	0.0614967	0.0568108	1.15604	0.0592224	0.062672	1.21497	0.0747328	0.0728778
NCU08694	1.10091	0.0475891	0.0556198	1.20498	0.0532121	0.0535964	1.10638	0.0539382	0.0526866	1.94933	0.0681627	0.062869	1	0.047008	0.0506105	1.25827	0.0601591	0.0508024	1.41612	0.055264	0.0531471	1.5819	0.060889	0.0665921	61097	1.39435	0.0550673	0.0543906	1.21667	0.0623165	0.0585574	1	0.0441599	0.0472506	1.26857	0.0658144	0.0563838	1.4514	0.0586482	0.0605854	1.16007	0.052428	0.0503701	1.35541	0.0556099	0.057167	1.14634	0.0511725	0.0503923
NCU05265	1.50213	0.129352	0.137555	1	0.0950525	0.107787	2.08682	0.143291	0.153943	2.68909	0.159188	0.160569	1.2357	0.108714	0.115851	1.95642	0.142143	0.160612	1.79772	0.119911	0.123515	3.27415	0.166435	0.178147	80430	2.4226	0.169977	0.145932	1	0.126163	0.135221	1.35309	0.12525	0.123525	1.94082	0.149997	0.192012	1.48685	0.146347	0.145098	1.28691	0.121523	0.118761	1.23546	0.125083	0.129454	1.28936	0.126211	0.124489
NCU04336	1.68332	0.116911	0.122914	1.80302	0.118689	0.115927	2.12216	0.146894	0.115801	1.44621	0.103368	0.110258	1.55426	0.104319	0.114013	1	0.0868551	0.0969872	1.23782	0.0975031	0.112559	1.31079	0.109476	0.11743	145479	1.69385	0.100552	0.128342	1.71167	0.141716	0.140033	1.59908	0.116266	0.11567	1.85522	0.127722	0.148449	1.48992	0.124067	0.115356	1	0.0818028	0.092897	1.5795	0.109719	0.123259	1.15621	0.107082	0.106855
NCU08279	1.38825	0.103069	0.113385	1.34647	0.0987732	0.102774	1.1811	0.0984379	0.0944129	1.16009	0.0994234	0.0900509	1	0.0867335	0.0910869	1.01357	0.0842084	0.0889347	1.73766	0.110911	0.113043	2.23052	0.117805	0.119698	60244	1.81161	0.105781	0.108645	1.69954	0.121055	0.14245	1	0.0808836	0.0750834	1.52119	0.102644	0.124888	1.62147	0.111524	0.121302	1.42576	0.0940049	0.0933976	1.7806	0.101602	0.118854	1.66782	0.109617	0.113746
NCU09929	1	0.0404779	0.044262	1.114	0.0407399	0.0388476	2.64277	0.0609813	0.0570602	1.16364	0.0410762	0.0459647	4.27948	0.0827919	0.0712557	4.84646	0.0919696	0.0812563	6.97934	0.100601	0.0759323	12.1374	0.11029	0.16335	80287	1	0.0292672	0.0348247	1.9345	0.0513572	0.064925	1.41126	0.0407497	0.0388417	1.97229	0.0558042	0.0630354	2.77851	0.0552208	0.0550316	2.14998	0.0433807	0.04297	3.59404	0.0578573	0.0636513	3.32716	0.0650389	0.0595848
NCU06403	1.33286	0.104455	0.112396	2.04533	0.113544	0.119741	2.54816	0.116021	0.11708	1.93609	0.110404	0.128749	1.72008	0.0973753	0.114963	1.43462	0.0955683	0.106207	1.22125	0.092118	0.0943167	1	0.0827019	0.0956608	78961	2.97241	0.122292	0.11661	3.66743	0.155539	0.135331	1.23752	0.0725894	0.08029	2.23485	0.112586	0.120745	1.12203	0.0722971	0.086783	1	0.064635	0.0700183	1.19647	0.072852	0.0798116	1.08032	0.0787437	0.0831698
NCU06398	1.1305	0.0835983	0.0950266	1	0.0831312	0.0823977	1.35463	0.0917818	0.101314	1.52077	0.114072	0.110243	1.71981	0.0999118	0.108201	2.68328	0.126461	0.135041	2.91104	0.123792	0.138323	3.89271	0.142623	0.146168	128614	1	0.0780436	0.0675904	1.15245	0.104988	0.0989494	1.09442	0.0750853	0.076134	1.49435	0.100721	0.114857	1.86268	0.10538	0.1108	1.80756	0.101023	0.108915	1.72494	0.107587	0.0969836	1.56835	0.10119	0.0973851
NCU07771	2.67822	0.0585811	0.0531292	1.62455	0.0408774	0.049407	2.05584	0.0547231	0.0460818	1.39191	0.0413676	0.044526	2.31717	0.0505359	0.048019	1.74718	0.0444623	0.0438375	1.26484	0.0389211	0.0357995	1	0.0348655	0.0417961	59053	1.14614	0.02027	0.0233243	1	0.028537	0.0263862	3.05848	0.0333652	0.0459932	1.27319	0.0309425	0.0314563	1.32302	0.0288084	0.0279858	1.48599	0.0282724	0.0247316	1.21957	0.0257096	0.0254813	1.23237	0.0275841	0.0234189
NCU01474	1.2469	0.0715164	0.0808401	1.31077	0.0642472	0.0786147	1.69359	0.0890942	0.0730107	1.08922	0.066653	0.0716939	1.11249	0.0718073	0.0750435	1	0.0684724	0.0589415	1.07692	0.0618325	0.0637783	1.32554	0.0708111	0.0804005	50505	1.92235	0.107412	0.112425	1.36166	0.118169	0.131289	1.43636	0.101331	0.10998	1.2705	0.103949	0.131664	1.19065	0.0965311	0.101699	1.11525	0.088328	0.0847972	1.26776	0.104739	0.0974622	1	0.0871265	0.0933006
NCU01471	1.5312	0.0597431	0.055493	1.72416	0.0581376	0.0563275	1.08556	0.0500797	0.0511764	1.17236	0.0516567	0.0500764	1.13313	0.0495447	0.0569546	1	0.0520196	0.0521059	1.16408	0.0492822	0.0565108	1.10929	0.0556382	0.0509131	127373	1.60187	0.0560878	0.0590127	1.60494	0.0736085	0.0749177	1	0.0482918	0.0448634	1.26691	0.0575712	0.06156	1.53872	0.0589322	0.0607927	1.37497	0.0454253	0.050508	1.63849	0.0627329	0.0534132	1.47236	0.062636	0.0652963
NCU04428	1.01054	0.0833781	0.0819844	1.20497	0.0839875	0.0846532	1.20347	0.0848623	0.0866334	1	0.08407	0.0886907	1.12135	0.0805262	0.083706	1.16656	0.07968	0.0883951	1.23609	0.085115	0.0915229	1.24499	0.0985535	0.0953587	121192	1.65378	0.0868064	0.0911782	1.07679	0.0823405	0.0930364	1.1533	0.0649431	0.0764793	1.21086	0.0807896	0.0939184	1	0.0689767	0.0727351	1.18253	0.0702528	0.076005	1.02759	0.0754784	0.0752514	1.30123	0.080515	0.0814619
NCU06536	1.06751	0.0457239	0.0423341	1	0.0399941	0.0394108	2.46259	0.0593317	0.0585978	2.88117	0.0655586	0.0679928	1.82077	0.0485599	0.0581028	1.82134	0.0491257	0.0533786	1.44229	0.0433773	0.0457717	1.7233	0.0540054	0.0558297	145006	2.18224	0.0326658	0.0311329	1.17866	0.0369057	0.0367894	1	0.0258572	0.0258467	1.33467	0.0328071	0.0347885	1.28179	0.0287569	0.0319708	1.31208	0.0263975	0.0277068	1.09871	0.0254808	0.0284174	1.28155	0.0311534	0.0311101
NCU07930	1.47058	0.0302142	0.0296698	2.04822	0.034432	0.0289002	1.88646	0.0325178	0.0311367	1.80664	0.0309995	0.0342632	1.52657	0.0239896	0.0309412	1.72457	0.0315927	0.0339355	1.23168	0.0255129	0.0261845	1	0.0252559	0.0228535	144962	3.5258	0.049391	0.0388856	2.16675	0.0427914	0.0413717	1	0.0248204	0.0272381	1.81361	0.0407722	0.0404773	1.40875	0.0354861	0.0294203	1.30704	0.0264598	0.0268991	1.2348	0.0307559	0.0328255	1.27696	0.0321316	0.0293068
NCU00193	1.99834	0.177187	0.19517	3.26809	0.226119	0.234669	2.26985	0.1838	0.184366	1	0.129433	0.131488	1.7346	0.158152	0.171093	1.99169	0.178951	0.177227	2.80245	0.186524	0.21539	4.03827	0.24711	0.245068	81897	6.55387	0.244109	0.222443	1.20366	0.15446	0.161373	1.49389	0.142464	0.14506	1.73875	0.178392	0.190593	1	0.120001	0.1483	1.25905	0.124113	0.123918	1.46472	0.144057	0.168114	1.56427	0.148468	0.169224
NCU06498	1.25658	0.082248	0.0899784	1.02954	0.0718499	0.072858	1.21068	0.0759157	0.083541	1.37698	0.0869547	0.0998234	1.21654	0.078974	0.0805506	1.19733	0.0823944	0.0837083	1	0.0674505	0.0719535	1.13359	0.0768328	0.0853896	121954	1.90986	0.0699671	0.0827413	1	0.0786514	0.073586	1.21097	0.0642253	0.0660905	1.15372	0.0678209	0.07827	1.14788	0.0666507	0.0737624	1.12167	0.0547486	0.0619196	1.07883	0.0606292	0.0664266	1.3831	0.0672764	0.0682639
NCU00295	1.4428	0.0418092	0.0500399	1.74511	0.0508422	0.0505566	1.42268	0.0525458	0.048454	1	0.0410623	0.0438046	1.3214	0.0486522	0.0532501	1.33928	0.0463066	0.0435485	1.27561	0.0489845	0.0416555	1.35154	0.0431489	0.0456949	63423	2.00473	0.0435135	0.0427246	1.07977	0.0397749	0.0492154	1.00732	0.0316425	0.0306567	1.23373	0.0446798	0.0436252	1	0.0364256	0.0359359	1.19569	0.0425413	0.035986	1.17601	0.0368463	0.0362364	1.44359	0.0433985	0.0430615
NCU00205	1.00713	0.130047	0.134991	1.99929	0.154995	0.172464	2.10803	0.169747	0.193629	1	0.143673	0.132079	1.69651	0.165947	0.168767	2.16281	0.168323	0.191924	4.8567	0.249695	0.245795	6.94761	0.285865	0.318436	146400	1.9901	0.153097	0.15159	1	0.126652	0.138383	1.26102	0.121648	0.124897	1.56006	0.165546	0.15698	1.27022	0.122527	0.140059	1.32566	0.114476	0.123972	2.22904	0.162713	0.164419	2.04529	0.155878	0.157488
NCU07579	1.34357	0.0847366	0.0821212	1.30398	0.0672003	0.0772222	1.13401	0.0652857	0.0704554	1	0.0697831	0.0739279	1.13075	0.0644571	0.0677315	1.43866	0.0738728	0.0874543	1.51749	0.0777675	0.0777952	1.59703	0.0820435	0.0816205	122528	1.46758	0.0872952	0.102735	1	0.0942637	0.0995226	3.33318	0.133205	0.115829	1.3671	0.111228	0.114192	1.5866	0.0983906	0.111187	2.08524	0.0970216	0.0985189	1.80349	0.105102	0.103398	2.08757	0.108778	0.108818
NCU05008	1.50403	0.059768	0.0619223	2.1736	0.056018	0.0695482	1.91546	0.0615724	0.0610638	1.30315	0.0546933	0.058979	1.26426	0.0556996	0.0506349	1	0.0447096	0.0491299	1.30179	0.0536019	0.0521685	1.14332	0.0492062	0.0496756	118347	1.26099	0.0511205	0.0457386	1.31284	0.0574223	0.0642704	1	0.0394634	0.0401733	1.33734	0.0547882	0.0595902	1.01796	0.0457247	0.0472988	1.34305	0.0411359	0.0445008	1.44245	0.0514187	0.0524314	1.42579	0.0558508	0.0475318
NCU01317	2.64451	0.0392188	0.0395272	1.63924	0.0267915	0.0255654	3.50483	0.038662	0.0412821	3.04353	0.0380113	0.040437	1.51211	0.0254317	0.0287626	1.23345	0.025414	0.0266227	1.12971	0.0207105	0.0241371	1	0.0234037	0.0220135	115864	1.26157	0.0243912	0.0227297	1.02216	0.0294806	0.0267257	1.37456	0.0253358	0.0268009	1.48048	0.0327631	0.032079	1.55448	0.0296716	0.0281888	1	0.0188227	0.0192944	1.26588	0.0262125	0.0269141	1.07772	0.0258204	0.0238848
NCU03685	1.1726	0.0393597	0.0460173	1	0.0348905	0.0369931	1.35436	0.0329867	0.0455047	1.8696	0.0461508	0.0501741	1.32205	0.0419355	0.0401891	1.4922	0.0388789	0.0416729	1.19574	0.0366164	0.0393075	1.10217	0.0382047	0.0435162	58434	1.0322	0.0465001	0.0477024	1	0.0646551	0.05603	1.44021	0.0568134	0.0584607	1.3539	0.0634331	0.0708622	1.62186	0.0657026	0.0650489	2.23038	0.064245	0.0715606	1.83009	0.0614102	0.0668491	2.12962	0.0797252	0.0695764
NCU04578	1.88282	0.137792	0.154129	2.69994	0.139645	0.142878	1.40385	0.113438	0.124288	1	0.106166	0.113281	1.28	0.107674	0.114539	1.18116	0.107048	0.106315	1.12795	0.0964073	0.104261	1.00207	0.095959	0.108982	58625	2.08291	0.106037	0.112307	1.50369	0.115229	0.132451	1	0.0801945	0.0849264	1.52706	0.116953	0.113676	1.78228	0.106186	0.112341	1.72306	0.0877564	0.097249	1.86539	0.106997	0.110692	1.60795	0.106863	0.114032
NCU07741	1.5055	0.0766007	0.095713	1.38375	0.0776373	0.0806483	1.0449	0.0696749	0.0697101	1	0.0643842	0.0636535	1.5434	0.0777223	0.0849587	1.55863	0.0734655	0.083283	1.84743	0.0818638	0.0884008	2.03979	0.0879815	0.0910345	59004	1.05069	0.0517727	0.0427961	1.04779	0.0676051	0.0588041	1.10096	0.0513384	0.0536461	1	0.056278	0.0589028	1.16196	0.0590417	0.0624681	1.07891	0.0446648	0.0518523	1.33507	0.0539111	0.0610835	1.34156	0.05711	0.0572116
NCU07747	2.17829	0.0634012	0.0592523	1.5825	0.0530884	0.0481839	2.10044	0.0522886	0.0608928	3.44738	0.0785178	0.0716551	2.03945	0.0549654	0.0570497	1	0.0436926	0.0432795	1.1022	0.0425988	0.0412487	1.54878	0.0497867	0.0580623	77694	1.02529	0.0382542	0.0380205	1	0.0435912	0.0438221	1.81848	0.052328	0.0486037	1.09368	0.0431792	0.0436877	1.12531	0.0423415	0.039622	1.18308	0.0381697	0.0372944	1.12257	0.0414421	0.0434867	1.22769	0.0400229	0.0400865
NCU01445	1.25253	0.0804121	0.0916976	1.61061	0.0811462	0.0961057	1	0.0711912	0.077284	1.33019	0.0883611	0.08864	1.32816	0.079113	0.0781511	1.26682	0.0812105	0.0812641	1.55035	0.0903674	0.0865566	1.57122	0.0824307	0.0960243	75610	1.50945	0.0642736	0.0663189	1	0.0640524	0.07366	1.23646	0.0577373	0.0655057	1.05946	0.0658419	0.0721975	1.30933	0.0623268	0.0700633	1.29972	0.0555338	0.0583274	1.47341	0.0650928	0.0645108	1.60017	0.0725542	0.0654327
NCU01374	2.3567	0.155578	0.169635	1.83537	0.154306	0.163946	1.1214	0.113562	0.116088	1	0.106208	0.132006	1.91065	0.149781	0.15746	2.13266	0.166799	0.163794	3.89359	0.187943	0.215526	4.27076	0.211368	0.21002	144078	1.16591	0.110086	0.113609	1.02292	0.128419	0.128619	1	0.0978053	0.113044	1.12025	0.112472	0.137161	1.29524	0.122859	0.122193	1.48191	0.107248	0.124402	3.19406	0.163478	0.156864	3.09319	0.152531	0.177271
NCU01303	1.86905	0.103603	0.119299	2.55149	0.115989	0.122871	1.58948	0.0867225	0.101177	1	0.084589	0.0880698	1.71539	0.102894	0.101175	1.91678	0.103505	0.124146	2.63311	0.102555	0.125533	2.64889	0.12965	0.116984	144130	1.38843	0.0690658	0.0617139	1	0.0705164	0.0736162	1.05119	0.0589777	0.0599314	1.05909	0.0743433	0.0763152	1.10401	0.0599657	0.0681916	1.16105	0.0582246	0.0655188	1.43266	0.0696209	0.0647227	1.48686	0.0769266	0.0685282
NCU04177	2.72978	0.354941	0.389188	3.91343	0.443241	0.406397	1.9646	0.296187	0.320377	1	0.198796	0.247008	2.54954	0.308787	0.358112	2.13691	0.294878	0.3332	14.7499	0.678861	0.745403	19.3877	0.770824	0.760192	36096	1.94843	0.33015	0.286831	1.41922	0.317902	0.371484	1	0.210719	0.254388	1.42582	0.338052	0.367741	1.51406	0.308089	0.33408	1.13228	0.224547	0.261589	3.15804	0.347242	0.411211	3.32373	0.358858	0.368625
NCU03560	1.47756	0.142115	0.12506	1.31814	0.109126	0.125435	1.2797	0.115292	0.123503	1	0.108758	0.116243	1.35541	0.110633	0.120237	1.48058	0.107085	0.133382	1.73706	0.110694	0.126484	1.86074	0.126421	0.154674	130844	2.19046	0.115636	0.099079	1.10029	0.0952026	0.100362	1.01375	0.0764955	0.0760073	1.04361	0.0883493	0.0941805	1	0.0808827	0.0908923	1.0075	0.0701477	0.0734593	1.18325	0.0836008	0.0870121	1.22206	0.0772639	0.0936396
NCU04152	1.20297	0.0854837	0.0887866	1.4772	0.0947533	0.10216	1.24283	0.0883058	0.0817412	1	0.0700792	0.0879571	1.25972	0.0807052	0.0865495	1.33721	0.0807592	0.0928062	1.86554	0.0966857	0.101596	2.16126	0.10083	0.109664	56748	1.55401	0.0684651	0.074962	1.15527	0.0760668	0.080865	1	0.0543379	0.0686454	1.19994	0.0733036	0.080272	1.1401	0.0657805	0.067663	1.16569	0.0643905	0.0604505	1.28344	0.0714058	0.0734441	1.40701	0.0706566	0.0793475
NCU01294	1	0.0633748	0.0645823	1.75627	0.084245	0.0844186	1.71728	0.0816441	0.0724489	1.00806	0.0657477	0.0733299	3.83687	0.108078	0.114274	4.15109	0.110636	0.113806	2.22556	0.0857707	0.0881815	1.72312	0.077547	0.0973792	107373	1.23144	0.044461	0.0443783	1.33006	0.0560977	0.0525675	1.44772	0.0437747	0.0409021	1.29541	0.0490928	0.0513349	1.56968	0.0466082	0.0551555	1.38761	0.0458651	0.0388011	1	0.0367245	0.0400658	1.09373	0.0429778	0.0385791
NCU03718	1.42977	0.136047	0.135785	1.55243	0.125874	0.121266	1.5704	0.135331	0.134234	1	0.100593	0.11209	1.18552	0.114188	0.118345	1.12836	0.103623	0.122433	1.27626	0.112103	0.113888	1.68013	0.137488	0.132514	77050	3.77906	0.161129	0.16507	2.21687	0.180384	0.185117	1.31344	0.104002	0.111741	1.89709	0.146062	0.1362	1.66369	0.122498	0.13479	1	0.0973081	0.092134	1.93335	0.136073	0.128951	1.41154	0.116186	0.120982
NCU11261	1.953	0.29534	0.345937	2.12776	0.294443	0.320865	1.51953	0.262553	0.310163	1.09801	0.228087	0.280811	1.33525	0.25052	0.275695	1.22498	0.247184	0.260808	1.08906	0.190846	0.261808	1	0.201198	0.255933	120217	1.00939	0.102044	0.125172	1.15685	0.148081	0.171146	1.06553	0.10875	0.118153	1	0.12668	0.143738	1.45566	0.128544	0.162455	1.48342	0.131206	0.125734	1.66529	0.15603	0.161022	1.4418	0.127353	0.138775
NCU08120	2.90234	0.249123	0.266283	1.5814	0.19363	0.206874	3.47352	0.280349	0.289282	2.31982	0.23667	0.255323	1	0.134224	0.16798	1.0624	0.160734	0.187002	1.3427	0.163577	0.182227	2.16158	0.227951	0.254588	70140	2.80691	0.124902	0.139617	1.06996	0.113946	0.131546	1.55943	0.109527	0.111234	1.72292	0.131409	0.127672	1.15755	0.0998963	0.106732	1.11975	0.0840297	0.0901618	1.27583	0.103395	0.100074	1	0.0837928	0.0968969
NCU03042	1.1555	0.0637258	0.0653681	1.44881	0.0667516	0.0614855	1.45845	0.0652701	0.0680073	1.42031	0.0673494	0.0656074	1.29663	0.0628896	0.0630671	1.44025	0.0637465	0.0627931	1.14145	0.0586949	0.0560819	1	0.0569465	0.0607949	74055	2.37854	0.0698341	0.0605922	1.1635	0.0694285	0.0611038	1.49379	0.0544012	0.0622982	1.07384	0.0569218	0.0643626	1	0.0563826	0.0629651	1.21055	0.0516114	0.0477019	1.01731	0.048316	0.0550431	1.07625	0.0516688	0.0606862
NCU03598	1.4114	0.124408	0.126738	1.30855	0.121136	0.114966	1.23768	0.111714	0.119865	1.43764	0.11675	0.141018	1.45434	0.115124	0.12011	1.07824	0.10459	0.115005	1	0.0957073	0.104579	1.13272	0.108386	0.1235	127964	2.24678	0.127382	0.120575	1	0.107833	0.10361	1.15655	0.0912818	0.0968112	1.48879	0.120922	0.118531	1.37628	0.106843	0.101782	1.45282	0.0961694	0.106956	1.45648	0.109771	0.105427	1.40504	0.0993575	0.10667
NCU01208	1.00867	0.0623078	0.0567063	1	0.0475508	0.0588618	1.31304	0.0618314	0.0590167	1.76657	0.0749851	0.0769979	1.18303	0.052576	0.0591979	1.41371	0.0656631	0.0750969	1.44402	0.0656563	0.0590359	1.56281	0.0606988	0.0680445	76418	1.17039	0.0309739	0.0327034	1.08268	0.040213	0.0368178	1.66534	0.0355345	0.0368799	1.23794	0.039826	0.0429313	1.03333	0.0326194	0.0329707	1.34986	0.0313623	0.0285505	1	0.0294222	0.033184	1.26484	0.0338882	0.0363031
NCU06883	1.29906	0.11511	0.125218	1.43918	0.120747	0.114057	1.42324	0.11911	0.113498	1.23775	0.107316	0.1116	1.54716	0.110755	0.116105	1.1434	0.109505	0.115084	1.03433	0.0977495	0.0905948	1	0.0943544	0.103339	16038	1.06504	0.105525	0.118558	1.26802	0.159599	0.161361	1.61372	0.128088	0.139946	1.33594	0.140563	0.15685	1.28334	0.131718	0.146229	1.57809	0.126357	0.145685	1.21668	0.11974	0.123339	1	0.122002	0.124108
NCU10721	2.59659	0.1482	0.161921	2.79248	0.140024	0.153918	1.76203	0.127783	0.133423	1.22065	0.105491	0.1264	1.43347	0.119879	0.124479	1	0.0958577	0.110438	1.25545	0.115374	0.100894	1.4242	0.110167	0.13819	146213	2.00386	0.130075	0.125846	1.60891	0.117116	0.135123	1.54733	0.107926	0.105601	1.66375	0.120614	0.135787	1.14947	0.0981034	0.101983	1	0.0836141	0.0884755	1.58704	0.111452	0.107776	1.36342	0.105883	0.107362
NCU06247	1	0.0149377	0.0152008	1.30264	0.0161082	0.0166359	1.25002	0.0178483	0.0166864	1.30653	0.0157236	0.0162899	1.61758	0.0162517	0.0160418	1.45015	0.0175895	0.0151258	1.43072	0.0159356	0.0174833	1.41368	0.0176324	0.0169385	122040	1.08425	0.0160875	0.0171115	1	0.020577	0.0193555	1.1774	0.018049	0.0169263	1.28091	0.0223616	0.0187147	1.23247	0.0186295	0.0206872	1.65965	0.017663	0.0200495	1.39125	0.0208571	0.017652	1.82145	0.0202925	0.0221865
NCU00106	1.08436	0.0830292	0.0990241	1.32569	0.0914484	0.0945897	1.1945	0.0932765	0.098673	1	0.0770591	0.0880462	1.28899	0.0922986	0.101292	1.46702	0.097445	0.108604	1.45121	0.0932647	0.106104	1.31856	0.0999321	0.0956083	146323	2.0089	0.112063	0.102009	1.38128	0.0997694	0.112358	1	0.0725398	0.0697513	1.22031	0.10967	0.0987882	1.30641	0.0931372	0.0946829	1.41567	0.0872006	0.0872028	1.23273	0.0823829	0.0822497	1.31767	0.0834786	0.0867278
NCU00420	1.28065	0.0332384	0.033537	1.09387	0.0309825	0.0319645	1.13428	0.032642	0.0335959	1.10809	0.0314598	0.0382524	1.36735	0.0326396	0.0352385	1.3584	0.0310091	0.0339956	1.01405	0.0278667	0.0284723	1	0.0312147	0.0304245	82364	1.32553	0.04053	0.0416746	1	0.0506915	0.0483229	4.05982	0.0622709	0.0628624	1.48005	0.0502347	0.0576671	1.33102	0.0415875	0.0482982	1.41333	0.0417573	0.0453391	1.13375	0.0371571	0.0415817	1.55937	0.0405058	0.0544471
NCU00644	1.19398	0.0501944	0.0529373	2.44203	0.0709991	0.0639772	1.87082	0.0572642	0.0632454	1.6274	0.0658565	0.0666498	1.10023	0.0464398	0.0530105	1	0.0448331	0.0519469	1.31058	0.0518181	0.0542048	1.57356	0.058963	0.0635926	119251	1.20992	0.0510647	0.0596472	1.13058	0.0609217	0.0649284	1.27641	0.0562588	0.0607589	1.47902	0.0654969	0.0768427	1	0.050595	0.0547074	1.21995	0.0552412	0.050855	1.11914	0.0521312	0.0557564	1.26048	0.0605715	0.0612337
NCU04406	1.63891	0.0638044	0.0683686	1.86012	0.0794488	0.0656235	1.50409	0.0646697	0.064106	1.18205	0.0513437	0.0652131	1.30524	0.0560173	0.0597911	1	0.0506149	0.0561263	1.05407	0.0516799	0.0533387	1.2243	0.0646077	0.0626481	121211	2.77828	0.0742292	0.0683113	1.62831	0.0745887	0.0736386	1	0.0488354	0.0484898	1.31796	0.0751214	0.062923	1.51698	0.0653953	0.0582233	1.43938	0.0502262	0.0530314	1.43279	0.0603541	0.0541923	1.40735	0.0640425	0.0635094
NCU02048	1.39096	0.0705554	0.0682929	1.55652	0.0679369	0.0721286	1.39076	0.0618983	0.0665225	1	0.0630676	0.0582288	1.44962	0.061237	0.0733007	1.67702	0.0746359	0.0693845	1.48349	0.0618895	0.0601654	1.38486	0.0669282	0.0687267	89347	1.82406	0.0576675	0.060952	1.06631	0.0584258	0.0593751	1.00137	0.0407833	0.0432741	1	0.0484558	0.0518373	1.24521	0.0520498	0.0564556	1.49955	0.0584321	0.0554089	1.44942	0.0514645	0.0541811	1.41588	0.0498592	0.0543242
NCU03230	1.44151	0.0773974	0.0767776	1.69837	0.0790269	0.0804008	1.38048	0.0768847	0.0786058	1.02569	0.0696023	0.0687661	1.18457	0.0630342	0.0641265	1	0.0690279	0.0669791	1.1414	0.0755358	0.0673418	1.02856	0.0683118	0.0691181	126061	1.84816	0.0845568	0.0986522	2.1101	0.111559	0.116171	2.34198	0.109273	0.103356	1.64818	0.102223	0.110314	1.49711	0.0882739	0.0898281	1	0.0602864	0.0722032	1.55424	0.0853325	0.0835744	1.07976	0.076003	0.0755517
NCU09511	1.34736	0.0770878	0.0917335	1.30452	0.079625	0.0835501	1.30603	0.0819273	0.0816561	1	0.0677127	0.0812377	1.51928	0.0856559	0.0885398	1.32767	0.0779007	0.0833757	1.62011	0.0836748	0.095147	2.17738	0.0938873	0.101168	129254	1.50221	0.0756765	0.077182	1.1885	0.0832734	0.0940819	1	0.0618878	0.0667015	1.17183	0.087652	0.088756	1.24382	0.0726349	0.0782188	1.75972	0.0810777	0.0731298	1.39133	0.0826242	0.0757585	1.7139	0.0850299	0.0847834
NCU05233	1.35184	0.109387	0.117406	1.36283	0.101353	0.110162	1.47988	0.104392	0.114718	1.23531	0.104769	0.101867	1.21421	0.0975229	0.100616	1	0.0955158	0.0952066	1.25354	0.0937808	0.104558	1.20969	0.104639	0.10675	80506	1.89652	0.0882396	0.105915	1.16503	0.101276	0.101207	2.44561	0.114224	0.115197	1.17524	0.100418	0.0974579	1	0.0821919	0.0921723	1.13837	0.0828998	0.0867192	1.23382	0.0849628	0.0868608	1.23283	0.0829045	0.103771
NCU00005	2.19962	0.0947534	0.100103	1.98435	0.101044	0.102384	1.42473	0.0813292	0.092683	1	0.0704448	0.077744	1.67095	0.0875618	0.0930996	1.89353	0.0968848	0.0943551	2.02785	0.0892251	0.0924861	2.37954	0.100882	0.1099	81495	1.88894	0.0698206	0.0724144	1	0.061864	0.0725508	1.1347	0.055307	0.061484	1.32106	0.0716982	0.0688128	1.27223	0.0737733	0.0715079	1.2163	0.0571665	0.0650708	1.20935	0.0614702	0.0676512	1.30797	0.0679189	0.0645029
NCU06267	1.30083	0.12063	0.137349	1.11459	0.11447	0.123203	1	0.105284	0.124321	2.04828	0.125864	0.167327	1.04388	0.104547	0.124263	1.19286	0.109455	0.121076	1.13667	0.111046	0.112606	1.05019	0.119961	0.120401	81458	1.59785	0.12277	0.146492	2.18494	0.1878	0.182661	1	0.107665	0.120216	2.09588	0.176225	0.191073	1.90577	0.154325	0.156566	1.30741	0.119976	0.123816	1.8406	0.151074	0.166986	1.44633	0.137498	0.139197
NCU06268	1.43657	0.0616039	0.0584484	1.46034	0.0538235	0.0569589	1.57052	0.0633624	0.0551643	1	0.0530021	0.0435417	1.50491	0.0508739	0.0537953	1.71117	0.0591935	0.0612608	1.27322	0.048339	0.0471593	1.28318	0.0489787	0.0523958	122061	1.16957	0.0505994	0.0528499	1.17104	0.059237	0.0638692	1	0.0509359	0.0481426	1.3436	0.0661641	0.0696897	1.64795	0.0574219	0.0631086	1.06852	0.0409881	0.043656	1.4183	0.058435	0.0533754	1.21356	0.0557691	0.0527404
NCU00147	1.29564	0.128238	0.145702	1.52598	0.130341	0.129339	2.12659	0.149116	0.169304	2.58435	0.159347	0.169547	1.10448	0.111824	0.117629	1	0.0942562	0.108958	1.31657	0.112853	0.13549	1.23938	0.117915	0.12761	63115	1.14205	0.0907598	0.0940347	1.71538	0.142672	0.139469	1.16372	0.0914187	0.0913865	1.68215	0.127609	0.138092	1.62957	0.11063	0.112242	1	0.0805035	0.0844313	1.67994	0.107333	0.114564	1.1193	0.0929899	0.0964911
NCU06204	1.30724	0.137167	0.148191	1.34143	0.124747	0.145405	1.3053	0.118826	0.140069	1.33909	0.141366	0.15635	1.1185	0.120654	0.123407	1	0.115541	0.124849	1.18968	0.120054	0.131166	1.05896	0.119369	0.123429	121997	1	0.0829586	0.0915783	1.0986	0.106088	0.118236	1.28207	0.0943451	0.10377	1.32783	0.121371	0.134472	1.81257	0.12084	0.123999	2.34526	0.114221	0.132895	1.7246	0.111568	0.13284	1.96851	0.124741	0.141681
NCU06463	1.2953	0.163839	0.15922	1.80978	0.176737	0.178346	1.52116	0.14383	0.178699	1.07119	0.135199	0.143775	1.49423	0.167376	0.164272	1.302	0.157853	0.158695	1.2202	0.13314	0.144789	1	0.127067	0.149958	121920	2.82964	0.176929	0.161935	1.31043	0.147612	0.178185	1.52901	0.131161	0.14078	1.09234	0.133518	0.145015	1.01912	0.127167	0.118798	1	0.104723	0.103715	1.00609	0.122421	0.12029	1.25185	0.128587	0.145281
NCU00158	1.07266	0.121918	0.124448	1.19375	0.111432	0.117736	1	0.101105	0.10559	1.10516	0.104356	0.130546	1.0495	0.100187	0.115568	1.07688	0.104969	0.112559	1.00511	0.109566	0.111389	1.07212	0.108725	0.128378	122203	2.23915	0.121144	0.126301	1.56077	0.123091	0.14035	1.37661	0.0977991	0.0959703	1.27973	0.10232	0.114611	1	0.0888536	0.0918889	1.22001	0.0872541	0.0994447	1.12314	0.086359	0.102793	1.51463	0.105332	0.106028
NCU02945	1.1753	0.0547026	0.0599563	1.06918	0.0529842	0.0495294	1.15751	0.0554104	0.0603697	1	0.0572508	0.0545903	1.21252	0.0518893	0.0575906	1.15922	0.0552065	0.0565309	1.45764	0.0625321	0.061069	1.77537	0.0689006	0.0744013	126682	1.26126	0.0397261	0.0430363	1	0.0476522	0.0536271	3.0789	0.0625888	0.0584322	1.12949	0.0486859	0.0515783	1.12932	0.0447841	0.0502675	1.112	0.0377483	0.0406642	1.07609	0.0546196	0.0473546	1.00399	0.0416077	0.0454877
NCU01655	1.28273	0.0992381	0.100326	1.16306	0.0855195	0.0910735	1.46357	0.100707	0.105136	1.22614	0.103301	0.102459	1.04099	0.084666	0.097085	1	0.0910937	0.0845823	1.2777	0.0921775	0.0907859	1.54285	0.100707	0.103468	83705	2.43994	0.0872017	0.103428	1.64751	0.0990349	0.097297	1	0.0643938	0.0711767	1.74295	0.0996972	0.0886057	1.55557	0.0937499	0.0904269	1.1229	0.0633331	0.0634678	1.34007	0.0764621	0.072023	1.16864	0.0734511	0.0747999
NCU01729	1	0.0424181	0.0510933	1.05839	0.0482213	0.0402167	1.46639	0.0512391	0.0482191	1.57354	0.0517342	0.0516236	1.43828	0.0482355	0.0446035	1.7203	0.0513671	0.0480243	1.22579	0.0520793	0.0418131	1.08237	0.0513432	0.0427152	83799	1	0.0631406	0.0628331	1.10274	0.088319	0.093309	1.45971	0.0827435	0.0802958	1.34876	0.0877875	0.087951	1.60537	0.0855431	0.0941969	1.55251	0.0771283	0.0782751	1.6802	0.0766021	0.0924012	1.38593	0.0800234	0.0844865
NCU06752	1.56075	0.117344	0.134416	1.17056	0.0998707	0.108515	1	0.0982537	0.0961472	1.28247	0.110967	0.110265	1.2615	0.108459	0.105127	1.44545	0.111502	0.123229	3.86681	0.158133	0.153787	4.61243	0.154473	0.182898	84095	1	0.0814786	0.0827403	1.2695	0.106275	0.116931	1.96401	0.100017	0.126228	1.38498	0.114072	0.121249	1.79526	0.120937	0.131888	1.2389	0.0834302	0.0929304	2.33901	0.123553	0.130774	1.63111	0.108836	0.111518
NCU03102	2.01271	0.0357096	0.0433111	1.3225	0.0284038	0.0301665	2.70004	0.0391017	0.0392723	2.26222	0.0403178	0.0415667	1.3244	0.029076	0.0307394	1.11116	0.0279466	0.0236884	1	0.0258101	0.0259307	1.00008	0.0264706	0.0271339	118897	1.60659	0.0260013	0.0293073	1	0.0265919	0.0297818	1.65699	0.0282076	0.0270124	1.79229	0.0291629	0.0346447	1.69247	0.0255067	0.028652	1.34903	0.023827	0.0227643	1.4962	0.0252738	0.029473	1.40668	0.0254703	0.0234023
NCU11918	2.41469	0.302613	0.336711	2.24937	0.280918	0.329627	1.55241	0.248988	0.25671	1.38392	0.213388	0.263009	1	0.200654	0.205371	1.36255	0.210955	0.278996	1.76832	0.239121	0.297528	1.17328	0.189517	0.248124	84070	1	0.0830124	0.0877671	1.33366	0.110797	0.11967	1.3467	0.0950147	0.0937301	1.36313	0.107593	0.118319	1.20419	0.105892	0.107945	1.00384	0.0790941	0.083472	1.11476	0.0902959	0.098971	1.05	0.0904087	0.0947527
NCU11427	1.93088	0.0679712	0.0862372	2.43349	0.0819613	0.0929215	1.75296	0.0592088	0.0662798	1.35499	0.0591018	0.0678799	1.76367	0.0762639	0.0691681	1.42723	0.061321	0.065489	1.24987	0.0549502	0.0528268	1	0.057986	0.0569925	65358	2.20392	0.0569119	0.0517907	1.59025	0.0599956	0.0634796	1	0.037521	0.0370649	1.69116	0.0604655	0.0614547	1.51133	0.0505127	0.051936	1.90459	0.0496038	0.047654	1.47752	0.0514605	0.0483058	1.98703	0.0570581	0.0536049
NCU03549	1.13501	0.0451686	0.0467155	1.36915	0.0488025	0.0489401	1.50182	0.0490762	0.0495583	1	0.0475904	0.044192	1.20275	0.0465761	0.0455354	1.2599	0.0488	0.0415322	1.0351	0.0371472	0.0381847	1.02055	0.044936	0.0439658	66146	4.74817	0.0937411	0.0922363	1.48698	0.0764622	0.0840209	1.47917	0.0652518	0.0684314	1.54854	0.0812029	0.0782922	1	0.0609539	0.0581189	1.57957	0.0701348	0.0691243	1.07498	0.0534053	0.060955	1.66289	0.0644192	0.0752731
NCU09571	1.0545	0.124368	0.138051	1.07196	0.119705	0.126346	1.16466	0.126065	0.126009	1	0.116704	0.133594	1.04604	0.109536	0.129405	1.31917	0.129288	0.125023	1.43147	0.120885	0.14238	1.53292	0.149374	0.154932	147782	3.59235	0.274384	0.364838	1	0.204495	0.244627	2.21431	0.251508	0.270784	1.95284	0.268473	0.300824	2.19993	0.264118	0.323932	2.69328	0.257791	0.283346	2.80221	0.283876	0.309452	2.97285	0.325588	0.34248
NCU09573	1	0.0893658	0.0901188	1.01391	0.0830869	0.0901551	1.3525	0.098987	0.101145	1.44054	0.100763	0.113866	1.25066	0.0825118	0.0975745	1.53596	0.100242	0.118875	1.92269	0.114016	0.110508	2.00164	0.111314	0.121719	66644	1.81616	0.0642368	0.0659325	1.15751	0.0664455	0.0662619	1	0.0507349	0.0497852	1.01793	0.0636258	0.0697422	1.18292	0.0535543	0.0666603	1.33076	0.0525206	0.0654644	1.33128	0.0567116	0.0619255	1.38091	0.0638471	0.058663
NCU05373	1.16825	0.0658396	0.0719856	1	0.0554379	0.0616004	1.10511	0.0629739	0.0641541	2.0848	0.0847874	0.0956585	1.51328	0.0748795	0.0808713	1.8651	0.0761281	0.0900162	2.83164	0.0992055	0.0942734	3.66801	0.117848	0.0996017	84392	1	0.0416735	0.0394791	2.03408	0.0682552	0.0755973	1.28102	0.0505242	0.0429381	1.59438	0.0572313	0.0619499	2.42376	0.0623839	0.0719	1.72566	0.0469923	0.0461964	2.34039	0.0634095	0.0577906	1.56198	0.0510144	0.0519991
NCU03544	1.02432	0.07944	0.0972175	1.56684	0.105874	0.123283	1.18042	0.0917736	0.103256	1	0.092061	0.0909494	1.22012	0.0932136	0.0898861	1.59482	0.104959	0.0989706	1.72937	0.106581	0.119856	1.66755	0.112735	0.110497	43829	3.82843	0.249411	0.275478	1	0.17628	0.193664	1.6387	0.179932	0.171067	1.85224	0.235477	0.244589	1.48116	0.176168	0.189406	2.02222	0.179509	0.202117	2.19514	0.192149	0.245656	2.43933	0.200171	0.248917
NCU11245	1.53052	0.22381	0.231367	1	0.159429	0.171444	1.62156	0.194324	0.22328	1.30619	0.194464	0.201551	1.12452	0.167895	0.177291	1.30694	0.190777	0.199938	4.36834	0.298798	0.305834	6.91548	0.375862	0.397092	44355	1.66357	0.17497	0.184843	1.05427	0.182238	0.180509	1.00249	0.137364	0.167213	1	0.16263	0.171023	1.44558	0.177714	0.207104	1.27784	0.146553	0.177201	2.02795	0.178195	0.217139	1.70143	0.163416	0.215836
NCU03334	1.53067	0.116111	0.117557	1.55849	0.0995779	0.124251	1.7388	0.116458	0.131413	1.21964	0.104925	0.109118	1.26733	0.101228	0.113458	1.02224	0.0978748	0.104101	1.02043	0.0803776	0.102069	1	0.0921952	0.108438	123307	1.52354	0.177675	0.181582	2.67783	0.260321	0.266618	1.6738	0.165644	0.186321	1.39936	0.184442	0.213226	1.59569	0.194591	0.191089	1.21016	0.133179	0.161608	1.19739	0.156958	0.157864	1	0.142198	0.157929
NCU03105	1.90035	0.129954	0.131402	1.57778	0.109393	0.12045	1.43779	0.110568	0.116438	1.44305	0.111639	0.121042	1.26422	0.100968	0.105023	1	0.0894757	0.103844	1.84296	0.102755	0.120643	2.49962	0.134424	0.147894	91324	1.69979	0.0953551	0.102746	1.53106	0.116894	0.125355	2.40658	0.102715	0.115287	1.19596	0.104392	0.0983585	1.55495	0.0979801	0.11286	1	0.067438	0.0729142	1.99741	0.101873	0.109827	1.23438	0.0947843	0.081578
NCU00461	1.43205	0.0382003	0.041468	2.60394	0.0505877	0.0540529	2.28865	0.0458692	0.0513877	1	0.0308578	0.0344576	1.43335	0.0369896	0.0414274	1.50227	0.0412837	0.0372966	2.02552	0.0420034	0.0456639	1.99712	0.0426917	0.0508476	63763	1.49386	0.0348662	0.0333799	1.45879	0.0435009	0.0496732	1	0.0288232	0.0313444	1.10533	0.0415588	0.0368815	1.00379	0.0349334	0.0335524	1.15441	0.030152	0.0321647	1.46452	0.040067	0.0381616	1.78709	0.0433738	0.0460084
NCU00811	1	0.0547185	0.0590666	3.22757	0.0881155	0.0960231	5.99304	0.115021	0.123708	1.43534	0.0640291	0.0696116	4.75848	0.113143	0.112266	7.26996	0.139363	0.154223	4.61184	0.111179	0.11237	4.90772	0.122442	0.130204	118612	3.49344	0.0535454	0.064485	2.96196	0.0705443	0.0669332	1.56893	0.0424734	0.0487399	2.19223	0.0538536	0.062425	1.67512	0.0473407	0.0472018	1.29022	0.0395713	0.0355827	1.14181	0.0364535	0.0377476	1	0.0359985	0.0340895
NCU08666	1.68392	0.113451	0.127797	2.70765	0.142992	0.136712	1.66593	0.110848	0.116056	1.55263	0.11835	0.101473	1	0.0907704	0.0857363	1.1766	0.0988374	0.0988108	1.70061	0.117446	0.108829	1.70795	0.112009	0.1086	79833	2.02904	0.10372	0.11277	1.73929	0.124432	0.143018	1	0.0852544	0.0883156	1.51674	0.114726	0.116822	1.16464	0.0973042	0.103287	1.28449	0.0910399	0.0790655	1.84765	0.114484	0.115927	1.76669	0.111163	0.113959
NCU04872	1	0.101389	0.102816	1.79839	0.116175	0.130856	2.54799	0.152892	0.158472	6.31363	0.214767	0.231087	3.85543	0.171015	0.168849	5.63418	0.202858	0.196354	4.01797	0.159934	0.176684	3.67135	0.176476	0.173079	59351	1.95631	0.0929869	0.102384	4.01871	0.15018	0.177875	1.0818	0.0643626	0.0787537	2.8723	0.129226	0.139783	1.70591	0.10603	0.0982791	1.15943	0.0737768	0.0737699	1.17402	0.0725818	0.0798712	1	0.0713253	0.0734596
NCU03123	1	0.0859926	0.083937	1.19821	0.0825358	0.0917486	1.10647	0.0843966	0.088346	1.0862	0.0882719	0.0820238	1.37182	0.0844241	0.0905138	1.48257	0.0948221	0.0974837	1.73159	0.0950461	0.0997733	1.73119	0.0985435	0.113731	133294	1.74403	0.104246	0.112312	1	0.10604	0.104521	1.51661	0.105271	0.100926	1.26814	0.104445	0.111053	1.22252	0.0979651	0.0967388	1.58054	0.0945312	0.103561	1.49324	0.103429	0.0999246	1.72651	0.111214	0.110316
NCU08709	1.11256	0.0369073	0.0419214	1	0.0393243	0.036241	1.1553	0.0424777	0.0398529	1.7405	0.0465451	0.0553738	1.03613	0.0380349	0.0366403	1.25743	0.0403533	0.0363106	2.32076	0.0603196	0.0511317	2.67656	0.0630465	0.0633588	83267	1.04043	0.0441722	0.0562281	1	0.0593681	0.0755462	1.14627	0.0488108	0.0541079	1.15237	0.0556632	0.0629785	1.2076	0.0573271	0.0560732	1.29147	0.052821	0.0605067	1.94793	0.0699319	0.0701741	1.80906	0.0663215	0.0670858
NCU01496	1	0.688933	1.18475	3.14634	1.32269	1.85233	4.24372	1.57465	2.09797	9.73656	2.52174	2.9492	13.4461	3.14744	3.39916	101.566	8.26029	8.80498	703.789	14.4112	20.4883	995.568	24.8258	12.7677	101590	1	0.221074	0.252414	2.74605	0.489921	0.556571	1.0065	0.232143	0.252366	1.73478	0.346105	0.436919	2.81502	0.387102	0.490997	5.60366	0.497669	0.55846	25.6781	1.03783	0.921369	15.7668	1.00891	0.871492
NCU01495	1.80545	0.534144	0.649241	1	0.385247	0.471752	9.47065	1.19546	1.42082	2.7588	0.719148	0.824387	41.5805	2.56243	3.14086	219.913	5.6974	4.80012	196.208	4.35654	4.69301	213.657	5.58511	5.29384	43942	1	0.151549	0.153947	2.95583	0.323447	0.345394	1.87124	0.202036	0.200904	2.89064	0.29766	0.301691	7.40859	0.407672	0.385265	10.6936	0.4095	0.414415	11.6432	0.425944	0.414438	11.4023	0.415216	0.461169
NCU11940	5.39103	1.28777	1.31953	1	0.487212	0.663491	1.11436	0.510029	0.7341	1.19018	0.565976	0.780046	2.87228	0.875281	1.07883	8.13887	1.48991	1.67815	11.0583	1.51058	1.99929	9.06552	1.74329	1.92608	83406	1.81545	0.251592	0.28633	1.60314	0.281647	0.353078	1	0.178419	0.241789	1.3869	0.268784	0.353362	2.24972	0.305404	0.343892	1.9904	0.279432	0.298431	2.49768	0.344402	0.316188	2.61721	0.284278	0.332551
NCU08706	1	0.188235	0.226142	1.94729	0.257264	0.279142	1.71531	0.256474	0.273558	1.10237	0.210511	0.246437	1.56706	0.234866	0.276792	1.95978	0.253251	0.326155	2.39864	0.278034	0.320472	3.56172	0.334449	0.385045	83275	1.93095	0.275975	0.242522	2.04166	0.286962	0.292007	1.42177	0.18315	0.222749	1.36218	0.2445	0.260629	1	0.176454	0.197846	1.1671	0.177901	0.177777	1.13962	0.168263	0.194457	1.26552	0.213908	0.234338
NCU01534	2.08991	0.113058	0.117353	1.80447	0.10484	0.103536	1.50139	0.101872	0.100139	1	0.0817235	0.0785925	1.86654	0.0956281	0.0991462	1.75401	0.107614	0.0965702	1.94076	0.104059	0.0956883	1.91079	0.11184	0.104996	130338	1.01238	0.0443644	0.0512815	1.09139	0.0598986	0.0650984	2.58829	0.072974	0.0675529	1.0671	0.0565315	0.0683262	1	0.0547673	0.053995	1.18624	0.0506863	0.0516353	1.10161	0.0457425	0.0467792	1.4511	0.05964	0.0564199
NCU01527	1.65974	0.165329	0.182984	1	0.130897	0.141182	2.6218	0.17767	0.211664	5.22545	0.271775	0.289871	1.19998	0.134223	0.133699	1.79158	0.172525	0.172174	3.57187	0.227603	0.244642	7.24406	0.302522	0.317119	130335	1.84515	0.138112	0.136776	1.31041	0.149612	0.159692	1.69791	0.130661	0.128195	1.15844	0.143389	0.150914	1	0.11202	0.123132	1.11936	0.107519	0.102493	1.45422	0.134463	0.120507	1.61537	0.126612	0.150206
NCU06857	1.783	0.182909	0.198308	1.33526	0.143667	0.167627	1.12475	0.135927	0.154091	1.33709	0.16645	0.181318	1	0.134566	0.141362	1.64047	0.16079	0.180253	1.92353	0.174164	0.184162	2.00499	0.185308	0.203033	147346	1	0.10278	0.111628	1.80925	0.179017	0.197547	1.37865	0.122647	0.139167	1.05869	0.13202	0.146687	1.46433	0.139222	0.145026	1.62355	0.137955	0.138433	1.6741	0.136476	0.148172	1.79686	0.150083	0.168335
NCU01551	1.12183	0.0879212	0.0807143	1.2654	0.0722703	0.0843912	1.06962	0.0776025	0.0804956	1.97844	0.102073	0.104863	1	0.0710602	0.0721858	1.18954	0.0776321	0.0800924	1.16416	0.0783434	0.0776343	1.25777	0.07795	0.0813389	117297	1.29097	0.0730534	0.0742773	2.08496	0.113961	0.0990841	1	0.066604	0.0646766	1.51794	0.0883899	0.101104	1.9418	0.0885618	0.0964717	1.00377	0.0628029	0.0631067	2.18384	0.0961366	0.0920116	1.30388	0.08136	0.0698933
NCU08712	1.57086	0.140613	0.155572	1.12585	0.111063	0.111083	1.20647	0.115594	0.124697	1.76168	0.152022	0.152272	1	0.0987515	0.11895	1.04461	0.119067	0.117533	1.31218	0.128992	0.130804	1.63766	0.133191	0.14604	122796	1.13574	0.109305	0.107248	1	0.125301	0.140086	1.26828	0.112315	0.126928	1.30556	0.136061	0.142318	1.45622	0.138357	0.139269	1.58416	0.116822	0.132666	2.0824	0.138716	0.152391	1.86203	0.140302	0.156937
NCU02318	1.18593	0.0665199	0.0710017	1.25335	0.0624172	0.0660491	1.26722	0.0707431	0.073993	2.57993	0.103532	0.0847926	1	0.0556351	0.0561131	1.20336	0.0668887	0.0650284	1.1647	0.0603764	0.061962	1.32031	0.0658219	0.0719919	124022	1.73918	0.0750883	0.0739931	1.53802	0.096797	0.105174	1	0.0590708	0.067148	1.36368	0.0809228	0.0870404	1.4748	0.0816148	0.0826026	1.59071	0.0769453	0.0762048	1.4021	0.0816608	0.0745444	1.67089	0.0841189	0.0906411
NCU01791	2.09214	0.106255	0.102875	2.29038	0.0921444	0.0984506	2.16773	0.105916	0.104877	1.61548	0.092288	0.088022	1.82349	0.0868263	0.0994235	1.51788	0.0880151	0.087161	1.26834	0.0711293	0.0784894	1	0.0667181	0.076554	83919	2.09796	0.0588555	0.0691564	2.08356	0.0732036	0.0713121	1	0.0478038	0.0468659	1.47782	0.0664292	0.0637241	1.22444	0.055711	0.0537444	1.17499	0.0523895	0.0513647	1.01157	0.0505697	0.0481589	1.12593	0.0529781	0.0520638
NCU03554	1.19388	0.0622202	0.0701651	1.14636	0.0581784	0.0636907	1.56842	0.0715683	0.0766198	1.25924	0.0647326	0.0656148	1	0.0573575	0.0598432	1.1944	0.0645575	0.0666389	1.42142	0.0708742	0.0674466	1.90693	0.0731232	0.0908712	66152	1.95638	0.0616114	0.052723	1.05256	0.0541435	0.059587	1.45369	0.0507822	0.0564304	1.16452	0.052124	0.0564336	1	0.0475537	0.0489043	1.22868	0.0419637	0.0463336	1.40023	0.0497747	0.0511503	1.36564	0.0540437	0.057576
NCU03562	2.04444	0.344127	0.397401	1.25947	0.255365	0.292381	1	0.227861	0.289653	3.27685	0.423214	0.52233	4.59112	0.532385	0.478322	36.4077	1.38804	1.32783	356.446	3.02029	3.48619	495.007	3.83993	4.37824	44547	1	0.39374	0.692014	10.3024	1.87343	2.01729	5.37458	1.10908	1.32997	10.8157	1.8211	2.21884	16.2247	2.05971	2.25266	61.1543	3.16059	3.70209	281.612	6.44678	6.16357	252.101	6.40329	6.67975
NCU08476	1.35986	0.0972172	0.100191	1.17028	0.0907831	0.09212	1.3982	0.0959508	0.100877	2.74326	0.122663	0.150594	1	0.0855449	0.0835001	1.25334	0.0911974	0.0910618	1.71452	0.102251	0.100861	2.20655	0.123679	0.126355	64648	1	0.0616174	0.0621315	1.33739	0.0928556	0.0925583	1.14801	0.058282	0.0801995	1.25839	0.0827706	0.0817304	1.38565	0.0747087	0.0767069	1.29711	0.065288	0.065752	1.83722	0.0766976	0.0888756	1.48461	0.070322	0.0856171
NCU01821	1.58765	0.0640988	0.054399	2.40892	0.0675934	0.0655262	2.24388	0.0542512	0.0704583	1.46354	0.053176	0.0547455	1.13633	0.0488971	0.0469043	1	0.045759	0.0483076	1.17656	0.0427539	0.0465692	1.10386	0.0472591	0.0487964	130518	1.32026	0.0454829	0.0466029	1.04148	0.0456655	0.060098	1.11044	0.0377862	0.0406244	1.50218	0.0607945	0.0558491	1.01644	0.0417781	0.0491395	1	0.0382353	0.0356949	1.0821	0.0413653	0.0434778	1.03033	0.0437707	0.042927
NCU05650	1.18874	0.0576904	0.0683764	1.40281	0.0605506	0.0630073	1.21074	0.0577059	0.0590814	1.05109	0.0559735	0.0518466	1	0.0517071	0.0541867	1.52144	0.0638116	0.0654567	1.4519	0.0700862	0.0597182	1.62576	0.0715237	0.0722045	124505	1.15538	0.0460966	0.0510472	4.37153	0.106291	0.108307	1	0.0438861	0.0494431	4.17396	0.113691	0.102057	13.6901	0.116862	0.152028	16.4861	0.150479	0.168565	15.086	0.145013	0.140577	13.8729	0.150026	0.156573
NCU05616	7.5746	0.64396	0.565553	1.78379	0.33319	0.437268	2.50339	0.430489	0.387299	1.75405	0.334698	0.424932	1.25012	0.29248	0.331874	1	0.238156	0.297882	4.81884	0.43298	0.590793	6.93163	0.600276	0.577138	148625	1.74605	0.349158	0.404865	2.66692	0.542475	0.552785	1.44351	0.323236	0.358284	1.80947	0.421945	0.51484	1	0.290126	0.350368	1.03665	0.244113	0.310318	3.74068	0.542086	0.505658	2.36428	0.44561	0.493201
NCU06918	4.19026	0.131664	0.122288	8.67929	0.158919	0.153859	4.12072	0.12554	0.117383	11.3952	0.174713	0.144011	2.26947	0.0868611	0.0920972	2.26331	0.099371	0.0942921	1.69875	0.0797406	0.0770994	1	0.0627631	0.0639141	147746	2.69433	0.05557	0.0566956	1.05068	0.0472923	0.0487787	1.23026	0.04201	0.0371904	1	0.0433214	0.0426187	1.23569	0.0435778	0.0446452	1.49504	0.0399559	0.0425562	1.43595	0.0414637	0.048476	1.39285	0.0422855	0.0485281
NCU09775	3.83396	0.421778	0.519071	1	0.237127	0.294673	3.09971	0.414212	0.5398	7.51218	0.632242	0.823581	7.02943	0.599764	0.608195	2.88683	0.478271	0.446702	2.91859	0.416944	0.439339	3.11407	0.493729	0.519978	117207	1	0.142435	0.1701	12.9461	0.719396	0.737767	9.17948	0.465405	0.542701	20.7179	0.813044	0.84166	32.5359	0.992916	0.881377	12.102	0.521483	0.535308	5.77915	0.373761	0.446182	4.85386	0.384585	0.403523
NCU10683	2.73082	0.295296	0.329788	2.35711	0.236561	0.282682	2.00196	0.264166	0.285937	1.25379	0.190085	0.218163	1.67168	0.20481	0.261668	1.15869	0.186649	0.199727	1.3543	0.186332	0.227003	1	0.188268	0.195171	85761	1.78827	0.140334	0.149627	1.58328	0.177112	0.167247	1.05178	0.11133	0.117313	1.35064	0.15716	0.160464	1.49606	0.141496	0.154527	1	0.114756	0.123201	1.34898	0.130619	0.141087	1.22102	0.138361	0.134179
NCU00004	1.28204	0.0659183	0.0705989	1.65817	0.0676152	0.0784592	1.19446	0.0531257	0.0610114	1.44515	0.0712708	0.0685422	1	0.0542648	0.0513945	1.37999	0.0605916	0.0668844	2.41774	0.0726697	0.0871	2.93425	0.0899901	0.0918635	122076	1.64537	0.0718028	0.0651779	1	0.0729931	0.0717181	1.08405	0.05516	0.0592916	1.02239	0.0659827	0.0654302	1.02898	0.0607112	0.0651746	1.00363	0.0523662	0.050399	1.29023	0.0654131	0.07102	1.20272	0.0650168	0.0684049
NCU00006	1.04137	0.0390083	0.0338144	1.12138	0.0319411	0.0392339	1.03622	0.0371816	0.0341075	1	0.0349577	0.0350764	1.08856	0.0345475	0.0349438	1.15766	0.0338254	0.0390341	1.89221	0.0457801	0.0414435	2.19307	0.0481346	0.0455313	129580	1	0.0511622	0.0567634	2.13662	0.0943016	0.0946564	2.16883	0.0745883	0.0754988	2.23821	0.0842964	0.0875542	3.08047	0.0939311	0.0982535	3.4076	0.0893817	0.0908011	2.91215	0.086398	0.0848141	3.40684	0.0958763	0.0928284
NCU00007	1.03998	0.0597597	0.0614685	1.00937	0.0532031	0.0567363	1	0.0522061	0.0536987	1.23268	0.064162	0.0630848	1.05779	0.0493603	0.0633136	1.08538	0.0530222	0.0556162	1.0828	0.0550138	0.0578615	1.20723	0.0556704	0.0635642	62819	1	0.0859928	0.0815685	1.19403	0.106739	0.112387	1.49611	0.0939779	0.0927973	1.50166	0.100609	0.113361	2.39089	0.12834	0.128245	1.48303	0.0881027	0.0934068	2.35453	0.124382	0.134196	1.5861	0.102628	0.113205
NCU00014	2.05184	0.123613	0.106029	1.87705	0.0952277	0.112183	1.59114	0.106033	0.115908	1	0.0817028	0.0922333	1.99151	0.11046	0.108659	1.99403	0.103204	0.115009	2.21054	0.111226	0.127444	2.25794	0.114661	0.114599	62828	1.43065	0.0787417	0.0849099	1.42077	0.0936348	0.0820441	1.09763	0.0650178	0.0761976	1.12578	0.0685466	0.0862502	1	0.0630347	0.0729577	1.14925	0.0653695	0.0640517	1.05094	0.0689694	0.0710938	1.26195	0.0734428	0.0798033
NCU00025	1.31224	0.0475037	0.0467936	1.3995	0.0435749	0.0453732	1.21013	0.0439159	0.0410663	1.38691	0.047795	0.0490659	1.14459	0.0449598	0.0441546	1.13193	0.0397613	0.0438634	1.0041	0.0385638	0.0415326	1	0.0422962	0.0393244	129594	1.12095	0.0318085	0.0327601	1.40395	0.0427266	0.0444282	1	0.0284088	0.0314834	1.07003	0.0398004	0.0387928	1.11977	0.0351646	0.0327495	1.01477	0.0281688	0.029868	1.29308	0.0345366	0.035821	1.11884	0.0346612	0.0348927
NCU00029	1.35051	0.0588726	0.0588691	1.62037	0.0561405	0.0492393	1.08567	0.047335	0.0428684	1.31644	0.0576455	0.0603205	1	0.0435743	0.0417041	1.17242	0.0523515	0.0527791	1.31206	0.0518625	0.0513012	1.35859	0.0501762	0.0495175	122096	1.29153	0.0538835	0.0560016	1.02496	0.0498354	0.0607718	1.0464	0.0449112	0.051007	1	0.0624822	0.0563023	1.0503	0.0513507	0.0528709	1.14949	0.0450648	0.0523962	1.37616	0.0519022	0.0587526	1.31442	0.0537185	0.053686
NCU00921	1.27684	0.145699	0.165302	1	0.128054	0.146656	1.43851	0.158793	0.174024	1.24296	0.148474	0.148317	1.33427	0.161114	0.167642	1.28175	0.136165	0.160732	1.25277	0.139499	0.162007	1.04861	0.130777	0.145622	132883	1.49281	0.118307	0.121565	1.23112	0.136004	0.137417	1.71974	0.116917	0.121295	1.12347	0.125321	0.120507	1.21199	0.112441	0.117155	1.1999	0.0891885	0.106625	1.30787	0.107297	0.112387	1	0.0963121	0.0983505
NCU00032	1.04587	0.055368	0.0481168	1.36519	0.0564488	0.0540834	1	0.0523388	0.0533101	1.37281	0.0525444	0.0589914	1.29715	0.059006	0.0581506	1.37177	0.0589607	0.0569973	1.28805	0.0481248	0.0588767	1.31627	0.0532981	0.0543674	81547	2.03539	0.0635183	0.0588382	1.72599	0.0740724	0.075768	1.69025	0.0637687	0.0581298	1.29185	0.0629534	0.0638186	1.04277	0.049109	0.0467552	1.31546	0.0536891	0.0478	1	0.0469567	0.0496092	1.48225	0.0545265	0.0681233
NCU00051	1.6538	0.130669	0.124095	1.49487	0.112529	0.115561	1.85333	0.12304	0.128977	1.08783	0.099662	0.10259	1	0.0936201	0.090001	1.12794	0.100644	0.0967791	1.46897	0.105782	0.114692	1.81341	0.112246	0.13401	62911	2.08452	0.111521	0.101717	1.45576	0.118846	0.11228	1.29047	0.0859439	0.0879081	1.57758	0.109963	0.126823	1.22862	0.085434	0.0905086	1.22239	0.0791092	0.0759545	1.52396	0.101924	0.0966049	1	0.0765121	0.0875507
NCU00057	1.69533	0.160213	0.170497	1.53339	0.146885	0.159748	2.10513	0.172886	0.181412	1.58827	0.136549	0.153522	1.23067	0.125681	0.141568	1.26745	0.13438	0.137178	1	0.111385	0.122235	1.08164	0.133276	0.145356	129617	2.89797	0.117941	0.13306	1.89037	0.144998	0.139309	1.98161	0.117523	0.113617	1.83426	0.13638	0.127472	1.7135	0.110611	0.116988	1	0.0755432	0.0785287	1.34437	0.0971474	0.108058	1.09404	0.0840254	0.101794
NCU00059	3.43465	0.30061	0.360943	1	0.161034	0.185789	1.68932	0.231839	0.240883	1.32861	0.211907	0.214904	1.049	0.160384	0.188095	1.50889	0.202737	0.218184	3.25892	0.297782	0.306804	5.93286	0.417035	0.352671	81610	3.06469	0.374925	0.46617	1	0.274388	0.353438	2.30997	0.339934	0.360956	1.0484	0.286752	0.290163	1.90844	0.306851	0.35242	1.88791	0.281588	0.318913	2.5265	0.354847	0.347676	2.72732	0.389525	0.393601
NCU00064	1.1641	0.0311295	0.0297907	1.18024	0.0264405	0.0283302	1.3359	0.034058	0.0264242	1.35994	0.0297486	0.0324436	1.2237	0.0271645	0.0283531	1.31346	0.0290987	0.0280914	1.13241	0.0280065	0.0249804	1	0.0289442	0.0285296	62940	1.06108	0.0257007	0.024114	1.0092	0.0320257	0.0283041	1.09388	0.0235051	0.0257306	1	0.0275625	0.0277245	1.06324	0.0250042	0.025563	1.0325	0.02117	0.0254566	1.0792	0.0273285	0.0254048	1.14577	0.0241374	0.0256752
NCU00072	1.28068	0.0382471	0.0423194	1.4177	0.0389811	0.0365799	1.28528	0.0352848	0.0400004	1.04717	0.0368007	0.034069	1.10392	0.032591	0.0354393	1.08391	0.0354352	0.0326823	1.20609	0.0392322	0.0371588	1	0.03677	0.0372756	62960	1.28798	0.0388576	0.0493364	1.25428	0.0546298	0.0615257	1.01272	0.0422021	0.0408574	1.1337	0.0508526	0.0541628	1	0.0412103	0.0437199	1.16834	0.0416775	0.0412188	1.07695	0.0403757	0.0433059	1.25469	0.0408213	0.0440445
NCU00073	1.15134	0.0533086	0.0518137	1.03254	0.0414628	0.0546747	1.01271	0.045845	0.0457289	1.26132	0.0534287	0.0569623	1.07068	0.0446608	0.0469702	1.08075	0.0445862	0.051728	1	0.0425781	0.0441199	1.12425	0.0555482	0.0510686	81640	1.53717	0.0542229	0.0475009	1.27285	0.053489	0.0568849	1.37731	0.0479737	0.0485984	1.1843	0.0564921	0.0537951	1.04599	0.0500939	0.0488964	1.07658	0.039576	0.0379686	1	0.0431197	0.0409132	1.00397	0.0428343	0.039843
NCU00081	1	0.128928	0.140828	1.06326	0.123949	0.133765	1.06078	0.126811	0.131353	1.54074	0.155158	0.154812	1.74336	0.148709	0.155759	1.45309	0.144565	0.151794	1.33001	0.138025	0.144868	1.52869	0.168899	0.165214	81659	1.76456	0.135922	0.146775	1.60865	0.172261	0.190707	1.37257	0.138488	0.132468	1.51887	0.155016	0.161775	1.64765	0.152407	0.14852	1.1249	0.109852	0.122071	1.08155	0.117652	0.131615	1	0.113863	0.107069
NCU00085	1.18756	0.0927627	0.112185	1.31976	0.0886363	0.106766	2.25227	0.120389	0.140122	1	0.0918759	0.0944858	6.57104	0.172032	0.200709	10.1764	0.259235	0.289567	6.19971	0.203031	0.18943	4.42876	0.220788	0.173457	122141	1	0.0972209	0.0966139	1.14891	0.126689	0.139551	1.50542	0.124201	0.115615	1.96117	0.160259	0.16078	3.72682	0.180324	0.196113	3.25224	0.15438	0.157191	2.57281	0.138321	0.166816	2.53113	0.16286	0.161882
NCU00087	1.03364	0.069948	0.063403	1.5736	0.07779	0.0707328	1.08829	0.0537523	0.0713669	1	0.058617	0.0608652	1.09761	0.0569735	0.0674504	1.32495	0.0709155	0.0741506	1.37542	0.0808697	0.0752867	1.03951	0.0590072	0.0673894	146309	1.19618	0.0889064	0.0919396	1.38738	0.119714	0.124976	1	0.0851062	0.0932582	1.46055	0.107229	0.123439	1.24296	0.0954749	0.0980352	1.34462	0.0800884	0.0923734	1.38938	0.0979232	0.098987	1.89971	0.105991	0.111339
NCU00088	1.46607	0.185066	0.210868	4.31908	0.273328	0.306349	2.21632	0.206538	0.237423	1	0.167429	0.165497	1.13581	0.16034	0.187389	1.66512	0.193855	0.215992	1.75381	0.188035	0.221924	1.6899	0.200296	0.219906	62995	2.57895	0.163396	0.157591	1.46514	0.150784	0.159938	1	0.105868	0.109906	1.04424	0.113668	0.130417	1.40059	0.123437	0.139957	1.00171	0.0981277	0.0997568	1.41299	0.116137	0.136869	1.08209	0.114284	0.115665
NCU00089	1.24743	0.111581	0.111876	1.09879	0.084015	0.101212	1	0.0889066	0.0944321	1.3951	0.10807	0.112709	1.07382	0.0890593	0.0966959	1.26081	0.0984775	0.0979122	1.78068	0.107295	0.110368	1.61686	0.123536	0.123595	129642	2.71248	0.153216	0.174193	2.73276	0.192063	0.219848	1.27094	0.12009	0.125268	1	0.125287	0.134394	1.61727	0.1485	0.146462	1.74925	0.134535	0.133141	2.15769	0.170467	0.155399	1.94337	0.147592	0.16465
NCU00091	1.09302	0.0608832	0.07042	1.10106	0.0714661	0.0668199	1.19293	0.0627312	0.0650829	1	0.0664807	0.0647515	1.18948	0.0630031	0.0679588	1.33048	0.0689254	0.0684036	1.40538	0.0732072	0.0685466	1.43734	0.0679163	0.0765358	122147	4.64281	0.0999686	0.0960809	1.04895	0.068829	0.0612039	1	0.0514418	0.0484319	1.19944	0.0699963	0.0760885	1.26667	0.0563703	0.0630151	1.1287	0.053938	0.0523973	1.18322	0.0571154	0.0551319	1.07076	0.0546303	0.0548152
NCU00095	1.19676	0.0413876	0.0405924	1.3605	0.0463061	0.0442552	1.44878	0.0361488	0.0432156	1.17525	0.0372712	0.0451082	1.26526	0.0381594	0.0362011	1.31273	0.0436999	0.0397124	1.03856	0.0349261	0.0371515	1	0.0378973	0.0413721	122149	2.37067	0.0460349	0.0485641	1	0.0395076	0.0400253	1.22773	0.0365202	0.0352056	1.11903	0.0396761	0.038383	1.20279	0.0382261	0.0413725	1.62022	0.0397789	0.0383412	1.37649	0.0411907	0.0389379	1.72778	0.0420084	0.0432116
NCU00101	1.76352	0.0768315	0.0842891	2.64351	0.0848088	0.0945615	1.7161	0.0662327	0.0694853	1	0.0659977	0.0643756	1.43417	0.0723986	0.077233	1.58093	0.0761532	0.0651167	1.25216	0.0619706	0.066497	1.03745	0.0663334	0.0640533	63018	4.12622	0.0805344	0.0888154	1.47553	0.0648499	0.0705288	1	0.0505595	0.0556835	1.33918	0.0775712	0.0650351	1.46219	0.0655095	0.0674513	1.62569	0.05392	0.0525791	1.35521	0.0546056	0.0604957	1.76688	0.0649846	0.0661781
NCU00103	1.56466	0.106988	0.121239	1.65439	0.106441	0.112295	1.67983	0.100324	0.103695	1.49741	0.105458	0.103219	1.34582	0.0988241	0.0926884	1	0.0849909	0.0850925	1.08802	0.077175	0.0969714	1.28628	0.0927234	0.110892	116941	1.45103	0.0692491	0.0795931	1.50848	0.0958332	0.102968	1.07976	0.0664369	0.0690728	1.11472	0.0774241	0.0759684	1.1211	0.0723107	0.0685436	1.05454	0.0647165	0.0609727	1.13743	0.0641655	0.0729819	1	0.0695712	0.0755202
NCU00109	1.48574	0.0951465	0.102968	1.88059	0.100224	0.107728	1.27161	0.0801175	0.0956409	1.07768	0.0802529	0.0832977	1.19763	0.0912668	0.0927919	1.11733	0.07864	0.0889722	1.13911	0.0763518	0.0893472	1	0.0792433	0.0832304	63040	2.20103	0.0724976	0.0892073	1.81408	0.0962981	0.0921747	1.13664	0.0664763	0.0654132	1.37236	0.0853464	0.0850519	1.3841	0.0775705	0.0751473	1	0.0598302	0.0530271	1.34441	0.0705304	0.0744283	1.11293	0.0651683	0.0689702
NCU00112	1	0.0750626	0.0857083	3.19421	0.119323	0.121459	2.3159	0.11043	0.110356	2.47195	0.112175	0.116239	1.11407	0.0716484	0.0836749	4.48115	0.144796	0.189129	5.50343	0.172056	0.172583	5.56416	0.191181	0.167987	122163	1.4016	0.0752434	0.0760217	1.51705	0.102188	0.0921322	1	0.0583768	0.0683554	1.168	0.077139	0.0841253	1.25801	0.0761723	0.0736294	1.44217	0.0754938	0.0730598	1.90942	0.0844319	0.103362	1.78962	0.0837578	0.0904388
NCU00114	1.82616	0.121931	0.100625	2.26963	0.114882	0.10433	2.13162	0.109852	0.0992719	1	0.0822489	0.0822483	1.70082	0.0970656	0.102963	1.57205	0.101654	0.0960954	1.82966	0.0946925	0.113214	1.79825	0.105038	0.0993321	129663	1.53688	0.0930184	0.0947443	1.76788	0.130571	0.134749	1.2466	0.0849434	0.0842956	1.45968	0.124162	0.116661	1.41639	0.122169	0.114731	1	0.0724768	0.077555	1.38306	0.0975142	0.102379	1.06489	0.0881472	0.0901099
NCU00115	1.94563	0.126086	0.144581	1.81153	0.117049	0.117813	1.27996	0.10721	0.11582	1	0.099545	0.100693	1.47726	0.111182	0.110853	1.37901	0.101346	0.10741	1.35623	0.115257	0.108149	1.14557	0.100603	0.100103	81733	2.57576	0.0997344	0.103312	1.39315	0.0930114	0.0975561	2.15389	0.104912	0.102327	1.24919	0.0826709	0.0947926	1.33416	0.0698188	0.0912864	1.02272	0.0712744	0.0709644	1.18125	0.0716695	0.0753289	1	0.0672579	0.07474
NCU00117	1.12547	0.0538023	0.0600368	1.70134	0.0693548	0.0686747	1.2085	0.0533806	0.0620147	1	0.0545985	0.0619212	1.18013	0.053802	0.0629845	1.22023	0.0566845	0.0552984	1.52342	0.0611789	0.0593408	1.37493	0.0579544	0.0596197	63061	1.4263	0.0443264	0.0454002	1.34798	0.0601188	0.0546232	1	0.0365126	0.0442531	1.24068	0.0608886	0.0511018	1.19852	0.0421505	0.0466692	1.15285	0.0395586	0.0351452	1.25912	0.0461468	0.0485192	1.29026	0.0473367	0.0471711
NCU00119	1.09881	0.0596795	0.0629565	1.18787	0.056603	0.0535581	1.26885	0.0622347	0.0620511	1.63587	0.0688247	0.0698722	1	0.0488039	0.0545065	1.12553	0.0588338	0.0615437	1.09186	0.051497	0.0545394	1.26087	0.0611541	0.0644967	129667	1.35485	0.0545786	0.0578678	1	0.0600421	0.0601229	1.15625	0.0473527	0.0517163	1.19325	0.0697669	0.0639776	1.36111	0.0699499	0.062169	1.62413	0.0568842	0.0559788	1.48838	0.0516041	0.0650525	1.43501	0.0605108	0.0623393
NCU00125	1.64475	0.185775	0.198697	1.55013	0.174199	0.185724	1.27221	0.16763	0.162526	1	0.153147	0.154054	1.14057	0.164816	0.150866	1.10514	0.152581	0.172528	2.82111	0.198552	0.236249	4.06636	0.249844	0.256777	146341	1.88655	0.210339	0.221952	1	0.205949	0.239967	1.04516	0.161081	0.179436	1.18177	0.189561	0.207912	1.50498	0.208115	0.231569	1.24853	0.182375	0.178246	1.35636	0.20241	0.20479	1.76415	0.223638	0.214744
NCU00126	1.22691	0.097588	0.0961782	1.28097	0.0887418	0.103032	1	0.0841402	0.100812	1.206	0.0970517	0.102566	1.38351	0.0964784	0.0974892	1.42654	0.0932264	0.110643	1.31157	0.0915001	0.097395	1.36712	0.097566	0.106609	146342	1.38178	0.0946235	0.106834	1	0.106616	0.11906	3.19336	0.138035	0.147645	1.43749	0.121707	0.124172	1.43405	0.109857	0.11168	1.4063	0.0952861	0.101867	1.43676	0.102509	0.118732	1.4049	0.110039	0.120698
NCU00127	2.03885	0.0393868	0.0448863	2.44801	0.0412674	0.043862	1.73472	0.037665	0.0380622	2.33039	0.0459281	0.042813	2.49709	0.0443598	0.0468184	1.53724	0.0333675	0.0394961	1.26692	0.0328793	0.0355307	1	0.0307157	0.0312074	122178	1	0.0313265	0.0341752	1.99061	0.0715791	0.0550633	2.62839	0.0563629	0.0534524	3.27155	0.0775755	0.0688923	3.55223	0.063422	0.0625916	3.64607	0.0575513	0.0620496	2.94994	0.059073	0.058047	3.2027	0.0609122	0.059577
NCU00128	1.47592	0.183583	0.190608	1.62698	0.176017	0.21363	1	0.156208	0.168298	1.843	0.209827	0.207282	1.42939	0.176528	0.187003	2.37575	0.207258	0.234434	1.97665	0.191503	0.210304	1.96117	0.203187	0.22235	26923	1.00422	0.280219	0.335054	1.56079	0.415326	0.545579	1	0.292871	0.315184	1.05452	0.340454	0.451796	1.29374	0.323746	0.438123	2.49512	0.414767	0.486084	1.3621	0.341262	0.406572	1.56194	0.372307	0.453829
NCU00132	2.01338	0.0966612	0.120913	1.69384	0.0847501	0.0993009	1.78622	0.0978739	0.10263	2.03045	0.108756	0.106442	1	0.0741498	0.0765317	1.06347	0.0847974	0.0724431	1.8116	0.0905492	0.0897128	2.12097	0.0986435	0.10169	146346	1.25188	0.0750587	0.0787648	1.8925	0.113077	0.127197	1	0.0643022	0.077553	1.45271	0.101731	0.110738	1.81305	0.105554	0.0924867	1.43424	0.0771046	0.0830295	2.21461	0.103494	0.114902	1.99218	0.100501	0.0987889
NCU00135	1.48383	0.0809769	0.0781151	1.74841	0.0837848	0.0735276	1.47317	0.0638928	0.0753981	2.32662	0.105189	0.0852814	1.15855	0.0624142	0.0655604	1.10382	0.0601091	0.0626506	1.00858	0.0577242	0.0611804	1	0.0641849	0.0584007	122183	1	0.0743256	0.0736951	1.96218	0.112685	0.115834	1.54621	0.090744	0.085302	1.75665	0.104378	0.115538	2.21383	0.117042	0.109103	1.3561	0.0775031	0.0767187	1.92102	0.0900767	0.110885	1.28613	0.0878318	0.081984
NCU00142	1	0.0672829	0.0908995	1.00827	0.078978	0.0764659	1.62241	0.0873234	0.0959006	1.17535	0.0853458	0.0833572	1.80317	0.0977712	0.100455	2.1528	0.0968926	0.0911499	1.06009	0.0732206	0.0869956	1.09443	0.0774716	0.0781474	81786	1.64606	0.102507	0.11454	1.45814	0.116002	0.126776	2.59746	0.126458	0.136532	1.98671	0.129052	0.129046	1.36214	0.114998	0.106615	1.57429	0.0975721	0.100453	1	0.092675	0.084339	1.24695	0.101382	0.0959112
NCU00151	2.00072	0.246091	0.217731	1.46842	0.18231	0.177408	1.10692	0.168463	0.17585	1.27728	0.163768	0.210521	1.18805	0.15141	0.175557	1.05298	0.152686	0.180459	1	0.15066	0.16509	1.05929	0.169715	0.178993	81805	1.82523	0.158965	0.180138	1	0.142795	0.172224	2.30914	0.184124	0.181528	1.41581	0.181116	0.179628	1.18742	0.14341	0.158168	1.17149	0.115877	0.126775	1.46787	0.151441	0.156491	1.47779	0.155771	0.168355
NCU00161	2.09168	0.174809	0.206186	2.20774	0.17585	0.190428	3.49738	0.220523	0.233193	2.52736	0.191426	0.205602	1	0.114374	0.120953	1.2921	0.148681	0.131368	5.38797	0.283815	0.248182	8.39695	0.299641	0.33336	110037	3.84099	0.272823	0.301433	1.69971	0.227074	0.240212	3.99352	0.264487	0.281568	2.37617	0.257883	0.268949	1	0.156916	0.171144	1.24106	0.156817	0.166414	2.08844	0.21171	0.231445	1.33262	0.191603	0.194643
NCU00167	1	0.0564959	0.0587818	1.61376	0.0734876	0.0860641	1.15861	0.0606568	0.0707036	1.39624	0.0746683	0.0835233	1.19672	0.0671715	0.0693025	1.03157	0.0641604	0.0631947	1.10427	0.0592042	0.0558528	1.20885	0.0627697	0.0652352	63171	1.45038	0.0499563	0.0543228	1.1501	0.0542254	0.0691295	1.37866	0.0481343	0.0498852	1.13151	0.0584618	0.0580522	1	0.0494033	0.0489453	1.03651	0.0421011	0.0463902	1.20916	0.0548372	0.0601569	1.14966	0.0517999	0.05157
NCU00173	1.8517	0.0956804	0.0988396	1.8971	0.0875895	0.0919421	2.76837	0.106555	0.119641	1.87704	0.0867908	0.10382	1	0.0687283	0.0668439	1.09116	0.0684649	0.0835059	1.31694	0.0875167	0.0794517	1.28135	0.0812484	0.0775659	110049	1	0.0602601	0.0671543	2.03626	0.106218	0.117435	1.04097	0.0716916	0.0688453	2.36475	0.117129	0.110407	1.95453	0.10127	0.0975481	1.6768	0.0728173	0.0869821	2.14407	0.0910431	0.0996377	1.80191	0.0853672	0.093834
NCU00175	2.43147	0.0722029	0.082521	1	0.048321	0.0484	1.44733	0.0549982	0.0635514	7.00048	0.0997343	0.120143	15.3741	0.170711	0.147056	14.6907	0.141326	0.166785	8.69805	0.124373	0.118346	7.60023	0.129973	0.128055	122221	1	0.0333426	0.0320112	6.44433	0.102763	0.0871157	5.25933	0.0734026	0.0645696	6.9809	0.0958883	0.0986748	12.528	0.111381	0.103799	13.0209	0.101855	0.0936411	10.897	0.101662	0.0862626	9.48924	0.0881908	0.0957652
NCU00178	1.84458	0.13962	0.161839	1.97576	0.144339	0.15544	1.85203	0.138132	0.164518	2.01168	0.145109	0.148624	1.04513	0.103249	0.115203	1	0.111509	0.127982	1.14271	0.111862	0.111568	1.23071	0.12826	0.127361	146382	3.84515	0.231815	0.225389	2.8235	0.228885	0.259565	1	0.131078	0.133492	1.743	0.216292	0.219574	1.43209	0.159824	0.149403	1.5239	0.135125	0.168108	2.21307	0.182757	0.176318	1.77521	0.176157	0.181236
NCU00182	1.37317	0.0448287	0.0523171	1.49066	0.0481762	0.0492078	1.33461	0.0419077	0.0523975	1	0.0431498	0.044466	1.03062	0.0389993	0.0387114	1.14348	0.0377026	0.0440166	1.20666	0.0466269	0.0463028	1.24664	0.0470129	0.0488782	146385	2.02053	0.0449654	0.0562709	1.34036	0.0571951	0.0484589	1.8394	0.0498371	0.0432432	1.12819	0.0446329	0.0465632	1	0.0357066	0.0395156	1.02288	0.033822	0.0314401	1.14117	0.0367946	0.0444179	1.18651	0.0406099	0.0411773
NCU00184	1.06275	0.090445	0.0908603	1.24723	0.0886511	0.0929716	1.07006	0.0839629	0.0890081	1.70688	0.119593	0.108886	1.27483	0.0924382	0.0981769	1	0.0803023	0.0965039	1.16038	0.0858598	0.0933221	1.05346	0.0892273	0.0875799	81886	1.51366	0.0912115	0.089457	1.60389	0.109547	0.124968	1	0.0753385	0.0770796	1.40531	0.105785	0.0975093	1.35202	0.0831122	0.0865069	1.43866	0.0822739	0.0855353	1.52884	0.0958387	0.0930462	1.70497	0.102483	0.0947531
NCU00209	1.23757	0.0569675	0.0515726	1.5343	0.058027	0.0589561	1.26342	0.0568069	0.0494591	1	0.0451269	0.0519501	1.20893	0.0487109	0.0532986	1.29745	0.0507911	0.0566677	1.62381	0.0555163	0.0612542	1.93371	0.0685345	0.0637124	129730	1	0.0402952	0.0436663	1.06549	0.0533302	0.0573953	1.07598	0.040567	0.0450248	1.0451	0.0556869	0.0495631	1.09978	0.0472821	0.0515028	1.06412	0.0368702	0.0426053	1.3968	0.0476968	0.0442566	1.29052	0.0410559	0.0505092
NCU00214	1.84608	0.186018	0.188558	1.9152	0.185802	0.190747	1.83931	0.184591	0.198925	1.3482	0.164315	0.183301	1.3682	0.162301	0.166548	1.19718	0.142672	0.153073	1.26039	0.14892	0.168692	1	0.141022	0.153774	122251	1.77487	0.123786	0.123341	1.20315	0.130746	0.130835	1.45459	0.113609	0.116549	1.86275	0.1398	0.164137	1.19984	0.106859	0.113646	1.07658	0.0912308	0.0907924	1	0.0954691	0.101191	1.1843	0.099864	0.118077
NCU00220	1.32577	0.138114	0.149951	1.2839	0.123564	0.149752	1.47118	0.14436	0.156862	1.42045	0.143381	0.149717	1	0.113988	0.133092	1.39288	0.144267	0.154396	1.39933	0.123382	0.141874	1.95531	0.16117	0.175676	81968	1.24072	0.0973795	0.105434	1	0.111279	0.118856	1.75109	0.121208	0.124166	1.74558	0.133492	0.163176	1.78441	0.127174	0.132078	1.25663	0.0942961	0.102188	1.63997	0.122788	0.130961	1.56304	0.119063	0.131803
NCU00225	2.30272	0.0781732	0.0629369	1	0.0491249	0.0421767	3.92124	0.102518	0.0685166	3.55519	0.0838161	0.072006	1.25174	0.0537971	0.0480864	1.33128	0.0567446	0.0603072	1.23899	0.0492875	0.0461393	2.05383	0.06374	0.0617934	116995	2.0019	0.0477608	0.0438253	1	0.0390015	0.0404542	1.45839	0.0355098	0.0393069	2.11001	0.0491435	0.0491607	1.99528	0.0438269	0.0564641	1.2147	0.033507	0.0322857	1.59882	0.0414699	0.049605	1.58817	0.0434842	0.043268
NCU00227	1.25916	0.102556	0.108484	1.349	0.111851	0.107194	1.17969	0.0935011	0.103964	1.18133	0.0939547	0.111972	1	0.0882404	0.0987526	1.03075	0.0918981	0.0925915	1.11464	0.0987043	0.0975745	1.5025	0.107706	0.114234	63298	3.32473	0.135265	0.161026	2.0114	0.143914	0.141435	1.55309	0.106818	0.121522	1.49884	0.127113	0.142185	1.77582	0.126946	0.130124	1	0.086009	0.0909507	2.03786	0.122512	0.141288	1.04793	0.0949708	0.102074
NCU00237	1.72062	0.07688	0.0719515	1.41929	0.0739462	0.0669468	1	0.0544704	0.0619646	1.04364	0.056061	0.0611582	2.08094	0.0786286	0.0768137	1.85185	0.0813048	0.080759	1.30675	0.0672333	0.0627686	1.32878	0.0627698	0.0683676	129755	1.56515	0.0756258	0.0696372	1.08588	0.0812122	0.0754002	15.0536	0.148538	0.102475	1.62189	0.0730274	0.0823219	1.27586	0.0636292	0.0658772	1.37382	0.0623873	0.060762	1	0.0528021	0.0594781	1.07258	0.0513253	0.0634204
NCU00238	1.89528	0.207549	0.185905	1.24072	0.143772	0.162257	1.35811	0.154994	0.171809	1.1559	0.14874	0.153471	1	0.132699	0.131999	1.38652	0.153737	0.151288	1.3445	0.140148	0.153118	1.1051	0.140451	0.166137	146431	1	0.217254	0.258773	2.85022	0.445888	0.561709	1.60108	0.276187	0.348278	1.84704	0.388138	0.433267	4.38584	0.504175	0.515272	3.61212	0.413257	0.464383	3.37442	0.446975	0.501055	3.30706	0.477293	0.448667
NCU00243	1.46938	0.0500097	0.0466058	2.53322	0.0580952	0.0573883	1.46351	0.0453492	0.0492748	1	0.0403509	0.0420905	1.40702	0.0476233	0.0422991	1.25906	0.0430978	0.042641	1.30508	0.041332	0.040062	1.13076	0.0452606	0.0416779	42469	1.39753	0.0487666	0.0527516	1.24594	0.0654358	0.0596839	1	0.0426414	0.0480129	1.37736	0.0681891	0.0704594	1.05573	0.049202	0.056216	1.03219	0.0407308	0.0458938	1.10543	0.050497	0.0474336	1.24245	0.0525317	0.0578067
NCU00250	2.23687	0.170551	0.187582	1.05691	0.119727	0.13625	1	0.11457	0.133734	1.42595	0.14347	0.14916	2.61096	0.185284	0.191285	4.62052	0.268606	0.241962	5.45902	0.231816	0.255708	5.85012	0.265058	0.279107	137721	2.82614	0.213556	0.24925	1	0.195372	0.215108	1.99458	0.199622	0.235689	1.77782	0.247013	0.253603	1.75486	0.202128	0.228991	1.60412	0.171167	0.206422	2.71882	0.261217	0.273396	2.3737	0.232787	0.25859
NCU00253	2.02147	0.152512	0.152618	1.61337	0.132776	0.141644	1.69461	0.142967	0.144635	1	0.113042	0.126526	1.57375	0.132362	0.139619	1.19852	0.121273	0.123054	1.33965	0.121648	0.125323	1.25989	0.120621	0.133882	122287	1.63575	0.143499	0.170526	2.3279	0.238362	0.213149	1	0.117275	0.132023	1.35241	0.157594	0.181625	1.29851	0.137249	0.167484	1.52798	0.141815	0.14418	1.57062	0.158495	0.174251	1.63167	0.151134	0.164658
NCU00928	1.70982	0.091463	0.0851965	1.68746	0.0876594	0.099679	1.24395	0.0798775	0.0907211	1	0.0747081	0.0728276	1.28436	0.0796571	0.0754192	1.42357	0.0862571	0.0887325	4.72929	0.159099	0.121613	6.60264	0.151602	0.153506	90155	1.46526	0.0538779	0.0595103	1.26774	0.0766819	0.0780128	1	0.0494336	0.0544509	1.05408	0.0594389	0.066848	1.01209	0.0504499	0.0629326	1.28977	0.0546066	0.0543351	1.56017	0.0615854	0.0634737	1.67341	0.0593538	0.0702132
NCU00268	1.71611	0.0572631	0.0537803	1.29815	0.0473788	0.0449106	1.68497	0.0546334	0.0560606	4.59904	0.0800041	0.0769299	1.48421	0.0502891	0.0554046	1	0.0402148	0.0453779	1.58341	0.0504182	0.0546143	2.05591	0.0608429	0.0578806	129780	2.21007	0.094797	0.100545	1	0.0873009	0.0854576	2.27894	0.101308	0.0990671	1.42203	0.08975	0.0945386	1.61375	0.0847467	0.0956831	1.61018	0.0755084	0.0764506	1.29321	0.0782241	0.0835472	1.43718	0.0886283	0.0804998
NCU00276	1.41889	0.101178	0.106811	1	0.0799464	0.0818827	1.18454	0.0832827	0.0933735	1.0086	0.0912397	0.0889969	1.04519	0.0796552	0.0849228	1.11584	0.0880035	0.0872692	1.15267	0.0844513	0.0917149	1.20474	0.0897915	0.0983136	82069	1.55603	0.177255	0.186381	1.44585	0.215331	0.224492	2.06153	0.195314	0.19601	1.2981	0.174523	0.202082	1	0.148523	0.160787	1.74529	0.164211	0.188955	1.79707	0.190053	0.202601	1.77352	0.192234	0.188158
NCU00282	1.21779	0.0611213	0.0740418	1.41082	0.0735131	0.0717918	1.01241	0.0676263	0.0654563	1	0.0641319	0.0640728	1.61266	0.0773577	0.0817357	3.5044	0.109476	0.108626	2.94824	0.090635	0.109538	3.20772	0.0991763	0.121191	146466	4.43661	0.111938	0.104592	1.28297	0.0733157	0.0835554	2.94519	0.0790432	0.0903388	1	0.0708535	0.0760551	1.37067	0.0683081	0.0760601	1.44315	0.0609418	0.0655909	2.62716	0.0776936	0.0883011	2.56158	0.0795862	0.0927303
NCU00301	1.39612	0.109185	0.117427	1.45744	0.109888	0.116231	1.1241	0.0948519	0.111152	1	0.0966033	0.107502	1.21907	0.100725	0.110139	1.13526	0.0936518	0.104093	1.14799	0.0978227	0.103688	1.21805	0.102903	0.116124	82114	2.40858	0.124872	0.115852	1.66625	0.113974	0.131809	2.99171	0.14165	0.128314	1.20195	0.108992	0.110507	1	0.091981	0.0891366	1.41278	0.0934899	0.0904351	1.0886	0.0868858	0.0876804	1.44891	0.103027	0.10501
NCU00324	1.19178	0.0552972	0.0589332	1.33662	0.0472711	0.0624986	1.38554	0.0565105	0.0671832	1	0.052241	0.0556424	1.23039	0.052185	0.0532003	1.46249	0.0593766	0.0655121	1.01187	0.046115	0.0506953	1.03096	0.0487454	0.0542399	146496	1.74501	0.0663706	0.0583834	1.09826	0.0593207	0.0642884	1.03754	0.0493617	0.0543209	1	0.0526745	0.0639274	1.23981	0.0575849	0.0617639	1.23929	0.0558779	0.0539074	1.11426	0.0565042	0.0581286	1.26679	0.0539632	0.0655169
NCU00325	1.58731	0.126323	0.138037	1.40762	0.112166	0.110606	1.43873	0.11354	0.119142	1.34284	0.126463	0.117272	1.37792	0.118056	0.114572	1.506	0.116742	0.131203	1.35238	0.107078	0.123186	1	0.102303	0.112898	129820	1.17207	0.0841156	0.0915986	1.14309	0.102712	0.111905	1.13882	0.0882019	0.0934902	1	0.10222	0.102258	1.31125	0.106093	0.0975483	1.1957	0.0832597	0.0961307	1.07597	0.0888736	0.0894523	1.24763	0.0961797	0.105959
NCU00330	1.57566	0.178798	0.176929	1	0.136493	0.15522	1.41407	0.167945	0.169211	1.34178	0.164161	0.16396	1.54369	0.156519	0.191648	1.409	0.158212	0.171104	1.21879	0.138773	0.142975	1.3129	0.158458	0.170998	82165	1.70403	0.177918	0.182768	1.44793	0.193916	0.221628	1.56295	0.157627	0.176304	1.48629	0.183857	0.199791	1	0.151348	0.160313	1.29782	0.141656	0.164705	1.61457	0.170706	0.188022	1.66147	0.178535	0.198055
NCU00336	1.72014	0.106867	0.108803	1.1601	0.0874926	0.0793531	1.02594	0.0791238	0.0791564	1.06656	0.0809232	0.0882238	1.11061	0.0801801	0.0861235	1.39081	0.0855297	0.093622	1.08347	0.0782305	0.0910168	1	0.0794223	0.0880448	63498	2.9274	0.193106	0.178638	1.07875	0.135253	0.14472	2.85119	0.16842	0.162174	1	0.123559	0.134003	1.40525	0.127301	0.141058	1.70498	0.126031	0.139268	1.87305	0.16869	0.141089	1.66978	0.149786	0.138507
NCU00337	1.2906	0.14933	0.169885	1.35182	0.142929	0.142207	1.13472	0.127701	0.150321	1	0.1329	0.126261	1.27093	0.150608	0.144898	1.31614	0.136903	0.155786	1.22275	0.139509	0.149994	1.31726	0.145869	0.157128	63501	1.93321	0.158516	0.153204	1.05413	0.152059	0.155554	2.78666	0.1772	0.201878	1	0.131809	0.15207	1.1412	0.127298	0.154134	1.31296	0.116332	0.129894	1.46972	0.15152	0.164571	1.13502	0.144122	0.138868
NCU00345	1.4283	0.0822341	0.0894881	1.55473	0.0779807	0.0827102	1.50072	0.0789162	0.0736695	1.01888	0.0628452	0.0778465	1.44636	0.0757538	0.0777394	1.38714	0.0787461	0.0881456	1.12135	0.069281	0.0727937	1	0.0662213	0.0700169	146509	1.60602	0.0771835	0.0726502	1.29949	0.0880525	0.078385	1.08812	0.0655684	0.0760971	1.25321	0.0883255	0.0786477	1	0.0624743	0.0649964	1.33323	0.0608243	0.0712836	1.26384	0.0773753	0.0740731	1.37119	0.0895818	0.0813191
NCU00349	2.43636	0.0974089	0.0913405	1.55458	0.0776091	0.0779144	1.47357	0.0617275	0.0722473	1.6924	0.0825583	0.0838833	1.60926	0.0747815	0.0679002	1.63267	0.076055	0.0738822	1.28135	0.0616228	0.0766426	1	0.0551076	0.0759912	63521	1.90575	0.0733076	0.0723594	1.31549	0.0737673	0.0726133	1	0.05833	0.0573893	1.41071	0.0750409	0.0775577	1.52097	0.0734326	0.0700342	1.20979	0.0522383	0.0585114	1.14838	0.0592636	0.0541705	1.00595	0.0570737	0.0581559
NCU00371	1.3397	0.0883366	0.0926307	1.55613	0.0976003	0.0954227	1.34838	0.0881248	0.0818467	1.19977	0.0877374	0.0830908	1.10415	0.0746962	0.0841421	1	0.0779173	0.0785822	1.16363	0.0697862	0.0823358	1.29386	0.0841339	0.0863327	63568	1.61272	0.125982	0.127716	1.0199	0.129941	0.133059	2.51803	0.138997	0.153904	1.32436	0.135288	0.156193	1	0.0969689	0.114789	1.20899	0.0987007	0.105359	1.09526	0.111497	0.121043	1.42546	0.111301	0.129471
NCU00373	1.30639	0.0487278	0.0529382	1.77765	0.0535979	0.0602868	1	0.0458503	0.0426698	1.91552	0.0636993	0.0591924	1.10757	0.0435501	0.0437354	1.68233	0.0534622	0.049888	1.39299	0.0457359	0.0475868	1.39304	0.0484634	0.0498329	82256	1.06332	0.0571235	0.0613317	1.37548	0.0865297	0.0825333	1.71598	0.0699986	0.0738199	1	0.0641785	0.0690031	1.94067	0.0835091	0.0862122	1.6019	0.0579285	0.0676578	2.70528	0.0937805	0.079043	1.21958	0.0648572	0.0644701
NCU00377	1.26122	0.0586063	0.0742673	1.27249	0.059195	0.0624975	1.08617	0.0596944	0.0564455	1	0.0538592	0.0596612	1.17805	0.0544835	0.0587436	1.37412	0.0596906	0.0616534	1.93665	0.0668675	0.0829727	2.4753	0.0828775	0.0789637	122382	2.62311	0.082419	0.101697	1.25276	0.0769164	0.0873313	1	0.0589318	0.0558351	1.32482	0.0703916	0.0864055	1.30203	0.065442	0.0752065	1.37959	0.0615285	0.0737976	1.61076	0.0764565	0.075421	1.57256	0.0698255	0.0693483
NCU00382	1.35098	0.0559547	0.0551356	1	0.0475556	0.0500249	1.3521	0.0569321	0.0607288	1.54749	0.0660559	0.0728024	1.4431	0.0532137	0.0602307	1.84155	0.0551681	0.064363	2.65197	0.0624293	0.0698653	3.45606	0.0875393	0.0752456	82277	1	0.0382623	0.0375192	1.09745	0.0511553	0.0571048	2.86286	0.0585908	0.0645404	1.82966	0.0609013	0.0613184	1.42476	0.0514006	0.0517733	1.37901	0.041552	0.0445465	1.61337	0.0527429	0.0487601	1.21392	0.0468465	0.048435
NCU00385	2.01951	0.0453877	0.0506761	2.14703	0.046484	0.0450275	2.45737	0.0466688	0.0455928	1.44094	0.0425444	0.0378195	1.51537	0.0362821	0.0406177	1.09527	0.0363735	0.0347847	1.07466	0.0329219	0.0312178	1	0.0316211	0.0335602	117051	1	0.0260578	0.0282076	1.17322	0.0375158	0.0343267	1.16324	0.0320771	0.0359509	1.62131	0.039179	0.0447706	1.15329	0.0351049	0.0316008	1.13631	0.0274017	0.0277663	1.00097	0.0305821	0.0298205	1.00113	0.0299677	0.0323533
NCU00392	1.86022	0.177565	0.203598	2.17138	0.19924	0.208196	1.63023	0.164027	0.187349	1.50083	0.181341	0.178755	1	0.142117	0.146443	1.33225	0.15853	0.166885	2.23806	0.212246	0.190242	2.54446	0.23819	0.213272	137852	1.70636	0.174489	0.17818	2.38653	0.249363	0.259689	1.49893	0.175007	0.172868	1.05096	0.171992	0.191634	1.18082	0.153857	0.175054	1	0.12578	0.135662	1.76347	0.1913	0.19192	1.36009	0.157627	0.184612
NCU00395	1.37809	0.0587406	0.0749517	1.70683	0.0740138	0.075736	1.4649	0.0643322	0.0800771	1.0693	0.0581785	0.058773	1.09982	0.0582898	0.0591672	1	0.0564073	0.0570693	1.18998	0.057832	0.0557516	1.18275	0.0619959	0.0643984	82299	1.28489	0.055631	0.0585396	1.36778	0.0768536	0.0791152	1	0.0532301	0.0492584	1.21516	0.0583409	0.0657533	1.25999	0.0599446	0.0596375	1.38915	0.0542131	0.0568312	1.22632	0.0557719	0.0640813	1.2766	0.0578998	0.0556553
NCU00405	1.28936	0.0472704	0.0531615	2.53184	0.0609611	0.0630376	1.57557	0.0467863	0.0563897	1.79894	0.055025	0.055518	1.44982	0.0433001	0.0542502	1.41467	0.04315	0.0502567	1.17287	0.0456679	0.0431117	1	0.0395199	0.0447372	94965	1.41214	0.0429682	0.0381662	1.23041	0.0452904	0.0468038	1	0.0314182	0.0373806	1.15457	0.0423692	0.0429698	1.05288	0.0376504	0.0405174	1.50222	0.0391039	0.0415837	1.24038	0.0373054	0.0369147	1.43016	0.043458	0.0400825
NCU00410	1.96805	0.0620278	0.0664288	2.37778	0.0575814	0.0538941	2.01109	0.0515495	0.059259	1.81092	0.0630332	0.0456626	1.46208	0.0467099	0.0500448	1.44963	0.0535376	0.0465038	1.33559	0.0481499	0.0404552	1	0.0422435	0.040579	122411	1.77158	0.0437361	0.0432831	1.22879	0.0422596	0.053286	1.14261	0.0305782	0.0403326	1.15703	0.0403912	0.0396572	1	0.031697	0.0365372	1.05864	0.0333562	0.0338779	1.30983	0.0360479	0.0407914	1.26166	0.0365072	0.0390266
NCU00411	1.32698	0.0962618	0.100196	1.61204	0.11095	0.10818	1.34905	0.10483	0.111178	1.10691	0.0964136	0.096018	1.10224	0.0929634	0.0942369	1.07353	0.0888025	0.0950134	1.19189	0.0930538	0.0973414	1	0.0869514	0.0890834	122412	1.65414	0.0720235	0.0779884	1.63724	0.0994062	0.0980158	1.01077	0.0609354	0.0590916	1.06175	0.0750307	0.0761163	1	0.0540683	0.0703536	1.05549	0.0615404	0.0679709	1.21552	0.0797122	0.0738897	1.29322	0.0714808	0.0721583
NCU00416	1.49432	0.12491	0.125523	1.40661	0.120405	0.125869	1.33905	0.120324	0.125696	1.50105	0.125425	0.13212	1.29948	0.114693	0.132644	1.23497	0.115436	0.130293	1.11048	0.102896	0.103399	1	0.101537	0.125374	82351	1.34296	0.0894328	0.0962377	1	0.103192	0.117587	1.88917	0.104468	0.100513	1.15748	0.0995837	0.117919	1.51078	0.102704	0.112733	1.22212	0.0883172	0.0837988	1.50389	0.0949745	0.102589	1.24377	0.0890803	0.100157
NCU00417	1.34217	0.0762838	0.0857985	1.14292	0.0627879	0.0715298	1.08543	0.0706247	0.0687573	1.44595	0.0853178	0.0909141	1.10203	0.0710013	0.0752896	1.07032	0.0718361	0.0651489	1.15257	0.0716274	0.0742718	1	0.0687996	0.0699499	101000	1.45623	0.0752683	0.0663828	1.34101	0.0836261	0.0851013	1.64675	0.0719145	0.0631444	1.195	0.0785523	0.0761629	1.23078	0.0683145	0.0744165	1	0.057311	0.055319	1.12519	0.0613721	0.0627248	1.1088	0.0624634	0.0679509
NCU00418	2.71224	0.0787357	0.0848787	3.1858	0.0892785	0.101417	2.41126	0.0799555	0.0788906	1.34823	0.0606386	0.0624171	1.77869	0.0657853	0.0700869	1.38557	0.0635915	0.0629735	1.60075	0.0642483	0.0683974	1	0.0554899	0.0538188	122420	1.52028	0.0457432	0.0448166	2.61015	0.0850064	0.0805652	1.48074	0.0478242	0.0540598	1.8596	0.0655894	0.0706225	1.67743	0.0584514	0.0620136	1	0.0349812	0.040021	1.49506	0.0537631	0.0503029	1.07622	0.0392516	0.0466263
NCU00424	1	0.0465097	0.0532533	1.26811	0.0452961	0.0528741	1.2451	0.0460244	0.0486033	1.0301	0.0518431	0.0500363	1.25862	0.0468797	0.048659	1.3472	0.0531482	0.0571247	1.28924	0.0475538	0.0441685	1.32713	0.046209	0.0509044	63690	2.02525	0.0544604	0.0512512	1.05484	0.0540848	0.0534955	1.16585	0.0448089	0.0436211	1	0.0498536	0.0541132	1.26134	0.0552516	0.0496228	1.728	0.0508097	0.0507333	1.71985	0.0520616	0.0535634	1.8742	0.0506165	0.0512486
NCU00427	1.16572	0.135565	0.139307	1	0.10448	0.121956	1.40489	0.138251	0.153749	2.09818	0.181608	0.181287	1.27002	0.13044	0.139677	1.44033	0.135335	0.144479	4.9359	0.235648	0.249479	8.66519	0.278128	0.27317	82373	1.59071	0.140796	0.133357	1.55374	0.157753	0.180104	2.8201	0.171022	0.173991	1	0.131352	0.144633	1.07501	0.12375	0.128813	1.38732	0.117543	0.127954	3.31353	0.177355	0.19963	2.58083	0.175314	0.199565
NCU00432	1.19464	0.0412163	0.0433433	1.19811	0.0401186	0.0383702	1.33025	0.0455221	0.048812	1.62254	0.0468652	0.0497879	1.35584	0.0373219	0.0469379	1.47119	0.0492136	0.0525075	1.03394	0.0408512	0.0395588	1	0.037588	0.0395793	117076	1	0.0821867	0.0876567	1.64979	0.123221	0.129776	1.2472	0.0849425	0.0992254	1.69271	0.133216	0.126713	1.53447	0.113073	0.122137	1.80759	0.104464	0.115125	1.55667	0.107136	0.122739	1.71267	0.110961	0.117899
NCU00436	1.07527	0.0380792	0.0338869	1.03542	0.0340227	0.0331593	1.22596	0.0345786	0.0343366	1.94681	0.0495572	0.0487657	1	0.0308294	0.0319057	1.04702	0.0329058	0.0345922	1.00527	0.0297387	0.0306205	1.01322	0.0311228	0.0332722	82395	1	0.0360902	0.0388631	1.14763	0.0426558	0.0537409	1.55956	0.0358164	0.0406372	1.47305	0.0471899	0.0517042	1.55071	0.0502777	0.0488374	2.08928	0.0498185	0.0391951	1.84438	0.0498177	0.0443791	2.20063	0.0488349	0.0527498
NCU00442	1.33235	0.0422606	0.0394026	1.45287	0.0380117	0.0374343	1.08148	0.0342972	0.0343016	1.07045	0.0302085	0.0361913	1.05695	0.0343081	0.0334781	1.12545	0.0369189	0.0352791	1.19123	0.0333696	0.0337267	1	0.0337091	0.034567	63723	1.37954	0.032408	0.0339488	1.24072	0.0441317	0.0416314	1	0.0326813	0.0304115	1.41086	0.0400834	0.0436522	1.61751	0.0497341	0.0403664	1.75094	0.0406376	0.0359244	1.91595	0.0410905	0.0468571	1.97304	0.0460167	0.0445449
NCU00444	1.27917	0.0532058	0.0523964	1.37315	0.0506231	0.0534824	1.18277	0.0511446	0.0506279	1	0.0426639	0.0541481	1.1316	0.0458785	0.0486002	1.00163	0.0493956	0.0480199	1.20955	0.0456768	0.0493859	1.21064	0.0497441	0.0524418	82414	1.10069	0.0468635	0.0420675	1.09684	0.0552055	0.0568498	1	0.0454067	0.050536	1.13561	0.0525889	0.0582412	1.15397	0.0491159	0.0507545	1.16718	0.0415717	0.0444737	1.37852	0.0504837	0.0519286	1.44548	0.0542894	0.0571903
NCU00453	1.69614	0.0692714	0.0688673	2.12621	0.0697181	0.0770346	1.37763	0.0587059	0.0582521	1	0.0540325	0.057794	1.4765	0.0634701	0.0634922	1.42572	0.0659439	0.0651588	1.52736	0.0543702	0.074644	1.41413	0.0710193	0.0655745	82426	1.29813	0.0381412	0.0521774	1.94536	0.073741	0.0621128	1	0.0407729	0.0425615	1.33481	0.0593679	0.0618054	1.59177	0.0526539	0.0540387	1.66938	0.0460862	0.0506009	1.64202	0.0580083	0.0547617	1.65428	0.0599138	0.0559085
NCU00454	1.01958	0.0740495	0.077416	1	0.0692181	0.0785864	1.04072	0.0747834	0.0693749	1.05994	0.0655906	0.0827961	1.43823	0.0806375	0.0865505	1.44643	0.0824227	0.0916322	1.5874	0.0835327	0.0811379	1.93797	0.115043	0.103105	82429	1.62637	0.073376	0.0719725	1.40492	0.0822648	0.0831136	1.18232	0.0528123	0.0669487	1.15649	0.0742026	0.0694755	1	0.0660202	0.0572636	1.11604	0.0564181	0.0553862	1.08326	0.0616844	0.0607076	1.19338	0.0606185	0.0662203
NCU00458	1.38407	0.136618	0.137524	2.53304	0.158072	0.171854	1.95986	0.147289	0.154867	1.03587	0.116475	0.12423	1.53717	0.136299	0.148998	1.06673	0.113635	0.136307	1.20744	0.117679	0.130258	1	0.111432	0.121804	101041	1	0.0810951	0.0814414	2.73576	0.165035	0.174457	1.37104	0.0891683	0.109953	2.09198	0.140842	0.139804	1.80518	0.116051	0.131017	1.14962	0.083106	0.0889166	1.93592	0.131337	0.120331	1.14766	0.0959075	0.0926117
NCU00459	1.03651	0.0534226	0.0482378	1.12134	0.048278	0.0472326	1.12491	0.0539758	0.0601352	1.28696	0.0558718	0.0551087	1	0.0420902	0.0525902	1.22453	0.0508348	0.0573464	1.94069	0.0611774	0.0594695	2.53535	0.0709017	0.0712449	122454	2.49235	0.181374	0.193492	1	0.144665	0.157702	1.39417	0.140635	0.150185	1.81553	0.172701	0.177848	1.71734	0.169706	0.153294	2.45979	0.171171	0.172394	3.25859	0.190904	0.214472	2.96385	0.195627	0.202229
NCU00470	1.46165	0.135531	0.16488	2.07185	0.153144	0.17318	1.35106	0.137703	0.135925	1	0.125214	0.13209	1.44982	0.140399	0.142131	1.44709	0.14126	0.153666	1.17834	0.130676	0.129845	1.06579	0.13109	0.133952	63784	1.67216	0.114811	0.120999	1.6452	0.139698	0.141164	1.76729	0.129721	0.130807	1.47902	0.125978	0.13711	1.31684	0.112358	0.127009	1	0.101994	0.102993	1.22337	0.100927	0.109966	1.19914	0.10683	0.109574
NCU00472	1.65176	0.0536016	0.052219	1.83243	0.0484889	0.0505455	1.66493	0.0470915	0.0477793	1.10144	0.0424814	0.0416379	1.09722	0.0410255	0.0431114	1	0.0407157	0.0420524	1.56453	0.0458457	0.0510372	1.36182	0.0478832	0.0410165	117095	1	0.0473745	0.0572733	2.5878	0.102386	0.10016	1.38232	0.0615213	0.0600159	2.3493	0.0998736	0.0832068	2.57806	0.0743624	0.0945663	3.05861	0.0859605	0.0995698	3.41448	0.0914396	0.0981384	3.5378	0.0822064	0.0947233
NCU00476	1.22817	0.0835281	0.0916977	1.78714	0.0957701	0.0968206	1	0.0722487	0.0811439	1.23686	0.0835459	0.0943176	1.31413	0.0841034	0.0868247	1.09874	0.0833205	0.08123	1.56123	0.0957774	0.097311	1.65239	0.102934	0.085091	82483	1.65934	0.0252435	0.0273387	1.27829	0.0258324	0.0301758	1.55026	0.0227473	0.024001	1.78635	0.0312826	0.028136	1.95339	0.0269461	0.0252956	1	0.0181933	0.0208075	1.67677	0.0237878	0.0280015	1.16416	0.0219952	0.0242747
NCU00897	1.09468	0.0592312	0.0618961	1.21734	0.0543109	0.0635893	1	0.0547465	0.0570641	1.5293	0.0712483	0.0717696	1.10575	0.0565699	0.0545909	1.24991	0.0563352	0.063743	1.46667	0.0613269	0.0623866	1.49976	0.0721939	0.0699291	71398	1.45334	0.0664966	0.0726469	1	0.0760139	0.0775544	1.36681	0.0650448	0.0709606	1.34692	0.0916716	0.0809295	1.15707	0.0706189	0.0765292	1.45067	0.0701535	0.0678517	1.29258	0.0675564	0.0738095	1.49374	0.0738897	0.0772909
NCU00478	1.41229	0.129386	0.139084	1.97285	0.147401	0.139285	1.15721	0.113135	0.108349	1	0.111121	0.10946	1.50357	0.118646	0.136184	1.67231	0.12266	0.141635	3.40093	0.161437	0.177002	3.2571	0.183949	0.197073	122470	1	0.146935	0.171116	3.0924	0.321695	0.35486	19.8319	0.448406	0.552984	2.62126	0.290049	0.304388	1.52004	0.208354	0.211301	1.64329	0.170869	0.190997	2.22575	0.233238	0.254356	2.06201	0.239839	0.240465
NCU00481	1.14878	0.0322129	0.0347695	1.44764	0.0339718	0.0370959	1	0.0333944	0.0326488	1.31186	0.0376636	0.0354253	1.04754	0.0305898	0.029984	1.71863	0.0372019	0.0394483	1.78921	0.038403	0.042559	1.86907	0.0399541	0.0443505	82494	2.84152	0.0755537	0.0782481	1.90843	0.0825371	0.081361	1	0.0488731	0.0496522	1.34092	0.0706036	0.0685521	2.68468	0.0927362	0.0844573	2.68868	0.0707149	0.0717966	2.74665	0.079667	0.0715657	2.91368	0.0850687	0.0825361
NCU00483	1.55688	0.126094	0.118017	1.47208	0.114695	0.116168	1.31302	0.120758	0.107419	1.19814	0.110608	0.123067	1.0887	0.104218	0.108485	1.14391	0.109854	0.113807	1.19678	0.103953	0.112487	1	0.100194	0.116958	101062	2.07846	0.159054	0.162469	2.09266	0.211201	0.206861	1.18603	0.11356	0.12871	1.13628	0.144198	0.165255	1.10406	0.116991	0.136148	1	0.108575	0.112315	1.0964	0.120985	0.12699	1.17149	0.120943	0.136264
NCU00484	2.1815	0.0627903	0.058496	2.44782	0.0554793	0.0555459	1.87319	0.0521679	0.0535638	1.1854	0.0436901	0.0436305	1.67112	0.0467628	0.0477536	1.4461	0.0384052	0.0489731	1.25446	0.0394148	0.0438067	1	0.0380007	0.0388048	63814	1.43559	0.0351271	0.0350438	1.19533	0.039718	0.0410809	1.05847	0.0322241	0.0346234	1.11367	0.0380108	0.0397247	1	0.034265	0.0362742	1.0173	0.0290324	0.0301463	1.0052	0.0325998	0.0313912	1.02237	0.0337623	0.0381097
NCU00486	1.54095	0.0376297	0.0416049	1.71374	0.0412947	0.0451039	1.29991	0.0390617	0.0359962	1.20573	0.0383088	0.0394692	1.37186	0.0366288	0.0383121	1.48832	0.0390871	0.0394894	1.18814	0.0327661	0.0355714	1	0.0309621	0.0350209	41277	1.45676	0.0352601	0.0358264	1	0.0383793	0.0404431	7.56829	0.0695204	0.0729873	1.32727	0.0435831	0.0465848	1.23864	0.0351097	0.042809	1.55404	0.0362426	0.036293	1.28046	0.0402233	0.0362704	1.43916	0.036908	0.0368806
NCU00492	1.47321	0.0592875	0.0504886	1.17195	0.0421377	0.0458603	1.44335	0.0476438	0.0524241	1.51874	0.0515777	0.0536153	1.25992	0.0428056	0.0451621	1.36723	0.0499042	0.0452383	1.09024	0.0414487	0.0471127	1	0.0419235	0.0419322	63833	1	0.0285667	0.0292309	1.2574	0.0400725	0.0417393	1.52049	0.0319982	0.03997	1.43235	0.0389955	0.0429145	1.51288	0.0393948	0.0408733	1.36977	0.0320563	0.0319001	1.25457	0.0344919	0.0358705	1.1609	0.0343396	0.0346986
NCU00494	1.39283	0.12047	0.137939	2.12133	0.141009	0.147291	1.85831	0.145602	0.139161	1.00504	0.107267	0.110771	1.17016	0.10159	0.11932	1.01087	0.109612	0.101839	1.01128	0.107589	0.0984885	1	0.109383	0.10621	122482	1.03549	0.121054	0.120072	1.35318	0.180069	0.167599	1	0.116258	0.127052	1.32016	0.15583	0.169991	1.23269	0.133976	0.162869	1.19739	0.124545	0.131008	1.32454	0.127613	0.154575	1.55902	0.154585	0.15498
NCU00497	2.33764	0.273873	0.276201	4.3162	0.350551	0.367896	5.25118	0.385308	0.398681	7.70188	0.446944	0.438155	1	0.173088	0.187072	1.21079	0.197422	0.217146	2.0741	0.246473	0.241107	2.16062	0.26624	0.300253	122485	2.94924	0.228809	0.270069	2.67137	0.279861	0.329024	2.81781	0.224721	0.234719	2.46321	0.28352	0.284309	1	0.163613	0.169057	1.23219	0.156631	0.183771	1.43712	0.198061	0.192836	1.32578	0.185277	0.196972
NCU00502	1.47378	0.0270721	0.0300489	1.58151	0.029574	0.0293169	1.65458	0.0275373	0.032063	1.09307	0.0261096	0.02654	1.39552	0.0308613	0.0287989	1.10391	0.0271318	0.0242292	1.04911	0.0238266	0.0234693	1	0.0237086	0.026958	119204	1	0.0259191	0.0235767	1.0917	0.0362851	0.0314194	1.30462	0.0308714	0.0293124	1.74098	0.0379443	0.0343312	1.24337	0.0319657	0.0368549	1.46541	0.0275092	0.0328906	1.35531	0.0289906	0.0303712	1.41412	0.0321788	0.0363619
NCU00506	1.32714	0.0753372	0.0781105	1.75783	0.0741076	0.0757781	1.55398	0.0796515	0.0788871	1.06079	0.0669529	0.0714861	1	0.0624213	0.059995	1.03511	0.0626622	0.0680152	1.50098	0.0779544	0.069793	1.52815	0.0684229	0.0777142	133856	3.58535	0.111051	0.116066	1.83907	0.107693	0.118452	1	0.0643043	0.0698469	1.73659	0.0932442	0.114921	1.27283	0.0926771	0.0679384	1.52511	0.0707416	0.077817	1.62407	0.0763907	0.0915939	1.65343	0.0856374	0.084298
NCU00520	1.51855	0.106019	0.107637	1.8149	0.11408	0.117972	2.01258	0.116603	0.111191	9.09139	0.18647	0.246226	1.42222	0.0836633	0.103514	1.29297	0.0980206	0.0839332	1	0.077339	0.0813613	1.01675	0.0762447	0.0908819	74127	1	0.0669675	0.0700707	3.1059	0.138475	0.136797	1.89071	0.089577	0.0972257	1.95741	0.101898	0.105811	1.98432	0.0957081	0.102447	1.65864	0.0800017	0.0684605	2.03166	0.0904686	0.0998281	1.67028	0.0839629	0.095707
NCU00527	1.77804	0.100548	0.122333	2.35538	0.109216	0.106767	2.01492	0.0944925	0.100407	1	0.0771947	0.0813259	1.31889	0.0821504	0.0844717	1.10197	0.0756133	0.086512	1.14618	0.0758512	0.0775632	1.03334	0.0717034	0.0825855	119209	1.2978	0.0996977	0.105013	1.18902	0.119764	0.12305	1.83007	0.110341	0.123368	1.8344	0.145928	0.143406	1.39448	0.120541	0.11537	1.02403	0.0836492	0.0923396	1.21721	0.0995655	0.103509	1	0.096476	0.0965747
NCU00537	1.29692	0.0569612	0.0509127	1.25734	0.0474101	0.0546694	1.48792	0.0571546	0.0580666	2.95149	0.0684751	0.0803858	1	0.0446414	0.0469882	1.42189	0.0546124	0.0499511	1.97239	0.0657333	0.0536079	1.91167	0.0578552	0.0553852	106413	2.3475	0.0957176	0.0887577	1.43189	0.0979301	0.0992302	1	0.0581043	0.0664197	2.03144	0.10028	0.0969895	1.9098	0.0905278	0.0944426	2.04779	0.0754673	0.0777492	2.24039	0.0944905	0.0845735	2.63854	0.109009	0.108498
NCU00552	7.06844	0.289026	0.265541	16.9274	0.337133	0.319704	11.8586	0.322818	0.279373	4.46412	0.241528	0.234258	4.52546	0.198059	0.222559	1.57157	0.112766	0.150986	1.50305	0.107263	0.13944	1	0.0996959	0.112962	92886	1.00799	0.128106	0.141417	3.97982	0.281433	0.302192	2.06776	0.200391	0.216269	3.58303	0.279124	0.270171	2.16141	0.207193	0.213837	1.63067	0.149038	0.168892	1	0.128932	0.147429	1.13496	0.140601	0.156971
NCU00554	1.32455	0.0703441	0.0664102	1.47066	0.0679032	0.0667278	1	0.0604924	0.0599287	1.25909	0.066991	0.0668725	1.09913	0.0625654	0.0576244	1.03293	0.0592857	0.057238	1.34768	0.056746	0.0676684	1.78277	0.0807196	0.0676471	92891	3.65431	0.176195	0.189207	2.06549	0.167448	0.180911	1	0.0938665	0.1014	2.08672	0.160413	0.16303	1.92966	0.152103	0.140748	1.81532	0.12944	0.138761	1.6346	0.131022	0.140197	1.79123	0.135123	0.142151
NCU00559	2.22166	0.120948	0.110829	2.22524	0.110908	0.108064	2.92329	0.122729	0.118656	1	0.0811097	0.0758875	6.81929	0.224182	0.164316	8.01196	0.233191	0.211027	5.04574	0.154179	0.159386	4.65885	0.173555	0.17836	92901	1	0.0789668	0.0850626	2.34117	0.164619	0.152418	1.63639	0.0991286	0.127223	2.53382	0.158947	0.157782	7.43995	0.246224	0.267182	6.24784	0.179989	0.190886	6.56399	0.194539	0.219514	5.69028	0.192139	0.205199
NCU00561	1.44216	0.0853077	0.0881467	1.24009	0.0834441	0.0775255	1	0.0751482	0.0736593	1.20391	0.0864976	0.0854748	1.28045	0.0854166	0.0826807	1.36161	0.081742	0.0869177	1.30442	0.0831977	0.0877033	1.35454	0.0886833	0.0909061	126815	2.25288	0.100909	0.0925204	1	0.0892321	0.0972306	1.05539	0.071975	0.0720978	1.05291	0.093923	0.0935165	1.49016	0.0923314	0.0971681	1.17411	0.0725756	0.0824801	1.11166	0.0846029	0.0849782	1.0245	0.0724467	0.0868964
NCU00565	1.23669	0.072786	0.074036	1.02159	0.068771	0.0658814	1.19955	0.0720205	0.0765242	2.38554	0.0917221	0.0968295	1	0.0635618	0.0628474	1.10314	0.0646024	0.0687469	1.16837	0.0694606	0.06629	1.18093	0.0775362	0.0701498	150819	4.44232	0.0967726	0.0949032	2.53794	0.102261	0.100404	3.00088	0.0942078	0.0971788	1.91628	0.0855856	0.0853576	1.75639	0.0747652	0.0726788	1	0.0513778	0.0511839	1.77704	0.0680279	0.0772437	1.42681	0.0650056	0.0689803
NCU00568	1.45161	0.107461	0.119953	1.89689	0.123763	0.115439	1.49193	0.110306	0.113462	1	0.0965379	0.0903285	1.27317	0.0925123	0.102838	1.34849	0.098215	0.10732	3.73845	0.169565	0.14906	4.63556	0.17533	0.164077	92923	1.5696	0.0684115	0.0769197	1.2158	0.0818346	0.0916522	1.06242	0.0605087	0.0670065	1	0.0678118	0.0779861	1.12849	0.0694983	0.0758187	1.13515	0.0566598	0.0611587	1.35921	0.0661651	0.0714522	1.11476	0.0630887	0.0792657
NCU00571	1.88013	0.0966755	0.109562	2.53981	0.102816	0.112695	1.86566	0.0879466	0.105121	1	0.0725292	0.0733359	1.62252	0.0863312	0.0897841	1.32889	0.0890713	0.0778316	1.928	0.0955074	0.0989238	1.89162	0.0988126	0.106344	74231	1.52304	0.0459707	0.0488544	1.21616	0.0566174	0.0564062	1.45122	0.0434571	0.0493056	1.18925	0.0479055	0.0570675	1.03724	0.038583	0.0458794	1	0.037481	0.0389516	1.21381	0.0480112	0.0445754	1.24496	0.041283	0.0519471
NCU00576	1.06587	0.0700785	0.0711395	1.36826	0.0749587	0.0860373	1.24065	0.0649928	0.0791788	1.08652	0.0689486	0.0757734	1	0.0626525	0.0727971	1.02376	0.0625413	0.0631475	1.02315	0.0613508	0.065063	1.14267	0.0637484	0.0788445	92946	1.13581	0.0722539	0.0733381	1	0.0860269	0.0900999	2.59491	0.0965595	0.0977704	2.03433	0.098208	0.117396	1.40255	0.0878716	0.0854233	1.63539	0.0836655	0.0820345	1.33285	0.0775271	0.0867504	1.58283	0.0884054	0.0871205
NCU00581	1.6967	0.105261	0.0977775	1.533	0.091269	0.0961753	1.71075	0.0896041	0.108524	1.28394	0.0887849	0.0840855	1.40061	0.0878195	0.0882303	1.28735	0.0918998	0.0885843	1.2144	0.0840935	0.0843023	1	0.0794628	0.0740612	74258	4.22572	0.140091	0.12934	1.22078	0.0915703	0.106574	1	0.0670736	0.0711282	1.35053	0.100037	0.105091	1.70076	0.0917763	0.0952309	1.06717	0.0765826	0.0711046	1.52914	0.0897106	0.0954131	1.28909	0.0904249	0.0875544
NCU00585	1	0.124238	0.12299	2.65462	0.177211	0.173662	8.54498	0.317536	0.279662	4.40109	0.222351	0.23648	1.47309	0.128714	0.135551	2.29814	0.174418	0.184775	1.25303	0.114451	0.137568	1.03477	0.119246	0.14301	53791	1.34239	0.0861256	0.0669767	2.13893	0.107884	0.135661	3.02527	0.105919	0.110917	1.38289	0.0967537	0.100152	1	0.0773184	0.0699502	1.02964	0.0655214	0.0785577	1.41114	0.082886	0.0907488	1.15894	0.0782423	0.0795949
NCU00586	2.65336	0.207832	0.210656	1	0.124957	0.12755	2.43401	0.200619	0.215313	4.54252	0.276588	0.262781	4.5713	0.267614	0.260335	12.0998	0.406019	0.373483	12.2532	0.359913	0.385671	15.9412	0.456866	0.460857	92972	1	0.0661431	0.0676251	1.04227	0.0861391	0.0816994	1.21354	0.073181	0.0645666	1.54803	0.104465	0.0935645	1.54286	0.0850807	0.0916957	1.47831	0.0752625	0.0715424	2.14823	0.0931154	0.0965601	2.16513	0.101313	0.108351
NCU00590	1.46833	0.0890912	0.0902583	1.74321	0.0811723	0.0983497	1.68779	0.0955145	0.0930919	1.48635	0.0889089	0.101879	1.1316	0.0749366	0.0766357	1.05442	0.0753294	0.0734135	1.08145	0.068963	0.0746301	1	0.0712127	0.0813965	74278	1.35096	0.0504676	0.0570939	1.10222	0.0614218	0.0702915	1.0992	0.0523056	0.0501665	1.26176	0.0705784	0.0627192	1	0.0556264	0.0555219	1.0877	0.0505947	0.0504984	1.1998	0.0630229	0.0597058	1.15429	0.0509157	0.0599933
NCU00592	1.56506	0.120091	0.119103	1.19729	0.0952378	0.0971432	1.37617	0.103224	0.112101	1.6534	0.108077	0.106679	1.45994	0.102122	0.116594	1.33925	0.0964987	0.0975519	1.12633	0.0892449	0.0976942	1	0.0970076	0.099652	150844	1.17293	0.0558189	0.059726	1.08893	0.067399	0.0786186	1.1891	0.0584094	0.0664707	1.2011	0.0701435	0.0738878	1.44725	0.0756128	0.0691693	1	0.0529715	0.0624951	1.20446	0.0672018	0.0660973	1.08706	0.0610502	0.0664648
NCU00599	1	0.0856218	0.093348	1.54542	0.107785	0.0948286	1.12737	0.0925491	0.0966885	1.04064	0.0885963	0.0999559	1.05638	0.080524	0.0939327	1.02557	0.086192	0.0938615	1.58139	0.109815	0.103303	1.85501	0.129232	0.12108	74299	2.58231	0.0984852	0.11501	1.28866	0.0894373	0.0944611	1.01462	0.0677436	0.0733389	1.04586	0.0849501	0.0804941	1.18719	0.082445	0.0785205	1	0.0622667	0.0764164	1.18897	0.0801986	0.0774826	1.16623	0.0748594	0.0886987
NCU00617	2.01023	0.0959191	0.0870633	2.53277	0.101953	0.0921528	1.6542	0.0873155	0.0958659	1.43689	0.081167	0.0809368	1.42189	0.0721849	0.0803712	1.2645	0.0728493	0.0804605	1.22063	0.0675793	0.0723481	1	0.066639	0.0713153	74330	2.1774	0.0826904	0.0858061	1.58345	0.08425	0.0852939	1	0.0561628	0.0597767	1.33838	0.0834843	0.0861419	1.35605	0.0746456	0.0738555	1.3046	0.0574683	0.0644313	1.43719	0.0684761	0.0708281	1.94178	0.0735265	0.0805533
NCU00619	1.13282	0.0748112	0.0788434	1.14391	0.0683977	0.0823497	1.36067	0.0809928	0.0796911	1	0.0665246	0.0812827	1.09343	0.065404	0.07893	1.04987	0.0761079	0.0762308	1.52535	0.0815587	0.0806877	1.85394	0.0840585	0.091428	119239	1.95742	0.0859189	0.10333	1.38647	0.094194	0.0986872	2.48328	0.109961	0.114767	1.39346	0.0902907	0.0984309	1.02012	0.0797136	0.0776214	1	0.0620975	0.0695963	1.18067	0.0751135	0.0785	1.42633	0.0851529	0.0807512
NCU00620	1.55513	0.143319	0.134528	1.13834	0.115816	0.117699	1.46613	0.142443	0.136145	1.0139	0.115564	0.121509	1	0.106591	0.11774	1.02719	0.115477	0.125412	1.14817	0.116573	0.117784	1.19208	0.113672	0.134276	74336	3.93539	0.160371	0.178378	1.32215	0.13224	0.15628	1.53939	0.115025	0.135225	1.45761	0.146819	0.14355	1.60106	0.128932	0.13841	1	0.0931733	0.103045	1.36754	0.113057	0.115434	1.04942	0.100775	0.111217
NCU00624	1.59179	0.0987233	0.104896	2.12516	0.0938551	0.115318	1.54642	0.104131	0.109436	1.11935	0.0810339	0.0940729	1	0.0817458	0.0839902	1.06705	0.0782275	0.0883922	1.12896	0.0764067	0.0898551	1.02019	0.0799688	0.0985447	74347	2.09474	0.0815278	0.0897223	2.12553	0.0995035	0.108678	1	0.0614343	0.0683718	1.45334	0.0832246	0.0852591	1.34737	0.0728541	0.0845827	1.3519	0.0695141	0.0732364	1.37853	0.0691007	0.0780594	1.49102	0.0791441	0.0771035
NCU00628	1.00803	0.0654321	0.0774117	1.30453	0.0702349	0.0786429	1	0.0711952	0.0715533	1.0538	0.0767383	0.0690481	1.15793	0.071346	0.0832902	1.13078	0.0777674	0.0758075	1.86052	0.081624	0.0945646	2.61446	0.113422	0.107362	126873	1	0.0667395	0.0745991	1.55063	0.106469	0.110155	1.05034	0.066175	0.0722556	1.48562	0.102636	0.103846	1.80945	0.10254	0.114762	1.96344	0.0933162	0.0924816	1.79643	0.0972551	0.0923801	1.91347	0.0972921	0.110782
NCU00629	1.32021	0.0336778	0.0357732	1.54924	0.0331226	0.0357639	1.5955	0.0393777	0.0365319	3.9971	0.0558566	0.0465269	1	0.0281595	0.0284902	1.15009	0.0259702	0.0324362	1.68459	0.0352857	0.037462	2.38566	0.045345	0.0468002	52541	1	0.0399555	0.0424454	2.07526	0.0748081	0.0795415	1.21019	0.0483147	0.0492735	1.74667	0.0737994	0.0684771	1.93771	0.0751019	0.0550479	1.97597	0.0587999	0.0565546	2.22121	0.059185	0.0656916	2.54552	0.0679691	0.0736687
NCU00632	1.43471	0.0672668	0.0706088	1.25825	0.0658085	0.065478	1.19517	0.0642063	0.0587721	1.80603	0.0716288	0.0803648	1.01172	0.0562205	0.0602032	1.07181	0.0603631	0.0676895	1.00879	0.0635481	0.0612785	1	0.0653103	0.0682786	126877	1.12139	0.0568317	0.0477245	1.16447	0.0656867	0.0720183	1.23794	0.0557833	0.061102	1	0.062373	0.0668963	1.31335	0.0601771	0.0640649	1.25977	0.0552237	0.0622229	1.30633	0.0619628	0.0621468	1.19361	0.0587812	0.0592117
NCU00634	2.50502	0.0346311	0.0385897	1.46624	0.0272713	0.0278145	3.15674	0.0444754	0.0440478	2.4745	0.0390151	0.0397321	1.51684	0.0305566	0.0268546	1.34627	0.0348637	0.0289231	1.11351	0.0248117	0.0267331	1	0.0261665	0.0251568	119247	1.22986	0.0214401	0.0208771	1	0.0218092	0.023335	1.65053	0.0254804	0.0225824	1.57847	0.0284608	0.0260524	1.67817	0.0249298	0.0267337	1.17947	0.0182174	0.0200602	1.54199	0.0248761	0.0246324	1.24166	0.020618	0.0226823
NCU00653	2.60984	0.262424	0.246975	1	0.148464	0.162403	2.14808	0.22475	0.2334	3.59011	0.273795	0.294048	2.34277	0.211714	0.243439	2.1576	0.22686	0.222358	3.24388	0.260057	0.244068	1.60544	0.194832	0.202319	106523	1	0.135267	0.13717	1.03568	0.173059	0.173536	1.18757	0.127342	0.134507	1.15022	0.166871	0.168207	1.28204	0.167199	0.181605	1.66088	0.139829	0.159772	1.08984	0.141305	0.12012	1.23719	0.14533	0.142168
NCU00654	1.58384	0.0831741	0.0957401	1.3357	0.0766801	0.0847538	1.48125	0.0830817	0.0933271	2.97174	0.113964	0.120959	1.44588	0.0906676	0.0812107	1.29029	0.0779098	0.0814852	1.40964	0.0846913	0.0827983	1	0.0690048	0.0751161	150892	1	0.0511066	0.0491737	1.12385	0.0608184	0.0645647	1.16683	0.0543906	0.0554581	1.6245	0.067422	0.0723698	1.76018	0.075132	0.0703054	2.05612	0.0603459	0.0671652	1.87936	0.0704458	0.0589095	2.09399	0.0632641	0.0719435
NCU00662	1.12186	0.178461	0.23931	1.53525	0.210068	0.23889	1.23017	0.173828	0.221493	1.16057	0.187033	0.206324	1.17819	0.187052	0.198155	1	0.162281	0.184124	1.03845	0.168312	0.193451	1.26531	0.202445	0.233464	51966	1.91784	0.180727	0.205329	1.24908	0.178727	0.203873	2.77486	0.211228	0.24034	1.04533	0.154094	0.194016	1	0.123701	0.153493	1.09631	0.128925	0.140611	1.04146	0.145092	0.173455	1.06603	0.147988	0.172749
NCU00663	1.3198	0.0902047	0.102218	1.33004	0.082748	0.0848071	1.07616	0.0733988	0.0794315	1.00462	0.0871946	0.0856126	1.39526	0.0877257	0.0903239	1.18373	0.0837229	0.0806119	1.22906	0.0817089	0.084118	1	0.0732257	0.0845261	119258	1.38109	0.0751577	0.0774917	1.63176	0.0920386	0.105879	1	0.0655897	0.0670645	1.1886	0.080696	0.0847542	1.28654	0.0828238	0.0883215	1.49948	0.0848662	0.0792603	1.04614	0.0730988	0.07222	1.08912	0.0745605	0.07817
NCU00665	1.71676	0.0563374	0.0674817	1.99141	0.0694623	0.0557402	1.50268	0.0590533	0.0617039	2.02541	0.0594359	0.0776714	1.27532	0.0498008	0.0515303	1	0.0433495	0.0578983	1.35768	0.055153	0.0498958	1.49939	0.0524136	0.0594173	74432	1	0.0396193	0.0369508	1.26004	0.0493876	0.0482314	1.15739	0.0343495	0.0411525	1.05232	0.0416517	0.0434239	1.27009	0.0439828	0.0455848	1.06794	0.0309673	0.0343564	1.37719	0.0470532	0.0480132	1.1951	0.0409967	0.0449474
NCU00666	1.86858	0.132546	0.144083	1	0.0938779	0.090164	1.21331	0.102356	0.111576	1.41595	0.111717	0.110892	1.34585	0.101311	0.111614	2.4441	0.142728	0.15063	1.73752	0.110662	0.119595	2.28151	0.140214	0.142196	93136	1.15194	0.0866293	0.0989353	1	0.101408	0.110287	1.17656	0.0888835	0.0903921	1.19276	0.107118	0.108025	1.95292	0.109993	0.128203	1.57492	0.0947051	0.100815	2.00214	0.113443	0.118752	1.66873	0.106729	0.111155
NCU00670	2.48392	0.0770383	0.076489	2.78075	0.0631382	0.0698204	1.72146	0.0571304	0.0600186	1.521	0.0534363	0.0696113	1.54503	0.0668318	0.0560059	1.28544	0.0583181	0.0500633	1.27347	0.0481301	0.0532052	1	0.0518072	0.053454	118569	1	0.0311214	0.0294774	1.88725	0.0544682	0.053434	1.11226	0.0334083	0.0338148	1.3899	0.0422067	0.0392896	1.0576	0.0330864	0.0321365	1.16205	0.0331304	0.0337019	1.27905	0.0325534	0.0372696	1.2558	0.0344784	0.0361154
NCU00687	1.43482	0.0336748	0.0315973	1.04391	0.0265765	0.0259635	1	0.0261025	0.0265585	1.33216	0.032856	0.0268435	1.32234	0.0292182	0.0303628	1.41698	0.0310732	0.0310379	1.06791	0.0278274	0.0286438	1.04527	0.0291027	0.028296	141816	1.53589	0.0385782	0.0452525	1	0.0441569	0.0458117	1.25837	0.0360885	0.0359264	1.19479	0.0385594	0.0440437	1.71522	0.0522603	0.0442315	1.53611	0.0433147	0.0369879	1.54366	0.0454468	0.0456177	1.71165	0.039372	0.0472269
NCU00689	1.44041	0.0750003	0.0753757	1.33035	0.0639939	0.0649672	1.63564	0.0765721	0.0756481	1.19308	0.0682415	0.0659974	1	0.0573493	0.0569511	1.20507	0.0632552	0.0568673	1.28036	0.0621644	0.0716018	1.36417	0.0711744	0.0695576	132714	2.33849	0.0843047	0.0864991	1.17857	0.0784699	0.0867302	1.83337	0.0759309	0.082358	1.36789	0.072773	0.0868326	1	0.0600275	0.0604442	1.30186	0.0698879	0.0697516	1.16787	0.0649214	0.0678741	1.24834	0.0697626	0.0679779
NCU00693	1.46753	0.127761	0.131739	1.62999	0.130849	0.127012	1.35104	0.118501	0.12663	1	0.097966	0.121866	1.23212	0.114831	0.122416	1.1659	0.113797	0.119931	1.57664	0.124042	0.126093	1.23453	0.115818	0.126335	149573	1.96363	0.0777862	0.0810182	1.27655	0.0797533	0.0837686	1.9846	0.0762	0.0797333	1.04685	0.0772006	0.0736086	1.00608	0.0621896	0.0744585	1	0.0518026	0.0584951	1.44007	0.0826073	0.0727837	1.23264	0.0712082	0.0722318
[truncated: 1,442 more rows]
[truncated: 25 more columns]
