# Supplementary material for: Gene Expression Differences among Three Neurospora Species Reveal Genes Required for Sexual Reproduction in Neurospora crassa
Source: PLoS One. 2014 Oct 20;9(10):e110398. doi: 10.1371/journal.pone.0110398 (PMC4203796; doi:10.1371/journal.pone.0110398)
Supplement: Table S3 — Comparative gene expression analysis of N. crassa, N. tetrasperma, and N. discreta . The table includes the results from the calculations such as the differences of confidence intervals. (XLSX) [file pone.0110398.s003.xlsx]

## Sheet: Sheet2
Table S3: Comparative gene expression analysis of N. crassa, N. tetrasperma, and N. discreta. The includes the results from the calculations such as the differences of confidence intervals.
N.crassa																																									N.tetrasperma
Gene ID	BC	(-)97.5% BC	(+)97.5% BC	SUM (LOX-CI)	SUM (LOX+CI)	2hrs	(-)97.5% 2hrs	(+)97.5% 2hrs	SUM (LOX-CI)	SUM (LOX+CI)	24hrs	(-)97.5% 24hrs	(+)97.5% 24hrs	SUM (LOX-CI)	SUM (LOX+CI)	48hrs	(-)97.5% 48hrs	(+)97.5% 48hrs	SUM (LOX-CI)	SUM (LOX+CI)	72hrs	(-)97.5% 72hrs	(+)97.5% 72hrs	SUM (LOX-CI)	SUM (LOX+CI)	96hrs	(-)97.5% 96hrs	(+)97.5% 96hrs	SUM (LOX-CI)	SUM (LOX+CI)	120hrs	(-)97.5% 120hrs	(+)97.5% 120hrs	SUM (LOX-CI)	SUM (LOX+CI)	144hrs	(-)97.5% 144hrs	(+)97.5% 144hrs	SUM (LOX-CI)	SUM (LOX+CI)	Gene ID	BC	(-)97.5% BC	(+)97.5% BC	SUM (LOX-CI)	SUM (LOX+CI)	2hrs	(-)97.5% 2hrs	(+)97.5% 2hrs
NCU09644	1.30969	0.146108	0.14545	1.16358	1.45514	1.8346	0.16361	0.163582	1.67099	1.99818	1.7213	0.155542	0.165585	1.56576	1.88689	1	0.13616	0.149702	0.86384	1.1497	1.38404	0.144244	0.148051	1.2398	1.53209	1.7274	0.156738	0.169226	1.57066	1.89663	1.81069	0.153953	0.169151	1.65674	1.97984	1.75158	0.152648	0.168969	1.59893	1.92055	77878	1.93829	0.145095	0.151195	1.7932	2.08949	1	0.142152	0.137648
NCU05210	1.5448	0.178776	0.244431	1.36602	1.78923	1.9077	0.214395	0.220664	1.69331	2.12836	2.07526	0.250341	0.218397	1.82492	2.29366	1	0.154635	0.192745	0.845365	1.19274	1.88944	0.216461	0.232449	1.67298	2.12189	1.34383	0.179797	0.19833	1.16403	1.54216	1.51541	0.197999	0.185012	1.31741	1.70042	1.49555	0.188508	0.241508	1.30704	1.73706	80563	3.00478	0.220236	0.20224	2.78454	3.20702	2.20423	0.212549	0.226005
NCU08028	2.29276	0.354162	0.354465	1.9386	2.64722	2.40903	0.329933	0.339717	2.0791	2.74875	2.65652	0.326813	0.369143	2.32971	3.02566	3.33702	0.437264	0.371436	2.89976	3.70846	1.66288	0.300497	0.328868	1.36238	1.99175	1.34059	0.256273	0.259456	1.08432	1.60005	1.53266	0.224522	0.333073	1.30814	1.86573	1	0.222631	0.295289	0.777369	1.29529	145523	1.68527	0.191086	0.187475	1.49418	1.87275	1.76825	0.240522	0.286827
NCU08033	1.15169	0.0517351	0.0554166	1.09995	1.20711	1.12661	0.0475024	0.0503195	1.07911	1.17693	1.39305	0.0596903	0.0555477	1.33336	1.4486	1.04683	0.0512639	0.0529826	0.995566	1.09981	1.05209	0.0437275	0.0427957	1.00836	1.09489	1.17275	0.0475354	0.0494858	1.12521	1.22224	1	0.0429507	0.0456057	0.957049	1.04561	1.16743	0.0537816	0.0474325	1.11365	1.21486	121325	1.37405	0.052659	0.0556496	1.32139	1.4297	1	0.0503413	0.0578337
NCU08026	1.62581	0.130181	0.138361	1.49563	1.76417	1.98657	0.146061	0.142057	1.84051	2.12863	1.7404	0.143668	0.136961	1.59673	1.87736	1.01521	0.105021	0.110801	0.910189	1.12601	1.18171	0.109553	0.120806	1.07216	1.30252	1.06109	0.100201	0.111139	0.960889	1.17223	1.18318	0.107428	0.11145	1.07575	1.29463	1	0.097508	0.111444	0.902492	1.11144	79727	3.79501	0.201172	0.207963	3.59384	4.00297	2.22753	0.214985	0.250975
NCU08037	15.2559	0.632494	0.70261	14.6234	15.9585	3.28658	0.30973	0.310196	2.97685	3.59678	15.7805	0.571298	0.659724	15.2092	16.4402	1	0.173387	0.187672	0.826613	1.18767	9.78703	0.477292	0.53957	9.30974	10.3266	10.323	0.519268	0.543248	9.80373	10.8662	26.889	0.897094	0.830639	25.9919	27.7196	39.5009	0.835539	0.886224	38.6654	40.3871	145531	1.14932	0.106037	0.113011	1.04328	1.26233	1	0.125707	0.148837
NCU05423	1.03112	0.1145	0.126971	0.91662	1.15809	1.77452	0.158866	0.164256	1.61565	1.93878	1.82305	0.144225	0.167214	1.67883	1.99026	1	0.115344	0.123587	0.884656	1.12359	1.39545	0.124886	0.138342	1.27056	1.53379	1.77748	0.147795	0.141534	1.62968	1.91901	2.72724	0.166888	0.178257	2.56035	2.9055	3.05573	0.18139	0.208402	2.87434	3.26413	84322	2.24553	0.175655	0.193659	2.06988	2.43919	1.49302	0.194548	0.210934
NCU01538	1.75776	0.0816046	0.0833824	1.67616	1.84114	1	0.0537512	0.0642601	0.946249	1.06426	2.35373	0.0907602	0.0786914	2.26297	2.43242	7.58746	0.123564	0.127904	7.4639	7.71536	1.26836	0.0651131	0.0601515	1.20325	1.32851	1.05648	0.0614593	0.0660825	0.995021	1.12256	1.07206	0.0582375	0.0613497	1.01382	1.13341	1.49455	0.0818638	0.0749366	1.41269	1.56949	147046	1	0.0450854	0.0468351	0.954915	1.04684	1.05671	0.0578603	0.0650132
NCU01542	1.33874	0.0877947	0.101866	1.25095	1.44061	1.03151	0.0743846	0.0853966	0.957125	1.11691	1.50342	0.085916	0.0944486	1.4175	1.59787	1.40597	0.0932879	0.0889091	1.31268	1.49488	1	0.0846727	0.0760066	0.915327	1.07601	1.31431	0.0904381	0.103146	1.22387	1.41746	1.63962	0.0893346	0.0959071	1.55029	1.73553	2.87385	0.114762	0.115314	2.75909	2.98916	122911	1.91397	0.0723087	0.0744075	1.84166	1.98838	1.1043	0.0767558	0.0770641
NCU01565	1.92427	0.0351449	0.0379593	1.88913	1.96223	1.33148	0.0286056	0.028174	1.30287	1.35965	1.86709	0.0399307	0.0324648	1.82716	1.89955	2.28284	0.0348597	0.0353105	2.24798	2.31815	1.08605	0.0261933	0.0268346	1.05986	1.11288	1.13453	0.0274957	0.0248813	1.10703	1.15941	1	0.0235096	0.0229755	0.97649	1.02298	1.12566	0.0268208	0.0278556	1.09884	1.15352	83561	1	0.0208165	0.0214992	0.979183	1.0215	1.21021	0.0278634	0.0272764
NCU01570	2.01777	0.241485	0.295118	1.77629	2.31289	2.03412	0.236183	0.239258	1.79794	2.27338	1.96988	0.224195	0.253229	1.74569	2.22311	1	0.16674	0.202692	0.83326	1.20269	1.71016	0.19914	0.226316	1.51102	1.93648	2.15324	0.256816	0.270578	1.89642	2.42382	4.80745	0.346846	0.325203	4.4606	5.13265	6.00239	0.410649	0.378844	5.59174	6.38123	83569	1.03751	0.0925066	0.096824	0.945003	1.13433	1.05302	0.116741	0.125696
NCU01487	1.2854	0.0341219	0.0291164	1.25128	1.31452	2.26402	0.0405015	0.0422677	2.22352	2.30629	2.07453	0.0426023	0.0402857	2.03193	2.11482	3.47386	0.0505055	0.0515766	3.42335	3.52544	2.90035	0.0472557	0.0499945	2.85309	2.95034	2.0183	0.0407685	0.043824	1.97753	2.06212	1.34219	0.0314244	0.0324697	1.31077	1.37466	1	0.0309603	0.029037	0.96904	1.02904	117268	1	0.0217205	0.0261261	0.978279	1.02613	2.33153	0.0415401	0.0436634
NCU01490	1.30858	0.132471	0.151718	1.17611	1.4603	1	0.12083	0.119935	0.87917	1.11993	1.15507	0.120187	0.134745	1.03488	1.28981	1.0393	0.116701	0.136567	0.922599	1.17587	1.25854	0.122547	0.134831	1.13599	1.39337	1.12405	0.129744	0.132518	0.994306	1.25657	1.45405	0.145708	0.151915	1.30834	1.60597	1.46078	0.132794	0.158494	1.32799	1.61927	83429	2.18438	0.19264	0.195884	1.99174	2.38026	2.02322	0.220541	0.237119
NCU03563	1.22945	0.0833237	0.100277	1.14613	1.32973	1.0741	0.0835152	0.0813223	0.990585	1.15542	1.21087	0.0926794	0.0890624	1.11819	1.29993	1.10876	0.0781906	0.086595	1.03057	1.19535	1.11448	0.0845631	0.0823366	1.02992	1.19682	1.12409	0.0884921	0.0840132	1.0356	1.2081	1	0.0717453	0.0839685	0.928255	1.08397	1.02551	0.0793165	0.0832944	0.946193	1.1088	84862	1.42529	0.0940372	0.0967992	1.33125	1.52209	1.20577	0.110441	0.110279
NCU01697	1.05262	0.100252	0.120774	0.952368	1.17339	1.69247	0.125482	0.14137	1.56699	1.83384	2.54047	0.157627	0.153111	2.38284	2.69358	1	0.095396	0.110262	0.904604	1.11026	4.22953	0.197971	0.168798	4.03156	4.39833	4.87269	0.189069	0.214603	4.68362	5.08729	2.67017	0.174878	0.147722	2.49529	2.81789	2.10223	0.141832	0.157146	1.9604	2.25938	83762	2.43831	0.12593	0.143208	2.31238	2.58152	2.46279	0.16727	0.178697
NCU10034	1.38216	0.0614288	0.0607512	1.32073	1.44291	1.18862	0.0532869	0.0577082	1.13533	1.24633	1.46267	0.0614694	0.0651931	1.4012	1.52786	3.6346	0.0897262	0.0924179	3.54487	3.72702	1	0.0499344	0.0556685	0.950066	1.05567	1.18902	0.0559661	0.0558127	1.13305	1.24483	1.14563	0.0598409	0.0566384	1.08579	1.20227	1.28577	0.0557896	0.0598227	1.22998	1.34559	83404	1.15975	0.0430131	0.0490311	1.11674	1.20878	1.33247	0.0577624	0.0633702
NCU08421	1.79454	0.153723	0.162341	1.64082	1.95688	1.47207	0.132645	0.146078	1.33942	1.61815	1.39885	0.124693	0.145359	1.27416	1.54421	1.72665	0.141533	0.149993	1.58512	1.87664	1.02072	0.116972	0.117414	0.903748	1.13813	1	0.124567	0.127709	0.875433	1.12771	1.17575	0.122024	0.122951	1.05373	1.2987	1.46182	0.150523	0.144994	1.3113	1.60681	122754	2.75026	0.134119	0.154807	2.61614	2.90507	1.3688	0.130332	0.127209
NCU07907	2.28422	0.229785	0.30164	2.05443	2.58586	1.82876	0.230254	0.220438	1.59851	2.0492	2.52675	0.27284	0.261498	2.25391	2.78825	1.22457	0.200067	0.206062	1.0245	1.43063	1.57468	0.220676	0.241214	1.354	1.81589	1.13739	0.193218	0.206384	0.944172	1.34377	1	0.16624	0.174561	0.83376	1.17456	1.21205	0.181887	0.240068	1.03016	1.45212	78313	2.409	0.0928226	0.113393	2.31618	2.52239	1.08816	0.0907816	0.0990568
NCU09561	2.10973	0.332675	0.403312	1.77705	2.51304	1.99634	0.353506	0.375124	1.64283	2.37146	1.75392	0.314721	0.361883	1.4392	2.1158	1	0.253001	0.351323	0.746999	1.35132	1.65188	0.332885	0.312742	1.319	1.96462	1.78225	0.317743	0.391151	1.46451	2.1734	1.55503	0.300957	0.383693	1.25407	1.93872	1.95249	0.361915	0.415521	1.59058	2.36801	88621	2.31154	0.260504	0.276701	2.05104	2.58824	1.1191	0.231426	0.235779
NCU07166	1.58683	0.202287	0.208308	1.38454	1.79514	1.56817	0.194809	0.194781	1.37336	1.76295	1.89257	0.193076	0.210731	1.69949	2.1033	1	0.159082	0.169409	0.840918	1.16941	1.33154	0.173516	0.192639	1.15802	1.52418	1.42002	0.191825	0.208987	1.2282	1.62901	1.26734	0.154808	0.159369	1.11253	1.42671	1.60204	0.21881	0.214208	1.38323	1.81625	74801	2.40474	0.187137	0.207659	2.2176	2.6124	1.55271	0.189073	0.216438
NCU01705	1.38506	0.143808	0.153996	1.24125	1.53906	1.70739	0.150876	0.143537	1.55651	1.85093	1.44801	0.141199	0.155707	1.30681	1.60372	1	0.121168	0.12506	0.878832	1.12506	1.04576	0.127404	0.121964	0.918356	1.16772	1.1607	0.133623	0.138726	1.02708	1.29943	1.09718	0.121642	0.130292	0.975538	1.22747	1.71575	0.158495	0.15824	1.55726	1.87399	83783	2.0088	0.120149	0.137424	1.88865	2.14622	2.15589	0.173957	0.178212
NCU07182	2.62475	0.0376316	0.0426983	2.58712	2.66745	1.66646	0.0279797	0.0336049	1.63848	1.70006	3.64644	0.0441444	0.0387545	3.6023	3.68519	3.00967	0.0347391	0.0426261	2.97493	3.0523	1.63477	0.0350582	0.02894	1.59971	1.66371	1.38766	0.0296255	0.0271724	1.35803	1.41483	1.18433	0.0283799	0.0254066	1.15595	1.20974	1	0.0263312	0.0256191	0.973669	1.02562	115606	1.15087	0.0185025	0.0200614	1.13237	1.17093	1	0.0217788	0.0199811
NCU00802	1.30193	0.107381	0.120866	1.19455	1.4228	1.31356	0.116228	0.107984	1.19733	1.42154	1.32703	0.108291	0.109729	1.21874	1.43676	1	0.0946991	0.107176	0.905301	1.10718	1.51012	0.109868	0.111847	1.40025	1.62197	1.73203	0.111035	0.11915	1.62099	1.85118	1.42219	0.101624	0.102222	1.32057	1.52441	1.53349	0.113848	0.117671	1.41964	1.65116	149652	2.49381	0.150272	0.157315	2.34354	2.65112	1.64889	0.165622	0.170273
NCU02935	1.47353	0.135695	0.148543	1.33784	1.62207	2.31004	0.146787	0.148542	2.16325	2.45858	1	0.110025	0.127849	0.889975	1.12785	1.18708	0.128402	0.130162	1.05868	1.31724	1.38897	0.120038	0.128619	1.26893	1.51759	1.275	0.126266	0.134255	1.14873	1.40925	1.59718	0.136014	0.132294	1.46117	1.72947	1.27224	0.115389	0.123548	1.15685	1.39579	53958	1.29359	0.0753127	0.0816883	1.21828	1.37528	1.24278	0.0977251	0.102639
NCU05418	1.15184	0.121929	0.126807	1.02991	1.27865	1.30782	0.127234	0.129477	1.18059	1.4373	1.24986	0.116208	0.120478	1.13365	1.37034	1.81656	0.152159	0.154001	1.6644	1.97056	1.17645	0.113015	0.11841	1.06343	1.29486	1.14856	0.123444	0.135939	1.02512	1.2845	1.04966	0.105215	0.11022	0.944445	1.15988	1	0.118582	0.126321	0.881418	1.12632	65655	1.02653	0.116214	0.135063	0.910316	1.16159	1.57502	0.176053	0.205474
NCU11041	1	0.0999963	0.106961	0.900004	1.10696	1.75645	0.12488	0.144027	1.63157	1.90048	1.61251	0.11922	0.132823	1.49329	1.74533	2.76741	0.140472	0.176688	2.62694	2.9441	2.12447	0.144329	0.150055	1.98014	2.27453	2.51797	0.143352	0.176164	2.37462	2.69413	2.71262	0.158668	0.15574	2.55395	2.86836	2.29574	0.160445	0.140498	2.13529	2.43624	132532	1.15784	0.0817709	0.0910186	1.07607	1.24886	1	0.103521	0.0980925
NCU02074	1	0.0840888	0.084275	0.915911	1.08428	2.57293	0.135001	0.122658	2.43793	2.69559	2.15898	0.131698	0.129575	2.02728	2.28856	8.55576	0.189883	0.186476	8.36588	8.74224	1.12623	0.0801087	0.0910461	1.04612	1.21728	1.09751	0.0838028	0.0944214	1.01371	1.19193	2.55708	0.121009	0.140103	2.43607	2.69718	3.37237	0.168375	0.157744	3.20399	3.53011	132553	1	0.0788871	0.084647	0.921113	1.08465	4.71925	0.184251	0.187738
NCU03132	2.03748	0.0840091	0.081828	1.95347	2.11931	2.26376	0.0766381	0.0866166	2.18712	2.35038	2.00208	0.0799777	0.0798122	1.9221	2.08189	1.7891	0.0703891	0.0859904	1.71871	1.87509	2.10329	0.0792077	0.0787391	2.02408	2.18203	1.98255	0.0763169	0.0793034	1.90623	2.06185	1.19929	0.0571641	0.0617553	1.14213	1.26105	1	0.0558573	0.0579427	0.944143	1.05794	126149	2.63244	0.0571544	0.0598966	2.57529	2.69234	1.34072	0.0605956	0.0595313
NCU11321	1.22488	0.0856865	0.0923143	1.13919	1.31719	1.18696	0.0871283	0.082423	1.09983	1.26938	1.02841	0.0768098	0.0787321	0.9516	1.10714	1.04429	0.084534	0.0857887	0.959756	1.13008	1	0.0642966	0.0790334	0.935703	1.07903	1.13077	0.0761442	0.0902925	1.05463	1.22106	1.06053	0.0751842	0.0734175	0.985346	1.13395	1.33175	0.0866817	0.0924878	1.24507	1.42424	120789	1.4937	0.0814778	0.0894868	1.41222	1.58319	1.01257	0.0830762	0.100026
NCU06969	1	0.0954989	0.109464	0.904501	1.10946	1.11327	0.0945311	0.101	1.01874	1.21427	1.40457	0.110514	0.107233	1.29406	1.5118	1.4922	0.113732	0.120523	1.37847	1.61272	1.16381	0.0961621	0.107216	1.06765	1.27103	1.40801	0.110075	0.114272	1.29794	1.52228	1.38675	0.105841	0.112562	1.28091	1.49931	1.48427	0.10699	0.120537	1.37728	1.60481	61384	1.49772	0.0824548	0.0760406	1.41527	1.57376	1.19665	0.0894605	0.0960782
NCU06316	1.4743	0.291153	0.349076	1.18315	1.82338	1	0.229356	0.267108	0.770644	1.26711	2.01172	0.35989	0.419897	1.65183	2.43162	1.11189	0.271679	0.292807	0.840211	1.4047	2.42773	0.367116	0.407417	2.06061	2.83515	5.79238	0.586667	0.653201	5.20571	6.44558	22.9988	0.910529	1.02821	22.0883	24.027	35.6053	1.10619	1.15519	34.4991	36.7605	121086	1.54431	0.121184	0.13651	1.42313	1.68082	1	0.136116	0.157571
NCU06331	1.32633	0.0888711	0.0994136	1.23746	1.42574	1.43096	0.0893214	0.0834175	1.34164	1.51438	1.02555	0.0766131	0.0841359	0.948937	1.10969	1	0.0746721	0.0855612	0.925328	1.08556	1.33294	0.0822752	0.0800968	1.25066	1.41304	1.27763	0.0795638	0.0971886	1.19807	1.37482	1.42569	0.080581	0.0855776	1.34511	1.51127	1.82116	0.0949355	0.107019	1.72622	1.92818	60434	1.26484	0.0554655	0.0578438	1.20937	1.32268	1.01854	0.0643193	0.0724088
NCU06309	1.51947	0.0711215	0.0813363	1.44835	1.60081	1.50751	0.0764602	0.0753557	1.43105	1.58287	1.48076	0.0717965	0.0765804	1.40896	1.55734	1.27908	0.0775649	0.0694994	1.20152	1.34858	1	0.0596923	0.067742	0.940308	1.06774	1.02967	0.0650299	0.0679166	0.96464	1.09759	1.11688	0.0620483	0.0657251	1.05483	1.18261	1.1875	0.0700247	0.0734357	1.11748	1.26094	128683	2.03214	0.0768751	0.0829413	1.95526	2.11508	1	0.0739719	0.0728976
NCU06308	1.14066	0.0567339	0.0743759	1.08393	1.21504	1.24776	0.0590096	0.0583135	1.18875	1.30607	1.27492	0.057014	0.0623445	1.21791	1.33726	1.86834	0.07161	0.0848132	1.79673	1.95315	1	0.0469327	0.0542454	0.953067	1.05425	1.15986	0.0582073	0.0606079	1.10165	1.22047	1.4583	0.0622364	0.0578898	1.39606	1.51619	1.45316	0.0649382	0.0633891	1.38822	1.51655	121093	1.60664	0.0565587	0.0703418	1.55008	1.67698	1	0.0698188	0.0692088
NCU06550	1.29517	0.12973	0.130249	1.16544	1.42542	2.2638	0.150784	0.160635	2.11302	2.42443	1	0.104417	0.114245	0.895583	1.11424	1.62061	0.128976	0.149117	1.49163	1.76973	1.42151	0.131715	0.132957	1.2898	1.55447	1.34599	0.122279	0.132077	1.22371	1.47807	1.72546	0.132125	0.143328	1.59333	1.86879	1.96411	0.14554	0.149865	1.81857	2.11397	116296	3.07929	0.120068	0.116719	2.95922	3.19601	1.66886	0.115236	0.109477
NCU06768	1.46465	0.101955	0.0932617	1.36269	1.55791	1.87027	0.0954931	0.0983586	1.77478	1.96863	1.90114	0.101766	0.108447	1.79937	2.00959	1.47801	0.107893	0.110489	1.37012	1.5885	1.40772	0.0947345	0.0908383	1.31299	1.49856	1.08314	0.085908	0.08609	0.997232	1.16923	1	0.0792859	0.0764721	0.920714	1.07647	1.17037	0.0932868	0.0910737	1.07708	1.26144	84136	1.83154	0.0724882	0.0816053	1.75905	1.91315	2.22032	0.108483	0.125402
NCU02225	1.21697	0.0703034	0.0750045	1.14667	1.29197	1.84399	0.0745242	0.0839019	1.76947	1.92789	1.36129	0.0684439	0.0663416	1.29285	1.42763	1	0.0628628	0.0620055	0.937137	1.06201	1.06427	0.0600994	0.0613792	1.00417	1.12565	1.29182	0.0588434	0.0639779	1.23298	1.3558	1.19181	0.0650596	0.0731331	1.12675	1.26494	1.17196	0.0659722	0.068267	1.10599	1.24023	131420	1.59213	0.0930968	0.0986847	1.49903	1.69081	1	0.101941	0.102278
NCU00805	1.07891	0.041061	0.0404457	1.03785	1.11936	1	0.0387285	0.0343954	0.961272	1.0344	1.13687	0.0430976	0.0431743	1.09377	1.18004	1.61249	0.0513323	0.0530556	1.56116	1.66555	1.06152	0.0387377	0.0427058	1.02278	1.10423	1.04304	0.0399238	0.0399195	1.00312	1.08296	1.35526	0.0488771	0.0477829	1.30638	1.40304	1.46538	0.0459378	0.0534693	1.41944	1.51885	118610	1.0249	0.0325182	0.0297465	0.992382	1.05465	1.04391	0.0411632	0.0371417
NCU05202	1.33491	0.168292	0.174529	1.16662	1.50944	1.47174	0.159916	0.170688	1.31182	1.64243	1.03522	0.134121	0.147885	0.901099	1.18311	1	0.135447	0.139783	0.864553	1.13978	1.07429	0.129647	0.145169	0.944643	1.21946	1.5122	0.162054	0.167315	1.35015	1.67951	2.61847	0.224129	0.200031	2.39434	2.8185	3.34388	0.227275	0.224289	3.1166	3.56817	80580	7.08029	0.208137	0.216451	6.87215	7.29674	1.3773	0.153525	0.168153
NCU07010	1.0399	0.0391787	0.0343295	1.00072	1.07423	1.22071	0.0425306	0.0388423	1.17818	1.25955	1.29136	0.0424752	0.0403174	1.24888	1.33168	1.00761	0.044251	0.0363455	0.963359	1.04396	1	0.0364458	0.0386745	0.963554	1.03867	1.10547	0.0398236	0.0384218	1.06565	1.14389	1.1953	0.03816	0.0371076	1.15714	1.23241	1.38362	0.0430007	0.0464072	1.34062	1.43003	129057	1	0.0507278	0.0553002	0.949272	1.0553	1.62281	0.0766211	0.0891295
NCU07674	1.55983	0.0959241	0.0840095	1.46391	1.64384	1.60646	0.0910997	0.0734777	1.51536	1.67994	1.58334	0.0834772	0.0868457	1.49986	1.67019	1	0.0689136	0.0720247	0.931086	1.07202	1.56854	0.0833216	0.0789058	1.48522	1.64745	1.56525	0.0867553	0.090831	1.47849	1.65608	1.97362	0.0952087	0.0843443	1.87841	2.05796	2.39635	0.10346	0.111131	2.29289	2.50748	128549	1.94939	0.0627823	0.0626914	1.88661	2.01208	1.62149	0.0824689	0.0739269
NCU07675	2.78077	0.275798	0.289686	2.50497	3.07046	3.65034	0.25006	0.27682	3.40028	3.92716	2.98534	0.259392	0.282363	2.72595	3.2677	2.89636	0.248206	0.282403	2.64815	3.17876	1.18762	0.160591	0.184868	1.02703	1.37249	1	0.161518	0.167729	0.838482	1.16773	1.46131	0.181825	0.196423	1.27949	1.65773	1.57479	0.197153	0.198651	1.37764	1.77344	60106	1.29006	0.0916199	0.101496	1.19844	1.39156	1.71315	0.137987	0.142391
NCU06837	2.16585	0.216882	0.218409	1.94897	2.38426	2.07715	0.199286	0.210893	1.87786	2.28804	1.74886	0.200416	0.187292	1.54844	1.93615	1	0.138329	0.171006	0.861671	1.17101	2.03905	0.203916	0.22629	1.83513	2.26534	1.42045	0.16373	0.171411	1.25672	1.59186	3.6837	0.251875	0.246155	3.43182	3.92985	4.12014	0.256368	0.273315	3.86377	4.39346	130605	1.02538	0.0628137	0.0676471	0.962566	1.09303	1.24524	0.0956592	0.0901163
NCU08313	2.51907	0.276574	0.316087	2.2425	2.83516	1.89511	0.24474	0.223915	1.65037	2.11903	1.81555	0.210982	0.224232	1.60457	2.03978	1.37832	0.243294	0.249392	1.13503	1.62771	1.23601	0.183732	0.185596	1.05228	1.42161	1.05478	0.16088	0.201982	0.8939	1.25676	1	0.174701	0.184494	0.825299	1.18449	1.25823	0.200169	0.218517	1.05806	1.47675	60176	2.33722	0.161639	0.182641	2.17558	2.51986	1.88076	0.180475	0.215571
NCU08048	1	0.0962665	0.091048	0.903733	1.09105	1.03393	0.0914254	0.0972762	0.942505	1.13121	1.25376	0.101067	0.101211	1.15269	1.35497	1.17851	0.103326	0.111771	1.07518	1.29028	1.28724	0.0934629	0.102036	1.19378	1.38928	1.23136	0.0995318	0.104109	1.13183	1.33547	1.11021	0.0966063	0.0884955	1.0136	1.19871	1.31375	0.0992245	0.103567	1.21453	1.41732	121335	1.08302	0.105653	0.106301	0.977367	1.18932	1.66167	0.158991	0.177689
NCU03784	1.54764	0.0940149	0.105032	1.45363	1.65267	1.13458	0.0723256	0.089856	1.06225	1.22444	1.06722	0.0776897	0.0854897	0.98953	1.15271	1	0.0765625	0.0832385	0.923438	1.08324	1.41935	0.0812442	0.0978455	1.33811	1.5172	2.24566	0.110005	0.106225	2.13565	2.35188	2.33325	0.110613	0.113883	2.22264	2.44713	2.27945	0.115799	0.113448	2.16365	2.3929	98283	1.47369	0.0876824	0.0800439	1.38601	1.55373	1.55012	0.110744	0.104512
NCU03485	1.9715	0.125319	0.137447	1.84618	2.10895	1.6504	0.111571	0.104585	1.53883	1.75499	1.66606	0.112185	0.121962	1.55388	1.78802	1.0653	0.0949632	0.103064	0.970337	1.16836	1.15222	0.0936659	0.0978004	1.05855	1.25002	1	0.0898414	0.100476	0.910159	1.10048	1.3323	0.101402	0.102427	1.2309	1.43473	2.0206	0.125103	0.127702	1.8955	2.1483	84722	2.37095	0.087857	0.0952179	2.28309	2.46617	2.0146	0.110557	0.118049
NCU03490	2.18894	0.336886	0.383044	1.85205	2.57198	1	0.227707	0.272578	0.772293	1.27258	1.49908	0.307001	0.329543	1.19208	1.82862	3.5498	0.369655	0.561919	3.18014	4.11172	2.57065	0.35471	0.373022	2.21594	2.94367	2.63824	0.351026	0.411842	2.28721	3.05008	3.03009	0.364983	0.46393	2.66511	3.49402	3.07527	0.434872	0.488444	2.6404	3.56371	102298	1	0.424083	0.559934	0.575917	1.55993	4.81375	1.17424	1.26722
NCU06839	1	0.0616028	0.0653666	0.938397	1.06537	1.4855	0.0673539	0.0855213	1.41815	1.57102	1.06675	0.0613427	0.0657413	1.00541	1.13249	1.0748	0.0607806	0.0672899	1.01402	1.14209	1.04577	0.0672541	0.063355	0.978516	1.10913	1.04379	0.0640074	0.0593968	0.979783	1.10319	1.82178	0.0685784	0.0714437	1.7532	1.89322	2.42333	0.100324	0.088793	2.32301	2.51212	147333	1.33506	0.0640662	0.0714674	1.27099	1.40653	1.13674	0.0723024	0.085868
NCU03539	1	0.0426655	0.0444004	0.957334	1.0444	2.60859	0.0652236	0.067191	2.54337	2.67578	2.78837	0.0599206	0.0677492	2.72845	2.85612	1.31457	0.0459983	0.0492219	1.26857	1.36379	1.55677	0.0488051	0.0506635	1.50796	1.60743	1.56857	0.0478033	0.0542791	1.52077	1.62285	1.37166	0.0445504	0.0486666	1.32711	1.42033	1.49517	0.0525776	0.0520797	1.44259	1.54725	123455	4.96949	0.0692671	0.0784948	4.90022	5.04798	1.5559	0.061275	0.0598182
NCU04151	1.50964	0.137015	0.131335	1.37263	1.64098	2.05605	0.128569	0.170985	1.92748	2.22703	1.4079	0.11465	0.134545	1.29325	1.54244	1	0.100866	0.106536	0.899134	1.10654	1.32306	0.115264	0.122544	1.2078	1.4456	1.20739	0.102731	0.12233	1.10466	1.32972	1.14011	0.103615	0.120441	1.03649	1.26055	1.42456	0.121288	0.135835	1.30327	1.56039	143833	2.00692	0.119318	0.110189	1.8876	2.11711	1.70465	0.114622	0.131341
NCU04150	1.60765	0.0998964	0.110751	1.50775	1.7184	1.52574	0.102257	0.111443	1.42348	1.63718	1.40595	0.0961183	0.111212	1.30983	1.51716	1.17707	0.0848952	0.0985845	1.09217	1.27565	1.29305	0.0968724	0.0924961	1.19618	1.38555	1.2784	0.093836	0.101097	1.18456	1.3795	1.14119	0.0921901	0.0924346	1.049	1.23362	1	0.0827029	0.0877543	0.917297	1.08775	75433	1.52933	0.0819107	0.0772211	1.44742	1.60655	1.20062	0.0848792	0.10062
NCU06713	1.5625	0.0524022	0.0518596	1.5101	1.61436	1.88876	0.0534171	0.0546515	1.83534	1.94341	1.34729	0.0430538	0.0469424	1.30424	1.39423	1.07191	0.0430813	0.0424264	1.02883	1.11434	1.22646	0.0407991	0.0414228	1.18566	1.26788	1.13135	0.0447632	0.040053	1.08659	1.1714	1.15688	0.0415135	0.047943	1.11537	1.20482	1	0.0386167	0.0445139	0.961383	1.04451	115778	1.42653	0.0391068	0.0397101	1.38742	1.46624	1.58139	0.046344	0.0497317
NCU01431	1.17927	0.033755	0.0356978	1.14552	1.21497	1.21903	0.0314987	0.0346952	1.18753	1.25373	1.30325	0.0375902	0.034034	1.26566	1.33728	1.33175	0.0366362	0.0373961	1.29511	1.36915	1.09023	0.0314129	0.0375224	1.05882	1.12775	1.08714	0.0324157	0.0312094	1.05472	1.11835	1	0.027868	0.0334338	0.972132	1.03343	1.01057	0.0310355	0.032265	0.979534	1.04283	119642	1.2478	0.0354704	0.033134	1.21233	1.28093	1	0.0388814	0.0373291
NCU01429	1.19198	0.0701692	0.072199	1.12181	1.26418	1.95674	0.0941659	0.0801564	1.86257	2.0369	1.61449	0.0849806	0.0863521	1.52951	1.70084	1.11324	0.0723208	0.0697217	1.04092	1.18296	1.02471	0.0657392	0.0771391	0.958971	1.10185	1.03798	0.0670054	0.0730381	0.970975	1.11102	1.00572	0.0633064	0.0667391	0.942414	1.07246	1	0.067925	0.0689316	0.932075	1.06893	115739	4.07423	0.114358	0.0996231	3.95987	4.17385	1.57863	0.0860894	0.0979349
NCU04454	1.26382	0.0679145	0.0801706	1.19591	1.34399	3.20351	0.106952	0.100914	3.09656	3.30442	1.31572	0.0725708	0.0778437	1.24315	1.39356	1	0.0699895	0.0657533	0.93001	1.06575	1.26601	0.0610571	0.0662984	1.20495	1.33231	1.27754	0.0766425	0.0710433	1.2009	1.34858	1.66411	0.0806947	0.0819953	1.58342	1.74611	1.91252	0.0932173	0.0987021	1.8193	2.01122	60663	5.09326	0.0924943	0.11035	5.00077	5.20361	2.01435	0.0855615	0.106052
NCU06322	2.01217	0.152899	0.147213	1.85927	2.15938	1.51147	0.125962	0.127406	1.38551	1.63888	1.57667	0.131215	0.133137	1.44545	1.70981	1.1215	0.118982	0.119617	1.00252	1.24112	1	0.0994034	0.122204	0.900597	1.1222	1.18661	0.111413	0.111217	1.0752	1.29783	2.04077	0.145523	0.136213	1.89525	2.17698	3.19766	0.179457	0.195413	3.0182	3.39307	136295	2.43997	0.220416	0.25917	2.21955	2.69914	1	0.179778	0.20054
NCU06612	1.82005	0.152583	0.168522	1.66747	1.98857	1.76854	0.158732	0.16392	1.60981	1.93246	1.50477	0.145125	0.150827	1.35964	1.6556	1	0.12409	0.134457	0.87591	1.13446	1.24257	0.130615	0.129504	1.11196	1.37207	1.86333	0.163125	0.171424	1.7002	2.03475	10.0986	0.313321	0.300201	9.78528	10.3988	11.261	0.341934	0.31844	10.9191	11.5794	99149	2.34422	0.235327	0.293877	2.10889	2.6381	1	0.22167	0.264798
NCU06610	1.62116	0.0662002	0.0718953	1.55496	1.69306	1.58348	0.0673695	0.0684546	1.51611	1.65193	1.63838	0.0745068	0.0789154	1.56387	1.7173	1.18805	0.0559645	0.0667403	1.13209	1.25479	1.08215	0.0569403	0.0655817	1.02521	1.14773	1	0.0603217	0.0653391	0.939678	1.06534	1.64373	0.0761801	0.0780339	1.56755	1.72176	1.83999	0.0855793	0.0743158	1.75441	1.91431	78527	4.08411	0.102492	0.107586	3.98162	4.1917	1.91708	0.0817277	0.0804839
NCU06595	1.30623	0.060426	0.068664	1.2458	1.37489	1.39424	0.0736189	0.0593744	1.32062	1.45361	1.46274	0.0729013	0.065364	1.38984	1.5281	1	0.0551103	0.055176	0.94489	1.05518	1.11701	0.0521782	0.0589981	1.06483	1.17601	1.06616	0.0593137	0.0646987	1.00685	1.13086	1.03102	0.0558006	0.052512	0.975219	1.08353	1.27036	0.0572825	0.0676052	1.21308	1.33797	145052	2.5901	0.0845678	0.0831938	2.50553	2.67329	1.5061	0.0811428	0.0744367
NCU06592	1.69454	0.0914508	0.0965722	1.60309	1.79111	1.00406	0.071579	0.078389	0.932481	1.08245	1.37249	0.0937372	0.0924973	1.27875	1.46499	1.23991	0.0808014	0.0890067	1.15911	1.32892	1.0108	0.0701947	0.0784507	0.940605	1.08925	1	0.081425	0.0805479	0.918575	1.08055	1.07482	0.081219	0.0729907	0.993601	1.14781	1.09442	0.0802614	0.0780723	1.01416	1.17249	120840	1.61698	0.191086	0.2718	1.42589	1.88878	2.17999	0.302643	0.337019
NCU11704	1.6581	0.672026	0.897498	0.986074	2.5556	1	0.433245	0.663085	0.566755	1.66309	1.82527	0.685216	0.781895	1.14005	2.60717	1.02459	0.443725	0.723713	0.580865	1.7483	1.22458	0.521769	0.742188	0.702811	1.96677	3.09449	0.898447	1.17168	2.19604	4.26617	50.0077	3.31179	3.70733	46.6959	53.715	89.0745	3.92149	4.13158	85.153	93.2061	39623	4.54882	0.551058	0.512228	3.99776	5.06105	4.33944	0.57112	0.619654
NCU06561	1.82715	0.0421996	0.0381894	1.78495	1.86534	2.49134	0.0361748	0.0421775	2.45517	2.53352	2.09206	0.0399658	0.0439144	2.05209	2.13597	1.18512	0.0311061	0.0328711	1.15401	1.21799	1.40815	0.0321136	0.0294465	1.37604	1.4376	1.29962	0.0325547	0.0312445	1.26707	1.33086	1.18336	0.0315823	0.0326214	1.15178	1.21598	1	0.0310514	0.0277209	0.968949	1.02772	116304	3.45192	0.0369085	0.0362796	3.41501	3.4882	1.40146	0.0337563	0.0387512
NCU06566	1.14414	0.0417816	0.0459905	1.10236	1.19013	1.25744	0.042779	0.0394363	1.21466	1.29688	1	0.0349722	0.0432287	0.965028	1.04323	1.14594	0.0370713	0.0386513	1.10887	1.18459	1.43234	0.043726	0.0436502	1.38861	1.47599	1.45351	0.0473028	0.0457206	1.40621	1.49923	1.13603	0.0394932	0.0449126	1.09654	1.18094	1.12454	0.0442533	0.0438248	1.08029	1.16836	145034	1	0.0550355	0.0522453	0.944964	1.05225	1.49555	0.07421	0.0811563
NCU09748	1.37092	0.0707102	0.0561334	1.30021	1.42705	1.46148	0.057104	0.0597145	1.40438	1.52119	1.10792	0.0509431	0.0539929	1.05698	1.16191	1.06029	0.0518774	0.0526492	1.00841	1.11294	1.13447	0.0474007	0.0500537	1.08707	1.18452	1.12205	0.054841	0.0472185	1.06721	1.16927	1.27174	0.0581341	0.0542639	1.21361	1.326	1	0.0551809	0.0600368	0.944819	1.06004	116338	1.38066	0.0424414	0.0514813	1.33822	1.43214	1.88183	0.0568136	0.0551246
NCU07003	1.28027	0.0548709	0.049408	1.2254	1.32968	1.8766	0.0645324	0.0590584	1.81207	1.93566	2.98934	0.0713686	0.0887294	2.91797	3.07807	3.47214	0.0944954	0.0883172	3.37764	3.56046	1.39557	0.0598987	0.0457241	1.33567	1.44129	1.22392	0.0545313	0.0507632	1.16939	1.27468	1	0.0456895	0.0443532	0.95431	1.04435	1.10286	0.0479671	0.0552199	1.05489	1.15808	69970	1.22867	0.0301327	0.0328063	1.19854	1.26148	1.63757	0.0372418	0.0469376
NCU05313	1.33373	0.0626624	0.0601491	1.27107	1.39388	1.48921	0.0600899	0.0646817	1.42912	1.55389	1.02338	0.0537472	0.0485452	0.969633	1.07193	1.04925	0.0522619	0.0513372	0.996988	1.10059	1	0.0456953	0.0523407	0.954305	1.05234	1.08027	0.0499461	0.0545571	1.03032	1.13483	1.29949	0.0552998	0.0515928	1.24419	1.35108	1.16601	0.0540568	0.0548714	1.11195	1.22088	80313	1.1352	0.0606135	0.0587609	1.07459	1.19396	1.55746	0.0859622	0.0844272
NCU07684	2.18992	0.103838	0.103432	2.08608	2.29335	2.09675	0.0970742	0.0954023	1.99968	2.19215	1.23179	0.0804738	0.078234	1.15132	1.31002	1.19279	0.0775362	0.0817607	1.11525	1.27455	1	0.0676427	0.0824394	0.932357	1.08244	1.32865	0.0840472	0.0905653	1.2446	1.41922	1.40387	0.0754468	0.0841135	1.32842	1.48798	1.39816	0.0814679	0.0947361	1.31669	1.4929	78760	3.81511	0.155131	0.146736	3.65998	3.96185	2.60543	0.149753	0.186087
NCU05944	1.7738	0.195065	0.230067	1.57873	2.00387	1.59954	0.194701	0.200151	1.40484	1.79969	1.57105	0.182063	0.197476	1.38899	1.76853	1	0.163016	0.187479	0.836984	1.18748	1.41545	0.191923	0.184742	1.22353	1.60019	1.42159	0.193576	0.222756	1.22801	1.64435	1.56898	0.197374	0.184783	1.37161	1.75376	1.64599	0.194827	0.219765	1.45116	1.86576	16401	3.0816	0.346075	0.382641	2.73552	3.46424	1	0.244323	0.306524
NCU00310	2.06667	0.159414	0.174875	1.90726	2.24154	1.60386	0.137102	0.150626	1.46676	1.75449	1.73436	0.129279	0.175152	1.60508	1.90951	1	0.121936	0.123466	0.878064	1.12347	2.27898	0.160881	0.181657	2.1181	2.46064	3.12424	0.183391	0.196625	2.94085	3.32086	3.47365	0.187334	0.205186	3.28632	3.67884	4.4517	0.218802	0.233319	4.2329	4.68502	82136	1	0.0796537	0.0969749	0.920346	1.09697	1.01092	0.113079	0.127816
NCU00315	2.95937	0.0593086	0.0664851	2.90006	3.02586	2.26791	0.0557	0.0585802	2.21221	2.32649	2.86274	0.0643613	0.0603912	2.79838	2.92313	2.34584	0.0610417	0.0580857	2.2848	2.40393	1.35379	0.046752	0.043391	1.30704	1.39718	1.34491	0.04514	0.0520239	1.29977	1.39693	1.35997	0.0443813	0.0432193	1.31559	1.40319	1	0.0444875	0.045241	0.955512	1.04524	94929	1.27444	0.0289437	0.0303404	1.2455	1.30478	1	0.0364525	0.0374261
NCU06506	2.84453	0.0873341	0.118412	2.7572	2.96294	1	0.0637818	0.0584013	0.936218	1.0584	1.2449	0.0622908	0.061504	1.18261	1.3064	1.21556	0.0682221	0.066596	1.14734	1.28216	2.26848	0.0804782	0.0880055	2.188	2.35649	5.2097	0.123419	0.128206	5.08628	5.33791	9.80901	0.146733	0.145608	9.66228	9.95462	11.0733	0.179095	0.152639	10.8942	11.2259	121962	3.47186	0.104299	0.11035	3.36756	3.58221	1.20889	0.0801313	0.086932
NCU07881	1.24251	0.0321849	0.0304669	1.21033	1.27298	1.17993	0.0289681	0.0347082	1.15096	1.21464	1.70385	0.0379119	0.0379393	1.66594	1.74179	4.80629	0.0575623	0.0451785	4.74873	4.85147	1.35345	0.0312069	0.0259775	1.32224	1.37943	1.16357	0.027999	0.0306521	1.13557	1.19422	1	0.02372	0.026555	0.97628	1.02656	1.08183	0.0296363	0.0318573	1.05219	1.11369	62326	1.15597	0.0192757	0.0199216	1.13669	1.17589	1.07474	0.0269774	0.0200836
NCU07887	1	0.0610504	0.0622463	0.93895	1.06225	3.28119	0.089321	0.0960841	3.19187	3.37727	2.68579	0.0927154	0.0963195	2.59307	2.78211	1.35665	0.0730082	0.0671796	1.28364	1.42383	1.72045	0.0701139	0.0742482	1.65034	1.7947	1.40125	0.0705429	0.0668891	1.33071	1.46814	1.51877	0.0708253	0.0689288	1.44794	1.5877	1.58006	0.0766942	0.0742211	1.50337	1.65428	116815	2.56135	0.0577014	0.0512149	2.50365	2.61256	2.4963	0.0597023	0.0667009
NCU07878	1	0.0690268	0.0744348	0.930973	1.07443	1.34242	0.0711631	0.0843477	1.27126	1.42677	1.10129	0.0716678	0.0730847	1.02962	1.17437	1.12757	0.0706539	0.0704911	1.05692	1.19806	1.24448	0.0703318	0.0742449	1.17415	1.31872	1.13572	0.0692044	0.0718067	1.06652	1.20753	1.61199	0.0850241	0.0724994	1.52697	1.68449	1.94334	0.0984706	0.08751	1.84487	2.03085	62320	1.74877	0.0789792	0.0771359	1.66979	1.82591	1.44184	0.0882831	0.100861
NCU09436	1	0.0530465	0.0502355	0.946954	1.05024	1.97212	0.0619581	0.0647718	1.91016	2.03689	1.53678	0.0582306	0.0658552	1.47855	1.60264	1.15671	0.0609136	0.0622044	1.0958	1.21891	1.5135	0.0605788	0.0561329	1.45292	1.56963	1.36108	0.0549091	0.0579297	1.30617	1.41901	1.89337	0.0662008	0.0627949	1.82717	1.95616	2.23975	0.0733545	0.0688283	2.1664	2.30858	66361	2.59294	0.0614816	0.0620812	2.53146	2.65502	2.08637	0.0685869	0.0733079
NCU07871	1.17378	0.111883	0.116243	1.0619	1.29002	1.38219	0.120301	0.13167	1.26189	1.51386	1.21401	0.116973	0.105197	1.09704	1.31921	1	0.102021	0.107986	0.897979	1.10799	1.32441	0.106358	0.129848	1.21805	1.45426	1.31889	0.11176	0.127458	1.20713	1.44635	1.45063	0.126112	0.115034	1.32452	1.56566	1.66501	0.137455	0.138027	1.52755	1.80304	80986	1.82255	0.123363	0.126735	1.69919	1.94928	1	0.112363	0.118975
NCU00488	1.19963	0.0299775	0.0326746	1.16965	1.2323	1.90638	0.0370952	0.0331464	1.86928	1.93953	1.4255	0.0344372	0.0310482	1.39106	1.45655	1	0.0272082	0.0271545	0.972792	1.02715	1.38515	0.0316141	0.0311476	1.35354	1.4163	1.29907	0.0279081	0.0281254	1.27116	1.3272	1.30342	0.0306449	0.0295667	1.27278	1.33299	1.19825	0.0279138	0.0295197	1.17034	1.22777	117101	1.83201	0.0344246	0.0401674	1.79759	1.87218	1.47692	0.0441179	0.0473488
NCU11185	1.2699	0.0702791	0.074676	1.19962	1.34458	1.39644	0.0639285	0.0670388	1.33251	1.46348	1.08098	0.0573244	0.0662461	1.02366	1.14723	1	0.060589	0.0604167	0.939411	1.06042	1.26694	0.059176	0.06698	1.20776	1.33392	1.55955	0.0691041	0.0785587	1.49045	1.63811	5.85356	0.126053	0.110718	5.72751	5.96428	8.79973	0.123286	0.138547	8.67644	8.93828	82509	1.31072	0.0483963	0.050566	1.26232	1.36129	1.09529	0.0592074	0.0617661
NCU00489	2.24843	0.0357655	0.0320656	2.21266	2.2805	1.38192	0.0261198	0.0263243	1.3558	1.40824	3.49677	0.0358174	0.0392412	3.46095	3.53601	2.5976	0.0355937	0.0370914	2.56201	2.63469	1.49971	0.0268467	0.0231328	1.47286	1.52284	1.3886	0.0244009	0.0301404	1.3642	1.41874	1	0.021092	0.022358	0.978908	1.02236	1.00544	0.0234542	0.0234791	0.981986	1.02892	122479	1.54521	0.0244755	0.0258232	1.52073	1.57103	1	0.0249201	0.0261927
NCU00321	2.47193	0.114107	0.127958	2.35782	2.59989	2.64786	0.117041	0.121004	2.53082	2.76886	4.8331	0.151181	0.155556	4.68192	4.98866	3.69691	0.146798	0.157548	3.55011	3.85446	2.00109	0.110759	0.108121	1.89033	2.10921	1.60307	0.097218	0.103221	1.50585	1.70629	1.10859	0.0846828	0.0820154	1.02391	1.19061	1	0.0748836	0.0912696	0.925116	1.09127	129817	2.02689	0.0405877	0.042466	1.9863	2.06936	1	0.0405623	0.0402055
NCU06892	2.49529	0.0537429	0.052581	2.44155	2.54787	1.42605	0.0360117	0.0387384	1.39004	1.46479	3.17033	0.0510644	0.0555654	3.11927	3.2259	2.72367	0.0487828	0.0553097	2.67489	2.77898	1.20626	0.0315931	0.0334791	1.17467	1.23974	1.05162	0.0393156	0.0315204	1.0123	1.08314	1.10373	0.0346659	0.0351468	1.06906	1.13888	1	0.0334508	0.0357627	0.966549	1.03576	95574	1.83227	0.0358091	0.0355807	1.79646	1.86785	1	0.0346834	0.0342314
NCU06409	1.74441	0.119127	0.0974599	1.62528	1.84187	1.09938	0.0916631	0.0808398	1.00772	1.18022	1.02778	0.0833352	0.0915505	0.944445	1.11933	1	0.087797	0.0821981	0.912203	1.0822	1.35892	0.102722	0.101663	1.2562	1.46058	1.13222	0.086331	0.0933985	1.04589	1.22562	1.31276	0.0984446	0.095639	1.21432	1.4084	1.57797	0.10137	0.100454	1.4766	1.67842	81044	2.82295	0.178975	0.173321	2.64398	2.99627	1	0.140212	0.153495
NCU00185	2.3908	0.368466	0.394119	2.02233	2.78492	1	0.252471	0.259783	0.747529	1.25978	1.30995	0.271792	0.306909	1.03816	1.61686	1.55452	0.301603	0.32036	1.25292	1.87488	1.46227	0.251767	0.340814	1.2105	1.80308	2.28013	0.328237	0.36448	1.95189	2.64461	2.31192	0.334993	0.370065	1.97693	2.68199	2.23483	0.327756	0.385436	1.90707	2.62027	43047	1	0.239062	0.261878	0.760938	1.26188	2.6479	0.4508	0.550141
NCU00198	2.3815	0.145466	0.135477	2.23603	2.51698	1.6215	0.097967	0.112152	1.52353	1.73365	2.02867	0.127339	0.117237	1.90133	2.14591	1.45371	0.110144	0.10777	1.34357	1.56148	1.41195	0.0969487	0.103879	1.315	1.51583	1	0.0807504	0.101546	0.91925	1.10155	1.68203	0.102662	0.113418	1.57937	1.79545	1.59704	0.124672	0.102538	1.47237	1.69958	116980	4.42099	0.105723	0.106842	4.31527	4.52783	1.06826	0.0788604	0.0831803
NCU09003	1.54025	0.104515	0.100271	1.43573	1.64052	1.17626	0.0838799	0.0893159	1.09238	1.26558	1.84352	0.109802	0.113727	1.73372	1.95725	1	0.0840467	0.086421	0.915953	1.08642	1.23403	0.0923564	0.0840399	1.14167	1.31807	1.41861	0.0887299	0.103152	1.32988	1.52176	1.2188	0.0873557	0.0926266	1.13144	1.31143	1.26164	0.0933393	0.0882801	1.1683	1.34992	146664	1.72893	0.135826	0.12156	1.5931	1.85049	1.64273	0.16405	0.156553
NCU09002	2.44563	0.0867672	0.085816	2.35886	2.53145	2.77748	0.0857682	0.0933958	2.69171	2.87088	2.22666	0.0790261	0.0806982	2.14763	2.30736	1.29537	0.0644301	0.0775974	1.23094	1.37297	1.84603	0.0735548	0.0780264	1.77248	1.92406	1.32655	0.0682373	0.0675166	1.25831	1.39407	1.21408	0.0679552	0.0631897	1.14612	1.27727	1	0.0657247	0.0586567	0.934275	1.05866	117116	1.00529	0.0320135	0.0310441	0.973276	1.03633	1.84589	0.0491249	0.0519827
NCU00364	1.70706	0.14396	0.152851	1.5631	1.85991	1.93136	0.128854	0.144922	1.80251	2.07628	1.70769	0.137767	0.129392	1.56992	1.83708	1	0.104728	0.111246	0.895272	1.11125	1.10812	0.102642	0.114446	1.00548	1.22257	1.02007	0.104583	0.119695	0.915487	1.13977	1.24879	0.112546	0.112064	1.13624	1.36085	1.19909	0.098735	0.117091	1.10035	1.31618	82233	1.55385	0.125091	0.121652	1.42876	1.6755	1.56638	0.157146	0.157964
NCU00504	1.9455	0.228353	0.301705	1.71715	2.24721	2.07809	0.237029	0.306166	1.84106	2.38426	2.30623	0.254246	0.292726	2.05198	2.59896	1.04535	0.164885	0.198012	0.880465	1.24336	1.83952	0.227746	0.265478	1.61177	2.105	1.42353	0.210593	0.257056	1.21294	1.68059	1	0.183793	0.188967	0.816207	1.18897	1.06508	0.198805	0.223197	0.866275	1.28828	150775	1.83408	0.0658222	0.0660483	1.76826	1.90013	1.57654	0.0750113	0.0771881
NCU00293	2.73952	0.219859	0.24007	2.51966	2.97959	2.0168	0.181898	0.190907	1.8349	2.20771	3.2921	0.24653	0.232026	3.04557	3.52413	1.45336	0.171224	0.186334	1.28214	1.63969	1.0903	0.145628	0.153491	0.944672	1.24379	1.11271	0.153407	0.162339	0.959303	1.27505	1	0.138997	0.150332	0.861003	1.15033	1.11113	0.149726	0.166883	0.961404	1.27801	82095	1.06666	0.0646217	0.0593319	1.00204	1.12599	1.27655	0.0840371	0.0907666
NCU03296	1.37918	0.132973	0.141653	1.24621	1.52083	1.49091	0.131814	0.13932	1.3591	1.63023	1.97222	0.152882	0.163761	1.81934	2.13598	1.03178	0.122241	0.12761	0.909539	1.15939	1	0.114708	0.114592	0.885292	1.11459	1.09255	0.116038	0.124619	0.976512	1.21717	1.15548	0.121033	0.124174	1.03445	1.27965	1.08566	0.115646	0.134674	0.970014	1.22033	52321	3.44121	0.235266	0.242516	3.20594	3.68373	2.50301	0.249886	0.274536
NCU07928	1.95156	0.272793	0.300983	1.67877	2.25254	1.27736	0.211951	0.253979	1.06541	1.53134	1	0.203267	0.270555	0.796733	1.27055	1.75492	0.258039	0.301129	1.49688	2.05605	1.62249	0.259207	0.274304	1.36328	1.89679	1.84911	0.2885	0.300003	1.56061	2.14911	2.15838	0.271206	0.313228	1.88717	2.47161	3.24573	0.332462	0.336622	2.91327	3.58235	40568	5.63875	0.439871	0.457024	5.19888	6.09577	3.70752	0.447973	0.496542
NCU06974	1.20899	0.0984475	0.0939828	1.11054	1.30297	1.06642	0.0889096	0.0901134	0.97751	1.15653	1	0.0849328	0.0855516	0.915067	1.08555	1.34793	0.103254	0.104122	1.24468	1.45205	1.5529	0.100935	0.102749	1.45196	1.65565	1.32072	0.103641	0.115854	1.21708	1.43657	1.45623	0.0937902	0.101136	1.36244	1.55737	1.042	0.0858659	0.0912354	0.956134	1.13324	61395	3.20137	0.18893	0.183313	3.01244	3.38468	2.55225	0.218545	0.230754
NCU07015	1.1831	0.086497	0.099312	1.0966	1.28241	1.56236	0.101967	0.0921496	1.46039	1.65451	1.32482	0.081936	0.0973484	1.24288	1.42217	1.14714	0.081272	0.0873461	1.06587	1.23449	1.2278	0.0897453	0.0874987	1.13805	1.3153	1.03273	0.0720249	0.0817806	0.960705	1.11451	1.08635	0.0804968	0.0851139	1.00585	1.17146	1	0.0780435	0.0865408	0.921956	1.08654	121512	3.16758	0.101391	0.115321	3.06619	3.2829	1.96172	0.124623	0.119331
NCU07013	1.52727	0.096795	0.100875	1.43047	1.62814	1	0.0720804	0.077307	0.92792	1.07731	1.46493	0.0891814	0.100672	1.37575	1.5656	1.82819	0.0983683	0.107043	1.72982	1.93523	1.60428	0.0968686	0.0943983	1.50741	1.69868	1.24566	0.0805813	0.0845817	1.16508	1.33024	1.21935	0.0820482	0.0878537	1.1373	1.3072	1.44749	0.0932868	0.0989711	1.3542	1.54646	129060	1	0.0875165	0.088313	0.912484	1.08831	1.5007	0.125876	0.137045
NCU07305	1.06817	0.0403538	0.04446	1.02782	1.11263	1	0.037751	0.0393414	0.962249	1.03934	1.64288	0.0470943	0.0418599	1.59579	1.68474	1.35136	0.0398162	0.0462724	1.31154	1.39763	1.42208	0.0444757	0.0424154	1.3776	1.4645	1.50095	0.0447754	0.0461737	1.45617	1.54712	1.24733	0.0376272	0.0412182	1.2097	1.28855	1.25776	0.0439858	0.0454173	1.21377	1.30318	121411	1.49199	0.086301	0.0769747	1.40569	1.56896	1.88101	0.10321	0.102994
NCU06988	1.15723	0.0758766	0.083569	1.08135	1.2408	1.05538	0.0741085	0.0815823	0.981271	1.13696	1.07538	0.072502	0.0784792	1.00288	1.15386	1.06687	0.0674426	0.0723312	0.999427	1.1392	1	0.0650773	0.0640975	0.934923	1.0641	1.25292	0.0785422	0.071507	1.17438	1.32443	12.8735	0.216931	0.190997	12.6566	13.0645	20.8114	0.203841	0.155728	20.6076	20.9671	80101	1.51863	0.0816661	0.0880094	1.43696	1.60664	1.42984	0.0974566	0.116339
NCU04347	2.01194	0.261945	0.240397	1.75	2.25234	1.80368	0.22532	0.249959	1.57836	2.05364	1.83247	0.215155	0.27396	1.61732	2.10643	1.4062	0.233222	0.222567	1.17298	1.62877	1.17108	0.176688	0.161922	0.994392	1.333	1	0.161867	0.184342	0.838133	1.18434	1.37285	0.187024	0.208897	1.18583	1.58175	1.33045	0.214266	0.234371	1.11618	1.56482	121258	1.56538	0.0733922	0.0817376	1.49199	1.64712	1.46513	0.0985791	0.0948735
NCU06984	1.72446	0.0838216	0.0756389	1.64064	1.8001	1.0047	0.0566808	0.0584248	0.948019	1.06312	1.51032	0.0685297	0.0689762	1.44179	1.5793	1.16916	0.0696582	0.0678822	1.0995	1.23704	1.27256	0.0554858	0.0641135	1.21707	1.33667	1.48564	0.0678333	0.0723845	1.41781	1.55802	1	0.0520313	0.0617175	0.947969	1.06172	1.15455	0.0656864	0.0629339	1.08886	1.21748	129036	1.58589	0.0562825	0.0635212	1.52961	1.64941	1.01046	0.0674402	0.0714571
NCU04485	1.47766	0.0997929	0.113838	1.37787	1.5915	1.10515	0.0866356	0.0863367	1.01851	1.19149	1	0.0782661	0.0889853	0.921734	1.08899	1.01399	0.0834319	0.0894727	0.930558	1.10346	1.31167	0.0894785	0.0847756	1.22219	1.39645	1.31825	0.106923	0.0963197	1.21133	1.41457	1.11908	0.0799687	0.0858197	1.03911	1.2049	1.03345	0.080972	0.091128	0.952478	1.12458	60600	1.36372	0.0653649	0.0717936	1.29836	1.43551	1.0695	0.086502	0.0802464
NCU03425	1.23508	0.0556173	0.0541936	1.17946	1.28927	1.92347	0.0592082	0.0639987	1.86426	1.98747	1.41985	0.058038	0.0683406	1.36181	1.48819	1	0.0530205	0.0597605	0.946979	1.05976	1.14716	0.0530458	0.0555042	1.09411	1.20266	1.26561	0.058198	0.0563429	1.20741	1.32195	1.17451	0.0596963	0.0524229	1.11481	1.22693	1.33546	0.0564564	0.0657324	1.279	1.40119	84627	3.92929	0.0614034	0.0765836	3.86789	4.00587	1.02725	0.0580775	0.052195
NCU00778	1.51622	0.119392	0.123834	1.39683	1.64005	2.14829	0.137133	0.145697	2.01116	2.29399	1.15426	0.102341	0.122286	1.05192	1.27655	1.08462	0.0993597	0.121111	0.98526	1.20573	1	0.0872635	0.100126	0.912737	1.10013	1.53559	0.120282	0.131204	1.41531	1.66679	3.97969	0.192019	0.183138	3.78767	4.16283	5.34041	0.228696	0.190878	5.11171	5.53129	141910	1.75222	0.105291	0.1212	1.64693	1.87342	1.18651	0.111853	0.113529
NCU01236	1.53427	0.174392	0.171018	1.35988	1.70529	1.40674	0.152241	0.166611	1.2545	1.57335	1.67229	0.166634	0.193673	1.50566	1.86596	1	0.141303	0.140666	0.858697	1.14067	1.55456	0.167937	0.177427	1.38662	1.73199	1.27749	0.172131	0.160304	1.10536	1.43779	1.09378	0.141447	0.132967	0.952333	1.22675	1.00554	0.136349	0.159419	0.869191	1.16496	76361	1.38397	0.0843013	0.0930229	1.29967	1.47699	1.1291	0.10888	0.098844
NCU01100	1.3235	0.0510213	0.0583919	1.27248	1.38189	1.80732	0.0518089	0.0641891	1.75551	1.87151	1.38139	0.0520213	0.0532963	1.32937	1.43469	1	0.0467935	0.0476347	0.953206	1.04763	1.35122	0.0497119	0.0506882	1.30151	1.40191	1.50225	0.0540339	0.0547061	1.44822	1.55696	1.62361	0.0546748	0.0535217	1.56894	1.67713	1.62088	0.0504927	0.0592491	1.57039	1.68013	115944	2.03591	0.0736431	0.0720285	1.96227	2.10794	1.80827	0.0905995	0.0847303
NCU06959	1.18889	0.0634	0.0677845	1.12549	1.25667	1.17607	0.0634251	0.0703002	1.11264	1.24637	1.1877	0.0600263	0.0669741	1.12767	1.25467	1.03267	0.0554491	0.0594833	0.977221	1.09215	1.20868	0.0612337	0.0582397	1.14745	1.26692	1.11598	0.0572499	0.0623808	1.05873	1.17836	1	0.051457	0.0545136	0.948543	1.05451	1.08087	0.0524574	0.064218	1.02841	1.14509	80046	2.34448	0.0753858	0.0715138	2.26909	2.41599	1	0.0601949	0.0660952
NCU08875	1	0.0367912	0.0345288	0.963209	1.03453	1.70835	0.0436969	0.0424873	1.66465	1.75084	1.30292	0.0392748	0.038448	1.26365	1.34137	1.57551	0.0410624	0.0432979	1.53445	1.61881	1.05451	0.0362598	0.0350864	1.01825	1.0896	1.26771	0.0345355	0.0416363	1.23317	1.30935	1.55994	0.0396046	0.0386529	1.52034	1.59859	1.77421	0.0474759	0.0447798	1.72673	1.81899	77832	1	0.0330633	0.03147	0.966937	1.03147	1.22837	0.0479354	0.0496386
NCU03631	1.25132	0.113698	0.104483	1.13762	1.3558	1.68214	0.118274	0.111413	1.56387	1.79355	1.11434	0.100924	0.109296	1.01342	1.22364	1.05713	0.0956097	0.103468	0.96152	1.1606	1	0.0982607	0.0990186	0.901739	1.09902	1.14169	0.103412	0.103728	1.03828	1.24542	2.80589	0.14367	0.149618	2.66222	2.95551	4.21901	0.179761	0.17047	4.03925	4.38948	98421	1.79804	0.186669	0.209676	1.61137	2.00772	1.41875	0.172883	0.25554
NCU03635	2.73721	0.0773233	0.0718483	2.65989	2.80906	2.45393	0.0809006	0.0772963	2.37303	2.53123	2.91153	0.0744757	0.0929385	2.83705	3.00447	2.1221	0.0709625	0.0791203	2.05114	2.20122	1.24408	0.0588324	0.0525704	1.18525	1.29665	1.05328	0.0514961	0.0495356	1.00178	1.10282	1.24498	0.055946	0.0537358	1.18903	1.29872	1	0.0458954	0.0553614	0.954105	1.05536	135248	1.62559	0.0634206	0.0597759	1.56217	1.68537	1.7151	0.0753475	0.0778701
NCU01274	1.19724	0.0736711	0.0773158	1.12357	1.27456	1.02518	0.0708143	0.0690989	0.954366	1.09428	1.04614	0.0741898	0.066781	0.97195	1.11292	1	0.0691621	0.0733494	0.930838	1.07335	1.23325	0.0760141	0.0796905	1.15724	1.31294	1.21598	0.0765345	0.0842274	1.13945	1.30021	1.15971	0.066244	0.0779626	1.09347	1.23767	1.15629	0.0696856	0.0764486	1.0866	1.23274	144158	1.37031	0.0731845	0.0749298	1.29713	1.44524	1	0.0787076	0.0853733
NCU08889	1.00824	0.0465275	0.0443028	0.961712	1.05254	1.0003	0.047341	0.0437581	0.952959	1.04406	1	0.0459466	0.0472585	0.954053	1.04726	1.54274	0.0565405	0.0565234	1.4862	1.59926	1.0861	0.0424053	0.0438802	1.04369	1.12998	1.23432	0.0453396	0.0528421	1.18898	1.28716	1.04596	0.0418745	0.0409012	1.00409	1.08686	1.20853	0.0531877	0.0465673	1.15534	1.2551	77591	1.75326	0.0705881	0.0804826	1.68267	1.83374	1	0.0695662	0.0693069
NCU01120	2.40077	0.339569	0.303419	2.0612	2.70419	2.55133	0.322924	0.348637	2.22841	2.89997	1.30676	0.218949	0.239872	1.08781	1.54663	1	0.201754	0.248412	0.798246	1.24841	1.75898	0.260783	0.298099	1.4982	2.05708	3.81201	0.386121	0.407416	3.42589	4.21943	32.4226	1.01528	0.946381	31.4073	33.369	40.1522	0.840712	1.16059	39.3115	41.3128	98113	1.09884	0.178668	0.216398	0.920172	1.31524	2.39893	0.355879	0.355048
NCU04196	1.90604	0.202998	0.199154	1.70304	2.10519	1.33389	0.153337	0.171542	1.18055	1.50543	1.37615	0.149811	0.172822	1.22634	1.54897	1	0.139328	0.141278	0.860672	1.14128	1.53055	0.166631	0.160851	1.36392	1.6914	1.47974	0.159189	0.179745	1.32055	1.65949	3.44425	0.218543	0.235075	3.22571	3.67932	5.74672	0.300906	0.268574	5.44581	6.01529	75336	1.93064	0.156017	0.180813	1.77462	2.11145	1.22774	0.182283	0.179177
NCU04202	1.97377	0.0207689	0.0262266	1.953	2	1.45288	0.0186668	0.0198237	1.43421	1.4727	2.21931	0.0227623	0.0239219	2.19655	2.24323	1.17287	0.0202635	0.01811	1.15261	1.19098	1.6048	0.0178664	0.0216833	1.58693	1.62648	1.64824	0.0205491	0.0204706	1.62769	1.66871	1.36542	0.0189427	0.0188173	1.34648	1.38424	1	0.016785	0.0160291	0.983215	1.01603	115697	1	0.0202221	0.0235892	0.979778	1.02359	2.21972	0.0397191	0.0401603
NCU01845	1.03681	0.0622739	0.058204	0.974536	1.09501	1.82673	0.0683667	0.0551832	1.75836	1.88191	1.59125	0.0661943	0.0695596	1.52506	1.66081	4.41564	0.088387	0.0938175	4.32725	4.50946	1.13239	0.0572982	0.0622228	1.07509	1.19461	1.14657	0.058969	0.0588404	1.0876	1.20541	1.00413	0.0516303	0.048121	0.9525	1.05225	1	0.052645	0.0581721	0.947355	1.05817	123127	1.5579	0.0553592	0.059378	1.50254	1.61728	1.6215	0.0583147	0.0814698
NCU01827	3.26921	0.0486812	0.0509923	3.22053	3.3202	1.92159	0.0405675	0.035082	1.88102	1.95667	4.1142	0.0573363	0.0455968	4.05686	4.1598	2.93459	0.048864	0.0495482	2.88573	2.98414	1.60842	0.0360268	0.0355459	1.57239	1.64397	1.4412	0.0343819	0.033851	1.40682	1.47505	1.1981	0.0301829	0.0297296	1.16792	1.22783	1	0.0325394	0.0324324	0.967461	1.03243	117416	1.12147	0.0210903	0.0192644	1.10038	1.14073	1.00596	0.021954	0.026505
NCU09754	1.1832	0.0482675	0.0513496	1.13493	1.23455	1	0.0469065	0.0411398	0.953094	1.04114	1.41967	0.0535813	0.0552335	1.36609	1.4749	2.80825	0.0742034	0.06954	2.73405	2.87779	1.11997	0.0468104	0.0496656	1.07316	1.16964	1.05127	0.0462159	0.0482447	1.00505	1.09951	1.57874	0.0553047	0.0544904	1.52344	1.63323	2.09585	0.0621978	0.0605196	2.03365	2.15637	117198	1.25754	0.039792	0.0406703	1.21775	1.29821	1.81494	0.0582822	0.0538028
NCU09492	1	0.0352451	0.0337387	0.964755	1.03374	1.11235	0.0337139	0.0368858	1.07864	1.14924	1.14686	0.0399158	0.0345495	1.10694	1.18141	1.48596	0.0424082	0.0410381	1.44355	1.527	1.48802	0.0390888	0.0391897	1.44893	1.52721	1.94365	0.046983	0.044464	1.89667	1.98811	1.37427	0.0364133	0.0399198	1.33786	1.41419	1.06293	0.0350474	0.0340159	1.02788	1.09695	82959	1.59317	0.0564461	0.0530438	1.53672	1.64621	1	0.0535137	0.0541302
NCU09474	2.16629	0.197965	0.231705	1.96833	2.39799	1.98558	0.198716	0.198859	1.78686	2.18444	2.2461	0.195238	0.214315	2.05086	2.46042	1	0.148595	0.153244	0.851405	1.15324	1.21186	0.158134	0.15953	1.05373	1.37139	1.39555	0.155085	0.181528	1.24047	1.57708	3.04058	0.233853	0.22048	2.80673	3.26106	3.79674	0.262529	0.279118	3.53421	4.07586	146837	2.21207	0.131493	0.139278	2.08058	2.35135	1.92773	0.181738	0.164843
NCU03527	3.17683	0.411189	0.449892	2.76564	3.62672	2.54373	0.400599	0.346767	2.14313	2.8905	3.16514	0.41149	0.431068	2.75365	3.59621	3.80676	0.464724	0.446311	3.34204	4.25307	1	0.215674	0.25406	0.784326	1.25406	1.24657	0.24805	0.286974	0.99852	1.53354	2.35335	0.337598	0.394516	2.01575	2.74787	4.47538	0.452235	0.442392	4.02315	4.91777	84796	2.83865	0.361039	0.378945	2.47761	3.21759	1.64123	0.370649	0.333176
NCU06783	2.91037	0.0571445	0.0669459	2.85323	2.97732	6.17363	0.0750229	0.0784372	6.09861	6.25207	2.6373	0.0522309	0.0553942	2.58507	2.69269	1	0.0344501	0.0378657	0.96555	1.03787	2.08897	0.0434193	0.046346	2.04555	2.13532	3.70119	0.0653302	0.0825996	3.63586	3.78379	5.89436	0.0739865	0.0832665	5.82037	5.97763	4.75926	0.0789976	0.070832	4.68026	4.83009	117451	2.30861	0.0287642	0.0270092	2.27985	2.33562	2.50758	0.0303455	0.0368205
NCU09711	1.13137	0.0388436	0.0331908	1.09253	1.16456	1.43355	0.0381558	0.0376357	1.39539	1.47119	1.26191	0.039248	0.0378286	1.22266	1.29974	1	0.0319899	0.0332755	0.96801	1.03328	1.24307	0.036248	0.0341498	1.20682	1.27722	1.58692	0.0400682	0.0355534	1.54685	1.62247	1.98598	0.0368037	0.0431587	1.94918	2.02914	2.03014	0.0416211	0.0450322	1.98852	2.07517	131084	1.91881	0.0423109	0.037998	1.8765	1.95681	1.26218	0.0411413	0.045755
NCU02252	1.71453	0.0421307	0.0445058	1.6724	1.75904	2.8825	0.0630462	0.0493292	2.81945	2.93183	2.17334	0.0418192	0.0474221	2.13152	2.22076	5.23996	0.0564068	0.0671734	5.18355	5.30713	1	0.031391	0.0327037	0.968609	1.0327	1.24061	0.0346409	0.0358007	1.20597	1.27641	1.7805	0.0411304	0.0410202	1.73937	1.82152	1.88014	0.0449679	0.040232	1.83517	1.92037	117878	1.0806	0.0267824	0.0285754	1.05382	1.10918	2.43828	0.0451376	0.0481488
NCU04550	1.52542	0.0859967	0.0874828	1.43942	1.6129	1.28075	0.0856998	0.0837775	1.19505	1.36453	1	0.0692316	0.0793297	0.930768	1.07933	1.12408	0.0747002	0.0817858	1.04938	1.20587	1.19187	0.066833	0.0840733	1.12504	1.27594	1.37459	0.0748731	0.0868553	1.29972	1.46145	2.0229	0.095912	0.0953487	1.92699	2.11825	2.53732	0.106877	0.117886	2.43044	2.65521	131106	1.60486	0.0683433	0.0614601	1.53652	1.66632	1.29505	0.0739114	0.0689105
NCU05890	1.82506	0.1436	0.137435	1.68146	1.96249	2.31306	0.13855	0.153231	2.17451	2.46629	1.81855	0.131084	0.136341	1.68747	1.95489	1.74908	0.132277	0.138703	1.6168	1.88778	1.25727	0.101482	0.1136	1.15579	1.37087	1	0.0988349	0.0979069	0.901165	1.09791	1.13037	0.109557	0.11464	1.02081	1.24501	1.24913	0.114967	0.130728	1.13416	1.37986	131595	2.24066	0.0873887	0.0817989	2.15327	2.32246	1.22405	0.0782649	0.0880092
NCU05889	1.35608	0.0377181	0.039582	1.31836	1.39566	1.51391	0.0368536	0.037289	1.47706	1.5512	1.39898	0.0373799	0.0383787	1.3616	1.43736	1.25394	0.035348	0.0363882	1.21859	1.29033	1	0.0313	0.0317033	0.9687	1.0317	1.12139	0.0364575	0.0330611	1.08493	1.15445	1.29483	0.0342079	0.0306706	1.26062	1.3255	1.54622	0.040144	0.0356211	1.50608	1.58184	124287	1.22245	0.0276889	0.0343832	1.19476	1.25683	1.01685	0.0325608	0.0402138
NCU05901	1.18996	0.0511675	0.0549857	1.13879	1.24495	1.38275	0.0502564	0.0549314	1.33249	1.43768	1.25137	0.0514327	0.0529257	1.19994	1.3043	1	0.0463224	0.0509858	0.953678	1.05099	1.1591	0.0511955	0.0542063	1.1079	1.21331	1.26816	0.0493485	0.0519908	1.21881	1.32015	1.28408	0.0507824	0.0528513	1.2333	1.33693	1.40325	0.0557888	0.0571066	1.34746	1.46036	86821	1.7624	0.0795379	0.0838607	1.68286	1.84626	1.13393	0.0825203	0.0942193
NCU01466	1.12109	0.0893397	0.0917652	1.03175	1.21286	1.04166	0.0823139	0.0828048	0.959346	1.12446	1.23445	0.0864556	0.0948368	1.14799	1.32929	1	0.0782418	0.0897827	0.921758	1.08978	1.20843	0.0843371	0.0821009	1.12409	1.29053	1.24216	0.0800515	0.0855522	1.16211	1.32771	1.14889	0.0800882	0.0839467	1.0688	1.23284	1.40876	0.0978374	0.0987898	1.31092	1.50755	119676	1.52658	0.0716023	0.0771154	1.45498	1.6037	1.12557	0.077931	0.0777522
NCU07794	2.28964	0.164677	0.163602	2.12496	2.45324	2.96832	0.153838	0.165944	2.81448	3.13426	1.25394	0.115553	0.121081	1.13839	1.37502	1	0.104953	0.123992	0.895047	1.12399	1.14798	0.108865	0.108688	1.03912	1.25667	1.31657	0.116664	0.132645	1.19991	1.44922	1.46505	0.11901	0.123261	1.34604	1.58831	1.24653	0.11106	0.133475	1.13547	1.38	59088	1.26305	0.0662801	0.0665118	1.19677	1.32956	1.44949	0.0820269	0.0890484
NCU03774	1.50319	0.0937085	0.0949846	1.40948	1.59817	1.79346	0.0950161	0.0951911	1.69844	1.88865	1.46541	0.0875109	0.0993141	1.3779	1.56472	1.1812	0.0842663	0.0855424	1.09693	1.26674	1.47199	0.0870074	0.0927527	1.38498	1.56474	1.21314	0.0805195	0.0790421	1.13262	1.29218	1.17237	0.0702206	0.083855	1.10215	1.25622	1	0.0751334	0.0816467	0.924867	1.08165	127852	1.70275	0.100912	0.101072	1.60184	1.80382	1.56423	0.113838	0.119698
NCU07738	1.77503	0.0898963	0.0999278	1.68513	1.87496	2.31529	0.0982732	0.0928686	2.21702	2.40816	1.66377	0.0979459	0.0921831	1.56582	1.75595	1.15462	0.0842382	0.0763955	1.07038	1.23102	1	0.0708472	0.0658299	0.929153	1.06583	1.07568	0.0725996	0.075596	1.00308	1.15128	1.26568	0.0737107	0.0879539	1.19197	1.35363	1.20842	0.0766549	0.079767	1.13177	1.28819	77676	1	0.10531	0.103257	0.89469	1.10326	3.16673	0.217706	0.224905
NCU03709	3.21377	0.798947	0.988677	2.41482	4.20245	1.20284	0.416726	0.551983	0.786114	1.75482	1	0.373424	0.508842	0.626576	1.50884	2.13387	0.593077	0.843381	1.54079	2.97725	23.7136	1.95283	2.00108	21.7608	25.7147	45.6801	2.84486	3.16706	42.8352	48.8472	128.959	4.0415	3.89955	124.918	132.859	213.025	4.4138	4.87546	208.611	217.9	135188	1	0.393489	0.511949	0.606511	1.51195	15.5021	1.83317	2.62416
NCU03668	1.25463	0.0978499	0.114092	1.15678	1.36872	1.06281	0.0865315	0.0949058	0.976279	1.15772	1.73135	0.116848	0.124723	1.6145	1.85607	1.02172	0.0808961	0.104354	0.940824	1.12607	1	0.0798045	0.0918178	0.920195	1.09182	1.60996	0.114163	0.104992	1.4958	1.71495	1.47438	0.0948027	0.106237	1.37958	1.58062	2.24133	0.142149	0.145481	2.09918	2.38681	144498	1.89037	0.0857825	0.0975444	1.80459	1.98791	1	0.0790462	0.0960156
NCU01256	1.1201	0.0644988	0.0707217	1.0556	1.19082	1.68733	0.0795128	0.0733493	1.60782	1.76068	1.11352	0.0602225	0.0655042	1.0533	1.17902	1.09013	0.0588424	0.0712312	1.03129	1.16136	1.01695	0.0558768	0.0624553	0.961073	1.07941	1	0.0573779	0.060893	0.942622	1.06089	1.20688	0.0662386	0.0665534	1.14064	1.27343	1.2773	0.0660343	0.0764806	1.21127	1.35378	119938	2.70478	0.0848888	0.0928441	2.61989	2.79762	1	0.0688221	0.0714831
NCU05293	1.39971	0.129835	0.117779	1.26988	1.51749	1.67338	0.126557	0.125543	1.54682	1.79892	1.43391	0.10525	0.128959	1.32866	1.56287	1.17712	0.106848	0.119893	1.07027	1.29701	1.30992	0.112119	0.118188	1.1978	1.42811	1.22012	0.112508	0.113409	1.10761	1.33353	1	0.0932173	0.104179	0.906783	1.10418	1.26185	0.122682	0.109595	1.13917	1.37145	80362	2.06105	0.068557	0.0769068	1.99249	2.13796	1.55712	0.0886378	0.080043
NCU05263	1.2515	0.165892	0.167737	1.08561	1.41924	1.81799	0.16796	0.19539	1.65003	2.01338	1.17233	0.152255	0.165816	1.02008	1.33815	1	0.142717	0.15137	0.857283	1.15137	1.36393	0.1648	0.161253	1.19913	1.52518	1.45211	0.166264	0.17494	1.28585	1.62705	1.82588	0.177165	0.181387	1.64871	2.00727	1.77965	0.190439	0.190321	1.58921	1.96997	61756	1.82109	0.0913894	0.0997445	1.7297	1.92083	1.24813	0.0943384	0.100557
NCU08692	1.11007	0.130315	0.145266	0.979755	1.25534	1.29404	0.141684	0.145707	1.15236	1.43975	1	0.128704	0.137443	0.871296	1.13744	1.18331	0.127901	0.139598	1.05541	1.32291	1.06104	0.119052	0.130978	0.941988	1.19202	1.32647	0.147405	0.145744	1.17907	1.47221	1.72938	0.151344	0.156064	1.57804	1.88544	1.82156	0.165138	0.167029	1.65642	1.98859	79787	2.85891	0.205364	0.206002	2.65355	3.06491	1	0.144062	0.18272
NCU04334	1.07223	0.110655	0.105063	0.961575	1.17729	1.43358	0.101564	0.114957	1.33202	1.54854	1.83652	0.132209	0.146384	1.70431	1.9829	1.12469	0.112528	0.112835	1.01216	1.23752	1	0.0945749	0.109048	0.905425	1.10905	1.4892	0.121371	0.117249	1.36783	1.60645	2.30677	0.126507	0.145804	2.18026	2.45257	2.74045	0.152906	0.167243	2.58754	2.90769	94422	1	0.0738239	0.0775023	0.926176	1.0775	1.06214	0.0953455	0.103486
NCU06387	3.05668	0.0556665	0.0615708	3.00101	3.11825	4.58312	0.0531632	0.0632675	4.52996	4.64639	2.11935	0.0502336	0.0414995	2.06912	2.16085	1.57719	0.0421108	0.0396523	1.53508	1.61684	2.69084	0.0437406	0.0480042	2.6471	2.73884	2.58117	0.0513085	0.0512641	2.52986	2.63243	1.85281	0.0376596	0.0400387	1.81515	1.89285	1	0.0318449	0.0356433	0.968155	1.03564	128623	1.39149	0.0410982	0.0375738	1.35039	1.42906	1.05792	0.0443358	0.043556
NCU08277	1.14704	0.0453012	0.0429378	1.10174	1.18998	1.96223	0.0577352	0.0559894	1.90449	2.01822	1.12285	0.0448583	0.0385264	1.07799	1.16138	1.11404	0.0476893	0.0429415	1.06635	1.15698	1.14523	0.0380921	0.0517304	1.10714	1.19696	1	0.0445804	0.0410156	0.95542	1.04102	1.60847	0.051922	0.0515458	1.55655	1.66002	1.46829	0.0528006	0.0588573	1.41549	1.52715	116408	1.89473	0.0494142	0.0572968	1.84532	1.95203	1.95358	0.062535	0.0589617
NCU01581	1.40933	0.11978	0.134697	1.28955	1.54403	1.76443	0.1329	0.128263	1.63153	1.89269	1.30079	0.115453	0.114437	1.18534	1.41523	1	0.104571	0.11426	0.895429	1.11426	1.20506	0.108441	0.113249	1.09662	1.31831	1.30209	0.125354	0.11627	1.17674	1.41836	1.47257	0.112162	0.114726	1.36041	1.5873	1.37116	0.12654	0.139257	1.24462	1.51042	83585	2.40343	0.119664	0.123306	2.28377	2.52674	1.91464	0.130057	0.138777
NCU05477	1	0.186084	0.202466	0.813916	1.20247	1.11831	0.185721	0.203952	0.932589	1.32226	1.6467	0.23887	0.243218	1.40783	1.88992	3.02904	0.306397	0.305493	2.72264	3.33453	1.79964	0.226704	0.273342	1.57294	2.07298	3.61057	0.333879	0.365647	3.27669	3.97622	5.49844	0.400364	0.361484	5.09808	5.85992	6.14839	0.411364	0.448431	5.73703	6.59682	123233	4.5733	0.17559	0.169431	4.39771	4.74273	2.61428	0.159515	0.173833
NCU01528	1.40452	0.0103351	0.00986942	1.39418	1.41439	1.07461	0.00887524	0.00782466	1.06573	1.08243	1.65632	0.00977483	0.0104074	1.64655	1.66673	5.33227	0.0152751	0.018384	5.31699	5.35065	1.05033	0.00923992	0.00822541	1.04109	1.05856	1.02739	0.00898082	0.00818862	1.01841	1.03558	1.12942	0.00799313	0.0091692	1.12143	1.13859	1	0.009199	0.00939956	0.990801	1.0094	95191	1	0.0100758	0.00834801	0.989924	1.00835	2.40998	0.0164813	0.0167521
NCU06743	2.65337	0.0413911	0.043231	2.61198	2.6966	1.46144	0.0337234	0.0325919	1.42772	1.49403	4.03457	0.0501126	0.0431289	3.98446	4.0777	3.21271	0.0562219	0.0515976	3.15649	3.26431	1.4904	0.0291068	0.0301601	1.46129	1.52056	1.30534	0.0307841	0.0295589	1.27456	1.3349	1	0.0232214	0.0247125	0.976779	1.02471	1.18982	0.0285321	0.0295327	1.16129	1.21935	27368	1.61026	0.0372512	0.0393975	1.57301	1.64966	1.38249	0.0472063	0.0446394
NCU01673	1.68161	0.146806	0.168777	1.5348	1.85039	1.59995	0.152392	0.151987	1.44756	1.75194	1.35344	0.147178	0.140585	1.20626	1.49402	1	0.119553	0.136506	0.880447	1.13651	1.42212	0.13694	0.136559	1.28518	1.55868	1.37581	0.135105	0.143987	1.2407	1.5198	2.39371	0.173201	0.177187	2.22051	2.5709	3.10802	0.199856	0.212141	2.90816	3.32016	65058	4.85485	0.165119	0.215527	4.68973	5.07038	1.34488	0.149524	0.161352
NCU02264	2.27016	0.0896838	0.0854144	2.18048	2.35557	2.7865	0.0994383	0.0855238	2.68706	2.87202	2.05418	0.084158	0.0942902	1.97002	2.14847	1.32833	0.0645636	0.0761081	1.26377	1.40444	1.15368	0.0628664	0.0703389	1.09081	1.22402	1.05418	0.0602361	0.0611699	0.993944	1.11535	1.15419	0.067333	0.0597571	1.08686	1.21395	1	0.0587689	0.061986	0.941231	1.06199	117872	1	0.0363132	0.0333817	0.963687	1.03338	1.49358	0.0533605	0.0566572
NCU02270	1.41473	0.0927946	0.119032	1.32194	1.53376	1.45169	0.0921983	0.0922746	1.35949	1.54396	1.28225	0.0880114	0.0875141	1.19424	1.36976	1.1923	0.0873794	0.087916	1.10492	1.28022	1.28204	0.0827279	0.0905071	1.19931	1.37255	1.1531	0.0865365	0.091629	1.06656	1.24473	1.02825	0.0787124	0.0703058	0.949538	1.09856	1	0.0853008	0.0817427	0.914699	1.08174	86253	1.17326	0.0750218	0.0889252	1.09824	1.26219	1.72213	0.140931	0.127291
NCU06084	1.22247	0.151179	0.149711	1.07129	1.37218	1.03284	0.135187	0.127358	0.897653	1.1602	1.07596	0.121336	0.150323	0.954624	1.22628	1.11988	0.140564	0.134486	0.979316	1.25437	1.04712	0.12177	0.13367	0.92535	1.18079	1	0.122252	0.128501	0.877748	1.1285	1.11422	0.137555	0.136855	0.976665	1.25107	1.19096	0.145454	0.161036	1.04551	1.352	131181	2.33861	0.106697	0.106078	2.23191	2.44469	1.09504	0.0944062	0.109628
NCU05023	1	0.0600991	0.0532319	0.939901	1.05323	1.10268	0.0587203	0.0564942	1.04396	1.15917	1.31807	0.0582435	0.0493423	1.25983	1.36741	2.09309	0.0751273	0.0796354	2.01796	2.17273	1.55926	0.0665966	0.0570031	1.49266	1.61626	2.87072	0.0841075	0.0878039	2.78661	2.95852	1.92953	0.0662669	0.0680138	1.86326	1.99754	1.69529	0.0682988	0.0706071	1.62699	1.7659	118345	1	0.0330142	0.035561	0.966986	1.03556	1.4594	0.0506163	0.047931
NCU02231	1.72184	0.164309	0.189674	1.55753	1.91151	1.72718	0.165657	0.178902	1.56152	1.90608	1.60593	0.159438	0.188239	1.44649	1.79417	1	0.152387	0.140456	0.847613	1.14046	1.37076	0.145602	0.154184	1.22516	1.52494	1.29854	0.154305	0.159757	1.14424	1.4583	1.18775	0.141878	0.165045	1.04587	1.35279	1.15697	0.144007	0.151844	1.01296	1.30881	131414	2.66674	0.108603	0.134002	2.55814	2.80074	1.18625	0.110468	0.116976
NCU11000	1.43186	0.0662032	0.0613642	1.36566	1.49322	1	0.0490094	0.0528363	0.950991	1.05284	1.53651	0.0583083	0.0594485	1.4782	1.59596	1.82975	0.0672611	0.0760819	1.76249	1.90583	1.28041	0.0670679	0.0548838	1.21334	1.33529	1.53497	0.0637661	0.0638606	1.4712	1.59883	1.36243	0.0574873	0.0580644	1.30494	1.42049	1.61361	0.0697767	0.0653084	1.54383	1.67892	123605	1.21966	0.116476	0.110639	1.10318	1.3303	1.51279	0.143737	0.164307
NCU02416	1.61807	0.0822077	0.0799344	1.53586	1.698	2.0213	0.0781054	0.0790047	1.94319	2.1003	1.4929	0.0735669	0.071342	1.41933	1.56424	1.83774	0.0802163	0.0910446	1.75752	1.92878	1.17863	0.0640351	0.0672748	1.11459	1.2459	1.08026	0.0644223	0.0686086	1.01584	1.14887	1.18403	0.0594722	0.0681377	1.12456	1.25217	1	0.0596051	0.0729822	0.940395	1.07298	85933	1	0.0456863	0.0505235	0.954314	1.05052	1.60694	0.072266	0.0844027
NCU02390	1.62121	0.146518	0.137559	1.47469	1.75877	1.747	0.134681	0.145288	1.61232	1.89229	1.63913	0.13425	0.132181	1.50488	1.77131	1	0.109184	0.116043	0.890816	1.11604	1.0033	0.113139	0.111326	0.890161	1.11463	1.00598	0.116914	0.0997819	0.889066	1.10576	2.66024	0.177489	0.169646	2.48275	2.82989	3.05098	0.188113	0.167592	2.86287	3.21857	86003	2.56717	0.0735695	0.0733557	2.4936	2.64053	2.32083	0.0853843	0.0800732
NCU10897	2.28746	0.386766	0.433395	1.90069	2.72085	11.1116	0.605159	0.659742	10.5064	11.7713	2.32284	0.37261	0.408054	1.95023	2.73089	1	0.246626	0.337293	0.753374	1.33729	2.3374	0.376858	0.43565	1.96054	2.77305	1.51949	0.308728	0.380258	1.21076	1.89975	2.24726	0.34793	0.415328	1.89933	2.66259	1.44979	0.303575	0.366639	1.14621	1.81643	60304	1.15832	0.141261	0.152252	1.01706	1.31057	2.97359	0.237813	0.253786
NCU06395	2.29297	0.214577	0.241756	2.07839	2.53473	2.89112	0.219842	0.242613	2.67128	3.13373	1.60268	0.190521	0.199061	1.41216	1.80174	1	0.151229	0.167522	0.848771	1.16752	1.70578	0.181369	0.196101	1.52441	1.90188	1.45077	0.164329	0.190498	1.28644	1.64127	1.89575	0.178506	0.218368	1.71724	2.11412	1.72584	0.180985	0.197095	1.54486	1.92294	121028	1.89629	0.0982414	0.0864782	1.79805	1.98277	1.57107	0.120126	0.0998436
NCU02025	1.23496	0.0733098	0.0684596	1.16165	1.30342	1.1447	0.0564995	0.0731071	1.0882	1.21781	1.3896	0.0659349	0.0754484	1.32367	1.46505	1.21435	0.0642475	0.063779	1.1501	1.27813	1.1461	0.0561763	0.0628501	1.08992	1.20895	1.03398	0.063069	0.0596623	0.970911	1.09364	1	0.0614999	0.059705	0.9385	1.0597	1.09184	0.0632937	0.0644173	1.02855	1.15626	89391	1.54235	0.0582853	0.0668883	1.48406	1.60924	1	0.0744277	0.0650119
NCU00618	2.68038	0.0318319	0.0315225	2.64855	2.7119	1.61726	0.0273223	0.0241221	1.58994	1.64138	3.20309	0.0386305	0.0331843	3.16446	3.23627	3.00722	0.0417712	0.0326584	2.96545	3.03988	1.52386	0.0263107	0.0241833	1.49755	1.54804	1.1715	0.023986	0.022358	1.14751	1.19386	1.03086	0.0211081	0.0201294	1.00975	1.05099	1	0.0208457	0.0199139	0.979154	1.01991	97163	1.01083	0.0161526	0.0147632	0.994677	1.02559	1	0.018711	0.0182003
NCU00641	2.01139	0.299001	0.336129	1.71239	2.34752	1.22717	0.230819	0.273005	0.996351	1.50018	1.67697	0.295755	0.308824	1.38122	1.98579	1.07955	0.219738	0.268258	0.859812	1.34781	1.48458	0.254553	0.294702	1.23003	1.77928	1.29916	0.238363	0.295316	1.0608	1.59448	1.08223	0.205565	0.235533	0.876665	1.31776	1	0.230341	0.255116	0.769659	1.25512	126882	1.45994	0.174384	0.180726	1.28556	1.64067	1.22827	0.183858	0.215267
NCU05958	1.56539	0.0694769	0.0768984	1.49591	1.64229	1.22087	0.0646363	0.0593773	1.15623	1.28025	1.00732	0.0582279	0.0601916	0.949092	1.06751	1.0434	0.0613837	0.0639247	0.982016	1.10732	1	0.0605411	0.0590704	0.939459	1.05907	1.12929	0.0662999	0.068712	1.06299	1.198	1.86823	0.0662227	0.0784972	1.80201	1.94673	1.77127	0.0795906	0.0798898	1.69168	1.85116	88306	1.94183	0.0906788	0.0976927	1.85115	2.03952	1.43604	0.100096	0.089031
NCU04049	1.59234	0.0963022	0.0942525	1.49604	1.68659	1.39868	0.0901737	0.0858546	1.30851	1.48453	2.00659	0.0991933	0.108947	1.9074	2.11554	1.04436	0.0816433	0.0893339	0.962717	1.13369	1.55148	0.0842044	0.0956708	1.46728	1.64715	1.45065	0.0887054	0.0958633	1.36194	1.54651	1.03047	0.0760344	0.0792706	0.954436	1.10974	1	0.0707027	0.0760318	0.929297	1.07603	124690	5.26612	0.0901292	0.113264	5.17599	5.37938	2.24948	0.0887346	0.0842002
NCU04047	1.64832	0.163921	0.182016	1.4844	1.83034	1.48257	0.146843	0.145843	1.33573	1.62841	1.59519	0.156297	0.169035	1.43889	1.76423	1.19732	0.13718	0.138678	1.06014	1.336	1	0.129684	0.143832	0.870316	1.14383	1.21167	0.137657	0.14794	1.07401	1.35961	1.29573	0.138382	0.139459	1.15735	1.43519	1.28008	0.146869	0.16792	1.13321	1.448	103890	1.57379	0.183253	0.20395	1.39054	1.77774	1	0.1841	0.211116
NCU04075	1.66633	0.0955932	0.0947993	1.57074	1.76113	1.40381	0.0816755	0.0836562	1.32213	1.48747	1.3594	0.0751104	0.0870114	1.28429	1.44641	1.22769	0.0866627	0.087292	1.14103	1.31498	1.17889	0.0767102	0.0715308	1.10218	1.25042	1	0.0698583	0.0705091	0.930142	1.07051	1.04598	0.0657127	0.0737392	0.980267	1.11972	1.20629	0.0854413	0.0823752	1.12085	1.28867	124666	1.53315	0.0704551	0.0623866	1.46269	1.59554	1	0.0708598	0.069012
NCU08193	5.70973	0.303651	0.309996	5.40608	6.01973	1.70314	0.156565	0.154892	1.54658	1.85803	1.08774	0.120649	0.136826	0.967091	1.22457	1	0.112698	0.1384	0.887302	1.1384	12.5129	0.4238	0.430628	12.0891	12.9435	31.3105	0.630791	0.558011	30.6797	31.8685	22.5318	0.52306	0.541091	22.0087	23.0729	24.2434	0.541734	0.583416	23.7017	24.8268	117147	1.41118	0.0735674	0.0751696	1.33761	1.48635	1.52213	0.0928481	0.0992093
NCU06750	1.62013	0.176728	0.180551	1.4434	1.80068	1.92943	0.172109	0.196307	1.75732	2.12574	1.45764	0.152472	0.180792	1.30517	1.63843	1.94776	0.177022	0.19656	1.77074	2.14432	1.45925	0.148686	0.171028	1.31056	1.63028	1	0.122542	0.147332	0.877458	1.14733	1.41965	0.15755	0.173471	1.2621	1.59312	1.43373	0.17224	0.184864	1.26149	1.61859	101936	1.35036	0.0815098	0.0826091	1.26885	1.43297	1.38026	0.0977742	0.109636
NCU00232	1.56747	0.12847	0.157974	1.439	1.72544	1.301	0.117714	0.127027	1.18329	1.42803	1.61906	0.13274	0.142264	1.48632	1.76132	1.56693	0.130363	0.147696	1.43657	1.71463	1	0.100156	0.117985	0.899844	1.11799	1.34703	0.121593	0.125572	1.22544	1.4726	1.33402	0.113437	0.123124	1.22058	1.45714	1.43627	0.128111	0.134352	1.30816	1.57062	81984	1.44513	0.115448	0.117957	1.32968	1.56309	1.03989	0.122127	0.121121
NCU00329	2.43254	0.299049	0.340791	2.13349	2.77333	1	0.18533	0.230225	0.81467	1.23022	4.02176	0.369877	0.412261	3.65188	4.43402	3.71293	0.361539	0.40925	3.35139	4.12218	3.34694	0.339729	0.345879	3.00721	3.69282	5.85597	0.479867	0.442415	5.3761	6.29838	6.59075	0.409874	0.48195	6.18088	7.0727	6.02944	0.524447	0.538565	5.50499	6.56801	137791	1.26027	0.144491	0.14406	1.11578	1.40433	1.78662	0.19402	0.224667
NCU00379	1.23307	0.0556933	0.0651501	1.17738	1.29822	1.29744	0.0576689	0.0560772	1.23977	1.35352	1.14877	0.0557499	0.0513559	1.09302	1.20013	1	0.0512568	0.0602357	0.948743	1.06024	1.40878	0.0614254	0.0586856	1.34735	1.46747	1.57762	0.0558192	0.0611965	1.5218	1.63882	1.89826	0.0651361	0.069767	1.83312	1.96803	2.4522	0.0840111	0.0775316	2.36819	2.52973	82267	3.12843	0.0773734	0.0907884	3.05106	3.21922	1.31091	0.0706303	0.0668204
NCU00226	1.15339	0.0552239	0.056085	1.09817	1.20947	1.10409	0.05312	0.0474623	1.05097	1.15155	1.1588	0.0529264	0.0552604	1.10587	1.21406	1	0.0441246	0.0522584	0.955875	1.05226	1.142	0.0507779	0.0548089	1.09122	1.19681	1.56708	0.0529804	0.0614165	1.5141	1.6285	1.66819	0.0559762	0.0570804	1.61221	1.72527	2.1419	0.0652309	0.0711408	2.07667	2.21304	81975	1.15763	0.0448104	0.0474977	1.11282	1.20513	1	0.0636086	0.0571079
NCU05384	2.82793	0.241092	0.264752	2.58684	3.09268	1	0.124852	0.14839	0.875148	1.14839	3.47385	0.243804	0.262804	3.23005	3.73665	13.6859	0.383956	0.460902	13.3019	14.1468	2.05889	0.195983	0.211859	1.86291	2.27075	1.96156	0.194003	0.203091	1.76756	2.16465	2.23729	0.19288	0.201389	2.04441	2.43868	2.79962	0.246982	0.265734	2.55264	3.06535	44979	4.87165	0.141775	0.156908	4.72987	5.02856	2.76214	0.14254	0.161841
NCU00172	1.3277	0.0737008	0.070456	1.254	1.39816	1.84555	0.0778021	0.0783646	1.76775	1.92391	1.49453	0.0771727	0.0753934	1.41736	1.56992	1	0.0576184	0.0657873	0.942382	1.06579	1.61684	0.0665936	0.0659513	1.55025	1.68279	1.65117	0.0733025	0.0775644	1.57787	1.72873	1.32132	0.0617016	0.0714744	1.25962	1.39279	1.22438	0.0744744	0.0710272	1.14991	1.29541	146378	1.24807	0.0517764	0.0581821	1.19629	1.30625	1.70758	0.0747261	0.0725548
NCU11012	1.88028	0.129667	0.124778	1.75061	2.00506	2.28612	0.121785	0.12735	2.16433	2.41347	1.45064	0.108038	0.109849	1.3426	1.56049	1	0.0916991	0.100895	0.908301	1.10089	1.4345	0.116151	0.106984	1.31835	1.54148	1.57359	0.112828	0.111866	1.46076	1.68546	6.33768	0.215163	0.180041	6.12252	6.51772	7.99909	0.234035	0.257472	7.76506	8.25656	81564	3.07598	0.141276	0.142161	2.9347	3.21814	1.27636	0.104671	0.122855
NCU00030	1.33157	0.0788864	0.0810317	1.25268	1.4126	1.42771	0.0734067	0.0841328	1.3543	1.51184	1.88766	0.0880215	0.0848446	1.79964	1.9725	1.14458	0.0788254	0.0766839	1.06575	1.22126	1.40937	0.0793918	0.079504	1.32998	1.48887	1.04891	0.0703947	0.0763308	0.978515	1.12524	1	0.0618714	0.0689141	0.938129	1.06891	1.07514	0.0707357	0.075963	1.0044	1.1511	62865	2.67243	0.10263	0.0977563	2.5698	2.77019	1.50584	0.090332	0.103694
NCU06496	1.19036	0.13412	0.131181	1.05624	1.32154	1.11245	0.115626	0.134853	0.996824	1.2473	1.17319	0.133352	0.12955	1.03984	1.30274	1.11682	0.123608	0.137029	0.993212	1.25385	1	0.113459	0.121296	0.886541	1.1213	1.41958	0.134227	0.156723	1.28535	1.5763	1.31997	0.13122	0.136261	1.18875	1.45623	1.31709	0.132186	0.159442	1.1849	1.47653	129470	2.77025	0.251042	0.224621	2.51921	2.99487	1	0.172229	0.203608
NCU07572	1.01389	0.101448	0.114275	0.912442	1.12816	1	0.0980866	0.0990609	0.901913	1.09906	1.14493	0.112521	0.117418	1.03241	1.26235	1.96936	0.126496	0.159099	1.84286	2.12846	1.10348	0.101948	0.106254	1.00153	1.20973	1.05638	0.113478	0.100853	0.942902	1.15723	1.18093	0.110355	0.0982145	1.07058	1.27914	1.02922	0.0961851	0.114239	0.933035	1.14346	130001	1.56727	0.104675	0.106575	1.46259	1.67385	2.18467	0.149842	0.149328
NCU00083	1	0.0356406	0.0385253	0.964359	1.03853	1.2449	0.040449	0.0423245	1.20445	1.28722	1.16298	0.0405783	0.0491911	1.1224	1.21217	2.12477	0.0497763	0.0586519	2.07499	2.18342	1.83387	0.0482271	0.0477761	1.78564	1.88165	1.89875	0.0528957	0.0537807	1.84585	1.95253	1.80122	0.0456835	0.046042	1.75554	1.84726	2.03952	0.0512054	0.0501221	1.98831	2.08964	109968	1	0.0510922	0.044682	0.948908	1.04468	1.39094	0.0635581	0.0668217
NCU00080	1.39902	0.0717754	0.0825225	1.32724	1.48154	1	0.0566334	0.0663968	0.943367	1.0664	1.59067	0.0859249	0.0765285	1.50475	1.6672	1.1754	0.0694543	0.0725164	1.10595	1.24792	1.2117	0.0656976	0.061959	1.146	1.27366	1.91446	0.0765922	0.0853964	1.83787	1.99986	2.31761	0.0872635	0.0785222	2.23035	2.39613	2.57594	0.0886172	0.0964525	2.48732	2.67239	146303	1.22373	0.0462038	0.0498235	1.17753	1.27355	1.28262	0.0569665	0.0644225
NCU00074	1.5997	0.0649643	0.0842874	1.53474	1.68399	1.30957	0.0662883	0.0688139	1.24328	1.37838	1.04357	0.0556921	0.0630528	0.987878	1.10662	1.11419	0.0524108	0.0697804	1.06178	1.18397	1	0.0592952	0.0548052	0.940705	1.05481	1.01139	0.0546645	0.0598845	0.956726	1.07127	1.12307	0.0557893	0.0616982	1.06728	1.18477	1.33772	0.0649001	0.0715902	1.27282	1.40931	129630	2.71969	0.100301	0.123014	2.61939	2.8427	1.78191	0.124717	0.127338
NCU00357	1	0.0791407	0.0702241	0.920859	1.07022	1.49063	0.0799146	0.0895548	1.41072	1.58018	1.48145	0.0871719	0.0801492	1.39428	1.5616	4.16474	0.147987	0.144228	4.01675	4.30897	1.25828	0.0768262	0.0805746	1.18145	1.33885	1.34499	0.0791521	0.0880026	1.26584	1.43299	1.51485	0.0784168	0.0830545	1.43643	1.5979	1.57804	0.0871075	0.0955626	1.49093	1.6736	146519	1	0.0747383	0.0847492	0.925262	1.08475	1.64773	0.132692	0.142908
NCU00360	1.72467	0.123168	0.134732	1.6015	1.8594	1.29033	0.0996314	0.108626	1.1907	1.39896	1.47731	0.101226	0.119704	1.37608	1.59701	1.24126	0.0982443	0.11285	1.14302	1.35411	1.25347	0.0974365	0.110064	1.15603	1.36353	1	0.0949745	0.093548	0.905026	1.09355	1.18373	0.101656	0.0968646	1.08207	1.28059	1.47602	0.100537	0.120652	1.37548	1.59667	146522	1.51405	0.0597656	0.0684207	1.45428	1.58247	1.83427	0.0772548	0.0780835
NCU00348	1.87423	0.153397	0.165951	1.72083	2.04018	2.40556	0.180505	0.163988	2.22505	2.56955	1.32921	0.128933	0.141933	1.20028	1.47114	1.13328	0.130857	0.132515	1.00242	1.2658	1.64031	0.140127	0.156052	1.50018	1.79636	1.30346	0.134331	0.134072	1.16913	1.43753	1.5551	0.133791	0.134952	1.42131	1.69005	1	0.121654	0.130143	0.878346	1.13014	122358	3.09692	0.13667	0.15394	2.96025	3.25086	1.16496	0.113011	0.128905
NCU06200	1.42182	0.0536581	0.053	1.36816	1.47482	2.01963	0.0574045	0.0652112	1.96223	2.08484	1.55006	0.0517157	0.0553669	1.49834	1.60543	1	0.0457738	0.0430038	0.954226	1.043	1.5059	0.0505591	0.0555015	1.45534	1.5614	1.2932	0.054146	0.0504482	1.23905	1.34365	1.30972	0.0447176	0.0553029	1.265	1.36502	1.345	0.0555764	0.0576429	1.28942	1.40264	62623	1.2383	0.0456045	0.0490446	1.1927	1.28734	1.84459	0.0547113	0.0778689
NCU07562	2.53044	0.0458011	0.0467308	2.48464	2.57717	2.08016	0.047953	0.0471116	2.03221	2.12727	3.22305	0.0535749	0.0549551	3.16948	3.27801	2.41781	0.0491392	0.0493217	2.36867	2.46713	1.45413	0.0391763	0.0395101	1.41495	1.49364	1.227	0.0328525	0.0413921	1.19415	1.26839	1.11277	0.0286881	0.0333568	1.08408	1.14613	1	0.0325947	0.0299718	0.967405	1.02997	95032	1.38238	0.0272568	0.0249091	1.35512	1.40729	1	0.027452	0.0248892
NCU07551	1.50735	0.157191	0.158663	1.35016	1.66601	1.75125	0.148119	0.157669	1.60313	1.90892	1.08475	0.12546	0.143116	0.95929	1.22787	1.45788	0.137559	0.160268	1.32032	1.61815	1.23052	0.128834	0.129588	1.10169	1.36011	1.04631	0.121018	0.133083	0.925292	1.17939	1	0.106388	0.129488	0.893612	1.12949	1.03535	0.12546	0.126716	0.90989	1.16207	82689	1.217	0.114744	0.115223	1.10226	1.33222	1.44991	0.155883	0.16615
NCU07541	1.26131	0.196552	0.205907	1.06476	1.46722	1	0.158395	0.167531	0.841605	1.16753	2.85731	0.276737	0.289794	2.58057	3.1471	1.63166	0.217396	0.224685	1.41426	1.85635	6.58164	0.361823	0.356132	6.21982	6.93777	4.78655	0.36184	0.338106	4.42471	5.12466	2.4293	0.230888	0.270585	2.19841	2.69989	2.44704	0.276281	0.275982	2.17076	2.72302	82714	1.13142	0.160668	0.192389	0.970752	1.32381	1	0.196713	0.235724
NCU01172	1.0993	0.0499051	0.0537914	1.04939	1.15309	1.14516	0.0497433	0.0536915	1.09542	1.19885	1.0763	0.0505911	0.0555667	1.02571	1.13187	1.06132	0.0488263	0.0493954	1.01249	1.11072	1	0.0452727	0.0456341	0.954727	1.04563	1.13366	0.053468	0.0556349	1.08019	1.18929	1.05742	0.0496595	0.0540455	1.00776	1.11147	1.11913	0.0475919	0.0540665	1.07154	1.1732	57822	2.06629	0.0702537	0.0739457	1.99604	2.14024	1	0.0690556	0.0692256
NCU09131	1.36061	0.138285	0.138762	1.22233	1.49937	1.16551	0.111052	0.120641	1.05446	1.28615	1.42309	0.131049	0.133778	1.29204	1.55687	1	0.108262	0.122169	0.891738	1.12217	1.25077	0.124771	0.125509	1.126	1.37628	1.28978	0.12692	0.13413	1.16286	1.42391	1.61672	0.126261	0.141677	1.49046	1.7584	1.85114	0.150015	0.155732	1.70112	2.00687	90763	1.22166	0.103354	0.117854	1.11831	1.33951	1.25712	0.146904	0.135014
NCU01175	2.27837	0.0460611	0.0454026	2.23231	2.32377	2.49705	0.0527082	0.0506277	2.44434	2.54768	1.80487	0.0378861	0.044712	1.76698	1.84958	1.61052	0.0371737	0.044915	1.57335	1.65543	1.63392	0.0368312	0.0413615	1.59709	1.67528	1.56505	0.0391765	0.0366344	1.52587	1.60168	1.26643	0.0357098	0.0373199	1.23072	1.30375	1	0.0317131	0.031681	0.968287	1.03168	115926	1	0.031451	0.0299805	0.968549	1.02998	2.11788	0.0512466	0.0528654
NCU01301	1.62204	0.17104	0.181333	1.451	1.80337	1.49329	0.151826	0.156586	1.34146	1.64988	1	0.111597	0.138261	0.888403	1.13826	1.30216	0.148343	0.15728	1.15382	1.45944	1.44525	0.146936	0.158888	1.29831	1.60414	1.38246	0.141008	0.17577	1.24145	1.55823	1.62874	0.169087	0.170076	1.45965	1.79882	1.65081	0.170732	0.190289	1.48008	1.8411	57533	1.42887	0.10559	0.108204	1.32328	1.53707	1.41029	0.121524	0.138709
NCU06684	1.63626	0.0462782	0.0436034	1.58998	1.67986	1.52799	0.0383182	0.0424389	1.48967	1.57043	1.66841	0.0405675	0.0419114	1.62784	1.71032	3.69496	0.0625798	0.0603572	3.63238	3.75532	1.0821	0.0371107	0.0334235	1.04499	1.11552	1.29296	0.0367184	0.0360404	1.25624	1.329	1	0.0335436	0.034716	0.966456	1.03472	1.17244	0.0389364	0.0429179	1.1335	1.21536	57183	1.4287	0.032973	0.0335438	1.39573	1.46224	1.20473	0.0362799	0.0364842
NCU01366	1.01931	0.0524094	0.0522459	0.966901	1.07156	1.16391	0.0570383	0.0538323	1.10687	1.21774	1.09114	0.0508988	0.055136	1.04024	1.14628	1.06073	0.0562134	0.059116	1.00452	1.11985	1	0.0478682	0.0535401	0.952132	1.05354	1.03627	0.0540728	0.0497502	0.982197	1.08602	1.06289	0.0466512	0.0515919	1.01624	1.11448	1.16341	0.0574429	0.0517722	1.10597	1.21518	127526	1.76444	0.091393	0.0945899	1.67305	1.85903	1	0.0862724	0.0865542
NCU01475	1.71293	0.164627	0.16627	1.5483	1.8792	1	0.112744	0.12644	0.887256	1.12644	1.55286	0.143446	0.148979	1.40941	1.70184	3.61427	0.209294	0.222137	3.40498	3.83641	1.42039	0.138121	0.139247	1.28227	1.55964	1.50663	0.131107	0.150813	1.37552	1.65744	1.40864	0.141559	0.145417	1.26708	1.55406	1.58748	0.154807	0.152715	1.43267	1.74019	50581	1.55544	0.0988764	0.103907	1.45656	1.65935	1	0.0974154	0.107185
NCU09552	1	0.110565	0.110099	0.889435	1.1101	2.12982	0.134309	0.128662	1.99551	2.25848	2.05389	0.139433	0.132656	1.91446	2.18655	1.03024	0.0996562	0.112808	0.930584	1.14305	1.81954	0.131331	0.120967	1.68821	1.94051	1.31877	0.111681	0.114298	1.20709	1.43307	1.43265	0.102545	0.115692	1.33011	1.54834	1.35222	0.11443	0.127227	1.23779	1.47945	119688	3.59352	0.140253	0.145478	3.45327	3.739	1.75825	0.131721	0.142847
NCU07404	1.30227	0.0505459	0.0517028	1.25172	1.35397	1.7332	0.0489615	0.0574634	1.68424	1.79066	1.99076	0.0609511	0.0545394	1.92981	2.0453	2.98525	0.0614226	0.0662097	2.92383	3.05146	1.55524	0.0526961	0.0488047	1.50254	1.60404	1.20757	0.0451841	0.0439352	1.16239	1.25151	1	0.0442243	0.0394894	0.955776	1.03949	1.04811	0.0406384	0.0438081	1.00747	1.09192	149864	1.14199	0.01882	0.0193443	1.12317	1.16133	1.16218	0.0232096	0.0249021
NCU07416	1.28981	0.048969	0.057864	1.24084	1.34767	1.03472	0.0468694	0.0411173	0.987851	1.07584	1.07814	0.0438456	0.0567482	1.03429	1.13489	1.9859	0.0586915	0.063755	1.92721	2.04966	1.11213	0.0398996	0.0456091	1.07223	1.15774	1.15921	0.0434456	0.0521547	1.11576	1.21136	1.1087	0.0375964	0.0486814	1.0711	1.15738	1	0.0425726	0.0495303	0.957427	1.04953	90468	1.16575	0.0487674	0.0534989	1.11698	1.21925	1.46241	0.0665623	0.073833
NCU07419	1.31847	0.152366	0.161748	1.1661	1.48022	1.38199	0.144699	0.145266	1.23729	1.52726	1.50749	0.148409	0.153293	1.35908	1.66078	2.18474	0.173306	0.196796	2.01143	2.38154	1	0.131767	0.12725	0.868233	1.12725	1.02016	0.119498	0.138856	0.900662	1.15902	1.31195	0.138232	0.144189	1.17372	1.45614	1.43508	0.150927	0.177486	1.28415	1.61257	90476	1	0.125068	0.134536	0.874932	1.13454	1.77835	0.191829	0.225262
NCU02809	1.75781	0.0485781	0.0520709	1.70923	1.80988	1.97105	0.0498952	0.0482483	1.92115	2.0193	1.7129	0.0523403	0.0472526	1.66056	1.76015	1.34128	0.0456852	0.042394	1.29559	1.38367	1.09168	0.0403269	0.0380687	1.05135	1.12975	1	0.0365406	0.0372895	0.963459	1.03729	1.12197	0.0374469	0.0401865	1.08452	1.16216	1.10617	0.0435429	0.0433029	1.06263	1.14947	133983	2.52509	0.0630559	0.062843	2.46203	2.58793	1.03027	0.0479489	0.0613327
NCU07422	2.09534	0.2137	0.245164	1.88164	2.3405	1.75232	0.194243	0.203267	1.55808	1.95559	4.36439	0.259511	0.281479	4.10488	4.64587	2.08453	0.221313	0.232356	1.86322	2.31689	1.5744	0.17004	0.195518	1.40436	1.76992	1	0.146869	0.149372	0.853131	1.14937	1.80296	0.202008	0.195604	1.60095	1.99856	2.99239	0.243917	0.24672	2.74847	3.23911	125832	1	0.148926	0.150746	0.851074	1.15075	1.1252	0.185643	0.185821
NCU03261	1.23988	0.0836169	0.0920224	1.15626	1.3319	1.61583	0.0793062	0.102466	1.53652	1.7183	1.51953	0.0928368	0.0966703	1.42669	1.6162	1	0.0805001	0.0869365	0.9195	1.08694	1.53993	0.0874024	0.0983425	1.45253	1.63827	1.36076	0.0962125	0.106957	1.26455	1.46772	1.52171	0.0839455	0.0953145	1.43776	1.61702	1.42184	0.0905398	0.0899825	1.3313	1.51182	133187	1.73695	0.0805089	0.0740903	1.65644	1.81104	1.20108	0.0814488	0.0842622
NCU02064	1.57671	0.0745459	0.0751396	1.50216	1.65185	2.45092	0.0794476	0.0855221	2.37147	2.53644	2.14642	0.0732323	0.0881497	2.07319	2.23457	2.92308	0.0984689	0.0999942	2.82461	3.02307	1	0.062797	0.0682663	0.937203	1.06827	1.16072	0.072618	0.0615091	1.0881	1.22223	1.33539	0.0687254	0.0642397	1.26666	1.39963	1.94765	0.0865959	0.0850002	1.86105	2.03265	118503	1	0.0457788	0.0460205	0.954221	1.04602	1.14174	0.0613413	0.0666608
NCU07398	4.04803	0.289823	0.297645	3.75821	4.34567	1.81821	0.208354	0.222462	1.60986	2.04067	1	0.168677	0.165169	0.831323	1.16517	1.08139	0.185014	0.17688	0.896376	1.25827	1.02455	0.163957	0.178773	0.860593	1.20332	1.61246	0.229766	0.24771	1.38269	1.86017	1.49739	0.206355	0.214233	1.29103	1.71162	1.66186	0.220417	0.218954	1.44144	1.88081	142197	4.4382	0.420227	0.376928	4.01797	4.81513	1.62648	0.328021	0.321749
NCU09124	1.84202	0.0911255	0.0896322	1.75089	1.93165	1.71448	0.0765304	0.0812715	1.63795	1.79575	1.25026	0.0782489	0.0740655	1.17201	1.32433	1.58653	0.0898198	0.0854255	1.49671	1.67196	1.06965	0.0641068	0.0688471	1.00554	1.1385	1.09707	0.0685265	0.0701646	1.02854	1.16723	1.19877	0.0664091	0.0715321	1.13236	1.2703	1	0.0616306	0.069201	0.938369	1.0692	125959	1	0.0576835	0.0647351	0.942317	1.06474	1.30015	0.0965617	0.102184
NCU00456	1.13021	0.115073	0.123454	1.01514	1.25366	1	0.0963114	0.105986	0.903689	1.10599	5.29581	0.215565	0.193941	5.08025	5.48975	1.60596	0.128109	0.137325	1.47785	1.74328	1.10354	0.110403	0.105439	0.993137	1.20898	1.64526	0.133489	0.141332	1.51177	1.78659	2.23325	0.131644	0.149813	2.10161	2.38306	2.25654	0.148819	0.151557	2.10772	2.4081	117089	1.32107	0.149615	0.161192	1.17145	1.48226	3.0591	0.245269	0.26501
NCU08990	2.9579	0.0488532	0.0459939	2.90905	3.00389	2.33278	0.0404891	0.0426232	2.29229	2.3754	3.0792	0.0462946	0.0451367	3.03291	3.12434	2.36488	0.0460333	0.0406322	2.31885	2.40551	1.65806	0.0334115	0.0321449	1.62465	1.6902	1.2639	0.031758	0.0309244	1.23214	1.29482	1.36662	0.0326765	0.0312832	1.33394	1.3979	1	0.0268906	0.0295599	0.973109	1.02956	117110	1.1663	0.0158694	0.0163955	1.15043	1.1827	1	0.0199159	0.0199251
NCU00294	2.4702	0.026539	0.0276539	2.44366	2.49785	2.60714	0.0251219	0.0256952	2.58202	2.63284	3.17637	0.0285733	0.0307967	3.1478	3.20717	2.35286	0.0259793	0.0309101	2.32688	2.38377	1.53538	0.0203844	0.0198318	1.515	1.55521	1.27844	0.0195131	0.0213011	1.25893	1.29974	1.17868	0.0206324	0.0153648	1.15805	1.19404	1	0.0181213	0.0181303	0.981879	1.01813	94922	1.07792	0.0147548	0.012547	1.06317	1.09047	1.08969	0.0165803	0.0159438
NCU00372	1.36091	0.108561	0.133456	1.25235	1.49437	1.98858	0.132286	0.12017	1.85629	2.10875	1.79719	0.118077	0.120006	1.67911	1.9172	1	0.0917389	0.110105	0.908261	1.1101	1.39846	0.106127	0.108078	1.29233	1.50654	1.30021	0.115792	0.113257	1.18442	1.41347	1.5633	0.120337	0.115152	1.44296	1.67845	1.99272	0.121592	0.144178	1.87113	2.1369	122379	1.25528	0.142481	0.151057	1.1128	1.40634	1.1336	0.161195	0.207091
NCU00412	1.17969	0.0936782	0.0986242	1.08601	1.27831	1.42568	0.0909919	0.102597	1.33469	1.52828	1.53522	0.101797	0.0976996	1.43342	1.63292	1	0.0857471	0.0898225	0.914253	1.08982	1.29548	0.0928076	0.0922089	1.20267	1.38769	1.47272	0.0925211	0.103199	1.3802	1.57592	1.45031	0.0983589	0.0917445	1.35195	1.54205	1.74641	0.110877	0.112068	1.63553	1.85848	146566	1.50857	0.0752849	0.0701977	1.43329	1.57877	1.1872	0.0736727	0.0822302
NCU06175	1.3723	0.118589	0.11949	1.25371	1.49179	1.12595	0.0955468	0.104576	1.0304	1.23053	1.64568	0.116062	0.130365	1.52962	1.77605	1.45285	0.110858	0.11592	1.34199	1.56877	1	0.0958529	0.0957884	0.904147	1.09579	1.09194	0.100658	0.116161	0.991282	1.2081	1.11089	0.0966991	0.0966746	1.01419	1.20756	1.60509	0.131354	0.130157	1.47374	1.73525	121971	1.55795	0.0827838	0.0924035	1.47517	1.65035	1.29125	0.103856	0.0998999
NCU06174	1.15265	0.0812729	0.0934509	1.07138	1.2461	1.21683	0.0861721	0.0888477	1.13066	1.30568	1	0.0741343	0.0823575	0.925866	1.08236	2.94208	0.124385	0.133453	2.81769	3.07553	1.22243	0.0929549	0.0854738	1.12948	1.3079	1.27206	0.0944842	0.105437	1.17758	1.3775	1.52324	0.0875801	0.0963102	1.43566	1.61955	1.56424	0.0964447	0.0947581	1.4678	1.659	121970	1	0.0865267	0.101172	0.913473	1.10117	1.38442	0.144032	0.139297
NCU06259	1.1866	0.053804	0.057102	1.1328	1.2437	1.58254	0.0501566	0.0635852	1.53238	1.64613	1.15948	0.048131	0.0492569	1.11135	1.20874	1	0.0459702	0.0499172	0.95403	1.04992	1.2283	0.0432801	0.0493175	1.18502	1.27762	1.26223	0.0483011	0.0489167	1.21393	1.31115	2.14846	0.0628415	0.0598918	2.08562	2.20835	2.44795	0.0688085	0.0750699	2.37914	2.52302	81439	1.63363	0.0479936	0.0429366	1.58564	1.67657	1.31775	0.055384	0.0589781
NCU00105	1.78295	0.117806	0.108907	1.66514	1.89186	1.1099	0.0881267	0.0964055	1.02177	1.20631	1	0.0815698	0.0908253	0.91843	1.09083	1.11841	0.0985145	0.0944	1.0199	1.21281	1.08322	0.0892319	0.0940644	0.993988	1.17728	1.07504	0.0912772	0.0945877	0.983763	1.16963	1.71193	0.108149	0.106996	1.60378	1.81893	1.77562	0.120381	0.105775	1.65524	1.88139	63030	2.01288	0.135079	0.134013	1.8778	2.14689	1	0.128185	0.13002
NCU00092	2.17956	0.224682	0.233299	1.95488	2.41286	2.07241	0.197451	0.214175	1.87496	2.28659	1.35146	0.166486	0.178074	1.18497	1.52953	1	0.144684	0.16561	0.855316	1.16561	2.41264	0.217465	0.226303	2.19518	2.63894	2.39346	0.226186	0.227538	2.16727	2.621	2.47997	0.212292	0.212173	2.26768	2.69214	2.05469	0.213099	0.219949	1.84159	2.27464	146314	1.70731	0.163022	0.166653	1.54429	1.87396	1	0.157987	0.175194
NCU06254	1.4217	0.198181	0.180112	1.22352	1.60181	1.57429	0.207897	0.220976	1.36639	1.79527	1.19353	0.171092	0.194016	1.02244	1.38755	1.1232	0.1717	0.167541	0.9515	1.29074	1.2552	0.174421	0.225583	1.08078	1.48078	1.07922	0.165446	0.177491	0.913774	1.25671	1.04568	0.150536	0.17552	0.895144	1.2212	1	0.166232	0.181991	0.833768	1.18199	62747	4.66537	0.183627	0.212936	4.48174	4.87831	1.19748	0.130294	0.154239
NCU01111	3.74412	0.607974	0.560698	3.13615	4.30482	1	0.307415	0.328932	0.692585	1.32893	2.29895	0.462219	0.495402	1.83673	2.79435	2.69467	0.498137	0.57093	2.19653	3.2656	1.25232	0.29767	0.387469	0.95465	1.63979	1.34056	0.288793	0.383178	1.05177	1.72374	2.32115	0.435347	0.467558	1.8858	2.78871	1.84604	0.411352	0.486882	1.43469	2.33292	36062	1	0.858014	2.46464	0.141986	3.46464	27.7674	7.89942	9.18885
NCU01199	1.61122	0.121399	0.134228	1.48982	1.74545	1.62389	0.107729	0.122886	1.51616	1.74678	1.27235	0.104836	0.1113	1.16751	1.38365	1	0.0994384	0.101956	0.900562	1.10196	1.37908	0.105284	0.116384	1.2738	1.49546	1.44036	0.103139	0.12211	1.33722	1.56247	2.05511	0.123636	0.135561	1.93147	2.19067	2.44727	0.146606	0.141666	2.30066	2.58894	144219	3.60627	0.14715	0.163555	3.45912	3.76982	2.42533	0.14976	0.173417
NCU03597	1.44006	0.167418	0.149009	1.27264	1.58907	2.54483	0.188319	0.194079	2.35651	2.73891	1.96159	0.173964	0.189287	1.78763	2.15088	1	0.119412	0.125058	0.880588	1.12506	1.96867	0.168366	0.174351	1.8003	2.14302	1.83332	0.169334	0.17067	1.66399	2.00399	1.45322	0.144769	0.139173	1.30845	1.59239	1.62013	0.171996	0.161254	1.44813	1.78138	77266	1.95098	0.130908	0.143915	1.82007	2.09489	1.25991	0.126654	0.144409
NCU06113	1.14488	0.0486575	0.0508634	1.09622	1.19574	1.66391	0.0534392	0.0506597	1.61047	1.71457	1.06815	0.0380679	0.044975	1.03008	1.11312	1.13254	0.0419978	0.0502392	1.09054	1.18278	1	0.0448006	0.0396507	0.955199	1.03965	1.25409	0.0501721	0.0504675	1.20392	1.30456	1.47978	0.0523401	0.0508961	1.42744	1.53068	1.34441	0.0511573	0.0565035	1.29325	1.40091	85652	1.30916	0.0295115	0.0325872	1.27965	1.34175	1.16979	0.0389004	0.0433577
NCU00084	1.48632	0.187668	0.179753	1.29865	1.66607	1.15071	0.155002	0.171714	0.995708	1.32242	1.20654	0.156409	0.158122	1.05013	1.36466	1	0.15332	0.150178	0.84668	1.15018	1.0318	0.131408	0.152889	0.900392	1.18469	1.12828	0.14663	0.168096	0.98165	1.29638	1.15478	0.135978	0.155451	1.0188	1.31023	1.18003	0.143179	0.192134	1.03685	1.37216	129637	1.40106	0.103374	0.128644	1.29769	1.5297	1.14724	0.120151	0.131627
NCU00278	1.69683	0.0920537	0.0944116	1.60478	1.79124	1.41773	0.0799582	0.0817018	1.33777	1.49943	1.7077	0.0891538	0.091342	1.61855	1.79904	2.8681	0.108563	0.125369	2.75954	2.99347	1	0.066397	0.0745801	0.933603	1.07458	1.04539	0.0741927	0.0772786	0.971197	1.12267	1.08316	0.0663067	0.0746928	1.01685	1.15785	1.21811	0.0757631	0.0775823	1.14235	1.29569	122308	1.4543	0.0611817	0.0685314	1.39312	1.52283	1.58507	0.0821251	0.0904816
NCU00279	1.19709	0.206278	0.242056	0.990812	1.43915	1.71442	0.232352	0.255596	1.48207	1.97002	1.19706	0.223006	0.231685	0.974054	1.42874	1	0.189157	0.226799	0.810843	1.2268	1.13342	0.183186	0.218949	0.950234	1.35237	1.19301	0.191666	0.222767	1.00134	1.41578	5.47141	0.392002	0.394853	5.07941	5.86626	9.07743	0.480969	0.479738	8.59646	9.55717	41799	1.70054	0.134109	0.133228	1.56643	1.83377	1.056	0.128771	0.144333
NCU06118	1.33978	0.1495	0.154553	1.19028	1.49433	1.06703	0.12685	0.132577	0.94018	1.19961	1.06845	0.122587	0.126306	0.945863	1.19476	1	0.131127	0.148555	0.868873	1.14855	1.19161	0.131175	0.145751	1.06044	1.33736	1.27197	0.143614	0.148669	1.12836	1.42064	1.31234	0.146585	0.141207	1.16576	1.45355	1.2831	0.151583	0.159119	1.13152	1.44222	66960	1.43712	0.137178	0.159789	1.29994	1.59691	1.55284	0.186596	0.207672
NCU06088	1.89597	0.209858	0.222728	1.68611	2.1187	2.05882	0.18794	0.23067	1.87088	2.28949	1.45988	0.182992	0.195642	1.27689	1.65552	1	0.153189	0.157588	0.846811	1.15759	2.15389	0.198925	0.215163	1.95497	2.36905	2.55469	0.248149	0.235324	2.30654	2.79001	1.95827	0.198284	0.198278	1.75999	2.15655	1.48302	0.182831	0.205345	1.30019	1.68837	47832	1.55933	0.209015	0.214449	1.35032	1.77378	1.02268	0.227867	0.260466
NCU03040	1.48544	0.175741	0.190355	1.3097	1.6758	1.71188	0.179382	0.205742	1.5325	1.91762	1.31235	0.193585	0.194751	1.11876	1.5071	1.04031	0.170902	0.178574	0.869408	1.21888	1.30529	0.175666	0.178919	1.12962	1.48421	1.28925	0.168925	0.204464	1.12033	1.49371	1.24227	0.185734	0.17246	1.05654	1.41473	1	0.14545	0.181777	0.85455	1.18178	126754	2.3309	0.158797	0.154758	2.1721	2.48566	1.0511	0.132542	0.145307
NCU03050	1.7749	0.0571361	0.0540208	1.71776	1.82892	2.13357	0.0510158	0.0576359	2.08255	2.19121	1.76105	0.0556912	0.0480823	1.70536	1.80913	1.01741	0.0418126	0.0432474	0.975597	1.06066	1.67183	0.0431568	0.0507772	1.62867	1.72261	1.6084	0.0507778	0.0519275	1.55762	1.66033	1.34393	0.0423841	0.0460189	1.30155	1.38995	1	0.0465638	0.0452424	0.953436	1.04524	119199	2.0534	0.061011	0.0516939	1.99239	2.10509	1.67663	0.0655922	0.0599826
NCU02834	1.18583	0.0671149	0.0741514	1.11872	1.25998	1.07235	0.066524	0.0637232	1.00583	1.13607	1	0.0585626	0.0742102	0.941437	1.07421	1.35423	0.067213	0.0737148	1.28702	1.42794	1.06981	0.0573805	0.060402	1.01243	1.13021	1.18571	0.0646609	0.0629931	1.12105	1.2487	1.54211	0.06913	0.0759045	1.47298	1.61801	2.02924	0.0858401	0.0854105	1.9434	2.11465	125497	2.00195	0.0827673	0.0813754	1.91918	2.08333	1	0.075463	0.0753955
NCU08621	1.26731	0.0532724	0.0521734	1.21404	1.31948	1.89854	0.0502918	0.0616663	1.84825	1.96021	1.4121	0.0445877	0.0446359	1.36751	1.45674	1.23989	0.0451908	0.0484263	1.1947	1.28832	1.50774	0.0553471	0.0492717	1.45239	1.55701	1.2396	0.0431406	0.0554709	1.19646	1.29507	1.08768	0.0375463	0.0448147	1.05013	1.13249	1	0.0405902	0.0407251	0.95941	1.04073	93432	1.93134	0.0385393	0.0421337	1.8928	1.97347	2.12225	0.0486154	0.0562041
NCU03284	1.33511	0.0369303	0.0422102	1.29818	1.37732	1.24528	0.0383467	0.0372584	1.20693	1.28254	1.11266	0.0308113	0.0357709	1.08185	1.14843	1	0.0326232	0.0377702	0.967377	1.03777	1.15788	0.0318927	0.0340132	1.12599	1.19189	1.07572	0.0313458	0.0313306	1.04437	1.10705	1.35992	0.0371302	0.0377247	1.32279	1.39764	1.13245	0.0343117	0.037638	1.09814	1.17009	133168	1.04394	0.0801429	0.0859201	0.963797	1.12986	1	0.0988074	0.105411
NCU09224	1.78268	0.143932	0.152314	1.63875	1.93499	1.19085	0.117768	0.126613	1.07308	1.31746	1.59438	0.141758	0.130586	1.45262	1.72497	1	0.106005	0.126609	0.893995	1.12661	1.69795	0.126421	0.158406	1.57153	1.85636	2.11393	0.172786	0.162859	1.94114	2.27679	5.53205	0.218285	0.241203	5.31377	5.77325	7.92325	0.282531	0.305278	7.64072	8.22853	105327	2.23272	0.185574	0.221371	2.04715	2.45409	1.08626	0.17897	0.202273
NCU09220	1.41867	0.0711719	0.0825593	1.3475	1.50123	1	0.0564751	0.0630524	0.943525	1.06305	1.22371	0.0722743	0.0749041	1.15144	1.29861	1.41914	0.0760245	0.0746188	1.34312	1.49376	1.20752	0.0637941	0.0719436	1.14373	1.27946	1.568	0.0703506	0.0839369	1.49765	1.65194	1.27609	0.0593773	0.070587	1.21671	1.34668	1.18907	0.0687768	0.0760704	1.12029	1.26514	90515	1.36106	0.0503415	0.0517966	1.31072	1.41286	1	0.0551358	0.0572388
NCU09216	2.45754	0.112956	0.1109	2.34458	2.56844	3.36914	0.110402	0.113255	3.25874	3.48239	2.03159	0.102191	0.0969607	1.9294	2.12855	1.24798	0.0801594	0.0853384	1.16782	1.33332	1.56004	0.0860517	0.083655	1.47399	1.6437	1.36443	0.0755564	0.0898941	1.28887	1.45432	1.40236	0.0684711	0.08745	1.33389	1.48981	1	0.0794997	0.0796437	0.9205	1.07964	125851	1	0.0422921	0.0384566	0.957708	1.03846	1.33076	0.0520262	0.0570235
NCU09218	1.76032	0.199173	0.233919	1.56115	1.99424	2.22864	0.244446	0.235336	1.98419	2.46398	1.39917	0.164501	0.226834	1.23467	1.626	1	0.16957	0.184253	0.83043	1.18425	1.42998	0.201869	0.208763	1.22811	1.63874	1.41367	0.195574	0.19981	1.2181	1.61348	1.56326	0.188507	0.214514	1.37475	1.77777	1.36509	0.190608	0.202685	1.17448	1.56777	125849	2.11925	0.130091	0.140352	1.98916	2.2596	1.80258	0.157992	0.175822
NCU03072	1	0.0759932	0.0811287	0.924007	1.08113	1.58938	0.08012	0.0872938	1.50926	1.67667	1.42938	0.0909714	0.0866629	1.33841	1.51604	1.58176	0.097319	0.0833056	1.48444	1.66507	1.19861	0.090731	0.0816072	1.10788	1.28022	1.14505	0.0725925	0.0836556	1.07246	1.22871	1.9962	0.0913752	0.108598	1.90482	2.1048	2.50282	0.108704	0.112691	2.39412	2.61551	51953	1.78977	0.0706298	0.0875091	1.71914	1.87728	1.27657	0.0817109	0.0843553
NCU03063	1.28451	0.111386	0.115247	1.17312	1.39976	1.5503	0.103415	0.124452	1.44688	1.67475	1.48838	0.124831	0.122975	1.36355	1.61136	1	0.0947113	0.111409	0.905289	1.11141	1.06195	0.0962496	0.103695	0.9657	1.16565	1.08737	0.0947863	0.109481	0.992584	1.19685	1.24661	0.10039	0.112831	1.14622	1.35944	1.45822	0.118123	0.120868	1.3401	1.57909	150242	1.95044	0.134153	0.144085	1.81629	2.09452	1.38773	0.140256	0.161414
NCU08121	2.26078	0.303485	0.36004	1.9573	2.62082	1	0.190176	0.20076	0.809824	1.20076	1.28363	0.218382	0.250414	1.06525	1.53404	2.81138	0.311937	0.377741	2.49944	3.18912	1.08422	0.211112	0.264542	0.873108	1.34876	1.32983	0.260322	0.230505	1.06951	1.56034	2.12759	0.30247	0.338965	1.82512	2.46656	2.73306	0.303034	0.362469	2.43003	3.09553	33363	4.40807	0.321193	0.311728	4.08688	4.7198	1.00252	0.223995	0.263506
NCU01248	1	0.139588	0.167981	0.860412	1.16798	1.38976	0.15005	0.163706	1.23971	1.55347	2.26755	0.205739	0.1997	2.06181	2.46725	1.04246	0.142997	0.148657	0.899463	1.19112	1.54079	0.161938	0.175764	1.37885	1.71655	1.40516	0.154509	0.172941	1.25065	1.5781	1.8748	0.163133	0.192349	1.71167	2.06715	2.21773	0.203923	0.216751	2.01381	2.43448	119948	3.85259	0.151628	0.19232	3.70096	4.04491	2.05	0.161535	0.172742
NCU09140	1.3867	0.180612	0.186557	1.20609	1.57326	1	0.125524	0.138022	0.874476	1.13802	1.98536	0.175401	0.199554	1.80996	2.18491	1.12927	0.158293	0.167104	0.970977	1.29637	1.15932	0.123198	0.154249	1.03612	1.31357	1.36407	0.167489	0.171485	1.19658	1.53556	1.44718	0.14396	0.173154	1.30322	1.62033	1.19984	0.156614	0.174766	1.04323	1.37461	133099	1.29159	0.14203	0.164967	1.14956	1.45656	1.68255	0.20925	0.191984
NCU03751	2.46649	0.0965818	0.0954979	2.36991	2.56199	2.54245	0.088153	0.100233	2.4543	2.64268	1.86575	0.0811362	0.0886592	1.78461	1.95441	1.40836	0.0837318	0.0843818	1.32463	1.49274	1.52794	0.0786643	0.0800923	1.44928	1.60803	1.71252	0.0830822	0.0867035	1.62944	1.79922	1.26981	0.0654085	0.0776233	1.2044	1.34743	1	0.0596719	0.0669841	0.940328	1.06698	127867	1.2668	0.0941383	0.0994572	1.17266	1.36626	1.52844	0.126785	0.136843
NCU03629	1.88799	0.127025	0.142923	1.76097	2.03091	2.49836	0.148631	0.14617	2.34973	2.64453	1.86542	0.120032	0.132643	1.74539	1.99806	1	0.0967268	0.117925	0.903273	1.11793	1.55634	0.111852	0.117695	1.44449	1.67403	1.3223	0.107272	0.118409	1.21503	1.44071	1.59725	0.110806	0.120886	1.48644	1.71814	1.43387	0.128125	0.122589	1.30574	1.55646	58522	1.97855	0.11813	0.124664	1.86042	2.10321	2.59186	0.157775	0.161583
NCU03763	1.61671	0.189371	0.197435	1.42734	1.81415	2.92827	0.229179	0.222891	2.69909	3.15116	2.11174	0.186089	0.212059	1.92565	2.3238	1	0.138821	0.170656	0.861179	1.17066	1.66843	0.176904	0.191161	1.49153	1.85959	1.71812	0.178951	0.188317	1.53917	1.90644	2.04025	0.172227	0.201231	1.86802	2.24148	1.91915	0.18315	0.200885	1.736	2.12004	76964	2.35393	0.140511	0.148937	2.21342	2.50287	1.16941	0.130393	0.141784
NCU04102	1.26805	0.132831	0.130194	1.13522	1.39824	2.74417	0.182256	0.190256	2.56191	2.93443	1	0.111929	0.12481	0.888071	1.12481	1.02142	0.107031	0.127522	0.914389	1.14894	1.77887	0.13596	0.143994	1.64291	1.92286	2.9438	0.165621	0.195858	2.77818	3.13966	5.57018	0.235645	0.213235	5.33453	5.78341	7.53751	0.2605	0.264039	7.27701	7.80155	56855	1.10482	0.0998204	0.116306	1.005	1.22113	1.23521	0.131551	0.143807
NCU03740	1.37295	0.0781618	0.0798125	1.29479	1.45276	1.30377	0.0701845	0.0821047	1.23359	1.38587	1.62935	0.0806051	0.0823548	1.54874	1.7117	1.17749	0.0746481	0.0769149	1.10284	1.2544	1	0.0648409	0.0653232	0.935159	1.06532	1.18332	0.0686563	0.077248	1.11466	1.26057	1.84293	0.0793521	0.0713113	1.76358	1.91424	2.79077	0.0981	0.104838	2.69267	2.89561	120221	1.25782	0.0675391	0.0638555	1.19028	1.32168	1	0.0696218	0.0715972
NCU09143	1.28312	0.0513202	0.0506334	1.2318	1.33375	1.5801	0.0564276	0.0610114	1.52367	1.64111	1.47067	0.0486227	0.0552814	1.42205	1.52595	1.32374	0.0596356	0.048835	1.2641	1.37257	1.0372	0.0449389	0.0496762	0.992261	1.08688	1	0.0476504	0.0472682	0.95235	1.04727	1.18658	0.0449168	0.0505286	1.14166	1.23711	1.10231	0.0510546	0.049251	1.05126	1.15156	105435	1.31487	0.0813226	0.0763553	1.23355	1.39123	1.65516	0.111041	0.108531
NCU03738	2.38917	0.0397346	0.0430018	2.34944	2.43217	1.87226	0.0309917	0.0363742	1.84127	1.90863	2.70362	0.0421295	0.0401713	2.66149	2.74379	2.27706	0.0437207	0.0416892	2.23334	2.31875	1.38777	0.032699	0.02906	1.35507	1.41683	1.20379	0.027479	0.0299477	1.17631	1.23374	1.24187	0.0304666	0.0309026	1.2114	1.27277	1	0.0266585	0.0269595	0.973341	1.02696	135165	1.29294	0.0514071	0.0534679	1.24153	1.34641	1.75685	0.076706	0.0755745
NCU03630	1.51168	0.115934	0.135245	1.39575	1.64692	1.82026	0.121278	0.126958	1.69898	1.94722	1.19823	0.117425	0.113148	1.0808	1.31138	1	0.104699	0.098506	0.895301	1.09851	1.28067	0.110727	0.128718	1.16994	1.40939	1.35539	0.121586	0.118357	1.2338	1.47375	1.60752	0.119698	0.126015	1.48782	1.73354	1.39132	0.105011	0.124325	1.28631	1.51564	120299	2.49812	0.112665	0.124374	2.38546	2.62249	2.21005	0.131876	0.138408
NCU03757	1.87735	0.0341683	0.0339535	1.84318	1.9113	1	0.0246021	0.0245348	0.975398	1.02453	3.81011	0.0475459	0.0413923	3.76256	3.8515	2.84126	0.0402432	0.0463251	2.80102	2.88759	1.26163	0.0247043	0.0273738	1.23693	1.289	1.39676	0.0290464	0.027069	1.36771	1.42383	1.02004	0.0230179	0.0229193	0.997022	1.04296	1.13343	0.0255097	0.0273074	1.10792	1.16074	116009	1.5392	0.0299313	0.0297352	1.50927	1.56894	1	0.0331352	0.0310604
NCU04165	1.49603	0.135216	0.133615	1.36081	1.62965	1.87338	0.130881	0.127913	1.7425	2.00129	1	0.0946469	0.113046	0.905353	1.11305	1.08153	0.106761	0.106965	0.974769	1.1885	1.85623	0.135037	0.14283	1.72119	1.99906	1.60746	0.117643	0.127252	1.48982	1.73471	1.76831	0.133999	0.135124	1.63431	1.90343	1.65473	0.124542	0.132987	1.53019	1.78772	75403	1	0.0832519	0.0788525	0.916748	1.07885	1.21364	0.111353	0.118992
NCU00068	1.17159	0.0472392	0.0474855	1.12435	1.21908	1.35917	0.0462939	0.0508679	1.31288	1.41004	1.32612	0.0406858	0.0452622	1.28543	1.37138	1.41276	0.0465831	0.0528479	1.36618	1.46561	1	0.0386132	0.0474184	0.961387	1.04742	1.11445	0.0449239	0.049027	1.06953	1.16348	1.35081	0.0500406	0.0437101	1.30077	1.39452	1.61764	0.0477988	0.0533598	1.56984	1.671	81630	1.96794	0.0696197	0.0806137	1.89832	2.04855	1.15839	0.0839375	0.074917
NCU10497	1.25432	0.0415396	0.042835	1.21278	1.29716	2.07772	0.0511493	0.0517138	2.02657	2.12943	1.49185	0.0410852	0.0468715	1.45076	1.53872	1.058	0.0353699	0.039756	1.02263	1.09776	1.25788	0.0373799	0.0376212	1.2205	1.2955	1.30084	0.0396822	0.0403331	1.26116	1.34117	1.05162	0.0322447	0.0374393	1.01938	1.08906	1	0.0327016	0.0381036	0.967298	1.0381	150374	1	0.0328995	0.0326922	0.967101	1.03269	1.30943	0.0451216	0.0435347
NCU00041	1.70524	0.0409098	0.0450207	1.66433	1.75026	1.4953	0.0357011	0.0389574	1.4596	1.53426	1.23306	0.0363715	0.0304233	1.19669	1.26348	2.13599	0.043397	0.0493329	2.09259	2.18532	1.23911	0.0391295	0.0304482	1.19998	1.26956	1	0.03382	0.0297789	0.96618	1.02978	1.1358	0.0339214	0.035171	1.10188	1.17097	1.05513	0.0351109	0.0335422	1.02002	1.08867	94828	1	0.0382757	0.038547	0.961724	1.03855	1.24778	0.0696607	0.059972
NCU00040	1.36414	0.0358161	0.0343391	1.32832	1.39848	1	0.031301	0.0321489	0.968699	1.03215	2.47133	0.0465534	0.0458816	2.42478	2.51721	2.40182	0.0474322	0.0436375	2.35439	2.44546	1.27567	0.0356199	0.0356882	1.24005	1.31136	1.37486	0.036011	0.035527	1.33885	1.41039	1.3823	0.0328966	0.0364657	1.3494	1.41877	1.93178	0.0437926	0.0442177	1.88799	1.976	62889	1.5697	0.038282	0.0418188	1.53142	1.61152	1	0.0393297	0.0429845
NCU06244	2.83351	0.179259	0.206716	2.65425	3.04023	3.51465	0.195825	0.194063	3.31882	3.70871	2.19549	0.17362	0.181538	2.02187	2.37703	1.73862	0.135633	0.15093	1.60299	1.88955	1.32514	0.141506	0.138046	1.18363	1.46319	1	0.11154	0.117156	0.88846	1.11716	1.73856	0.143143	0.157934	1.59542	1.89649	1.85937	0.155189	0.156546	1.70418	2.01592	94797	2.13869	0.198019	0.204334	1.94067	2.34302	1	0.175466	0.191517
NCU06472	1.02516	0.0930303	0.0904145	0.93213	1.11557	2.03307	0.123638	0.120166	1.90943	2.15324	1.64647	0.115278	0.113908	1.53119	1.76038	1	0.0954942	0.10444	0.904506	1.10444	1.17953	0.0899989	0.0879174	1.08953	1.26745	1.36132	0.0928913	0.106732	1.26843	1.46805	2.48991	0.132913	0.12474	2.357	2.61465	3.27819	0.163026	0.157823	3.11516	3.43601	121928	2.37793	0.109441	0.10188	2.26849	2.47981	1.50336	0.119269	0.109914
NCU06470	1.43611	0.190342	0.197352	1.24577	1.63346	1.50033	0.168284	0.189601	1.33205	1.68993	1.52213	0.173486	0.185018	1.34864	1.70715	1	0.15363	0.156392	0.84637	1.15639	1.1466	0.14551	0.178269	1.00109	1.32487	2.16394	0.222611	0.220174	1.94133	2.38411	27.8874	0.655706	0.575429	27.2317	28.4628	40.061	0.526395	0.776802	39.5346	40.8378	121926	2.33936	0.132179	0.125545	2.20718	2.4649	1.31203	0.113449	0.129814
NCU06469	1.49499	0.0795134	0.0958156	1.41548	1.59081	1.31047	0.0870054	0.0905446	1.22346	1.40101	2.04873	0.106296	0.0907979	1.94243	2.13953	1.37454	0.0789035	0.087632	1.29564	1.46217	1.40179	0.0881981	0.0869771	1.31359	1.48877	1.19316	0.0848154	0.0795902	1.10834	1.27275	1	0.0710204	0.0702723	0.92898	1.07027	1.34292	0.0875339	0.0917256	1.25539	1.43465	81160	3.13202	0.106437	0.110208	3.02558	3.24223	1.61426	0.104333	0.108335
NCU00398	1.14197	0.0648002	0.0798364	1.07717	1.22181	1.45074	0.0731889	0.0707103	1.37755	1.52145	1.11302	0.0675558	0.0688277	1.04546	1.18185	1	0.0654861	0.0647681	0.934514	1.06477	1.0744	0.0633175	0.0657041	1.01108	1.1401	1.21916	0.0715014	0.0774323	1.14766	1.29659	1.59021	0.0742863	0.0842006	1.51592	1.67441	1.81305	0.0850689	0.0906248	1.72798	1.90367	122399	1.65437	0.0711786	0.0751545	1.58319	1.72952	1.00289	0.072332	0.0815616
NCU00138	1.51894	0.194089	0.204456	1.32485	1.7234	1.43486	0.166804	0.175685	1.26806	1.61055	1.6173	0.170472	0.190018	1.44683	1.80732	1.06854	0.15223	0.174783	0.91631	1.24332	1	0.138381	0.158592	0.861619	1.15859	1.38079	0.187094	0.18186	1.1937	1.56265	2.20837	0.203615	0.205857	2.00475	2.41423	2.09435	0.215233	0.213888	1.87912	2.30824	81784	1	0.075215	0.0845534	0.924785	1.08455	2.11006	0.139164	0.184963
NCU06424	1.78928	0.157914	0.162661	1.63137	1.95194	1.57463	0.134331	0.132059	1.4403	1.70669	2.72001	0.19399	0.186315	2.52602	2.90632	1.50852	0.141077	0.149085	1.36744	1.6576	1.07902	0.114827	0.126588	0.964193	1.20561	1	0.11775	0.12149	0.88225	1.12149	1.05833	0.11806	0.128541	0.94027	1.18687	1.63989	0.145099	0.15161	1.49479	1.7915	14529	1.23236	0.0983464	0.106292	1.13401	1.33865	1.76911	0.150954	0.14521
NCU04156	1.33592	0.111728	0.130432	1.22419	1.46635	3.13527	0.161928	0.163949	2.97334	3.29922	3.27362	0.158523	0.175486	3.1151	3.44911	1	0.0998755	0.112265	0.900124	1.11227	2.45895	0.141346	0.131709	2.3176	2.59066	1.75697	0.142479	0.122134	1.61449	1.8791	1.59207	0.115027	0.125692	1.47704	1.71776	2.10427	0.146002	0.135429	1.95827	2.2397	115710	5.06613	0.158929	0.170716	4.9072	5.23685	7.28093	0.220325	0.228977
NCU04188	1.87891	0.0583924	0.060472	1.82052	1.93938	1.89835	0.0570845	0.0552886	1.84127	1.95364	1.45581	0.0525876	0.0549592	1.40322	1.51077	1	0.0428949	0.0444763	0.957105	1.04448	1.40548	0.0480517	0.049594	1.35743	1.45507	1.28804	0.0500607	0.0492742	1.23798	1.33731	1.5145	0.049342	0.0497492	1.46516	1.56425	1.29923	0.0515533	0.047857	1.24768	1.34709	115703	1.50639	0.0606793	0.0636127	1.44571	1.57	1.07064	0.0755228	0.0680165
NCU04153	1.31871	0.094828	0.112235	1.22388	1.43095	1	0.0838146	0.0927778	0.916185	1.09278	1.20385	0.0996429	0.103351	1.10421	1.3072	1.03711	0.0886745	0.0891388	0.948435	1.12625	1.48957	0.0876861	0.112403	1.40188	1.60197	1.18931	0.0970764	0.0876735	1.09223	1.27698	1.23351	0.0922954	0.0909735	1.14121	1.32448	1.55373	0.108937	0.113025	1.44479	1.66675	119587	1.37661	0.0798451	0.0803356	1.29676	1.45695	1.19768	0.105898	0.0909669
NCU06691	3.79819	0.0781251	0.0785937	3.72006	3.87678	3.53388	0.0738759	0.0741063	3.46	3.60799	2.96823	0.0635279	0.0832765	2.9047	3.05151	5.7711	0.0997523	0.098606	5.67135	5.86971	2.14782	0.0605531	0.0618101	2.08727	2.20963	1.35276	0.0555464	0.0531724	1.29721	1.40593	1.12426	0.0424553	0.0444932	1.0818	1.16875	1	0.0429251	0.0451126	0.957075	1.04511	57172	1.21119	0.13461	0.133314	1.07658	1.3445	1	0.150494	0.155097
NCU02640	2.09817	0.129841	0.158579	1.96833	2.25675	1.81955	0.132321	0.14113	1.68723	1.96068	1.28588	0.118839	0.116602	1.16704	1.40248	1	0.103417	0.100707	0.896583	1.10071	1.78572	0.124017	0.132311	1.6617	1.91803	1.49114	0.119608	0.122342	1.37153	1.61348	1.79538	0.129256	0.133278	1.66612	1.92866	1.44373	0.129441	0.138591	1.31429	1.58232	105967	1.16705	0.0773821	0.0968871	1.08967	1.26394	1.18847	0.0994709	0.111728
NCU03822	1.35779	0.132699	0.142585	1.22509	1.50038	1	0.101513	0.127577	0.898487	1.12758	1.14523	0.122266	0.138059	1.02296	1.28329	1.65336	0.144399	0.140671	1.50896	1.79403	1.78388	0.141621	0.138453	1.64226	1.92233	1.41788	0.120899	0.141375	1.29698	1.55926	1.36395	0.117102	0.140582	1.24685	1.50453	1.35756	0.142395	0.135808	1.21517	1.49337	58145	1	0.0768969	0.0783107	0.923103	1.07831	1.16545	0.107418	0.107428
NCU04648	1.74125	0.0766511	0.0784864	1.6646	1.81974	2.06692	0.0732623	0.0742879	1.99366	2.14121	1.94072	0.0685963	0.076385	1.87212	2.0171	1.5427	0.072668	0.0625005	1.47003	1.6052	1.15006	0.053775	0.0615496	1.09629	1.21161	1.15524	0.0511078	0.063977	1.10413	1.21922	1.06583	0.0503273	0.0535285	1.0155	1.11936	1	0.0552396	0.064861	0.94476	1.06486	77458	1	0.0826421	0.0891888	0.917358	1.08919	1.15536	0.10679	0.122998
NCU03824	2.78408	0.194141	0.190417	2.58994	2.9745	2.02651	0.14879	0.171897	1.87772	2.19841	1.48379	0.135049	0.14623	1.34874	1.63002	1	0.12215	0.126315	0.87785	1.12631	2.08102	0.152888	0.168234	1.92813	2.24925	1.65372	0.146612	0.138029	1.50711	1.79175	1.34254	0.125875	0.140287	1.21667	1.48283	1.20245	0.138026	0.134886	1.06442	1.33734	58139	1.52172	0.102758	0.115731	1.41896	1.63745	1	0.120195	0.121295
NCU03825	2.24275	0.181854	0.185742	2.0609	2.42849	1.90572	0.167441	0.183395	1.73828	2.08912	1.39789	0.139337	0.146924	1.25855	1.54481	1	0.122161	0.12497	0.877839	1.12497	1.48134	0.135911	0.156211	1.34543	1.63755	1.53295	0.15332	0.155104	1.37963	1.68805	2.99084	0.199626	0.201199	2.79121	3.19204	4.12849	0.251016	0.224398	3.87747	4.35289	76820	1.63137	0.102948	0.107927	1.52842	1.7393	1	0.107097	0.11188
NCU03834	1.31753	0.07028	0.0576468	1.24725	1.37518	1.09	0.0521324	0.0564019	1.03787	1.1464	1.18746	0.0607441	0.0662506	1.12672	1.25371	1.18784	0.0562615	0.0633955	1.13158	1.25124	1	0.0496725	0.0520715	0.950327	1.05207	1.20696	0.0637373	0.0537428	1.14322	1.2607	1.15609	0.052239	0.0558432	1.10385	1.21193	1.00095	0.0516747	0.0554385	0.949275	1.05639	120141	1.56088	0.0585822	0.05387	1.5023	1.61475	1.29307	0.0684829	0.0647967
NCU06703	1.17655	0.0483708	0.0514894	1.12818	1.22804	1.07945	0.0474834	0.0438261	1.03197	1.12328	1.24299	0.0517238	0.0509215	1.19127	1.29391	2.69616	0.0752244	0.071139	2.62094	2.7673	1.03398	0.0461799	0.0458516	0.9878	1.07983	1	0.0519602	0.0383973	0.94804	1.0384	1.19333	0.0436229	0.0475787	1.14971	1.24091	1.31556	0.052651	0.0519593	1.26291	1.36752	57146	1.53227	0.0477237	0.0516059	1.48455	1.58388	1.34994	0.056322	0.0638117
NCU03660	1.37002	0.166304	0.169049	1.20372	1.53907	1.09285	0.143821	0.14735	0.949029	1.2402	1	0.120107	0.135665	0.879893	1.13566	1.44124	0.153038	0.176409	1.2882	1.61765	1.02263	0.125678	0.132696	0.896952	1.15533	1.52969	0.166267	0.171985	1.36342	1.70168	2.87959	0.234093	0.202342	2.6455	3.08193	3.78889	0.240483	0.234732	3.54841	4.02362	77147	1	0.0688032	0.0801283	0.931197	1.08013	1.53211	0.0939461	0.114256
NCU04647	1.88235	0.141429	0.158351	1.74092	2.0407	1.92248	0.11749	0.123893	1.80499	2.04637	1.86071	0.12735	0.130427	1.73336	1.99114	1.53969	0.130347	0.128753	1.40934	1.66844	1.35087	0.0963134	0.110194	1.25456	1.46106	1.22442	0.0932127	0.113822	1.13121	1.33824	1.00623	0.0975347	0.0860551	0.908695	1.09229	1	0.0963134	0.107824	0.903687	1.10782	77456	1.66269	0.102781	0.114666	1.55991	1.77736	1.64195	0.132502	0.134705
NCU01201	2.81844	0.170055	0.187391	2.64838	3.00583	1.99284	0.150738	0.14306	1.8421	2.1359	1.98994	0.149584	0.156189	1.84036	2.14613	1.73793	0.140936	0.147353	1.59699	1.88528	1.46392	0.123557	0.132471	1.34036	1.59639	1.0536	0.110394	0.114442	0.943206	1.16804	1.13779	0.116802	0.119931	1.02099	1.25772	1	0.117444	0.120427	0.882556	1.12043	76439	1.54708	0.167582	0.169601	1.3795	1.71668	2.50289	0.264437	0.266461
NCU01202	1.56778	0.0671289	0.0614617	1.50065	1.62924	2.04162	0.0680363	0.0771961	1.97358	2.11882	1.34406	0.066496	0.0626599	1.27756	1.40672	1	0.0565697	0.0615305	0.94343	1.06153	1.47002	0.0595101	0.0692016	1.41051	1.53922	1.23047	0.0594317	0.0604045	1.17104	1.29087	1.21691	0.0548979	0.0586377	1.16201	1.27555	1.01308	0.0564566	0.0546727	0.956623	1.06775	115914	1.72855	0.0431041	0.0539423	1.68545	1.78249	1.72518	0.0609061	0.0713906
NCU01252	1.33905	0.055688	0.0697138	1.28336	1.40876	1	0.0518292	0.0602032	0.948171	1.0602	1.05963	0.054661	0.0517893	1.00497	1.11142	1.62537	0.0636594	0.0734672	1.56171	1.69884	1.17936	0.0541286	0.0573896	1.12523	1.23675	1.256	0.0650208	0.0577147	1.19098	1.31371	1.32791	0.0637375	0.0632512	1.26417	1.39116	1.68779	0.0679652	0.0790483	1.61982	1.76684	57649	1.58988	0.0558482	0.0538264	1.53403	1.64371	1	0.0629031	0.058706
NCU10220	2.65112	0.418231	0.385235	2.23289	3.03636	2.44557	0.355358	0.361058	2.09021	2.80663	1.20763	0.236948	0.257835	0.970682	1.46547	1.00784	0.228602	0.268388	0.779238	1.27623	1	0.225715	0.257992	0.774285	1.25799	1.19029	0.226336	0.312772	0.963954	1.50306	1.60687	0.261234	0.364832	1.34564	1.9717	1.16248	0.234367	0.292899	0.928113	1.45538	56911	1.84628	0.141839	0.164396	1.70444	2.01068	1.11447	0.157235	0.164809
NCU01441	2.25543	0.196374	0.184222	2.05906	2.43965	1.89166	0.160985	0.169393	1.73067	2.06105	1.45288	0.14024	0.144236	1.31264	1.59712	1	0.124911	0.129655	0.875089	1.12966	1.19314	0.133145	0.132738	1.06	1.32588	1.2977	0.140545	0.141133	1.15716	1.43883	1.48207	0.142767	0.143488	1.3393	1.62556	1.09017	0.136921	0.142287	0.953249	1.23246	56913	3.71732	0.1178	0.128735	3.59952	3.84605	1.81794	0.109679	0.11656
NCU01442	1.72459	0.101645	0.132315	1.62295	1.85691	1	0.0878961	0.0869664	0.912104	1.08697	1.59853	0.101266	0.11978	1.49726	1.71831	1.60738	0.0990037	0.109062	1.50838	1.71644	1.28088	0.0892584	0.0997539	1.19162	1.38063	1.6617	0.119033	0.112593	1.54267	1.77429	2.92554	0.123616	0.152168	2.80192	3.07771	4.02956	0.143713	0.156459	3.88585	4.18602	34384	2.52512	0.173025	0.206627	2.35209	2.73175	1	0.157493	0.177558
NCU01451	1.68809	0.023941	0.0273961	1.66415	1.71549	1	0.0226031	0.020047	0.977397	1.02005	1.28508	0.0212138	0.0276158	1.26387	1.3127	1.18939	0.0232856	0.0230434	1.1661	1.21243	1.5737	0.0301768	0.024763	1.54352	1.59846	1.22489	0.0233839	0.0254594	1.20151	1.25035	1.34749	0.0225047	0.0229673	1.32499	1.37046	1.22541	0.0261929	0.0239188	1.19922	1.24933	119661	1	0.0240514	0.0250667	0.975949	1.02507	1.34165	0.0356661	0.0365917
NCU06029	1.66851	0.125985	0.125464	1.54252	1.79397	1.41556	0.102334	0.122706	1.31323	1.53827	1.50744	0.111949	0.124565	1.39549	1.632	1.56749	0.123987	0.119717	1.4435	1.68721	1.24719	0.098578	0.112782	1.14861	1.35997	1	0.0949529	0.0984155	0.905047	1.09842	1.25005	0.103828	0.111187	1.14622	1.36124	1.44906	0.117188	0.130002	1.33187	1.57906	85806	1.51913	0.0751856	0.0659947	1.44394	1.58512	1	0.0737166	0.0770177
NCU01452	2.21854	0.025454	0.0214024	2.19309	2.23994	1.58059	0.0238583	0.0193013	1.55673	1.59989	2.99708	0.0262798	0.0276261	2.9708	3.02471	2.57781	0.0295989	0.0301674	2.54821	2.60798	1.24944	0.018638	0.0168621	1.2308	1.2663	1.14189	0.0175671	0.0180068	1.12432	1.1599	1.06599	0.0158344	0.0181485	1.05016	1.08414	1	0.0159358	0.0153618	0.984064	1.01536	115750	1.29675	0.0153167	0.0119572	1.28143	1.30871	1	0.0160467	0.0174959
NCU08169	1.69505	0.176243	0.202259	1.51881	1.89731	1.74495	0.182354	0.19151	1.5626	1.93646	2.20612	0.197991	0.196151	2.00813	2.40227	1	0.141493	0.146069	0.858507	1.14607	3.36269	0.252309	0.24513	3.11038	3.60782	4.44493	0.234313	0.288749	4.21062	4.73368	3.24326	0.220701	0.247377	3.02256	3.49064	2.30935	0.214664	0.207763	2.09469	2.51711	124178	2.56891	0.0949426	0.0949428	2.47397	2.66385	1.67945	0.10439	0.116863
NCU10038	3.01426	0.280694	0.282605	2.73357	3.29687	4.36674	0.331525	0.31571	4.03521	4.68245	2.27858	0.256266	0.264832	2.02231	2.54341	1	0.164773	0.19727	0.835227	1.19727	1.17622	0.170997	0.196023	1.00522	1.37224	1.40233	0.209374	0.201927	1.19296	1.60426	1.53254	0.199571	0.223402	1.33297	1.75594	1.8131	0.240584	0.248766	1.57252	2.06187	80653	41.854	0.794319	1.11218	41.0597	42.9662	4.90976	0.619755	0.626322
NCU06021	2.28167	0.119571	0.105851	2.1621	2.38752	1.34602	0.0907078	0.0841295	1.25531	1.43015	1.64352	0.0953343	0.0875385	1.54819	1.73106	1.54291	0.0996391	0.0954294	1.44327	1.63834	1.48197	0.0953775	0.0882288	1.38659	1.5702	1.17293	0.0865641	0.0803253	1.08637	1.25326	1	0.0726706	0.0735792	0.927329	1.07358	1.18873	0.0895791	0.0821586	1.09915	1.27089	147992	1	0.0579466	0.0562587	0.942053	1.05626	1.06008	0.0723593	0.0715706
NCU09451	3.07215	0.222089	0.234384	2.85006	3.30653	1.70769	0.171665	0.170471	1.53602	1.87816	2.22034	0.185059	0.198607	2.03528	2.41895	1.10741	0.139841	0.148562	0.967569	1.25597	1.03929	0.126029	0.143987	0.913261	1.18328	1	0.128948	0.146329	0.871052	1.14633	1.4158	0.134344	0.145459	1.28146	1.56126	1.36241	0.148437	0.172361	1.21397	1.53477	85068	3.32747	0.28005	0.337508	3.04742	3.66498	2.74602	0.320625	0.336439
NCU09442	1.80318	0.0890537	0.0862784	1.71413	1.88946	2.05231	0.0854835	0.098673	1.96683	2.15098	1.84302	0.0863313	0.086694	1.75669	1.92971	1.04119	0.0632098	0.0762926	0.97798	1.11748	1.49647	0.0806019	0.0735945	1.41587	1.57006	1.25233	0.0682754	0.0727455	1.18405	1.32508	1.3014	0.0841546	0.0652987	1.21725	1.3667	1	0.0685035	0.0704455	0.931496	1.07045	66370	2.17654	0.124582	0.125207	2.05196	2.30175	2.24728	0.145184	0.170963
NCU06033	1	0.0674977	0.0720601	0.932502	1.07206	1.76617	0.0776823	0.0885225	1.68849	1.85469	1.27526	0.0694757	0.07848	1.20578	1.35374	1.36353	0.0775938	0.0831235	1.28594	1.44665	1.15332	0.0620847	0.0703909	1.09124	1.22371	1.12718	0.066613	0.0715087	1.06057	1.19869	1.32769	0.0787948	0.07341	1.2489	1.4011	1.27073	0.0761362	0.0690592	1.19459	1.33979	147983	2.06742	0.0677185	0.0820291	1.9997	2.14945	1.28879	0.0814762	0.0841797
NCU05764	2.21383	0.298031	0.344834	1.9158	2.55866	1.05711	0.200051	0.220011	0.857059	1.27712	2.50763	0.313843	0.374938	2.19379	2.88257	1	0.229998	0.220638	0.770002	1.22064	83.3401	1.72396	1.72922	81.6161	85.0693	185.553	1.98954	2.26653	183.563	187.82	76.012	1.65302	1.9599	74.359	77.9719	49.964	1.29254	1.5205	48.6715	51.4845	117943	1	0.0963455	0.0792295	0.903655	1.07923	14.2669	0.37402	0.410695
NCU09299	1.79858	0.067675	0.0843086	1.73091	1.88289	2.69478	0.0776774	0.0872572	2.6171	2.78204	1.95612	0.0764884	0.0716168	1.87963	2.02774	1.26491	0.0648332	0.0640864	1.20008	1.329	1.42447	0.060033	0.0664379	1.36444	1.49091	1.21658	0.0593646	0.0636783	1.15722	1.28026	1.37957	0.0640167	0.0640973	1.31555	1.44367	1	0.0601687	0.0664603	0.939831	1.06646	66294	1.40903	0.0449074	0.0369891	1.36412	1.44602	1.71602	0.0560476	0.054655
NCU05010	1.11324	0.073185	0.0752746	1.04005	1.18851	1.14873	0.0712857	0.0749585	1.07744	1.22369	1.34737	0.0767134	0.0755778	1.27066	1.42295	1	0.0664628	0.0750156	0.933537	1.07502	1.49674	0.0806714	0.0790066	1.41607	1.57575	1.61416	0.088069	0.0864867	1.52609	1.70065	2.34932	0.106511	0.0975472	2.24281	2.44687	3.30068	0.107891	0.128216	3.19279	3.4289	132257	2.65899	0.0828011	0.0819095	2.57619	2.7409	1.07053	0.0656502	0.0696885
NCU00261	1.11622	0.036352	0.0343685	1.07987	1.15059	1.50325	0.0425468	0.0396724	1.4607	1.54292	1.04594	0.0333859	0.0323668	1.01255	1.07831	1	0.0332806	0.0350259	0.966719	1.03503	1.04798	0.0318884	0.0320679	1.01609	1.08005	1.20999	0.0362736	0.0367538	1.17372	1.24674	1.12891	0.0371254	0.0354519	1.09178	1.16436	1.25666	0.0367484	0.0389667	1.21991	1.29563	122293	1.15131	0.0358787	0.0383254	1.11543	1.18964	1.02501	0.0401995	0.040152
NCU06871	1	0.0136682	0.0129117	0.986332	1.01291	1.04759	0.012489	0.0123651	1.0351	1.05996	1.1094	0.0143722	0.0121771	1.09503	1.12158	1.15773	0.0129656	0.0148407	1.14476	1.17257	1.28797	0.0140791	0.0143448	1.27389	1.30231	2.00828	0.0173908	0.01762	1.99089	2.0259	1.49717	0.0111209	0.0149885	1.48605	1.51216	1.30191	0.0144031	0.0143107	1.28751	1.31622	123618	1.02085	0.0120147	0.0132459	1.00884	1.0341	1.05239	0.0222925	0.0192246
NCU06874	1.40827	0.334271	0.367593	1.074	1.77586	1.39923	0.309085	0.385081	1.09014	1.78431	3.74015	0.507937	0.578742	3.23221	4.31889	1	0.266686	0.32621	0.733314	1.32621	4.28692	0.539667	0.624597	3.74725	4.91152	3.25882	0.499058	0.533902	2.75976	3.79272	7.67492	0.61259	0.663775	7.06233	8.33869	9.25597	0.772355	0.823389	8.48362	10.0794	130971	1	0.108004	0.134829	0.891996	1.13483	1.00892	0.140397	0.164887
NCU06875	1.76878	0.0731043	0.0677608	1.69568	1.83654	1.47698	0.0593966	0.0641224	1.41758	1.5411	1.23829	0.0535993	0.0614201	1.18469	1.29971	1.47928	0.0563482	0.0673891	1.42293	1.54667	1.49448	0.0529193	0.0569656	1.44156	1.55145	1.425	0.0614791	0.0595397	1.36352	1.48454	1.31545	0.0504675	0.060219	1.26498	1.37567	1	0.046557	0.0565276	0.953443	1.05653	117658	1	0.0352178	0.0418628	0.964782	1.04186	1.63285	0.0667215	0.0592628
NCU06878	2.70638	0.211717	0.211879	2.49466	2.91826	1.38131	0.160355	0.160379	1.22096	1.54169	1.5438	0.16616	0.159479	1.37764	1.70328	1.18127	0.141644	0.165202	1.03963	1.34647	1	0.121828	0.135084	0.878172	1.13508	1.12622	0.135114	0.149167	0.991106	1.27539	1.33673	0.14332	0.160721	1.19341	1.49745	1.80393	0.17897	0.201022	1.62496	2.00495	123623	2.31223	0.18709	0.206022	2.12514	2.51825	1.43651	0.202029	0.210447
NCU05606	2.4914	0.0777279	0.0943392	2.41367	2.58574	2.54897	0.0821202	0.0772659	2.46685	2.62624	2.79367	0.0766865	0.0926196	2.71698	2.88629	2.31338	0.0737164	0.0849296	2.23966	2.39831	1.88637	0.0636337	0.0720734	1.82274	1.95844	1.3689	0.0671111	0.06777	1.30179	1.43667	1	0.0488328	0.0540569	0.951167	1.05406	1.04165	0.0509751	0.067279	0.990675	1.10893	68739	1.03506	0.0276513	0.0268583	1.00741	1.06192	1.29482	0.0349865	0.0344746
NCU05581	1.85117	0.0891881	0.100262	1.76198	1.95143	1.48991	0.0781001	0.0742872	1.41181	1.5642	1.23235	0.0662066	0.0689773	1.16614	1.30133	1	0.0668291	0.075605	0.933171	1.0756	2.98039	0.118223	0.106894	2.86217	3.08728	4.1809	0.124032	0.114246	4.05687	4.29515	3.14211	0.128569	0.126015	3.01354	3.26813	3.14453	0.127265	0.103692	3.01727	3.24822	124558	2.03261	0.0566726	0.0595652	1.97594	2.09218	1	0.0516243	0.0534814
NCU09770	1.33786	0.0467724	0.0481789	1.29109	1.38604	1.50351	0.0502244	0.0466358	1.45329	1.55015	1.80216	0.0625944	0.0564474	1.73957	1.85861	4.91474	0.0900561	0.0882814	4.82468	5.00302	1	0.0387736	0.0413829	0.961226	1.04138	1.13209	0.0416552	0.0461863	1.09043	1.17828	1.52542	0.0508268	0.0482306	1.47459	1.57365	1.85968	0.0600005	0.0607625	1.79968	1.92044	64379	1.62063	0.0600665	0.0565073	1.56056	1.67714	1	0.062467	0.0703587
NCU05544	2.44079	0.10978	0.0910929	2.33101	2.53188	2.50521	0.10135	0.0927619	2.40386	2.59797	1.73691	0.0835462	0.0869904	1.65336	1.8239	1.85218	0.0835128	0.0997692	1.76867	1.95195	1.33794	0.0657587	0.0776724	1.27218	1.41561	1	0.0603664	0.0621966	0.939634	1.0622	1.35345	0.0617761	0.0734833	1.29167	1.42693	1.09649	0.0684717	0.0776283	1.02802	1.17412	96047	1	0.0240938	0.0232579	0.975906	1.02326	1.38188	0.0354908	0.0359895
NCU05554	2.17575	0.0314091	0.0369808	2.14434	2.21273	1.16515	0.0227692	0.0248416	1.14238	1.18999	3.46703	0.0462998	0.0342011	3.42073	3.50123	2.70381	0.032488	0.0446139	2.67132	2.74842	1.32443	0.0262816	0.0261658	1.29815	1.3506	1.20632	0.023516	0.0267714	1.1828	1.23309	1	0.0211897	0.0251587	0.97881	1.02516	1.09008	0.0241098	0.0346863	1.06597	1.12477	118131	1.41304	0.0245856	0.0242022	1.38845	1.43724	1	0.0300335	0.0255138
NCU05550	1.07084	0.0648332	0.0895631	1.00601	1.1604	1	0.064077	0.0704391	0.935923	1.07044	1.29674	0.0667932	0.078687	1.22995	1.37543	2.85547	0.107728	0.105985	2.74774	2.96145	1.15348	0.0682858	0.0642769	1.08519	1.21776	1.29192	0.0784445	0.0669844	1.21348	1.3589	1.69795	0.0840695	0.0828203	1.61388	1.78077	2.42958	0.100204	0.0982862	2.32938	2.52787	131867	1.43241	0.0691468	0.0681625	1.36326	1.50057	1.43808	0.0798577	0.0879024
NCU05498	1.4676	0.0121186	0.0115894	1.45548	1.47919	1.17501	0.0118398	0.00948568	1.16317	1.1845	1.76731	0.0122995	0.0109878	1.75501	1.7783	1.71499	0.00933085	0.0109992	1.70566	1.72599	1.37145	0.0116527	0.00888529	1.3598	1.38034	1	0.0100625	0.00923772	0.989938	1.00924	1.19107	0.0104709	0.0110711	1.1806	1.20214	1.12571	0.00944615	0.0105692	1.11626	1.13628	118148	1	0.0146768	0.01477	0.985323	1.01477	5.12178	0.0394686	0.0390413
NCU04794	1.58636	0.110616	0.114225	1.47574	1.70059	1.48277	0.103187	0.101602	1.37958	1.58437	1.55095	0.105723	0.113344	1.44523	1.66429	1.20222	0.0986499	0.104158	1.10357	1.30638	1.60273	0.103989	0.108366	1.49874	1.7111	1.33456	0.0926898	0.1133	1.24187	1.44786	1.17995	0.0826745	0.0989402	1.09728	1.27889	1	0.0921185	0.0964336	0.907882	1.09643	131741	1.56935	0.0984811	0.115288	1.47087	1.68464	1.00223	0.0993188	0.108762
NCU05602	1.35682	0.106997	0.107321	1.24982	1.46414	1.79097	0.110373	0.111778	1.6806	1.90275	1.27202	0.0938811	0.102561	1.17814	1.37458	1	0.089469	0.0976133	0.910531	1.09761	1.57313	0.102742	0.108407	1.47039	1.68154	1.62811	0.0970581	0.114416	1.53105	1.74253	1.25969	0.0961203	0.0905799	1.16357	1.35027	1.11692	0.0928228	0.0957816	1.0241	1.2127	50188	2.14179	0.119256	0.121529	2.02253	2.26332	1.54228	0.127133	0.120122
NCU04806	1.55979	0.068235	0.0641917	1.49155	1.62398	1.61849	0.0622179	0.0704219	1.55627	1.68891	1.40849	0.0646613	0.0653796	1.34383	1.47387	1	0.0542352	0.0576045	0.945765	1.0576	1.26959	0.0522916	0.0650243	1.2173	1.33461	1.13431	0.0599968	0.0580317	1.07431	1.19234	1.08454	0.0538943	0.0577187	1.03065	1.14226	1.20211	0.0645623	0.0563726	1.13755	1.25848	124451	1.86589	0.0782036	0.0982881	1.78769	1.96418	1	0.0742024	0.0877132
NCU04768	1.94791	0.164505	0.186241	1.78341	2.13415	1.46817	0.152903	0.146546	1.31527	1.61472	3.07402	0.186035	0.20434	2.88799	3.27836	2.61268	0.179309	0.192579	2.43337	2.80526	1	0.109492	0.12659	0.890508	1.12659	1.28409	0.13179	0.143684	1.1523	1.42777	1.75797	0.152621	0.167919	1.60535	1.92589	3.12812	0.216764	0.189699	2.91136	3.31782	87128	1.77886	0.113358	0.11449	1.6655	1.89335	1.58401	0.12798	0.141571
NCU04785	4.73011	0.348909	0.381567	4.3812	5.11168	1.07957	0.181037	0.198276	0.898533	1.27785	1.2136	0.223462	0.230232	0.990138	1.44383	1.05702	0.196698	0.204658	0.860322	1.26168	1	0.184884	0.216099	0.815116	1.2161	1.078	0.172571	0.218433	0.905429	1.29643	2.34464	0.299956	0.274051	2.04468	2.61869	2.67266	0.278235	0.335532	2.39443	3.00819	87167	1.50566	0.175445	0.193543	1.33021	1.6992	1.47179	0.186042	0.216527
NCU03971	1.20467	0.0607667	0.079612	1.1439	1.28428	1.3806	0.0706058	0.0692364	1.30999	1.44984	1.31524	0.0653845	0.0732711	1.24986	1.38851	1.33821	0.0719708	0.0682062	1.26624	1.40642	1.19644	0.0704244	0.0703612	1.12602	1.2668	1.19241	0.0675261	0.0607243	1.12488	1.25313	1.12152	0.0655329	0.063578	1.05599	1.1851	1	0.0639483	0.0678869	0.936052	1.06789	132027	1.8066	0.0702226	0.0596368	1.73638	1.86624	1.35301	0.0783953	0.0735735
NCU03964	1.56214	0.1203	0.108834	1.44184	1.67097	1.81755	0.118801	0.125417	1.69875	1.94297	1.47617	0.119568	0.102572	1.3566	1.57874	1	0.0835328	0.0963046	0.916467	1.0963	1.46783	0.0999193	0.103938	1.36791	1.57177	2.15761	0.123558	0.123403	2.03405	2.28101	2.62911	0.139145	0.128344	2.48996	2.75745	3.11087	0.138676	0.168753	2.97219	3.27962	124767	1.82168	0.0817492	0.0830666	1.73993	1.90475	1.26645	0.097391	0.0872322
NCU03080	1.3146	0.117291	0.129222	1.19731	1.44382	1.69225	0.124003	0.129184	1.56825	1.82143	1.44981	0.125782	0.121215	1.32403	1.57103	1	0.107729	0.109476	0.892271	1.10948	1.44985	0.113146	0.119492	1.3367	1.56934	1.38351	0.11199	0.114578	1.27152	1.49809	1.75812	0.129791	0.123803	1.62833	1.88192	2.34534	0.137158	0.163425	2.20818	2.50877	91388	1.51214	0.0956047	0.122236	1.41654	1.63438	1.15659	0.118195	0.116578
NCU04761	1.2081	0.0531323	0.0499596	1.15497	1.25806	1.35958	0.0498563	0.0541161	1.30972	1.4137	1.35308	0.0537103	0.0536126	1.29937	1.40669	1	0.0487532	0.0492225	0.951247	1.04922	1.20179	0.0555483	0.0506706	1.14624	1.25246	1.3432	0.0535435	0.0592924	1.28966	1.40249	2.32613	0.0579726	0.0700049	2.26816	2.39613	3.39697	0.074183	0.0746704	3.32279	3.47164	87110	1.798	0.0823936	0.0647765	1.71561	1.86278	1.19457	0.064327	0.0858752
NCU02164	1.12454	0.0422905	0.0392912	1.08225	1.16383	1	0.0356122	0.0350991	0.964388	1.0351	1.41158	0.038346	0.0442502	1.37323	1.45583	4.05546	0.0672283	0.0666501	3.98823	4.12211	1.30216	0.0431201	0.0401865	1.25904	1.34235	1.96817	0.0454961	0.0491852	1.92267	2.01736	1.56533	0.0401924	0.0410427	1.52514	1.60637	1.48823	0.0416664	0.0441739	1.44656	1.5324	149317	1.82125	0.0240042	0.0249926	1.79725	1.84624	1.57979	0.0289762	0.0336582
NCU02120	1	0.0582982	0.0600649	0.941702	1.06006	1.13143	0.0561197	0.0581658	1.07531	1.1896	1.11055	0.0570393	0.0599031	1.05351	1.17045	1.76129	0.0727313	0.0743084	1.68856	1.8356	1.146	0.0586249	0.0622784	1.08738	1.20828	1.63523	0.0683972	0.0721104	1.56683	1.70734	1.79657	0.0743214	0.067961	1.72225	1.86453	2.30603	0.0940031	0.0814422	2.21203	2.38747	132511	1.61175	0.0719399	0.0798502	1.53981	1.6916	1	0.0709197	0.0736139
NCU02004	1.12332	0.0431749	0.0441181	1.08015	1.16744	1.6183	0.055747	0.0494666	1.56255	1.66777	1	0.0399234	0.0409374	0.960077	1.04094	1.05082	0.0410519	0.0471532	1.00977	1.09797	1.12017	0.0445204	0.0403444	1.07565	1.16051	1.06136	0.0430381	0.0413924	1.01832	1.10275	1.1088	0.0403325	0.0457763	1.06847	1.15458	1.15536	0.0437772	0.0494931	1.11158	1.20485	89443	2.32655	0.0550127	0.0547788	2.27154	2.38133	1.26022	0.0488619	0.0651542
NCU02016	1.69866	0.0512631	0.0485359	1.6474	1.7472	1.86169	0.0476738	0.0577734	1.81402	1.91946	1.8448	0.047227	0.0450819	1.79757	1.88988	1.33771	0.0417074	0.0531452	1.296	1.39086	1.33646	0.0347477	0.0453643	1.30171	1.38182	1.0534	0.0405292	0.0376166	1.01287	1.09102	1	0.0424273	0.0372918	0.957573	1.03729	1.04257	0.0377853	0.0386389	1.00478	1.08121	96430	1.07615	0.038962	0.0363303	1.03719	1.11248	2.0933	0.0559432	0.0686249
NCU00572	2.4493	0.14358	0.157115	2.30572	2.60642	1	0.0917797	0.0970128	0.90822	1.09701	1.49723	0.115296	0.125282	1.38193	1.62251	1.45497	0.11517	0.1249	1.3398	1.57987	1.15976	0.0971529	0.0972654	1.06261	1.25703	1.26378	0.119025	0.123767	1.14475	1.38755	3.46473	0.164744	0.150095	3.29999	3.61482	7.38778	0.205544	0.219883	7.18224	7.60766	133903	1.12243	0.141021	0.141881	0.981409	1.26431	1.24141	0.194326	0.197193
NCU03082	1.4499	0.117425	0.13423	1.33248	1.58413	1	0.105507	0.107168	0.894493	1.10717	1.13292	0.113208	0.114215	1.01971	1.24713	1.254	0.124029	0.125151	1.12997	1.37915	1.21615	0.106518	0.120953	1.10963	1.3371	1.89045	0.139161	0.142699	1.75129	2.03315	2.35199	0.148233	0.136824	2.20376	2.48881	2.93998	0.168443	0.170882	2.77154	3.11086	91382	1.6903	0.0692324	0.0731759	1.62107	1.76348	1	0.0713481	0.071122
NCU02137	1.56162	0.143835	0.133177	1.41779	1.6948	1.11976	0.102689	0.113415	1.01707	1.23318	2.35176	0.156554	0.156647	2.19521	2.50841	2.16169	0.148739	0.176128	2.01295	2.33782	1	0.107635	0.114811	0.892365	1.11481	1.27307	0.130791	0.124735	1.14228	1.3978	1.3996	0.119974	0.124792	1.27963	1.52439	2.1555	0.149167	0.159247	2.00633	2.31475	89145	1.47045	0.0901298	0.102958	1.38032	1.57341	1	0.0947526	0.113013
NCU07445	1.48908	0.139941	0.137778	1.34914	1.62686	1.2786	0.120129	0.138318	1.15847	1.41692	1.07825	0.111814	0.120538	0.966436	1.19879	1	0.109392	0.127096	0.890608	1.1271	1.22377	0.121418	0.125926	1.10235	1.3497	1.7257	0.135213	0.155782	1.59049	1.88148	2.67015	0.155478	0.195703	2.51467	2.86585	2.99423	0.173592	0.181722	2.82064	3.17595	88950	2.03644	0.160308	0.166956	1.87613	2.2034	1.20759	0.153466	0.171628
NCU09095	2.58798	0.185818	0.217329	2.40216	2.80531	2.3152	0.186447	0.172049	2.12875	2.48725	1.50125	0.160789	0.168037	1.34046	1.66929	1	0.128098	0.137407	0.871902	1.13741	1.64919	0.152768	0.159154	1.49642	1.80834	1.54856	0.137443	0.149111	1.41112	1.69767	1.93948	0.162156	0.178703	1.77732	2.11818	2.19477	0.177154	0.177967	2.01762	2.37274	149291	1.62731	0.129379	0.119703	1.49793	1.74701	1.16544	0.133409	0.149764
NCU09873	1.27458	0.0388758	0.0406034	1.2357	1.31518	18.2289	0.139056	0.101869	18.0898	18.3308	10.4885	0.124733	0.0968476	10.3638	10.5853	27.7652	0.110305	0.144764	27.6549	27.91	1.8788	0.0566809	0.049477	1.82212	1.92828	1.09988	0.0330526	0.0412565	1.06683	1.14114	1	0.0359176	0.0358474	0.964082	1.03585	1.50157	0.0407094	0.0429734	1.46086	1.54454	87654	1	0.0778882	0.0822693	0.922112	1.08227	4.06406	0.191979	0.216558
NCU00962	1.61289	0.0634493	0.0665321	1.54944	1.67942	1.5176	0.064156	0.0598974	1.45344	1.5775	1.27314	0.0649268	0.0611259	1.20821	1.33427	1.35534	0.0728958	0.0662704	1.28244	1.42161	1.15533	0.0554538	0.0652092	1.09988	1.22054	1.37119	0.0570563	0.0579642	1.31413	1.42915	1.18993	0.0508547	0.0622065	1.13908	1.25214	1	0.0527621	0.0554426	0.947238	1.05544	149782	1.61887	0.0510649	0.051408	1.56781	1.67028	1.12685	0.0578604	0.0564162
NCU07435	1.70309	0.0605109	0.0746749	1.64258	1.77776	1.92286	0.0646402	0.0622622	1.85822	1.98512	1.43592	0.0637765	0.0610143	1.37214	1.49693	1	0.0521492	0.0497448	0.947851	1.04974	1.34022	0.0554179	0.0515599	1.2848	1.39178	1.33029	0.0576573	0.0577037	1.27263	1.38799	1.27502	0.0517275	0.0485181	1.22329	1.32354	1.35727	0.0536974	0.0589727	1.30357	1.41624	149262	2.2157	0.0700307	0.0701912	2.14567	2.28589	1.50216	0.0703949	0.0841512
NCU07437	1.83178	0.0402498	0.0375511	1.79153	1.86933	1.84451	0.0405831	0.0416031	1.80393	1.88611	1.49989	0.0398505	0.0367019	1.46004	1.53659	1.35834	0.0386412	0.0370919	1.3197	1.39543	1.42812	0.0384066	0.0343632	1.38971	1.46248	1.22707	0.0347544	0.0340438	1.19232	1.26111	1.21907	0.0342747	0.0322845	1.1848	1.25135	1	0.0304428	0.0298017	0.969557	1.0298	118422	1.06218	0.0245482	0.0240001	1.03763	1.08618	1.15048	0.030237	0.033162
NCU07440	1.19072	0.0844145	0.0841032	1.10631	1.27482	1.23618	0.0729592	0.0832923	1.16322	1.31947	1.43959	0.0948958	0.0818577	1.34469	1.52145	1	0.0775512	0.0760992	0.922449	1.0761	1.16449	0.0791178	0.07807	1.08537	1.24256	1.24338	0.0743452	0.0905083	1.16903	1.33389	1.10947	0.0764989	0.0810332	1.03297	1.1905	1.05724	0.0832916	0.0871052	0.973948	1.14435	125187	1.37333	0.0759271	0.0667957	1.2974	1.44013	1.01195	0.0717954	0.0838955
NCU03148	2.63305	0.0537488	0.0542439	2.5793	2.68729	1.76377	0.042049	0.0444846	1.72172	1.80825	2.93278	0.059447	0.0532818	2.87333	2.98606	2.36897	0.0503356	0.0555785	2.31863	2.42455	1.43616	0.0388729	0.0413542	1.39729	1.47751	1.36736	0.0387455	0.0374485	1.32861	1.40481	1.17153	0.0377106	0.0340692	1.13382	1.2056	1	0.0333057	0.0346497	0.966694	1.03465	118880	1	0.0239701	0.0246053	0.97603	1.02461	1.04372	0.0321196	0.033937
NCU00596	1.7241	0.141191	0.134967	1.58291	1.85907	1.38679	0.122818	0.123995	1.26397	1.51079	1.70487	0.131663	0.163572	1.57321	1.86844	1.53562	0.135607	0.151152	1.40001	1.68677	1.17166	0.119374	0.117916	1.05229	1.28958	1	0.10874	0.114276	0.89126	1.11428	1.04484	0.112342	0.109156	0.932498	1.154	1.30031	0.131169	0.131037	1.16914	1.43135	92991	1.0268	0.0983237	0.0956237	0.928476	1.12242	1.70433	0.146877	0.163128
NCU02181	2.6556	0.031297	0.0282163	2.6243	2.68382	1.62676	0.0209072	0.0248886	1.60585	1.65165	3.72397	0.0251788	0.0362115	3.69879	3.76018	3.16193	0.0305591	0.0288121	3.13137	3.19074	1.53918	0.0228428	0.0234367	1.51634	1.56262	1.39009	0.0205726	0.0242458	1.36952	1.41434	1.22314	0.0197997	0.0199697	1.20334	1.24311	1	0.0221263	0.0200531	0.977874	1.02005	118448	1	0.0154811	0.0153556	0.984519	1.01536	1.06623	0.020033	0.0188971
NCU02177	1.50949	0.0921556	0.0995016	1.41733	1.60899	1.5735	0.0928571	0.0854667	1.48064	1.65897	1.07827	0.0764442	0.0821103	1.00183	1.16038	1	0.0774189	0.0920638	0.922581	1.09206	1.71165	0.0964449	0.0915675	1.61521	1.80322	1.57479	0.087514	0.112313	1.48728	1.6871	1.51203	0.0872563	0.0859338	1.42477	1.59796	1.45283	0.0973917	0.0901158	1.35544	1.54295	125241	1.55629	0.0785217	0.0889125	1.47777	1.6452	1.17683	0.0917106	0.101294
NCU02133	1.91479	0.0351069	0.0365846	1.87968	1.95137	1.30116	0.0314663	0.0288538	1.26969	1.33001	2.08599	0.037717	0.0410312	2.04827	2.12702	1.13242	0.0266312	0.0295918	1.10579	1.16201	1	0.0276377	0.0240598	0.972362	1.02406	1.20842	0.0262939	0.0268065	1.18213	1.23523	1.39441	0.0280317	0.0267828	1.36638	1.42119	1.32573	0.0299367	0.0333687	1.29579	1.3591	89155	1	0.028999	0.0273481	0.971001	1.02735	2.02829	0.0499032	0.049414
NCU03907	1.21476	0.14106	0.168353	1.0737	1.38311	1.1489	0.139201	0.144583	1.0097	1.29348	1.19847	0.136526	0.14683	1.06194	1.3453	1.22562	0.156313	0.154552	1.06931	1.38017	1.18863	0.128946	0.159781	1.05968	1.34841	1	0.133283	0.141812	0.866717	1.14181	1.14369	0.123383	0.160988	1.02031	1.30468	1.18881	0.144099	0.167838	1.04471	1.35665	124807	1.39324	0.130618	0.122758	1.26262	1.516	1.03295	0.138035	0.134135
NCU07057	1.54751	0.121975	0.123353	1.42553	1.67086	1.51806	0.108595	0.104351	1.40946	1.62241	1.35637	0.110209	0.109054	1.24616	1.46542	1.0374	0.101984	0.101539	0.935416	1.13894	1	0.0891065	0.0912737	0.910894	1.09127	1.07677	0.0984819	0.105292	0.978288	1.18206	1.11425	0.0914739	0.102634	1.02278	1.21688	1.07809	0.107057	0.0934479	0.971033	1.17154	86983	1.06782	0.0853285	0.0801152	0.982491	1.14794	1	0.106905	0.114275
NCU04750	1	0.0731531	0.0622243	0.926847	1.06222	1.32312	0.0645249	0.060734	1.2586	1.38385	1.12949	0.059576	0.0645997	1.06991	1.19409	1.17592	0.0696567	0.0700209	1.10626	1.24594	1.05916	0.0565557	0.0664518	1.0026	1.12561	1.41922	0.0761991	0.0771946	1.34302	1.49641	1.82837	0.0770399	0.0730147	1.75133	1.90138	2.10974	0.0853966	0.0903556	2.02434	2.2001	87089	1.88072	0.0827095	0.0854388	1.79801	1.96616	1	0.0748892	0.0737654
NCU07058	2.33562	0.13789	0.137394	2.19773	2.47301	1	0.0927909	0.0918385	0.907209	1.09184	1.38427	0.105882	0.100959	1.27839	1.48523	2.037	0.129745	0.131862	1.90725	2.16886	1.48414	0.109861	0.113988	1.37428	1.59813	1.52134	0.106879	0.126057	1.41446	1.6474	1.07282	0.0835085	0.0963049	0.989312	1.16912	1.31649	0.111105	0.108651	1.20538	1.42514	86982	1.46444	0.0896515	0.102418	1.37479	1.56686	1.01433	0.0984915	0.115263
NCU04817	1.35196	0.0919374	0.103984	1.26002	1.45594	1.70063	0.101134	0.112326	1.5995	1.81296	1.92432	0.104114	0.117945	1.82021	2.04226	2.94326	0.133881	0.125923	2.80938	3.06918	1.09265	0.0820205	0.0928212	1.01063	1.18547	1	0.0825424	0.0840382	0.917458	1.08404	1.01911	0.077386	0.0881815	0.941724	1.10729	1.18311	0.0925857	0.0915686	1.09052	1.27468	87247	1.0327	0.118225	0.133595	0.914475	1.16629	2.18097	0.22319	0.240156
NCU00577	1.27473	0.0806511	0.0799326	1.19408	1.35466	1.56139	0.0849674	0.0836788	1.47642	1.64507	1.23827	0.0792232	0.0797841	1.15905	1.31805	1.1173	0.0875195	0.0693794	1.02978	1.18668	1.1965	0.0695178	0.0779606	1.12698	1.27446	1	0.0721711	0.083765	0.927829	1.08377	1.56984	0.0811194	0.0889183	1.48872	1.65876	1.65329	0.0808333	0.0815159	1.57246	1.73481	126831	1.07221	0.0657304	0.069893	1.00648	1.1421	1.32861	0.0874016	0.102009
NCU02187	1.71734	0.0347259	0.0334907	1.68261	1.75083	1.60413	0.0290766	0.0294661	1.57505	1.6336	1.91014	0.0315861	0.0325338	1.87855	1.94267	3.69642	0.0363622	0.0417424	3.66006	3.73816	1.65811	0.0304224	0.027005	1.62769	1.68511	1.35043	0.0257464	0.0253402	1.32468	1.37577	1.03918	0.0264725	0.0245778	1.01271	1.06376	1	0.0233771	0.0228134	0.976623	1.02281	118446	1.36372	0.0172386	0.0174837	1.34648	1.3812	1	0.0177857	0.0201236
NCU09070	1.83462	0.254764	0.280809	1.57986	2.11543	1.36022	0.204405	0.22559	1.15582	1.58581	1.07859	0.188154	0.205017	0.890436	1.28361	1	0.183863	0.200488	0.816137	1.20049	1.21076	0.185369	0.207129	1.02539	1.41789	1.16009	0.183327	0.22574	0.976763	1.38583	1.26975	0.169718	0.205201	1.10003	1.47495	1.37932	0.214008	0.262805	1.16531	1.64213	88996	2.90319	0.167012	0.164403	2.73618	3.06759	1.14427	0.142981	0.14685
NCU09090	1.58277	0.0941802	0.0938732	1.48859	1.67664	1.573	0.08507	0.0851686	1.48793	1.65817	1.52049	0.0880334	0.0852335	1.43246	1.60572	1.8425	0.0970624	0.106758	1.74544	1.94926	1.11859	0.070993	0.0779609	1.0476	1.19655	1.03696	0.0748045	0.0716486	0.962156	1.10861	1	0.0696846	0.0693413	0.930315	1.06934	1.12316	0.0691555	0.0808848	1.054	1.20404	70340	1	0.0577045	0.0597365	0.942295	1.05974	1.52025	0.0931084	0.0817488
NCU00675	1.23048	0.0913317	0.0880529	1.13915	1.31853	1.00929	0.0718106	0.0751681	0.937479	1.08446	1.18628	0.0835671	0.0841461	1.10271	1.27043	1	0.074948	0.0677481	0.925052	1.06775	1.92511	0.0954399	0.111018	1.82967	2.03613	1.53947	0.0884531	0.0810052	1.45102	1.62048	1.47452	0.0917546	0.0945708	1.38277	1.56909	1.53592	0.0851548	0.0978996	1.45077	1.63382	89673	1.89742	0.0866687	0.0957194	1.81075	1.99314	1	0.0818855	0.0922957
NCU00676	2.43	0.275836	0.342835	2.15416	2.77284	1.14047	0.196531	0.226637	0.943939	1.36711	1.72464	0.255158	0.250261	1.46948	1.9749	2.00695	0.275521	0.301195	1.73143	2.30814	1	0.178302	0.209378	0.821698	1.20938	1.17747	0.207417	0.226403	0.970053	1.40387	2.0733	0.260966	0.330078	1.81233	2.40338	3.85405	0.295887	0.367227	3.55816	4.22128	89676	2.37755	0.177784	0.184648	2.19977	2.5622	1	0.148026	0.169267
NCU02169	1.75392	0.311885	0.345585	1.44203	2.0995	2.23311	0.329566	0.385116	1.90354	2.61823	1.50173	0.297024	0.350066	1.20471	1.8518	1.27923	0.278431	0.303041	1.0008	1.58227	1.55066	0.296156	0.323859	1.2545	1.87452	1.30626	0.261332	0.323312	1.04493	1.62957	1	0.232108	0.261135	0.767892	1.26113	1.06066	0.257247	0.298569	0.803413	1.35923	149313	1.99583	0.290331	0.372625	1.7055	2.36845	2.05715	0.356502	0.405944
NCU01990	1.46762	0.0614771	0.0679063	1.40614	1.53553	1.62953	0.0649014	0.063632	1.56463	1.69316	1.5199	0.0665995	0.0615151	1.4533	1.58142	1.04484	0.0578775	0.0567413	0.986962	1.10158	1.09933	0.0549254	0.0482328	1.0444	1.14756	1.02197	0.0529553	0.0542081	0.969015	1.07618	1.11203	0.0459422	0.0546095	1.06609	1.16664	1	0.055969	0.0560032	0.944031	1.056	89477	1.45687	0.0675506	0.0689487	1.38932	1.52582	1.16982	0.0751761	0.0802355
NCU01980	1.10802	0.190444	0.215577	0.917576	1.3236	1.11531	0.176219	0.181885	0.939091	1.2972	1	0.194518	0.198941	0.805482	1.19894	1.83818	0.236297	0.258997	1.60188	2.09718	1.26535	0.206155	0.209174	1.05919	1.47452	1.76169	0.228674	0.245702	1.53302	2.00739	1.25272	0.182338	0.197515	1.07038	1.45024	1.60444	0.254503	0.250727	1.34994	1.85517	89496	3.02002	0.418719	0.403477	2.6013	3.4235	1.86988	0.408019	0.467884
NCU01963	1.77558	0.0965454	0.0993928	1.67903	1.87497	1.52992	0.0782025	0.0899511	1.45172	1.61987	1.50697	0.0968345	0.0886146	1.41014	1.59558	1	0.075478	0.0798049	0.924522	1.0798	1.06225	0.0774102	0.0698193	0.98484	1.13207	1.16138	0.0756167	0.0847104	1.08576	1.24609	1.58527	0.0791876	0.0817581	1.50608	1.66703	1.75628	0.09472	0.105217	1.66156	1.8615	149499	1	0.092598	0.107354	0.907402	1.10735	1.84287	0.15268	0.154984
NCU01961	1	0.214343	0.20711	0.785657	1.20711	1.33529	0.208954	0.246053	1.12634	1.58134	1.50024	0.2605	0.264045	1.23974	1.76429	1.89396	0.2785	0.27492	1.61546	2.16888	1.35042	0.225214	0.223461	1.12521	1.57388	1.65926	0.246991	0.247031	1.41227	1.90629	2.85579	0.327965	0.324671	2.52782	3.18046	3.00847	0.330483	0.345115	2.67799	3.35358	149501	6.81732	0.420246	0.538473	6.39707	7.35579	2.82914	0.362034	0.450945
NCU01948	2.49263	0.043241	0.0426297	2.44939	2.53526	1.87594	0.0331098	0.0347813	1.84283	1.91072	3.30807	0.0441407	0.0418543	3.26393	3.34992	2.20257	0.0434944	0.0342001	2.15908	2.23677	1.50719	0.0297405	0.0282566	1.47745	1.53545	1.32129	0.0280733	0.0312405	1.29322	1.35253	1.23347	0.0273427	0.0265063	1.20613	1.25998	1	0.0267428	0.0288188	0.973257	1.02882	89567	1.42008	0.023494	0.0254054	1.39659	1.44549	1.3151	0.0296063	0.0313659
NCU01938	1.53687	0.0530199	0.0554125	1.48385	1.59228	1.49239	0.0565783	0.0574536	1.43581	1.54984	1.55964	0.0488695	0.0574575	1.51077	1.6171	2.05809	0.0601778	0.0627137	1.99791	2.1208	1.58912	0.049255	0.056618	1.53987	1.64574	1.65993	0.0591614	0.059732	1.60077	1.71966	1.28351	0.0475863	0.0514318	1.23592	1.33494	1	0.0457583	0.04186	0.954242	1.04186	50677	1	0.0459151	0.0508725	0.954085	1.05087	1.35629	0.0681651	0.067378
NCU01918	1.68476	0.0686531	0.0640633	1.61611	1.74882	2.06333	0.0791692	0.0749339	1.98416	2.13826	1.34774	0.0568214	0.0570425	1.29092	1.40478	1.14917	0.0528518	0.0528283	1.09632	1.202	1.51766	0.0591612	0.0528991	1.4585	1.57056	1.28944	0.0591232	0.055969	1.23032	1.34541	1.30176	0.0565578	0.0597325	1.2452	1.36149	1	0.0526982	0.0487601	0.947302	1.04876	70925	1.08154	0.043068	0.0414187	1.03847	1.12296	1.80484	0.0747256	0.0680203
NCU01926	1	0.12876	0.131434	0.87124	1.13143	1.48077	0.135131	0.141855	1.34564	1.62262	1.25403	0.128629	0.141611	1.1254	1.39564	1.59311	0.148982	0.150467	1.44413	1.74358	5.45889	0.248447	0.264051	5.21044	5.72294	10.2417	0.294171	0.27825	9.94753	10.5199	5.74285	0.240968	0.244484	5.50188	5.98733	3.37524	0.191795	0.224142	3.18344	3.59938	118556	1	0.169411	0.194108	0.830589	1.19411	12.7289	0.80657	0.785939
NCU01931	1.70992	0.105284	0.116425	1.60464	1.82635	1.07528	0.0859747	0.0844623	0.989305	1.15974	1.08695	0.082107	0.0953036	1.00484	1.18225	1.10017	0.0917398	0.0942681	1.00843	1.19444	1.15629	0.0826539	0.0858396	1.07364	1.24213	1.2601	0.0838758	0.0941031	1.17622	1.3542	1.00827	0.079782	0.0839306	0.928488	1.0922	1	0.0815774	0.0876739	0.918423	1.08767	70900	2.71916	0.0735712	0.0856893	2.64559	2.80485	1.42083	0.074897	0.0698478
NCU01911	1	0.0653186	0.058558	0.934681	1.05856	1.13982	0.0549218	0.0578619	1.0849	1.19768	1.58349	0.0747237	0.0642368	1.50877	1.64773	5.69638	0.116395	0.0959899	5.57999	5.79237	1.71253	0.074501	0.0697981	1.63803	1.78233	2.23644	0.0790985	0.093094	2.15734	2.32953	1.97955	0.064106	0.0721607	1.91544	2.05171	2.20894	0.0782902	0.0781142	2.13065	2.28705	92454	1.29037	0.0508196	0.0553242	1.23955	1.34569	1	0.0590703	0.0620783
NCU00949	1.13055	0.130163	0.135883	1.00039	1.26643	1	0.115214	0.119934	0.884786	1.11993	1.17073	0.130592	0.126822	1.04014	1.29755	1.72538	0.153371	0.162953	1.57201	1.88833	2.53329	0.164805	0.191878	2.36849	2.72517	2.72602	0.204731	0.203752	2.52129	2.92977	2.5729	0.182317	0.18153	2.39058	2.75443	2.73951	0.200593	0.195069	2.53892	2.93458	132904	1	0.0871651	0.0784418	0.912835	1.07844	1.51555	0.1301	0.130817
NCU01897	4.24147	0.470307	0.44647	3.77116	4.68794	5.33727	0.472867	0.495505	4.8644	5.83277	2.79257	0.345957	0.395446	2.44661	3.18802	8.04346	0.571256	0.598197	7.4722	8.64166	1	0.199514	0.245875	0.800486	1.24588	1.24127	0.228511	0.272401	1.01276	1.51367	2.00027	0.272	0.32663	1.72827	2.3269	1.68681	0.291253	0.338589	1.39556	2.0254	92422	11.9777	0.506336	0.488424	11.4714	12.4661	2.87778	0.374215	0.439996
NCU08870	1	0.0698806	0.0825047	0.930119	1.0825	3.3477	0.125539	0.112053	3.22216	3.45975	2.59179	0.112136	0.116991	2.47965	2.70878	2.38565	0.11961	0.114408	2.26604	2.50006	3.49652	0.126989	0.114349	3.36953	3.61087	6.99939	0.157443	0.179153	6.84195	7.17854	8.36243	0.162477	0.172203	8.19995	8.53463	7.95859	0.176012	0.184734	7.78258	8.14332	116190	1.60866	0.0677433	0.0655571	1.54092	1.67422	2.21866	0.096237	0.0930337
NCU08897	1.27773	0.0310552	0.0334108	1.24667	1.31114	1.93786	0.0361039	0.0381257	1.90176	1.97599	1.8252	0.0382956	0.0375496	1.7869	1.86275	1.12558	0.0276504	0.0296082	1.09793	1.15519	1.16399	0.0285826	0.0329504	1.13541	1.19694	1	0.0288122	0.029679	0.971188	1.02968	1.29973	0.0311988	0.0338331	1.26853	1.33356	1.64699	0.0328416	0.0378945	1.61415	1.68488	116142	1.05197	0.0242083	0.026588	1.02776	1.07856	1	0.029749	0.0331284
NCU03020	1.29368	0.0549798	0.0623059	1.2387	1.35599	1.59783	0.0644394	0.0677394	1.53339	1.66557	1.41235	0.0540481	0.0715968	1.3583	1.48395	1	0.0530069	0.0493285	0.946993	1.04933	1.21141	0.053303	0.059112	1.15811	1.27052	1.11697	0.0512157	0.0546543	1.06575	1.17162	1.4278	0.057327	0.0541957	1.37047	1.482	1.61893	0.0592953	0.0614364	1.55963	1.68037	150742	1.28273	0.0521226	0.0493153	1.23061	1.33205	1.39071	0.072643	0.0607468
NCU06371	1.10948	0.108614	0.114982	1.00087	1.22446	1.67857	0.119545	0.115153	1.55902	1.79372	1.36558	0.115166	0.121624	1.25041	1.4872	1	0.10103	0.105335	0.89897	1.10533	1.1217	0.104057	0.106187	1.01764	1.22789	1.11255	0.10192	0.113857	1.01063	1.22641	1.19755	0.0943016	0.124898	1.10325	1.32245	1.31212	0.110621	0.130408	1.2015	1.44253	128634	1.94216	0.0983897	0.0942101	1.84377	2.03637	1.2369	0.101597	0.112888
NCU08904	1.35436	0.124124	0.105838	1.23024	1.4602	1.21502	0.0974362	0.0994991	1.11758	1.31452	1.28034	0.10881	0.107425	1.17153	1.38777	1.12044	0.0979787	0.108328	1.02246	1.22877	1.20445	0.0966462	0.104627	1.1078	1.30908	1.08807	0.100657	0.103941	0.987413	1.19201	1	0.096846	0.0940995	0.903154	1.0941	1.10251	0.0953576	0.0952594	1.00715	1.19777	128109	2.56664	0.139777	0.151765	2.42686	2.71841	1.13087	0.126132	0.137482
NCU07782	4.77002	0.339678	0.350046	4.43034	5.12007	2.29919	0.258702	0.266171	2.04049	2.56536	1.76355	0.210285	0.236026	1.55326	1.99958	1.19604	0.178265	0.199517	1.01777	1.39556	1	0.149373	0.166576	0.850627	1.16658	1.29116	0.186255	0.214076	1.10491	1.50524	1.85028	0.213742	0.228245	1.63654	2.07852	2.23521	0.239537	0.265024	1.99567	2.50023	144747	1.01643	0.12484	0.138762	0.89159	1.15519	1.44042	0.210738	0.206649
NCU09265	1.49303	0.0197565	0.0209194	1.47327	1.51395	1.57523	0.0209728	0.0216912	1.55426	1.59692	1.7125	0.0235821	0.0183951	1.68892	1.7309	1.27463	0.0176531	0.0209207	1.25698	1.29555	1.44418	0.0178191	0.0226011	1.42636	1.46678	1.1683	0.0165242	0.0165226	1.15178	1.18482	1	0.0161422	0.0147809	0.983858	1.01478	1.03782	0.0183463	0.0170789	1.01947	1.0549	74601	1	0.0194819	0.0231194	0.980518	1.02312	1.60184	0.0379506	0.0349758
NCU03212	1.11461	0.0608378	0.0557612	1.05377	1.17037	1.15987	0.0579046	0.0596236	1.10197	1.21949	1.08831	0.0604299	0.0485817	1.02788	1.13689	1	0.0548475	0.0599461	0.945152	1.05995	1.19763	0.0631633	0.0536667	1.13447	1.2513	1.11372	0.0564164	0.0642844	1.0573	1.178	1.11072	0.0546332	0.0541418	1.05609	1.16486	1.05807	0.0585184	0.0619991	0.999552	1.12007	126079	2.65921	0.0789221	0.0838169	2.58029	2.74303	1.01218	0.0798525	0.0675899
NCU02587	1.21497	0.104029	0.118166	1.11094	1.33314	1.32474	0.10585	0.107403	1.21889	1.43214	1.31051	0.10999	0.112937	1.20052	1.42345	1	0.0919547	0.108275	0.908045	1.10827	1.17877	0.1027	0.115834	1.07607	1.2946	1.16636	0.101533	0.118094	1.06483	1.28445	1.51448	0.121179	0.115365	1.3933	1.62984	2.08899	0.139708	0.137882	1.94928	2.22687	92029	2.47458	0.09171	0.104181	2.38287	2.57876	1.23937	0.096338	0.10605
NCU00799	1.19842	0.159325	0.172384	1.0391	1.3708	1.55804	0.175423	0.187797	1.38262	1.74584	1.52821	0.176951	0.192553	1.35126	1.72076	1	0.139929	0.168972	0.860071	1.16897	1.17733	0.151306	0.156368	1.02602	1.3337	1.17637	0.149238	0.160141	1.02713	1.33651	2.05935	0.193396	0.193228	1.86595	2.25258	2.34214	0.22661	0.222206	2.11553	2.56435	89911	3.20788	0.280163	0.322835	2.92772	3.53071	1	0.214667	0.254056
NCU09861	1.07133	0.0461231	0.0413033	1.02521	1.11263	1.38106	0.0515751	0.0422724	1.32948	1.42333	1.45632	0.0446043	0.0468999	1.41172	1.50322	1	0.0433515	0.0439473	0.956649	1.04395	1.04905	0.0429034	0.0394212	1.00615	1.08847	1.16867	0.0433396	0.048093	1.12533	1.21676	1.57318	0.0450862	0.0464876	1.52809	1.61967	2.51339	0.0638942	0.062895	2.4495	2.57628	87677	2.50589	0.0539699	0.0561549	2.45192	2.56204	1.55726	0.0566528	0.0563842
NCU09869	1.15796	0.0503008	0.0486806	1.10766	1.20664	1.29859	0.0486029	0.0482602	1.24999	1.34685	1.54357	0.0494652	0.0602091	1.4941	1.60378	1.38666	0.0511828	0.0573915	1.33548	1.44405	1	0.0437974	0.043611	0.956203	1.04361	1.15336	0.0503654	0.0439171	1.10299	1.19728	1.10321	0.0447878	0.044552	1.05842	1.14776	1.27702	0.0493181	0.0549868	1.2277	1.33201	87662	2.25127	0.0611429	0.0648608	2.19013	2.31613	1	0.0585921	0.0598782
NCU09263	1.15386	0.037945	0.0418636	1.11592	1.19572	1	0.0334149	0.0353928	0.966585	1.03539	2.20716	0.047414	0.0487961	2.15975	2.25596	6.5235	0.0662332	0.0750041	6.45727	6.5985	1.76431	0.0488114	0.046407	1.7155	1.81072	1.32197	0.0367468	0.0428457	1.28522	1.36482	1.59237	0.0488863	0.0439722	1.54348	1.63634	2.43244	0.0548079	0.0541171	2.37763	2.48656	106609	1.02953	0.0302918	0.0290687	0.999238	1.0586	1.73863	0.0418279	0.0395503
NCU04044	1.54883	0.0354942	0.0374992	1.51334	1.58633	1.64339	0.0360606	0.0347089	1.60733	1.6781	1.7541	0.038366	0.0338401	1.71573	1.78794	1.36596	0.0345343	0.0319962	1.33143	1.39796	1.2768	0.0302444	0.0326274	1.24656	1.30943	1.2588	0.0311479	0.0319686	1.22765	1.29077	1.02355	0.0274608	0.0223579	0.996089	1.04591	1	0.0289558	0.0285857	0.971044	1.02859	69103	1.4393	0.0308362	0.0343877	1.40846	1.47369	1.4807	0.0374128	0.0408777
NCU03922	1	0.0775296	0.0829183	0.92247	1.08292	2.91281	0.122241	0.13673	2.79057	3.04954	5.30497	0.167018	0.148981	5.13795	5.45395	5.30253	0.148491	0.162321	5.15404	5.46485	1.34314	0.0857789	0.083514	1.25736	1.42665	1.44889	0.0918553	0.094936	1.35703	1.54383	1.99488	0.106946	0.0948228	1.88793	2.0897	2.50437	0.110928	0.135028	2.39344	2.6394	118239	1.49399	0.0512534	0.0554153	1.44274	1.54941	4.75009	0.0858254	0.11937
NCU07071	1	0.0683389	0.0765833	0.931661	1.07658	1.01769	0.0621192	0.067266	0.955571	1.08496	1.29642	0.0707336	0.0718282	1.22569	1.36825	2.04727	0.0816042	0.0841828	1.96567	2.13145	1.06326	0.0612184	0.0654025	1.00204	1.12866	1.14654	0.0608312	0.0703223	1.08571	1.21686	1.31125	0.0678047	0.0784876	1.24345	1.38974	1.65078	0.0722782	0.0859148	1.5785	1.73669	124350	2.11775	0.141124	0.141725	1.97663	2.25948	1	0.126809	0.131412
NCU03935	1.4543	0.143444	0.141465	1.31086	1.59576	1.39026	0.123917	0.140209	1.26634	1.53047	1.40139	0.140908	0.135348	1.26048	1.53674	1.15223	0.127696	0.141003	1.02453	1.29323	1.06571	0.108836	0.112454	0.956874	1.17816	1	0.112534	0.123225	0.887466	1.12322	1.04815	0.108525	0.122558	0.939625	1.17071	1.82861	0.140759	0.164535	1.68785	1.99315	118234	2.26056	0.126683	0.13502	2.13388	2.39558	1.71524	0.128245	0.127883
NCU09787	1.95028	0.128078	0.142901	1.8222	2.09318	1.39332	0.109321	0.122194	1.284	1.51551	1	0.102781	0.10274	0.897219	1.10274	1.58475	0.133481	0.131047	1.45127	1.7158	1.25044	0.0952499	0.114972	1.15519	1.36541	1.68387	0.117308	0.117413	1.56656	1.80128	1.58935	0.114107	0.132932	1.47524	1.72228	2.15886	0.148003	0.139303	2.01086	2.29816	148587	1.59036	0.120932	0.128026	1.46943	1.71839	1.71563	0.158588	0.175068
NCU02559	1.93062	0.157352	0.170459	1.77327	2.10108	2.9624	0.183072	0.193935	2.77933	3.15634	1.61165	0.152688	0.151508	1.45896	1.76316	1.61991	0.1662	0.160092	1.45371	1.78	1.50377	0.13515	0.150979	1.36862	1.65475	1.25775	0.126065	0.128724	1.13168	1.38647	1.2362	0.115991	0.135901	1.12021	1.3721	1	0.118223	0.123339	0.881777	1.12334	126495	1	0.0756023	0.079998	0.924398	1.08	1.06404	0.101402	0.0970123
NCU04067	1.56074	0.288081	0.309259	1.27266	1.87	1.16314	0.21858	0.272914	0.94456	1.43605	1.2914	0.228971	0.2779	1.06243	1.5693	1	0.222796	0.254996	0.777204	1.255	1.27249	0.248016	0.270579	1.02447	1.54307	4.3013	0.446689	0.46745	3.85461	4.76875	15.9632	0.631808	0.75656	15.3314	16.7198	19.1675	0.761343	0.70402	18.4062	19.8715	131956	1	0.287729	0.352683	0.712271	1.35268	2.14715	0.501346	0.62706
NCU02590	1.32258	0.106933	0.113681	1.21565	1.43626	1.85154	0.110058	0.110459	1.74148	1.962	1.14228	0.0967147	0.109265	1.04557	1.25154	1.28808	0.10225	0.106088	1.18583	1.39417	1.16462	0.0859442	0.104613	1.07868	1.26923	1	0.0857659	0.0935869	0.914234	1.09359	1.49265	0.104562	0.116219	1.38809	1.60887	1.56192	0.112104	0.115165	1.44982	1.67708	92020	1.69359	0.103958	0.108945	1.58963	1.80253	1.30955	0.108113	0.137836
NCU02099	1	0.0864621	0.0893618	0.913538	1.08936	1.41185	0.095361	0.0919995	1.31649	1.50385	1.50188	0.110548	0.105241	1.39133	1.60712	8.65433	0.192386	0.221816	8.46194	8.87615	1.73423	0.104201	0.102476	1.63003	1.83671	2.54263	0.128561	0.124456	2.41407	2.66709	3.81103	0.13648	0.14402	3.67455	3.95505	4.79427	0.166372	0.145484	4.6279	4.93975	149377	2.46082	0.0659626	0.0644288	2.39486	2.52525	1	0.0601579	0.0547416
NCU06054	1.41632	0.0590065	0.0602872	1.35731	1.47661	1.83461	0.0685594	0.0670371	1.76605	1.90165	1.54373	0.0624966	0.0658688	1.48123	1.6096	1	0.0496949	0.0530365	0.950305	1.05304	1.58946	0.0643044	0.0617678	1.52516	1.65123	1.52826	0.0585348	0.0575771	1.46973	1.58584	2.53064	0.0685924	0.0831665	2.46205	2.61381	3.2115	0.0803943	0.104524	3.13111	3.31602	67078	3.12166	0.0793897	0.0788093	3.04227	3.20047	2.63073	0.0915505	0.0941743
NCU06928	1.58539	0.0870496	0.0905553	1.49834	1.67595	2.0643	0.106468	0.0888064	1.95783	2.15311	1.97541	0.101658	0.0964854	1.87375	2.0719	1	0.0716155	0.0785719	0.928384	1.07857	1.80941	0.0841623	0.0891162	1.72525	1.89853	2.26675	0.103087	0.106693	2.16366	2.37344	2.40448	0.101193	0.093561	2.30329	2.49804	2.67184	0.115831	0.114652	2.55601	2.78649	85265	2.26129	0.0674909	0.0731228	2.1938	2.33441	1.12614	0.0610929	0.0699183
NCU00562	1.60567	0.0642254	0.0736589	1.54144	1.67933	1.86203	0.067948	0.0746023	1.79408	1.93663	1.70373	0.073947	0.0699339	1.62978	1.77366	1	0.0558642	0.0564708	0.944136	1.05647	1.40007	0.0632141	0.0587957	1.33686	1.45887	1.35961	0.0602551	0.0727643	1.29935	1.43237	1.26019	0.0628919	0.062864	1.1973	1.32305	1.43138	0.0726443	0.0721342	1.35874	1.50351	92908	1.8925	0.0691523	0.0692816	1.82335	1.96178	1.12396	0.0753979	0.0686492
NCU09980	2.17775	0.10529	0.0978465	2.07246	2.2756	2.18202	0.0951062	0.0929182	2.08691	2.27494	2.30204	0.0976405	0.110674	2.2044	2.41271	1.46823	0.0770403	0.0855414	1.39119	1.55377	2.18024	0.0948427	0.100893	2.0854	2.28113	1.70109	0.0843611	0.0939915	1.61673	1.79508	1.35034	0.074717	0.0742285	1.27562	1.42457	1	0.0720724	0.0757026	0.927928	1.0757	126582	1.3616	0.0531717	0.0564139	1.30843	1.41801	1.22343	0.0669831	0.074079
NCU10622	2.36736	0.281769	0.311819	2.08559	2.67918	2.47866	0.281082	0.302704	2.19758	2.78136	1.72555	0.260753	0.254753	1.4648	1.9803	1	0.194576	0.212336	0.805424	1.21234	4.68478	0.354733	0.346929	4.33005	5.03171	3.4493	0.355136	0.33408	3.09416	3.78338	3.3152	0.30318	0.329238	3.01202	3.64444	4.71643	0.395973	0.40613	4.32046	5.12256	88779	3.00413	0.156558	0.150806	2.84757	3.15494	1.38082	0.137943	0.129187
NCU08091	1.44943	0.074578	0.0852668	1.37485	1.5347	1	0.0626785	0.0666021	0.937322	1.0666	1.35877	0.0717593	0.0692567	1.28701	1.42803	1.08762	0.066959	0.0686613	1.02066	1.15628	1.20764	0.0694985	0.0689437	1.13814	1.27658	1.07992	0.0664916	0.0661642	1.01343	1.14608	1.69851	0.0767591	0.0816524	1.62175	1.78016	2.31189	0.0945206	0.0953056	2.21737	2.4072	52004	3.47195	0.151597	0.165473	3.32035	3.63742	1.34177	0.135809	0.133385
NCU08093	1.49527	0.0385928	0.0354501	1.45668	1.53072	1.72359	0.0358327	0.0371104	1.68776	1.7607	1.59248	0.0389181	0.0384073	1.55356	1.63089	1.07153	0.0348468	0.0300357	1.03668	1.10157	1.3445	0.0293461	0.0333462	1.31515	1.37785	1	0.0269266	0.0270209	0.973073	1.02702	1.26256	0.0311694	0.0308909	1.23139	1.29345	1.22228	0.0317064	0.0309687	1.19057	1.25325	96308	1	0.0240458	0.0265391	0.975954	1.02654	1.45656	0.0373893	0.037942
NCU08068	1.17945	0.207439	0.255603	0.972011	1.43505	2.13041	0.272973	0.323997	1.85744	2.45441	2.5427	0.304766	0.34667	2.23793	2.88937	1	0.203732	0.239542	0.796268	1.23954	1.61538	0.236317	0.279366	1.37906	1.89475	2.15595	0.303649	0.301018	1.8523	2.45697	3.05568	0.328434	0.354317	2.72725	3.41	3.93461	0.364046	0.411816	3.57056	4.34643	17061	3.03445	0.15052	0.161961	2.88393	3.19641	2.04465	0.166085	0.161481
NCU10696	1.31755	0.162098	0.162063	1.15545	1.47961	1.77606	0.170539	0.182979	1.60552	1.95904	1.16729	0.150367	0.144761	1.01692	1.31205	1	0.13719	0.145653	0.86281	1.14565	1.36088	0.160483	0.157038	1.2004	1.51792	1.17341	0.14347	0.156609	1.02994	1.33002	1.18491	0.13592	0.142985	1.04899	1.32789	1.29599	0.145663	0.160723	1.15033	1.45671	149173	3.13707	0.152153	0.160812	2.98492	3.29788	1.16427	0.132073	0.135519
NCU00597	2.03093	0.245128	0.210363	1.7858	2.24129	1.22048	0.160303	0.208063	1.06018	1.42854	1.17322	0.175819	0.192199	0.997401	1.36542	1	0.154059	0.174948	0.845941	1.17495	1.443	0.15434	0.188488	1.28866	1.63149	2.0777	0.235542	0.206368	1.84216	2.28407	2.28992	0.221632	0.220717	2.06829	2.51064	2.3327	0.204426	0.269514	2.12827	2.60221	133922	1.34853	0.136588	0.142485	1.21194	1.49101	1	0.162259	0.167864
NCU04718	1.28089	0.037601	0.0365616	1.24329	1.31745	1	0.0251671	0.0288584	0.974833	1.02886	1.2168	0.0289127	0.0341308	1.18789	1.25093	1.59299	0.0334858	0.0428695	1.5595	1.63586	1.55011	0.0309184	0.0352322	1.51919	1.58534	1.62106	0.0316654	0.0382552	1.58939	1.65932	1.42731	0.0294669	0.0334227	1.39784	1.46073	1.59441	0.0389747	0.0371278	1.55544	1.63154	148470	1.275	0.0350044	0.0385139	1.24	1.31351	1.03722	0.0407137	0.0413661
NCU04713	4.04606	0.257029	0.258639	3.78903	4.3047	3.56555	0.278236	0.256258	3.28731	3.82181	2.47668	0.231372	0.250231	2.24531	2.72691	1	0.138065	0.178337	0.861935	1.17834	4.23261	0.280939	0.297049	3.95167	4.52966	3.3012	0.254436	0.262813	3.04676	3.56401	5.00196	0.287598	0.305492	4.71436	5.30745	5.43018	0.314443	0.319065	5.11574	5.74925	131679	9.48063	0.222669	0.228017	9.25796	9.70865	1	0.124865	0.134943
NCU04844	1.26126	0.15436	0.174956	1.1069	1.43622	1.45981	0.166789	0.153982	1.29302	1.61379	1.84803	0.172427	0.182037	1.6756	2.03007	1.27159	0.147539	0.164975	1.12405	1.43657	1.44686	0.153665	0.161004	1.2932	1.60786	1	0.122305	0.142514	0.877695	1.14251	1.27217	0.141634	0.150897	1.13054	1.42307	1.08039	0.138869	0.148456	0.941521	1.22885	68606	4.21457	0.246908	0.233358	3.96766	4.44793	1.68707	0.189559	0.226583
NCU04812	1.79697	0.246002	0.268973	1.55097	2.06594	1.25259	0.206681	0.214161	1.04591	1.46675	1.8853	0.25954	0.258404	1.62576	2.1437	3.80133	0.316634	0.35801	3.4847	4.15934	2.19322	0.25978	0.290753	1.93344	2.48397	1	0.161604	0.181209	0.838396	1.18121	1.29323	0.189232	0.196907	1.104	1.49014	1.34852	0.215623	0.255091	1.1329	1.60361	131755	1	0.158916	0.163829	0.841084	1.16383	1.84451	0.261674	0.277743
NCU04811	1.34781	0.0985318	0.0987273	1.24928	1.44654	1.10982	0.0874759	0.0858828	1.02234	1.1957	1.40213	0.101272	0.0952944	1.30086	1.49742	2.64563	0.125976	0.121755	2.51965	2.76738	1	0.0846967	0.0851915	0.915303	1.08519	1.02042	0.0842235	0.0809851	0.936197	1.10141	1.22984	0.0816783	0.0888255	1.14816	1.31867	1.55363	0.103271	0.100266	1.45036	1.6539	68553	1.43909	0.110971	0.13807	1.32812	1.57716	1.21645	0.134185	0.159053
NCU04824	1	0.0838984	0.0973013	0.916102	1.0973	1.19887	0.0875473	0.0903326	1.11132	1.2892	1.78532	0.10453	0.11361	1.68079	1.89893	2.58197	0.140094	0.139082	2.44188	2.72105	1.54995	0.108075	0.112412	1.44188	1.66236	2.06965	0.115041	0.131534	1.95461	2.20118	2.91637	0.135893	0.139847	2.78048	3.05622	4.98547	0.193531	0.168997	4.79194	5.15447	68574	1.00807	0.0742509	0.0742185	0.933819	1.08229	1.20563	0.10243	0.0984047
NCU04760	1.3528	0.0538657	0.0517534	1.29893	1.40455	1.64062	0.0600121	0.0624467	1.58061	1.70307	1.16573	0.0534528	0.0502867	1.11228	1.21602	1	0.0503398	0.0514125	0.94966	1.05141	1.07057	0.0502589	0.0451225	1.02031	1.11569	1.03838	0.0471409	0.0433496	0.991239	1.08173	1.55062	0.046874	0.0663379	1.50375	1.61696	1.48639	0.0554213	0.0616365	1.43097	1.54803	118049	1.31604	0.0390854	0.0381077	1.27695	1.35415	1	0.0514933	0.0467852
NCU04757	1.20173	0.0472928	0.0438941	1.15444	1.24562	1.65586	0.0566206	0.0525135	1.59924	1.70837	2.2582	0.0548195	0.0688861	2.20338	2.32709	1.61128	0.0577746	0.0586871	1.55351	1.66997	1.10399	0.0496544	0.0543516	1.05434	1.15834	1.29201	0.0527835	0.0458206	1.23923	1.33783	1	0.0459141	0.0475327	0.954086	1.04753	1.09345	0.0443961	0.0526393	1.04905	1.14609	87103	1.50665	0.0573958	0.0528267	1.44925	1.55948	1	0.056405	0.04905
NCU04740	1.16935	0.205192	0.225927	0.964158	1.39528	2.05684	0.236009	0.263014	1.82083	2.31985	1.97547	0.258825	0.280466	1.71664	2.25594	1	0.175561	0.240153	0.824439	1.24015	1.76548	0.21921	0.228465	1.54627	1.99394	1.8789	0.250223	0.267897	1.62868	2.1468	1.50828	0.223851	0.238115	1.28443	1.7464	1.57459	0.265721	0.245221	1.30887	1.81981	87066	2.72931	0.202895	0.201833	2.52642	2.93114	2.17593	0.209394	0.268897
NCU04738	1.35542	0.0503636	0.0529572	1.30506	1.40838	1	0.0417852	0.0423554	0.958215	1.04236	1.29793	0.0435779	0.0463155	1.25435	1.34425	2.63195	0.0651671	0.068462	2.56678	2.70041	1.53946	0.0540433	0.058827	1.48542	1.59829	1.55141	0.0491866	0.0523609	1.50222	1.60377	1.36557	0.0470129	0.0501986	1.31856	1.41577	1.28321	0.0488423	0.0507094	1.23437	1.33392	87062	1.59265	0.0521761	0.058242	1.54047	1.65089	1	0.0499467	0.0560407
NCU04053	1	0.0442957	0.0533007	0.955704	1.0533	1.17848	0.0506722	0.0473457	1.12781	1.22583	1.64933	0.053131	0.0673396	1.5962	1.71667	2.24083	0.0687395	0.0608976	2.17209	2.30173	1.41991	0.0561523	0.0561281	1.36376	1.47604	1.7616	0.0608757	0.056377	1.70072	1.81798	2.11506	0.0640317	0.0678354	2.05103	2.1829	2.70888	0.0658896	0.0866853	2.64299	2.79557	131965	1.36662	0.0359224	0.0460469	1.3307	1.41267	1.15442	0.0478339	0.0480291
NCU04082	1.37663	0.219471	0.20312	1.15716	1.57975	1.15488	0.184391	0.18754	0.970489	1.34242	2.05777	0.228987	0.283573	1.82878	2.34134	1.70546	0.21293	0.23992	1.49253	1.94538	1.3513	0.171495	0.21164	1.1798	1.56294	1.02679	0.171636	0.175003	0.855154	1.20179	1	0.152404	0.197033	0.847596	1.19703	1.30899	0.193053	0.219063	1.11594	1.52805	49027	3.04738	0.288692	0.267087	2.75869	3.31447	3.25996	0.341302	0.349886
NCU04087	1.7427	0.0478105	0.0400999	1.69489	1.7828	1.79414	0.0386953	0.0392311	1.75544	1.83337	1.24446	0.0348186	0.0347776	1.20964	1.27924	2.02481	0.0407172	0.0394197	1.98409	2.06423	1.11423	0.0317709	0.0319353	1.08246	1.14617	1	0.029617	0.0316488	0.970383	1.03165	1.31775	0.0349651	0.0402163	1.28278	1.35797	1.27997	0.0347389	0.0344024	1.24523	1.31437	118170	1	0.0298796	0.0345193	0.97012	1.03452	2.83038	0.0688955	0.0623478
NCU02538	1.82967	0.0967455	0.0911063	1.73292	1.92078	2.73859	0.10137	0.117153	2.63722	2.85574	1.69576	0.0912943	0.0945497	1.60447	1.79031	1.10106	0.0810664	0.0836015	1.01999	1.18466	1.36215	0.0773085	0.0953228	1.28484	1.45747	1.21193	0.0733947	0.0854802	1.13854	1.29741	1.28692	0.0773916	0.0841671	1.20953	1.37109	1	0.0815173	0.0809458	0.918483	1.08095	119089	2.02052	0.0620164	0.0581357	1.9585	2.07866	1.90749	0.0856059	0.0659191
NCU02472	1.87789	0.0667741	0.0747733	1.81112	1.95266	2.58707	0.0741905	0.0791106	2.51288	2.66618	1.76357	0.0642936	0.0623021	1.69928	1.82587	1.08203	0.0467649	0.0516763	1.03527	1.13371	1.51106	0.0525425	0.0560458	1.45852	1.56711	1.24842	0.0510431	0.0534772	1.19738	1.3019	1.10767	0.0475646	0.0415307	1.06011	1.1492	1	0.055123	0.0498645	0.944877	1.04986	119113	1.56996	0.0368166	0.0446102	1.53314	1.61457	1.68083	0.0581789	0.0486533
NCU07997	1.86577	0.0389728	0.0343648	1.8268	1.90013	2.17478	0.0332705	0.0321917	2.14151	2.20697	1.84393	0.0307936	0.0316911	1.81314	1.87562	1.29806	0.0278649	0.0277873	1.2702	1.32585	1.71131	0.028451	0.0296905	1.68286	1.741	1.62947	0.034314	0.0299307	1.59516	1.6594	1.19389	0.0270099	0.0261969	1.16688	1.22009	1	0.0262936	0.0258744	0.973706	1.02587	116537	1	0.0247807	0.0255618	0.975219	1.02556	1.84539	0.0412775	0.0476507
NCU06992	1.3673	0.124023	0.140922	1.24328	1.50822	1.22928	0.114049	0.12433	1.11523	1.35361	1.33162	0.125437	0.120125	1.20618	1.45175	1.08764	0.114085	0.121262	0.973555	1.2089	1	0.097011	0.117235	0.902989	1.11723	1.38859	0.128644	0.123982	1.25995	1.51257	1.623	0.122007	0.128987	1.50099	1.75199	2.23451	0.157835	0.163788	2.07668	2.3983	61430	2.03234	0.139632	0.142114	1.89271	2.17445	1.19745	0.127808	0.137855
NCU07699	1.0189	0.0795588	0.0911779	0.939341	1.11008	1.30393	0.0927197	0.0955033	1.21121	1.39943	1.07058	0.0744392	0.0881288	0.996141	1.15871	1	0.0744937	0.0891999	0.925506	1.0892	1.17569	0.0776919	0.0960085	1.098	1.2717	1.33725	0.0854718	0.081744	1.25178	1.41899	2.14046	0.110113	0.102038	2.03035	2.2425	2.83303	0.137928	0.126863	2.6951	2.95989	120925	2.43926	0.127199	0.12828	2.31206	2.56754	1.36789	0.109254	0.118576
NCU07702	1	0.0507987	0.0549328	0.949201	1.05493	1.28755	0.0524856	0.0523732	1.23506	1.33992	1.2873	0.0490488	0.0553889	1.23825	1.34269	1.59105	0.0553555	0.0620666	1.53569	1.65312	1.38011	0.0530052	0.0547159	1.3271	1.43483	1.52846	0.0633625	0.0574968	1.4651	1.58596	1.42718	0.0544892	0.0551545	1.37269	1.48233	1.39225	0.0570582	0.0562802	1.33519	1.44853	78717	1	0.0525419	0.0524065	0.947458	1.05241	1.29097	0.0768962	0.0770056
NCU04323	1.2178	0.130494	0.151096	1.08731	1.3689	1.68349	0.16287	0.161668	1.52062	1.84516	2.0986	0.16648	0.173128	1.93212	2.27173	1.46799	0.156459	0.161827	1.31153	1.62982	1	0.125404	0.129846	0.874596	1.12985	1.26553	0.138232	0.159599	1.1273	1.42513	1.27114	0.12762	0.147552	1.14352	1.41869	1.28962	0.131375	0.15536	1.15824	1.44498	75086	1.29106	0.0782293	0.0817746	1.21283	1.37283	1.45048	0.11405	0.111647
NCU04388	1.69459	0.0438414	0.0376487	1.65075	1.73224	2.34832	0.048599	0.0413916	2.29972	2.38971	1.39403	0.0330692	0.0413133	1.36096	1.43534	1.13605	0.0359887	0.0326853	1.10006	1.16874	1.81974	0.0402874	0.0367117	1.77945	1.85645	1.44669	0.0354942	0.0333889	1.4112	1.48008	1.30608	0.0334824	0.0312361	1.2726	1.33732	1	0.0294323	0.0339594	0.970568	1.03396	116507	1.4784	0.0215736	0.0202858	1.45683	1.49869	1.67779	0.032944	0.0288
NCU04378	1.21967	0.135716	0.134485	1.08395	1.35415	2.58905	0.175097	0.158858	2.41395	2.74791	2.52831	0.172395	0.17519	2.35591	2.7035	1	0.105356	0.131711	0.894644	1.13171	1.87105	0.144566	0.154639	1.72648	2.02569	1.65319	0.155821	0.151854	1.49737	1.80504	3.78708	0.219296	0.208861	3.56778	3.99594	4.54474	0.235014	0.233781	4.30973	4.77852	79505	2.24509	0.136825	0.155636	2.10826	2.40073	1.73853	0.172477	0.170823
NCU07019	1.34584	0.0661425	0.0732468	1.2797	1.41909	1.8332	0.0749546	0.0795113	1.75825	1.91271	1.32956	0.0677501	0.0719822	1.26181	1.40154	1	0.0623677	0.0580478	0.937632	1.05805	1.04648	0.0611569	0.0627391	0.985323	1.10922	1.11333	0.0652719	0.0656727	1.04806	1.179	1.24315	0.0648536	0.0693202	1.1783	1.31247	1.23591	0.0642851	0.0707006	1.17162	1.30661	61495	2.00632	0.0746068	0.0767707	1.93171	2.08309	1.27651	0.0779379	0.0876063
NCU06976	1.26854	0.0343971	0.0372831	1.23414	1.30582	1.82211	0.0414047	0.0362513	1.78071	1.85836	1.72431	0.0342579	0.043395	1.69005	1.76771	1.88099	0.0391871	0.0409961	1.8418	1.92199	1.43963	0.033056	0.0347016	1.40657	1.47433	1.55191	0.0372435	0.0342127	1.51467	1.58612	1.20204	0.0306695	0.0361911	1.17137	1.23823	1	0.0332292	0.02907	0.966771	1.02907	145669	1.35892	0.029827	0.0324151	1.32909	1.39134	1	0.0342502	0.0341586
NCU06363	1.42293	0.102186	0.097156	1.32074	1.52009	1.73189	0.10951	0.0955147	1.62238	1.8274	1.3581	0.0958158	0.0947127	1.26228	1.45281	1.2926	0.0929784	0.0847282	1.19962	1.37733	1.13417	0.0845903	0.0862808	1.04958	1.22045	1.00385	0.0793178	0.0827663	0.924532	1.08662	1.05124	0.0788053	0.0757503	0.972435	1.12699	1	0.0784423	0.0833427	0.921558	1.08334	128642	1.14569	0.0716566	0.0707956	1.07403	1.21649	1.42846	0.091201	0.103336
NCU09935	1.50195	0.0458962	0.0500855	1.45605	1.55204	1	0.0380738	0.0408723	0.961926	1.04087	1.22752	0.0383602	0.0520424	1.18916	1.27956	2.07794	0.0527269	0.0517814	2.02521	2.12972	1.39566	0.0414046	0.0404035	1.35426	1.43606	1.52672	0.0467453	0.0463835	1.47997	1.5731	1.67407	0.0520936	0.0482851	1.62198	1.72236	1.8692	0.0504483	0.0533076	1.81875	1.92251	61597	1.89308	0.0446341	0.0454286	1.84845	1.93851	1.24033	0.0465704	0.0457737
NCU09933	1.3971	0.264945	0.257524	1.13216	1.65462	1	0.186927	0.208794	0.813073	1.20879	2.4497	0.274256	0.342144	2.17544	2.79184	1.49504	0.242051	0.304068	1.25299	1.79911	1.88752	0.28879	0.317829	1.59873	2.20535	4.00152	0.36775	0.3915	3.63377	4.39302	3.51163	0.353019	0.369414	3.15861	3.88104	4.08676	0.379673	0.376877	3.70709	4.46364	80278	1	0.259316	0.348775	0.740684	1.34878	1.50062	0.418853	0.495457
NCU09922	1.77033	0.170786	0.168696	1.59954	1.93903	1	0.129509	0.122665	0.870491	1.12267	2.38898	0.190186	0.19329	2.19879	2.58227	1.89396	0.162234	0.181262	1.73173	2.07522	1.85407	0.167976	0.172666	1.68609	2.02674	1.73265	0.144266	0.171221	1.58838	1.90387	2.01904	0.156327	0.193967	1.86271	2.21301	1.89663	0.172831	0.170223	1.7238	2.06685	80289	1.39386	0.0914395	0.0911689	1.30242	1.48503	1	0.0963441	0.0965909
NCU06346	1.80395	0.0289692	0.0323025	1.77498	1.83625	2.03943	0.0319147	0.0311619	2.00752	2.07059	1.71569	0.029132	0.0289135	1.68656	1.7446	1.00778	0.0219551	0.021824	0.985825	1.0296	1.12224	0.0233927	0.0223528	1.09885	1.14459	1	0.022353	0.0214489	0.977647	1.02145	1.12683	0.022962	0.0220345	1.10387	1.14886	1.06831	0.024231	0.0260582	1.04408	1.09437	116440	1	0.0326089	0.032319	0.967391	1.03232	2.48232	0.0578288	0.0562424
NCU07004	1.61021	0.0975272	0.0923545	1.51268	1.70256	1.90692	0.0827916	0.105125	1.82413	2.01205	1.74898	0.0929432	0.0933879	1.65604	1.84237	1	0.0794491	0.0751708	0.920551	1.07517	1.61001	0.0841767	0.0902998	1.52583	1.70031	1.94704	0.0929945	0.0978612	1.85405	2.0449	1.64513	0.0771034	0.0900087	1.56803	1.73514	1.39743	0.0821933	0.0905682	1.31524	1.488	80139	1.48108	0.0707962	0.0777676	1.41028	1.55885	1.39212	0.0990294	0.109919
NCU05245	1.32468	0.0973882	0.108374	1.22729	1.43305	1.65889	0.123992	0.104924	1.5349	1.76381	1.73019	0.12265	0.128753	1.60754	1.85894	1.23768	0.100142	0.108942	1.13754	1.34662	1.39139	0.110801	0.107111	1.28059	1.4985	1.34799	0.104516	0.12279	1.24347	1.47078	1	0.0868778	0.0991425	0.913122	1.09914	1.16959	0.101171	0.108021	1.06842	1.27761	80475	3.77521	0.14256	0.140208	3.63265	3.91542	2.2624	0.132707	0.156171
NCU05243	1.66537	0.0566663	0.0583618	1.6087	1.72373	1.6108	0.0419118	0.0564406	1.56889	1.66724	1.18087	0.049165	0.0483605	1.13171	1.22923	1.1415	0.0405006	0.0469751	1.101	1.18848	1.36665	0.052101	0.0555734	1.31455	1.42222	1.26536	0.0480495	0.0477148	1.21731	1.31307	1.14817	0.0476803	0.046319	1.10049	1.19449	1	0.0459025	0.0464064	0.954098	1.04641	38488	1	0.0410732	0.0487365	0.958927	1.04874	1.60702	0.0865033	0.0698693
NCU08663	1.30998	0.0656199	0.0680284	1.24436	1.37801	1.43299	0.0615244	0.0697422	1.37147	1.50273	1.09051	0.0570264	0.0652577	1.03348	1.15577	1.17959	0.0607414	0.0652846	1.11885	1.24487	1	0.0636027	0.0626449	0.936397	1.06264	1.10479	0.0554075	0.0672665	1.04938	1.17206	1.21685	0.058003	0.0671828	1.15885	1.28403	1.14525	0.0625044	0.0637202	1.08275	1.20897	61157	1.56835	0.0623892	0.0663721	1.50596	1.63472	1	0.0625943	0.0700834
NCU07707	1.19819	0.0538794	0.0612877	1.14431	1.25948	1	0.0466885	0.0476715	0.953311	1.04767	1.44032	0.0608319	0.0522064	1.37949	1.49253	1.14864	0.0603975	0.0522139	1.08824	1.20085	1.42686	0.057513	0.0607295	1.36935	1.48759	1.87607	0.0592062	0.0665452	1.81686	1.94262	1.84657	0.0611434	0.0674555	1.78543	1.91403	1.66417	0.0590844	0.0653115	1.60509	1.72948	60026	2.07162	0.0758858	0.0613931	1.99573	2.13301	1.19698	0.0635412	0.0716116
NCU05250	1	0.0513365	0.0570019	0.948663	1.057	1.04801	0.052941	0.0529888	0.995069	1.101	1.12029	0.0523262	0.0526824	1.06796	1.17297	1.04659	0.0513136	0.0537307	0.995276	1.10032	1.17653	0.0520619	0.0574761	1.12447	1.23401	1.53055	0.055151	0.0671748	1.4754	1.59772	2.41969	0.0702221	0.0760835	2.34947	2.49577	2.60387	0.0803015	0.0766308	2.52357	2.6805	121631	1.67885	0.0877847	0.0868652	1.59107	1.76572	1	0.0859721	0.090173
NCU05252	1.68241	0.111673	0.123166	1.57074	1.80558	1.76677	0.105923	0.109271	1.66085	1.87604	1.48238	0.105575	0.104583	1.37681	1.58696	1.90876	0.108317	0.124997	1.80044	2.03376	1.36783	0.0994402	0.100316	1.26839	1.46815	1.45104	0.115463	0.112774	1.33558	1.56381	1.06853	0.0874421	0.090616	0.981088	1.15915	1	0.0862952	0.0917463	0.913705	1.09175	80458	1.58133	0.0678525	0.0712706	1.51348	1.6526	1	0.0712859	0.0813221
NCU09740	1.18735	0.0574556	0.0478736	1.12989	1.23522	1.16208	0.0430305	0.0496193	1.11905	1.2117	1.36134	0.0463092	0.0516673	1.31503	1.41301	1.261	0.0528992	0.0530312	1.2081	1.31403	1	0.0481806	0.0467905	0.951819	1.04679	1.19407	0.0454635	0.0445451	1.14861	1.23862	1.22622	0.0577234	0.0521304	1.1685	1.27835	1.41312	0.0546056	0.0591425	1.35851	1.47226	38402	1.57669	0.0611101	0.0622803	1.51558	1.63897	1.10697	0.063511	0.0688402
NCU04353	2.16901	0.202203	0.190115	1.96681	2.35913	1.72141	0.168417	0.194089	1.55299	1.9155	1.78277	0.173274	0.182504	1.6095	1.96527	1	0.139995	0.17268	0.860005	1.17268	1.79383	0.188228	0.190238	1.6056	1.98407	1.68274	0.18617	0.193687	1.49657	1.87643	2.0604	0.174612	0.213678	1.88579	2.27408	1.85345	0.195377	0.206765	1.65807	2.06021	121251	1.27589	0.126648	0.135938	1.14924	1.41183	1.16092	0.155506	0.179419
NCU05280	1.56152	0.213118	0.282171	1.3484	1.84369	2.16062	0.240476	0.243073	1.92014	2.40369	2.28911	0.241702	0.280151	2.04741	2.56926	1	0.156368	0.210187	0.843632	1.21019	1.61868	0.202791	0.268362	1.41589	1.88704	1.91151	0.209829	0.271767	1.70168	2.18328	1.69581	0.19285	0.230498	1.50296	1.92631	2.15098	0.227288	0.272797	1.92369	2.42378	129143	2.55665	0.17803	0.176432	2.37862	2.73308	1.37364	0.154258	0.173112
NCU02385	2.85364	0.205502	0.230385	2.64814	3.08403	2.99587	0.209502	0.230715	2.78637	3.22659	2.72446	0.212749	0.209554	2.51171	2.93401	1.75774	0.185685	0.190714	1.57206	1.94845	1.9118	0.176488	0.201604	1.73531	2.1134	1.3386	0.160511	0.162995	1.17809	1.5016	1.20441	0.142448	0.141633	1.06196	1.34604	1	0.125089	0.141019	0.874911	1.14102	139830	1.26348	0.0891108	0.0869064	1.17437	1.35039	2.27939	0.12884	0.129546
NCU02410	1.8704	0.115321	0.103046	1.75508	1.97345	1.2507	0.0864732	0.10131	1.16423	1.35201	1.59089	0.10728	0.105193	1.48361	1.69608	1.22379	0.0952293	0.0920371	1.12856	1.31583	1.34451	0.0891821	0.0956558	1.25533	1.44017	1	0.0774331	0.0897204	0.922567	1.08972	1.13955	0.0911691	0.0847735	1.04838	1.22432	1.21319	0.102034	0.0944008	1.11116	1.30759	85950	2.41077	0.122644	0.129409	2.28813	2.54018	1.29686	0.119118	0.115913
NCU03988	2.46584	0.0332559	0.0376416	2.43258	2.50348	1.36598	0.0230562	0.0272268	1.34292	1.39321	3.99344	0.0447519	0.0424055	3.94869	4.03585	2.74618	0.0386563	0.0384663	2.70752	2.78465	1.45164	0.0262612	0.0265206	1.42538	1.47816	1.31139	0.0261436	0.026629	1.28525	1.33802	1.03796	0.0232889	0.021824	1.01467	1.05978	1	0.0222814	0.0227386	0.977719	1.02274	118209	1.33286	0.01821	0.0215068	1.31465	1.35437	1	0.0238957	0.0245613
NCU04314	1.04947	0.0183422	0.0173976	1.03113	1.06687	1.10032	0.0179765	0.0136639	1.08234	1.11398	1.67213	0.0230281	0.0193443	1.6491	1.69147	5.20793	0.0341778	0.0307862	5.17375	5.23872	1.09538	0.0171419	0.0139431	1.07824	1.10932	1	0.0171425	0.0143665	0.982858	1.01437	1.2394	0.0155937	0.016142	1.22381	1.25554	1.65232	0.0216581	0.0182578	1.63066	1.67058	115656	1	0.0173019	0.018017	0.982698	1.01802	6.62887	0.0589437	0.0573418
NCU06658	1.20323	0.106693	0.116836	1.09654	1.32007	1.24807	0.0961026	0.100379	1.15197	1.34845	1.92455	0.122279	0.136788	1.80227	2.06134	1.67788	0.108787	0.129617	1.56909	1.8075	1.06625	0.093879	0.103503	0.972371	1.16975	1	0.0971328	0.0953706	0.902867	1.09537	1.23615	0.0984169	0.101212	1.13773	1.33736	1.34114	0.105607	0.115038	1.23553	1.45618	75928	1	0.115266	0.119737	0.884734	1.11974	2.7408	0.22127	0.228144
NCU03882	1.59993	0.0668671	0.0660725	1.53306	1.666	2.15281	0.074241	0.0667692	2.07857	2.21958	1.83691	0.0688157	0.0671134	1.76809	1.90402	1	0.0505894	0.0542201	0.949411	1.05422	2.08527	0.0683536	0.0745044	2.01692	2.15977	1.53602	0.0644438	0.0572818	1.47158	1.5933	1.49225	0.0577308	0.0606346	1.43452	1.55288	1.31269	0.0594093	0.0592533	1.25328	1.37194	69435	3.22255	0.0715791	0.0634657	3.15097	3.28602	1.90364	0.0707298	0.0688199
NCU04009	1.48081	0.11029	0.120553	1.37052	1.60136	1.83775	0.113487	0.121469	1.72426	1.95922	1.52433	0.110693	0.11416	1.41364	1.63849	1.35652	0.109622	0.114758	1.2469	1.47128	1.03412	0.0847672	0.0985138	0.949353	1.13263	1	0.0872449	0.0991923	0.912755	1.09919	1.18884	0.0993619	0.101054	1.08948	1.28989	1.41503	0.109602	0.118092	1.30543	1.53312	124724	2.11256	0.104026	0.119219	2.00853	2.23178	1.74188	0.125439	0.124944
NCU04644	2.18826	0.197956	0.20763	1.9903	2.39589	3.93846	0.232699	0.244921	3.70576	4.18338	2.69073	0.199527	0.208976	2.4912	2.89971	9.22343	0.33589	0.339089	8.88754	9.56252	1.36231	0.148871	0.152448	1.21344	1.51476	1	0.118881	0.140475	0.881119	1.14047	1.50035	0.150632	0.175396	1.34972	1.67575	1.96922	0.175714	0.180906	1.79351	2.15013	58765	4.104	0.249007	0.232001	3.85499	4.336	3.83672	0.288661	0.294048
NCU04270	1.21732	0.0340358	0.0364976	1.18328	1.25382	1.32864	0.034222	0.0351638	1.29442	1.3638	1.42666	0.0371195	0.0381489	1.38954	1.46481	2.78756	0.0487137	0.0514033	2.73885	2.83896	1	0.0326577	0.0290493	0.967342	1.02905	1.11847	0.0330511	0.0344942	1.08542	1.15296	1.09534	0.0301605	0.0331345	1.06518	1.12847	1.12107	0.0371473	0.0336687	1.08392	1.15474	119501	1.28511	0.040892	0.0437078	1.24422	1.32882	1.04985	0.043624	0.0481979
NCU04329	1.5716	0.0484131	0.0492482	1.52319	1.62085	1	0.0343221	0.038343	0.965678	1.03834	1.00471	0.0364569	0.0391751	0.968253	1.04389	1.79311	0.0536159	0.050242	1.73949	1.84335	1.47288	0.0424847	0.0445136	1.4304	1.51739	1.34401	0.0387467	0.0374249	1.30526	1.38143	1.54209	0.0395065	0.0444807	1.50258	1.58657	1.56548	0.0472217	0.0448724	1.51826	1.61035	56383	1.85657	0.0505636	0.052547	1.80601	1.90912	1	0.0545808	0.047183
NCU04332	1.54443	0.144154	0.16484	1.40028	1.70927	1.48798	0.154764	0.140059	1.33322	1.62804	2.04348	0.161168	0.180441	1.88231	2.22392	1.44899	0.150023	0.161997	1.29897	1.61099	1	0.111803	0.127441	0.888197	1.12744	1.01075	0.125138	0.125525	0.885612	1.13627	1.02745	0.125525	0.121887	0.901925	1.14934	1.26652	0.146649	0.153035	1.11987	1.41956	75063	1.46706	0.104754	0.103295	1.36231	1.57035	1.19212	0.112054	0.128952
NCU01356	1.53564	0.233237	0.257113	1.3024	1.79275	1	0.149029	0.199088	0.850971	1.19909	2.51623	0.26673	0.338961	2.2495	2.85519	1.69664	0.242906	0.253315	1.45373	1.94995	1.15914	0.205147	0.211971	0.953993	1.37111	1.36199	0.202615	0.222885	1.15938	1.58488	1.72422	0.218174	0.249638	1.50605	1.97386	2.19505	0.262217	0.297731	1.93283	2.49278	144089	1.9447	0.176698	0.159487	1.768	2.10419	1	0.157018	0.178039
NCU01164	1.02015	0.0375542	0.0410122	0.982596	1.06116	1.32373	0.0367866	0.0422741	1.28694	1.366	1.24022	0.039568	0.0410925	1.20065	1.28131	1	0.0378647	0.0414217	0.962135	1.04142	1.21207	0.0356698	0.0393154	1.1764	1.25139	1.37249	0.0435293	0.0410157	1.32896	1.41351	1.46022	0.0409671	0.0406856	1.41925	1.50091	1.50533	0.0436435	0.0464024	1.46169	1.55173	144251	1.58392	0.0318526	0.0309317	1.55207	1.61485	1.04709	0.0325353	0.0350668
NCU01165	1.25044	0.0445347	0.046145	1.20591	1.29659	1.15706	0.0353854	0.0421193	1.12167	1.19918	1	0.0360992	0.0373231	0.963901	1.03732	1.58887	0.0451234	0.0469917	1.54375	1.63586	1.25492	0.0410502	0.0426668	1.21387	1.29759	1.62268	0.0460288	0.043992	1.57665	1.66667	1.51251	0.0437728	0.0408425	1.46874	1.55335	1.25373	0.0425755	0.0447344	1.21115	1.29846	76528	1	0.0291871	0.0291599	0.970813	1.02916	1.15714	0.0387398	0.0425946
NCU04576	2.51101	0.203718	0.18784	2.30729	2.69885	1.72684	0.14974	0.171865	1.5771	1.8987	1.37845	0.13581	0.164748	1.24264	1.5432	1.47987	0.140533	0.163363	1.33934	1.64323	1.08806	0.121326	0.13184	0.966734	1.2199	1	0.115697	0.124627	0.884303	1.12463	3.94382	0.196851	0.197878	3.74697	4.1417	5.88974	0.29029	0.270546	5.59945	6.16029	77305	1.59951	0.14034	0.140819	1.45917	1.74033	2.33013	0.215457	0.222846
NCU01017	1.43731	0.101579	0.0928053	1.33573	1.53012	1.13542	0.0849127	0.0899334	1.05051	1.22535	1.26121	0.0847495	0.0853847	1.17646	1.34659	1	0.0844132	0.0817088	0.915587	1.08171	1.22069	0.0826416	0.0884135	1.13805	1.3091	1.31147	0.101307	0.0939235	1.21016	1.40539	1.12333	0.0841792	0.0922271	1.03915	1.21556	1.21471	0.083621	0.0965119	1.13109	1.31122	120118	2.264	0.128123	0.13843	2.13588	2.40243	1.34707	0.132267	0.133392
NCU01024	1.44822	0.12394	0.144392	1.32428	1.59261	1.05054	0.115984	0.125074	0.934556	1.17561	1.53306	0.150345	0.144245	1.38272	1.67731	2.14894	0.152868	0.163208	1.99607	2.31215	1.0119	0.103786	0.123394	0.908114	1.13529	1	0.118531	0.131403	0.881469	1.1314	1.0093	0.107136	0.123826	0.902164	1.13313	1.27001	0.134379	0.143903	1.13563	1.41391	144337	2.0307	0.0820762	0.0992169	1.94862	2.12992	1.28185	0.0839642	0.086542
NCU01009	1.91716	0.266711	0.273676	1.65045	2.19084	1.6518	0.232415	0.242698	1.41938	1.8945	1	0.179494	0.182837	0.820506	1.18284	2.09846	0.279283	0.250297	1.81918	2.34876	1.71654	0.21853	0.250653	1.49801	1.96719	3.59326	0.352979	0.328145	3.24028	3.92141	43.8515	0.990849	1.02458	42.8607	44.8761	77.5226	1.03074	1.05115	76.4919	78.5738	98213	1	0.20989	0.243819	0.79011	1.24382	5.2184	0.610308	0.659483
NCU02798	1.35187	0.10274	0.12833	1.24913	1.4802	3.4663	0.159694	0.16055	3.30661	3.62685	3.15067	0.156	0.155755	2.99467	3.30642	65.6557	0.311192	0.338135	65.3445	65.9938	1	0.0839464	0.0947862	0.916054	1.09479	1.26728	0.0958828	0.102757	1.1714	1.37004	2.33328	0.127272	0.137189	2.20601	2.47047	2.01157	0.13302	0.134411	1.87855	2.14598	119279	1.19696	0.0640965	0.072679	1.13286	1.26964	8.78761	0.203694	0.220018
NCU03608	1.31395	0.0555416	0.061821	1.25841	1.37577	1.48698	0.0561935	0.0562148	1.43079	1.54319	1.56351	0.0667793	0.0606327	1.49673	1.62414	1.02376	0.046977	0.0524864	0.976783	1.07625	1	0.0445141	0.0499357	0.955486	1.04994	1.43551	0.0598422	0.0572663	1.37567	1.49278	1.42791	0.0548027	0.0601959	1.37311	1.48811	1.79765	0.0635194	0.0685412	1.73413	1.86619	77239	11.7153	0.0823594	0.108905	11.6329	11.8242	1.12597	0.0605174	0.0638198
NCU03606	1.23887	0.0991741	0.0960679	1.1397	1.33494	3.28631	0.129776	0.138066	3.15653	3.42438	2.77899	0.134512	0.137231	2.64448	2.91622	1	0.0817353	0.0950372	0.918265	1.09504	1.42865	0.093496	0.0936361	1.33515	1.52229	1.48943	0.0893487	0.10965	1.40008	1.59908	1.62715	0.0941054	0.0998987	1.53304	1.72705	1.49896	0.10132	0.109707	1.39764	1.60867	144541	4.38003	0.0827358	0.0977551	4.29729	4.47779	2.13475	0.0965322	0.0799547
NCU10417	1.22729	0.181792	0.167774	1.0455	1.39506	1.18777	0.149125	0.175917	1.03865	1.36369	1.13404	0.139959	0.173258	0.994081	1.3073	1.11409	0.151226	0.178104	0.962864	1.29219	1	0.130026	0.153328	0.869974	1.15333	1.10619	0.161074	0.180269	0.945116	1.28646	1.04099	0.150025	0.163117	0.890965	1.20411	1.04379	0.148076	0.169712	0.895714	1.2135	149117	1.59919	0.106523	0.114403	1.49267	1.71359	2.0423	0.149569	0.15963
NCU01340	1.60751	0.287071	0.341573	1.32044	1.94908	2.95538	0.324308	0.416535	2.63107	3.37191	2.62217	0.342808	0.389367	2.27936	3.01154	1.7839	0.314449	0.30804	1.46945	2.09194	1.24005	0.258131	0.304403	0.981919	1.54445	1.4745	0.290527	0.260149	1.18397	1.73465	1.5834	0.276731	0.300189	1.30667	1.88359	1	0.228746	0.252522	0.771254	1.25252	127545	5.59768	0.345985	0.352248	5.2517	5.94993	4.52175	0.445659	0.381653
NCU06722	1.82599	0.0772201	0.0901219	1.74877	1.91611	2.63999	0.0890106	0.100238	2.55098	2.74023	1.65931	0.0804477	0.0883787	1.57886	1.74769	1	0.05991	0.0636988	0.94009	1.0637	1.1707	0.0619463	0.0737781	1.10875	1.24448	1.11695	0.0607155	0.0766599	1.05623	1.19361	1.16899	0.0650164	0.0687065	1.10397	1.2377	1.05639	0.0731977	0.0747992	0.983192	1.13119	149131	2.26536	0.0726755	0.0809039	2.19268	2.34626	1.18717	0.0668609	0.0680462
NCU01343	1.80472	0.138812	0.151661	1.66591	1.95638	2.12546	0.153406	0.161508	1.97205	2.28697	1.88575	0.135836	0.165891	1.74991	2.05164	1.28239	0.126301	0.13199	1.15609	1.41438	1.30689	0.126209	0.138077	1.18068	1.44497	1.00151	0.105131	0.1153	0.896379	1.11681	1	0.111888	0.111427	0.888112	1.11143	1.06144	0.122421	0.134852	0.939019	1.19629	115852	1.92231	0.0817845	0.0879724	1.84053	2.01028	1.42463	0.0956515	0.0907542
NCU03253	1.48446	0.0342359	0.0384289	1.45022	1.52289	1.05589	0.029955	0.0310896	1.02594	1.08698	1.58664	0.032708	0.0386838	1.55393	1.62532	2.18368	0.0443966	0.0403943	2.13928	2.22407	1	0.0293606	0.031794	0.970639	1.03179	1.13789	0.0279049	0.0353742	1.10999	1.17326	1.09192	0.0303585	0.0332272	1.06156	1.12515	1.13352	0.0342111	0.0324482	1.09931	1.16597	142442	1	0.0256878	0.0250205	0.974312	1.02502	1.40665	0.0366067	0.0386711
NCU11109	1.15929	0.0418104	0.0410613	1.11748	1.20035	1.58324	0.0473027	0.0465572	1.53594	1.6298	1.18214	0.0429533	0.0437954	1.13919	1.22594	1.3678	0.0466924	0.0468261	1.32111	1.41463	1	0.0375856	0.0352062	0.962414	1.03521	1.02713	0.0381406	0.0403542	0.988989	1.06748	1.62395	0.0439373	0.046007	1.58001	1.66996	1.87946	0.0545141	0.0485364	1.82495	1.928	58716	1.65575	0.0356829	0.0346975	1.62007	1.69045	1.3078	0.038501	0.045197
NCU01403	1	0.187769	0.249916	0.812231	1.24992	1.97601	0.246537	0.314017	1.72947	2.29003	4.30792	0.373067	0.458403	3.93485	4.76632	4.76829	0.442736	0.477335	4.32555	5.24563	2.04523	0.253242	0.307677	1.79199	2.35291	2.08522	0.29268	0.323285	1.79254	2.4085	4.65921	0.421387	0.422476	4.23782	5.08169	4.96531	0.40261	0.45921	4.5627	5.42452	76033	4.84463	0.273533	0.287797	4.5711	5.13243	2.75311	0.242303	0.273816
NCU00706	2.39415	0.0346213	0.0299302	2.35953	2.42408	1.60498	0.0272867	0.0272815	1.57769	1.63226	2.50498	0.0292654	0.0308507	2.47571	2.53583	1.89325	0.027489	0.030216	1.86576	1.92347	1.20115	0.0228044	0.0255849	1.17835	1.22673	1.03716	0.0210521	0.0227033	1.01611	1.05986	1.12133	0.0219235	0.0214748	1.09941	1.1428	1	0.0253792	0.0218611	0.974621	1.02186	96495	1.80792	0.0312561	0.0285126	1.77666	1.83643	2.2055	0.0384152	0.0435306
NCU04584	1.29944	0.087128	0.088623	1.21231	1.38806	1.07573	0.0750303	0.0775883	1.0007	1.15332	1.36391	0.078338	0.0914362	1.28557	1.45535	1.17157	0.087852	0.0835561	1.08372	1.25513	1	0.0742904	0.0719216	0.92571	1.07192	1.00396	0.0788671	0.0755663	0.925093	1.07953	1.05903	0.0715919	0.0753647	0.987438	1.13439	1.05169	0.0744648	0.0853596	0.977225	1.13705	77322	1.60594	0.135141	0.13535	1.4708	1.74129	2.50325	0.190509	0.185325
NCU04585	1.11703	0.0718776	0.0746321	1.04515	1.19166	1.12246	0.0571799	0.0640158	1.06528	1.18648	1.07962	0.065273	0.0609607	1.01435	1.14058	1.10622	0.0632853	0.0687552	1.04293	1.17498	1	0.0618023	0.066472	0.938198	1.06647	1.04595	0.0617253	0.0676731	0.984225	1.11362	1.42726	0.0736005	0.0711016	1.35366	1.49836	1.75133	0.0759765	0.0764229	1.67535	1.82775	77324	1.56251	0.0697218	0.0728248	1.49279	1.63533	1.5044	0.0881802	0.094014
NCU06649	1	0.0597352	0.0590843	0.940265	1.05908	1.34939	0.0608863	0.0673826	1.2885	1.41677	1.46243	0.0667162	0.0699058	1.39571	1.53234	1.4929	0.0640111	0.0733989	1.42889	1.5663	1.28889	0.0665947	0.0574268	1.2223	1.34632	1.34365	0.0611533	0.0690908	1.2825	1.41274	1.20457	0.0575004	0.0596798	1.14707	1.26425	1.40128	0.0649169	0.0704007	1.33636	1.47168	144027	2.01478	0.0727785	0.0620637	1.942	2.07684	1.1081	0.0600848	0.0680228
NCU06651	2.2355	0.0708856	0.0626559	2.16461	2.29816	2.21255	0.0664782	0.0681066	2.14607	2.28066	2.16842	0.0647454	0.0635937	2.10367	2.23201	3.59451	0.0901275	0.0765143	3.50438	3.67102	2.91078	0.0681573	0.0682398	2.84262	2.97902	1.92419	0.0661596	0.0621673	1.85803	1.98636	1.4721	0.0474916	0.052404	1.42461	1.5245	1	0.0430128	0.0507871	0.956987	1.05079	93699	1.52271	0.0349431	0.0314505	1.48777	1.55416	1.22739	0.0319969	0.0394042
NCU04231	1.65887	0.198027	0.225166	1.46084	1.88404	1.16333	0.152898	0.186625	1.01043	1.34996	2.18701	0.237446	0.248983	1.94956	2.43599	1	0.158964	0.177275	0.841036	1.17728	1.30325	0.168442	0.203122	1.13481	1.50637	1.17294	0.175781	0.174307	0.997159	1.34725	1.06954	0.17075	0.168974	0.89879	1.23851	1.31998	0.192299	0.200034	1.12768	1.52001	75270	1	0.129975	0.136525	0.870025	1.13653	1.85186	0.225913	0.246121
NCU01008	2.16978	0.149225	0.153961	2.02055	2.32374	2.88386	0.142147	0.180523	2.74171	3.06438	1.51648	0.11226	0.132461	1.40422	1.64894	1.10412	0.10918	0.108645	0.99494	1.21277	1.54315	0.127613	0.126527	1.41554	1.66968	1.51674	0.125482	0.125956	1.39126	1.6427	1.62542	0.118702	0.125452	1.50672	1.75087	1	0.109911	0.108044	0.890089	1.10804	115968	1.50911	0.0622175	0.0672784	1.44689	1.57639	1.31524	0.0847509	0.0840992
NCU04598	1.22612	0.0610219	0.0617684	1.1651	1.28789	1	0.0475909	0.0424868	0.952409	1.04249	1.37565	0.0481387	0.0561769	1.32751	1.43183	1.48011	0.0689212	0.0687478	1.41119	1.54886	1.12615	0.0434272	0.0492149	1.08272	1.17536	1.34267	0.054534	0.0534795	1.28814	1.39615	1.2203	0.0501098	0.0492733	1.17019	1.26957	1.39868	0.0615625	0.0591786	1.33712	1.45786	144583	1.102	0.0473916	0.0454417	1.05461	1.14744	1.12283	0.0581264	0.0651176
NCU04601	1.93875	0.156548	0.143789	1.7822	2.08254	1.06568	0.103678	0.1097	0.962002	1.17538	1.29849	0.130131	0.143442	1.16836	1.44193	1	0.100908	0.119554	0.899092	1.11955	5.5247	0.203294	0.246627	5.32141	5.77133	21.9818	0.345501	0.415353	21.6363	22.3972	21.211	0.393823	0.439802	20.8172	21.6508	18.2718	0.372936	0.423688	17.8989	18.6955	128001	1	0.183828	0.226863	0.816172	1.22686	8.0724	0.674455	0.781078
NCU08963	2.80473	0.0534092	0.0566548	2.75132	2.86138	2.02372	0.0426929	0.049228	1.98103	2.07295	3.67163	0.0594992	0.0621227	3.61213	3.73375	2.79595	0.0549652	0.0478789	2.74098	2.84383	1.53339	0.0360222	0.040098	1.49737	1.57349	1.43356	0.0362427	0.0447458	1.39732	1.47831	1.27242	0.0337369	0.0402588	1.23868	1.31268	1	0.0353971	0.0374037	0.964603	1.0374	74955	1	0.0274731	0.0256264	0.972527	1.02563	1.01294	0.0299871	0.0351448
NCU08964	1.74979	0.0224511	0.023188	1.72734	1.77298	1.67558	0.0187099	0.0244067	1.65687	1.69999	2.17408	0.0240908	0.024019	2.14999	2.1981	1.64963	0.0201705	0.0241775	1.62946	1.67381	1.3106	0.0203689	0.020644	1.29023	1.33124	1.15761	0.0184775	0.020695	1.13913	1.1783	1.20015	0.0183173	0.0182174	1.18183	1.21837	1	0.0186422	0.0178346	0.981358	1.01783	115627	1.78542	0.0186727	0.0238762	1.76675	1.8093	1.29591	0.0216454	0.0211138
NCU08965	1.10347	0.0507243	0.0649919	1.05275	1.16846	1.13741	0.0519108	0.0600857	1.0855	1.1975	1	0.0509721	0.0558106	0.949028	1.05581	1.16567	0.0648039	0.0563681	1.10087	1.22204	1.21512	0.0557843	0.0525009	1.15934	1.26762	1.69789	0.0575803	0.0629018	1.64031	1.76079	1.57233	0.0642768	0.0616984	1.50805	1.63403	1.43743	0.0607117	0.0633849	1.37672	1.50081	143656	1.21579	0.0521328	0.0519195	1.16366	1.26771	1.00369	0.064102	0.0593458
NCU08966	1.21084	0.062771	0.0553867	1.14807	1.26623	1.3213	0.0582644	0.0576668	1.26304	1.37897	1.15639	0.0551387	0.0544273	1.10125	1.21082	1	0.0590428	0.0560662	0.940957	1.05607	1.24828	0.0611321	0.0540575	1.18715	1.30234	1.29266	0.0624071	0.0580605	1.23025	1.35072	1.64021	0.0613466	0.0617692	1.57886	1.70198	1.66463	0.068744	0.0724942	1.59589	1.73712	127120	1.27979	0.05883	0.0579167	1.22096	1.33771	1.21055	0.075258	0.0796091
NCU10062	3.41612	0.176778	0.185425	3.23934	3.60154	2.6386	0.149204	0.152221	2.4894	2.79082	1.9227	0.133879	0.152682	1.78882	2.07538	1	0.111908	0.105269	0.888092	1.10527	3.09792	0.149124	0.155383	2.9488	3.2533	4.01247	0.19615	0.181683	3.81632	4.19415	3.32442	0.156663	0.179854	3.16776	3.50427	2.35097	0.14477	0.170738	2.2062	2.52171	143647	1.13938	0.0795491	0.077765	1.05983	1.21715	1	0.0842859	0.101536
NCU04256	1.1622	0.0778923	0.0785029	1.08431	1.2407	2.09813	0.103433	0.0953938	1.9947	2.19352	1	0.0692278	0.0745531	0.930772	1.07455	1.28595	0.0723402	0.0892544	1.21361	1.3752	1.27305	0.0693522	0.0779108	1.2037	1.35096	1.86591	0.0907102	0.0977915	1.7752	1.9637	2.44608	0.102583	0.110322	2.3435	2.5564	2.69835	0.110948	0.109958	2.5874	2.80831	127212	2.03332	0.171343	0.193246	1.86198	2.22657	1	0.158171	0.179769
NCU04570	1.3074	0.0905617	0.0935605	1.21684	1.40096	1.17317	0.0732863	0.080504	1.09988	1.25367	1.48203	0.0869267	0.0960298	1.3951	1.57806	1.33358	0.0808841	0.0869865	1.2527	1.42057	1.40016	0.0844735	0.0850515	1.31569	1.48521	1.00673	0.0654563	0.0838435	0.941274	1.09057	1	0.0753225	0.0726504	0.924678	1.07265	1.19595	0.0790373	0.0771834	1.11691	1.27313	120338	2.27851	0.0875333	0.0891551	2.19098	2.36767	1.34083	0.0917684	0.0837057
NCU08926	1.12732	0.0354549	0.035952	1.09187	1.16327	1.20646	0.0328096	0.0368888	1.17365	1.24335	1.15234	0.0364586	0.037638	1.11588	1.18998	1	0.0314688	0.0348251	0.968531	1.03483	1.2738	0.0399325	0.0352988	1.23387	1.3091	1.58879	0.0407557	0.043858	1.54803	1.63265	1.89863	0.0483874	0.0451753	1.85024	1.94381	2.18738	0.0484898	0.0483365	2.13889	2.23572	127151	1.46149	0.0654879	0.0565574	1.396	1.51805	1.04142	0.0646944	0.0687795
NCU10077	1.82507	0.2079	0.212513	1.61717	2.03758	1.92002	0.185333	0.215481	1.73469	2.1355	1.75757	0.180122	0.211337	1.57745	1.96891	1	0.14365	0.164638	0.85635	1.16464	1.67203	0.183593	0.192784	1.48844	1.86481	1.27909	0.161918	0.18054	1.11717	1.45963	2.43559	0.22549	0.230168	2.2101	2.66576	2.80038	0.22877	0.252915	2.57161	3.0533	56373	1.99969	0.122254	0.131139	1.87744	2.13083	1.61684	0.148919	0.159513
NCU08930	2.11045	0.0669607	0.0740906	2.04349	2.18454	2.59056	0.0805358	0.0677053	2.51002	2.65827	2.16012	0.0674888	0.0662524	2.09263	2.22637	1.26975	0.0547869	0.0593624	1.21496	1.32911	1.45477	0.0574332	0.0541522	1.39734	1.50892	1.20155	0.0578337	0.0543373	1.14372	1.25589	1.04596	0.047977	0.0529604	0.997983	1.09892	1	0.0522228	0.0512133	0.947777	1.05121	56352	1.99245	0.0504021	0.0557768	1.94205	2.04823	2.39637	0.0793881	0.0661314
NCU09841	3.61249	0.140152	0.132099	3.47234	3.74459	3.3803	0.129109	0.124002	3.25119	3.5043	1.62514	0.0885378	0.103209	1.5366	1.72835	1	0.0747329	0.0939314	0.925267	1.09393	1.67209	0.101859	0.090341	1.57023	1.76243	1.49821	0.0897291	0.0987724	1.40848	1.59698	1.62462	0.0968705	0.0912878	1.52775	1.71591	1.07247	0.0819273	0.0954635	0.990543	1.16793	56251	5.4134	0.249109	0.232336	5.16429	5.64574	1.95795	0.177918	0.172703
NCU07196	1.61033	0.307174	0.327799	1.30316	1.93813	1.65358	0.318941	0.331982	1.33464	1.98556	2.14049	0.336583	0.375732	1.80391	2.51622	1.34928	0.24139	0.325074	1.10789	1.67435	1.41802	0.26134	0.297697	1.15668	1.71572	1.44681	0.263629	0.330671	1.18318	1.77748	1	0.224654	0.255278	0.775346	1.25528	1.75207	0.308045	0.374888	1.44402	2.12696	36463	1.3945	0.168096	0.181299	1.2264	1.5758	1.20392	0.186301	0.200056
NCU06664	2.21772	0.129393	0.140271	2.08833	2.35799	2.26645	0.105805	0.130864	2.16064	2.39731	1.6545	0.121004	0.107022	1.5335	1.76152	1.99575	0.11218	0.115169	1.88357	2.11092	1.43308	0.0950112	0.105821	1.33807	1.5389	1	0.0861949	0.0951926	0.913805	1.09519	1.54089	0.0995774	0.101422	1.44131	1.64231	1.42098	0.123316	0.0963892	1.29766	1.51737	119769	1	0.0556403	0.0573171	0.94436	1.05732	1.42086	0.0824201	0.0907617
NCU03858	1.28644	0.0767267	0.0722533	1.20971	1.35869	1.52703	0.0738026	0.0777748	1.45323	1.6048	1.40616	0.0678403	0.0811897	1.33832	1.48735	1.08689	0.0597323	0.0740253	1.02716	1.16092	1	0.063113	0.0628409	0.936887	1.06284	1.06696	0.0612222	0.0614732	1.00574	1.12843	1.13801	0.0673294	0.0649664	1.07068	1.20298	1.22651	0.0673112	0.0744221	1.1592	1.30093	88157	1.97615	0.0717388	0.0769421	1.90441	2.05309	1.19166	0.077686	0.0749929
NCU04225	1.43864	0.127805	0.141863	1.31083	1.5805	1	0.109293	0.117508	0.890707	1.11751	2.24454	0.14431	0.164572	2.10023	2.40911	1.81412	0.157998	0.164207	1.65612	1.97833	1.23131	0.121373	0.127469	1.10994	1.35878	1.38199	0.129414	0.138167	1.25258	1.52016	1.08599	0.117888	0.11407	0.968102	1.20006	1.50803	0.147891	0.144832	1.36014	1.65286	56601	1.22057	0.0943338	0.102488	1.12624	1.32306	1.23397	0.111309	0.12573
NCU08960	2.66718	0.0469265	0.0505782	2.62025	2.71776	1.82232	0.0371417	0.0397539	1.78518	1.86207	3.23429	0.0468351	0.0500018	3.18745	3.28429	2.43246	0.045141	0.0465106	2.38732	2.47897	1.5401	0.032197	0.0360429	1.5079	1.57614	1.25473	0.0350103	0.0332623	1.21972	1.28799	1.15659	0.0284332	0.028787	1.12816	1.18538	1	0.0313537	0.0339002	0.968646	1.0339	119411	2.16534	0.0338509	0.0324757	2.13149	2.19782	1.36643	0.0338934	0.0329774
NCU07238	1.18532	0.0248367	0.0285121	1.16048	1.21383	1.1627	0.0227875	0.0276983	1.13991	1.1904	1.7285	0.0317216	0.0281892	1.69678	1.75669	4.29713	0.0456617	0.0485256	4.25147	4.34566	1	0.0206666	0.0224494	0.979333	1.02245	1.02656	0.0254587	0.0227777	1.0011	1.04934	1.23915	0.0261753	0.02567	1.21297	1.26482	1.70568	0.0297207	0.0282194	1.67596	1.7339	143618	1.37702	0.0323925	0.0340062	1.34463	1.41103	1.23764	0.038003	0.039764
NCU08095	10.6561	1.1078	1.23518	9.5483	11.8913	1	0.305985	0.377432	0.694015	1.37743	66.9423	2.02453	2.14157	64.9178	69.0839	15.4131	1.43355	1.44627	13.9795	16.8594	1.8696	0.443661	0.516328	1.42594	2.38593	1.59137	0.41317	0.501108	1.1782	2.09248	6.35951	0.796217	0.849112	5.56329	7.20862	9.28678	1.0863	1.20502	8.20048	10.4918	70112	1.46321	0.197636	0.200588	1.26557	1.6638	1.82575	0.279902	0.303586
NCU11381	1.27679	0.074133	0.0754842	1.20266	1.35227	1.67395	0.0859265	0.07621	1.58802	1.75016	1.56936	0.0662314	0.0775027	1.50313	1.64686	1.25544	0.0699771	0.0672779	1.18546	1.32272	1.31845	0.0668046	0.0719939	1.25165	1.39044	1.55299	0.0726233	0.0824181	1.48037	1.63541	1.03431	0.0613015	0.058762	0.973009	1.09307	1	0.0626021	0.0605051	0.937398	1.06051	117918	1.90384	0.0693438	0.0784503	1.8345	1.98229	2.14795	0.100509	0.0955064
NCU08166	1.26122	0.128549	0.133988	1.13267	1.39521	1	0.108523	0.100904	0.891477	1.1009	2.50384	0.154115	0.202352	2.34972	2.70619	42.5289	0.302248	0.371939	42.2267	42.9008	1.36263	0.129581	0.124453	1.23305	1.48708	2.24866	0.165313	0.171715	2.08335	2.42037	3.20975	0.19193	0.198014	3.01782	3.40776	4.56085	0.220274	0.227449	4.34058	4.7883	131485	1.28984	0.0810879	0.0846749	1.20875	1.37451	1.64876	0.11854	0.119735
NCU03319	2.00092	0.0526335	0.0511338	1.94829	2.05205	2.59561	0.0548572	0.057124	2.54075	2.65273	1.72759	0.0463138	0.046489	1.68128	1.77408	1.1902	0.0393967	0.0410509	1.1508	1.23125	1.49445	0.0427231	0.0413413	1.45173	1.53579	1.22631	0.0392836	0.0392171	1.18703	1.26553	1.22513	0.0383199	0.0373016	1.18681	1.26243	1	0.0369628	0.0376642	0.963037	1.03766	118802	1.15882	0.0246513	0.026892	1.13417	1.18571	1.23079	0.0311616	0.0343664
NCU06066	1.63099	0.14284	0.149685	1.48815	1.78068	1.131	0.119288	0.122654	1.01171	1.25365	1.56587	0.136097	0.153808	1.42977	1.71968	1.35684	0.133451	0.139176	1.22339	1.49602	1.10473	0.10733	0.128999	0.9974	1.23373	1	0.112086	0.117369	0.887914	1.11737	1.10932	0.118636	0.116045	0.990684	1.22537	1.11732	0.120186	0.136813	0.997134	1.25413	139706	1.55518	0.138266	0.147326	1.41691	1.70251	2.15158	0.174265	0.212857
NCU08161	1.33106	0.123378	0.128514	1.20768	1.45957	1.27561	0.121738	0.114383	1.15387	1.38999	1.479	0.123528	0.129967	1.35547	1.60897	1.27191	0.113129	0.133934	1.15878	1.40584	1	0.099006	0.106145	0.900994	1.10614	1.02691	0.0971022	0.109096	0.929808	1.13601	1.23881	0.107351	0.114044	1.13146	1.35285	1.35831	0.118751	0.125146	1.23956	1.48346	67841	2.36868	0.094786	0.0984585	2.27389	2.46714	1	0.0852409	0.0827998
NCU01545	2.04074	0.0240605	0.0257394	2.01668	2.06648	2.34762	0.0240818	0.0219725	2.32354	2.36959	1.35961	0.0232092	0.0207771	1.3364	1.38039	1	0.0177368	0.0161938	0.982263	1.01619	1.52243	0.0176366	0.0203291	1.50479	1.54276	1.38768	0.0206154	0.0170203	1.36706	1.4047	1.57959	0.0187418	0.0217031	1.56085	1.60129	1.17493	0.0189747	0.0227482	1.15596	1.19768	117293	1.0768	0.0118105	0.0103424	1.06499	1.08714	1.16993	0.0138872	0.0142388
NCU10245	2.54847	0.298156	0.372935	2.25031	2.92141	1	0.184051	0.219515	0.815949	1.21951	1.51259	0.240622	0.277139	1.27197	1.78973	2.06384	0.292309	0.310119	1.77153	2.37396	1.35928	0.23097	0.259469	1.12831	1.61875	2.12691	0.294952	0.33561	1.83196	2.46252	2.46945	0.319686	0.290254	2.14976	2.7597	4.2101	0.4049	0.394343	3.8052	4.60444	122751	5.04702	0.199124	0.222841	4.8479	5.26986	1.9331	0.190023	0.180641
NCU02261	1.3601	0.035685	0.0399044	1.32442	1.4	1.76922	0.0362034	0.0377505	1.73302	1.80697	1.59537	0.0382547	0.0402228	1.55712	1.63559	1.4028	0.0352123	0.0336951	1.36759	1.4365	1.10276	0.0325397	0.0301675	1.07022	1.13293	1.12059	0.0316462	0.0325034	1.08894	1.15309	1.19427	0.0313933	0.0338155	1.16288	1.22809	1	0.0329583	0.0336703	0.967042	1.03367	46163	1.07395	0.0508934	0.0445433	1.02306	1.11849	1.05395	0.0605801	0.0687336
NCU02262	1.79847	0.29033	0.328538	1.50814	2.12701	3.45697	0.419441	0.470916	3.03753	3.92789	2.67385	0.347591	0.412614	2.32626	3.08646	1	0.262664	0.26497	0.737336	1.26497	2.03499	0.289039	0.334997	1.74595	2.36999	2.15597	0.317916	0.341946	1.83805	2.49792	2.28896	0.321874	0.368911	1.96709	2.65787	2.27929	0.337633	0.394596	1.94166	2.67389	124067	2.5725	0.112936	0.11944	2.45956	2.69194	1.48824	0.114193	0.123223
NCU02293	1.55451	0.184451	0.208884	1.37006	1.76339	2.22381	0.210328	0.227784	2.01348	2.45159	1.85942	0.176051	0.225877	1.68337	2.0853	1.02903	0.155749	0.17679	0.873281	1.20582	1.29282	0.18185	0.180406	1.11097	1.47323	1	0.148004	0.158655	0.851996	1.15865	1.19019	0.148724	0.155082	1.04147	1.34527	1.0402	0.137302	0.170726	0.902898	1.21093	67507	2.18966	0.232829	0.216586	1.95683	2.40625	2.13944	0.287717	0.288581
NCU02294	1.66676	0.125635	0.121967	1.54113	1.78873	1.83244	0.12077	0.115967	1.71167	1.94841	1.27427	0.101852	0.0987515	1.17242	1.37302	1	0.0995703	0.0947902	0.90043	1.09479	1.17039	0.09504	0.091726	1.07535	1.26212	1.15313	0.0887623	0.103173	1.06437	1.2563	2.49233	0.137202	0.117316	2.35513	2.60965	3.48591	0.155393	0.15412	3.33052	3.64003	131358	1.30093	0.0925811	0.0949145	1.20835	1.39584	1	0.0959619	0.108553
NCU03400	1.72175	0.182117	0.170999	1.53963	1.89275	2.65477	0.199162	0.198057	2.45561	2.85283	1.5648	0.164317	0.1679	1.40048	1.7327	1	0.130198	0.13244	0.869802	1.13244	2.63248	0.175574	0.197127	2.45691	2.82961	1.86514	0.158126	0.172038	1.70701	2.03718	1.86995	0.151537	0.157185	1.71841	2.02713	1.0829	0.129975	0.151027	0.952925	1.23393	84588	1	0.0875531	0.0896829	0.912447	1.08968	2.68993	0.166471	0.155319
NCU01657	1.19689	0.118908	0.129173	1.07798	1.32606	1	0.0943622	0.105817	0.905638	1.10582	1.63099	0.140196	0.129459	1.49079	1.76045	1.18651	0.114598	0.121702	1.07191	1.30821	1.09994	0.105236	0.112635	0.994704	1.21257	1.14526	0.119196	0.114816	1.02606	1.26008	1.26634	0.106794	0.116374	1.15955	1.38271	1.49715	0.116367	0.125416	1.38078	1.62257	130413	2.00226	0.146607	0.193385	1.85565	2.19565	1.78641	0.196414	0.193543
NCU03367	1.46249	0.0943739	0.101854	1.36812	1.56434	1.46396	0.0841394	0.0844438	1.37982	1.5484	1.50828	0.0864748	0.0903687	1.42181	1.59865	1.05583	0.0825265	0.0766968	0.973304	1.13253	1	0.080159	0.0722343	0.919841	1.07223	1.08476	0.0715266	0.0824066	1.01323	1.16717	2.00842	0.107123	0.0993676	1.9013	2.10779	2.60561	0.118562	0.114147	2.48705	2.71976	147444	2.87297	0.111	0.123284	2.76197	2.99625	1.38535	0.105127	0.105973
NCU03368	2.28291	0.101578	0.109672	2.18133	2.39258	3.18695	0.112263	0.115122	3.07469	3.30207	1.66854	0.0900721	0.0936751	1.57847	1.76222	1	0.0722514	0.0716316	0.927749	1.07163	1.17613	0.071687	0.081293	1.10444	1.25742	1.06913	0.0740364	0.0707139	0.995094	1.13984	3.42108	0.122096	0.124815	3.29898	3.54589	3.42069	0.121404	0.12071	3.29929	3.5414	45078	1.1906	0.048827	0.0467412	1.14177	1.23734	2.03324	0.0711429	0.087625
NCU06821	1.28543	0.0462388	0.0520868	1.23919	1.33752	1.40004	0.0521989	0.0470935	1.34784	1.44713	1.23128	0.0472295	0.0457489	1.18405	1.27703	2.74682	0.0607623	0.0676565	2.68606	2.81448	1	0.041648	0.0415305	0.958352	1.04153	1.36412	0.0448934	0.0517957	1.31923	1.41592	1.52705	0.0475902	0.0518737	1.47946	1.57892	1.93121	0.0536513	0.0605806	1.87756	1.99179	84215	2.17	0.0406371	0.043463	2.12936	2.21346	1	0.0400626	0.0395076
NCU08676	1.84267	0.0404859	0.043115	1.80218	1.88579	1.49645	0.0361054	0.034708	1.46034	1.53116	1.38822	0.0375238	0.0408448	1.3507	1.42906	1.56978	0.0385135	0.0384988	1.53127	1.60828	1.26856	0.0372605	0.0371731	1.2313	1.30573	1.25783	0.0382706	0.0359575	1.21956	1.29379	1.06947	0.0325856	0.035111	1.03688	1.10458	1	0.0338577	0.0324498	0.966142	1.03245	116569	1	0.0239746	0.0236321	0.976025	1.02363	1.15021	0.0327483	0.033118
NCU01580	1.57041	0.147262	0.163144	1.42315	1.73355	1.19007	0.128193	0.143067	1.06188	1.33314	1.50285	0.147246	0.148065	1.3556	1.65091	1	0.124666	0.129802	0.875334	1.1298	1.28396	0.12733	0.140847	1.15663	1.42481	1.28154	0.125251	0.140507	1.15629	1.42205	2.62226	0.169935	0.184118	2.45232	2.80638	3.91803	0.213696	0.202933	3.70433	4.12096	147077	1.44916	0.121771	0.114932	1.32739	1.56409	1	0.129946	0.122221
NCU09176	4.61921	0.540291	0.588108	4.07892	5.20732	1	0.246028	0.293593	0.753972	1.29359	4.44998	0.530933	0.593216	3.91905	5.0432	3.91343	0.485179	0.576788	3.42825	4.49022	2.39536	0.402296	0.413799	1.99306	2.80916	4.29627	0.540363	0.565824	3.75591	4.86209	7.22035	0.673594	0.643239	6.54676	7.86359	9.93568	0.810678	0.779271	9.125	10.715	129287	13.9447	0.805032	0.719134	13.1397	14.6638	1	0.306141	0.374272
NCU01804	1.11967	0.082529	0.0882481	1.03714	1.20792	1.38554	0.0906488	0.0880472	1.29489	1.47359	1.04022	0.0769592	0.085944	0.963261	1.12616	1.26413	0.0933174	0.0882473	1.17081	1.35238	1	0.0763795	0.0830496	0.92362	1.08305	1.27418	0.0822642	0.0866633	1.19192	1.36084	1.39426	0.0869188	0.0889468	1.30734	1.48321	1.48755	0.0972169	0.0947274	1.39033	1.58228	65267	2.00354	0.0896309	0.0862501	1.91391	2.08979	1.96417	0.100333	0.122991
NCU03383	1	0.0770547	0.0811074	0.922945	1.08111	1.80667	0.11274	0.0991477	1.69393	1.90582	1.7313	0.103881	0.105351	1.62742	1.83665	1.12055	0.0803345	0.081273	1.04022	1.20182	1.73785	0.0820388	0.101641	1.65581	1.83949	2.30194	0.112469	0.100418	2.18947	2.40236	1.73487	0.0928008	0.0955134	1.64207	1.83038	1.22717	0.0846394	0.0867989	1.14253	1.31397	130730	1	0.142372	0.166179	0.857628	1.16618	5.79017	0.394346	0.44108
NCU03393	1.85417	0.0314686	0.028784	1.8227	1.88295	1.20255	0.0224285	0.0254594	1.18012	1.22801	3.50768	0.040481	0.0457363	3.4672	3.55342	2.5565	0.0352057	0.0328242	2.52129	2.58932	1.23686	0.0246613	0.0249512	1.2122	1.26181	1.33653	0.0220432	0.0270391	1.31449	1.36357	1.03623	0.0228441	0.0212486	1.01339	1.05748	1	0.0203055	0.0246833	0.979695	1.02468	117540	1.75617	0.0303503	0.0287654	1.72582	1.78494	1	0.0306726	0.0302118
NCU03395	1.26065	0.0439286	0.044433	1.21672	1.30508	1.34665	0.0448442	0.0388402	1.30181	1.38549	1.31558	0.0446542	0.040806	1.27093	1.35639	1	0.0355859	0.0407581	0.964414	1.04076	1.20634	0.0389753	0.0472272	1.16736	1.25357	1.27715	0.0452589	0.0462004	1.23189	1.32335	1.17572	0.0414908	0.0384041	1.13423	1.21412	1.23598	0.0431877	0.0426797	1.19279	1.27866	117541	1.58911	0.0321988	0.0316465	1.55691	1.62076	1.40203	0.0364816	0.0342976
NCU04552	3.08954	0.0434128	0.0365771	3.04613	3.12612	2.22919	0.038325	0.0304886	2.19087	2.25968	3.38622	0.0385055	0.0403864	3.34771	3.42661	2.84155	0.0429857	0.0478399	2.79856	2.88939	1.44294	0.0275661	0.0271029	1.41537	1.47004	1.25246	0.023383	0.0261668	1.22908	1.27863	1.17245	0.0249538	0.0288715	1.1475	1.20132	1	0.0250608	0.027244	0.974939	1.02724	117721	1.11548	0.0178139	0.017602	1.09767	1.13308	1.25829	0.0236047	0.026377
NCU09806	1.16042	0.0495283	0.0596676	1.11089	1.22009	2.37762	0.0773973	0.0716536	2.30022	2.44927	1.78665	0.0715176	0.0643865	1.71513	1.85104	1	0.0448481	0.0522195	0.955152	1.05222	3.54828	0.0926935	0.0784308	3.45559	3.62671	4.46278	0.0872468	0.08923	4.37553	4.55201	2.22374	0.0694638	0.0731299	2.15428	2.29687	1.48489	0.0627444	0.0598767	1.42215	1.54477	118950	4.95409	0.0609263	0.067093	4.89316	5.02118	2.88597	0.0631345	0.0585837
NCU06939	1.14328	0.0735295	0.0699847	1.06975	1.21326	1.77301	0.0730596	0.0878102	1.69995	1.86082	1.47162	0.078384	0.0712226	1.39324	1.54284	1.57843	0.0725964	0.0812471	1.50583	1.65968	1	0.0603998	0.0618446	0.9396	1.06184	1.17957	0.0671008	0.0701753	1.11247	1.24975	1.20185	0.0625029	0.0632597	1.13935	1.26511	1.06938	0.0599816	0.0676035	1.0094	1.13698	85282	1.55455	0.0840881	0.078812	1.47046	1.63336	1.18001	0.0983683	0.0973699
NCU09703	3.40821	0.280536	0.312917	3.12767	3.72113	3.50776	0.251958	0.280503	3.2558	3.78826	2.14591	0.232292	0.246374	1.91362	2.39228	1	0.169466	0.175805	0.830534	1.1758	1.77384	0.220283	0.24085	1.55356	2.01469	1.46927	0.204793	0.19347	1.26448	1.66274	1.5048	0.186908	0.190196	1.31789	1.695	1.37081	0.183409	0.201521	1.1874	1.57233	85486	1	0.0794046	0.0838358	0.920595	1.08384	1.56504	0.142803	0.124548
NCU01888	1.20049	0.122275	0.125501	1.07822	1.32599	1.12605	0.10856	0.119813	1.01749	1.24586	1.14139	0.107423	0.128151	1.03397	1.26954	1	0.106634	0.130274	0.893366	1.13027	1.69427	0.129079	0.148707	1.56519	1.84298	2.09517	0.15118	0.157838	1.94399	2.25301	4.21728	0.217533	0.205364	3.99975	4.42264	6.78057	0.254391	0.252289	6.52618	7.03286	92406	1	0.131041	0.137495	0.868959	1.13749	1.5286	0.207355	0.245662
NCU01886	1.09269	0.0260855	0.0270409	1.0666	1.11973	1.0963	0.0242602	0.0279489	1.07204	1.12425	1.60149	0.0305204	0.032766	1.57097	1.63426	1.16588	0.0269449	0.0283269	1.13894	1.19421	1.30533	0.0290063	0.0279209	1.27632	1.33325	1.3071	0.0254294	0.0291925	1.28167	1.33629	1	0.0240798	0.0283736	0.97592	1.02837	1.2014	0.0279064	0.0277388	1.17349	1.22914	92405	3.55399	0.0518966	0.0576109	3.50209	3.6116	1.6685	0.0453012	0.0509368
NCU02435	1.53056	0.0271761	0.029339	1.50338	1.5599	3.41898	0.0370107	0.036459	3.38197	3.45544	2.89879	0.0432851	0.034913	2.8555	2.9337	1.06919	0.0256179	0.0257095	1.04357	1.0949	2.20776	0.0334272	0.0347277	2.17433	2.24249	1.55449	0.0305825	0.0327043	1.52391	1.58719	1.36217	0.0254839	0.0269895	1.33669	1.38916	1	0.0238044	0.0242668	0.976196	1.02427	117806	2.45518	0.0202443	0.0230927	2.43494	2.47827	2.63295	0.0248733	0.0270637
NCU04407	1.44784	0.110784	0.115829	1.33706	1.56367	1.25449	0.100031	0.106179	1.15446	1.36067	1.13732	0.0994792	0.104181	1.03784	1.2415	1	0.0971956	0.100787	0.902804	1.10079	1.41985	0.10478	0.113631	1.31507	1.53348	1.62274	0.115392	0.116004	1.50735	1.73874	1.61868	0.108944	0.113195	1.50974	1.73187	1.82163	0.131212	0.126946	1.69042	1.94858	79436	2.16432	0.0873107	0.0907417	2.07701	2.25506	1.52134	0.0985066	0.0976524
NCU04408	4.37663	1.1043	1.25994	3.27233	5.63657	4.51472	1.11092	1.30939	3.4038	5.82411	3.516	0.951596	1.18756	2.5644	4.70356	2.09963	0.809381	0.96818	1.29025	3.06781	2.87566	0.870902	1.06535	2.00476	3.94101	3.85018	1.06327	1.13603	2.78691	4.98621	1.84472	0.700484	0.852881	1.14424	2.6976	1	0.500633	0.73396	0.499367	1.73396	121209	1.50869	0.103216	0.115226	1.40547	1.62392	1.10789	0.129321	0.126704
NCU02838	1.14213	0.189475	0.166655	0.952655	1.30879	1.40888	0.176441	0.195416	1.23244	1.6043	1.41949	0.174168	0.195545	1.24532	1.61503	1	0.14232	0.178905	0.85768	1.17891	1.1946	0.180477	0.192599	1.01412	1.3872	1.1105	0.155235	0.1997	0.955265	1.3102	1.52349	0.185671	0.232993	1.33782	1.75648	1.32273	0.170661	0.191483	1.15207	1.51421	89649	1.50816	0.109641	0.103434	1.39852	1.61159	1.199	0.119082	0.124644
NCU02067	1.49229	0.173385	0.181715	1.3189	1.674	1.40733	0.166099	0.163958	1.24123	1.57129	1.55856	0.180464	0.193806	1.3781	1.75237	1	0.133724	0.17313	0.866276	1.17313	1.1138	0.132202	0.178688	0.981598	1.29249	1.20201	0.15021	0.153142	1.0518	1.35515	1.11872	0.140545	0.16349	0.978175	1.28221	1.34182	0.18151	0.162094	1.16031	1.50391	125348	1.62872	0.104625	0.102753	1.52409	1.73147	1	0.116171	0.118135
NCU03207	1	0.0797844	0.086255	0.920216	1.08625	1.85425	0.0993309	0.100916	1.75492	1.95517	1.51669	0.101499	0.103594	1.41519	1.62028	1.12753	0.0786947	0.0843061	1.04884	1.21184	1.08393	0.0764717	0.081948	1.00746	1.16588	1.03015	0.0677551	0.0809339	0.962395	1.11108	1.54865	0.0866643	0.0835076	1.46199	1.63216	1.72317	0.0958472	0.0979	1.62732	1.82107	72406	2.39851	0.0837416	0.0831186	2.31477	2.48163	1.79688	0.0769144	0.0870358
NCU02497	2.42163	0.165011	0.21001	2.25662	2.63164	2.24956	0.160013	0.179003	2.08955	2.42856	1.15655	0.113818	0.124177	1.04273	1.28073	1	0.114926	0.12191	0.885074	1.12191	1.99423	0.159838	0.161542	1.83439	2.15577	2.66361	0.171642	0.170639	2.49197	2.83425	2.33285	0.163634	0.17749	2.16922	2.51034	2.0025	0.179202	0.169796	1.8233	2.1723	150557	1.88661	0.137807	0.140012	1.7488	2.02662	1	0.115874	0.141324
NCU08650	1.50603	0.0860974	0.0983994	1.41993	1.60443	1.40448	0.0816175	0.0912877	1.32286	1.49577	1.18877	0.085047	0.0824783	1.10372	1.27125	1	0.0796197	0.0849358	0.92038	1.08494	1.24267	0.078592	0.0776944	1.16408	1.32036	1.47317	0.0938462	0.0931577	1.37932	1.56633	1.91058	0.0961969	0.105377	1.81438	2.01596	2.23095	0.109414	0.115583	2.12154	2.34653	39282	1.55714	0.128063	0.128393	1.42908	1.68553	1.42149	0.15463	0.149912
NCU01802	1.1773	0.367409	0.467919	0.809891	1.64522	1.82875	0.445892	0.506818	1.38286	2.33557	1	0.323986	0.417732	0.676014	1.41773	1.15859	0.387567	0.436051	0.771023	1.59464	1.49678	0.429432	0.436604	1.06735	1.93338	1.66314	0.41624	0.48351	1.2469	2.14665	4.84951	0.686253	0.800157	4.16326	5.64967	5.68146	0.78121	0.862742	4.90025	6.5442	147218	1.06138	0.0971508	0.10559	0.964229	1.16697	1.38847	0.147179	0.154527
NCU07494	1.78847	0.180398	0.191281	1.60807	1.97975	2.79851	0.211552	0.201329	2.58696	2.99984	2.13932	0.182756	0.211591	1.95656	2.35091	1.12199	0.143083	0.164418	0.978907	1.28641	1	0.127485	0.144087	0.872515	1.14409	1.18716	0.143052	0.160997	1.04411	1.34816	1.5565	0.153812	0.172198	1.40269	1.7287	1.95771	0.179506	0.207637	1.7782	2.16535	149216	2.16135	0.103084	0.112959	2.05827	2.27431	1.49861	0.113513	0.112759
NCU06038	1.95401	0.120359	0.120569	1.83365	2.07458	1.98895	0.11506	0.115671	1.87389	2.10462	1.85566	0.113507	0.120558	1.74215	1.97622	1.26304	0.104689	0.104902	1.15835	1.36794	1.36296	0.0964794	0.102895	1.26648	1.46585	1.02262	0.0869866	0.0964051	0.935633	1.11903	1	0.0822611	0.0974539	0.917739	1.09745	1.01108	0.094211	0.0939685	0.916869	1.10505	117788	1.99641	0.0704812	0.0769933	1.92593	2.0734	1.71925	0.0775371	0.0771951
NCU02496	1.20836	0.0977336	0.0940856	1.11063	1.30245	1.58372	0.0895059	0.0970634	1.49421	1.68078	1.39875	0.0891605	0.0955226	1.30959	1.49427	1	0.0855781	0.087101	0.914422	1.0871	1.19251	0.0896423	0.0964206	1.10287	1.28893	1.29959	0.0994186	0.0956646	1.20017	1.39525	2.27455	0.111446	0.122707	2.1631	2.39726	2.67161	0.119886	0.127912	2.55172	2.79952	126555	2.01891	0.102964	0.0966436	1.91595	2.11555	1.80209	0.121692	0.125272
NCU02605	1.27002	0.0721902	0.0755114	1.19783	1.34553	1.86542	0.080711	0.0827524	1.78471	1.94817	1.197	0.0645506	0.0701067	1.13245	1.26711	1.00432	0.059142	0.0656118	0.945178	1.06993	1.05089	0.0575942	0.0701111	0.993296	1.121	1	0.066132	0.0652153	0.933868	1.06522	1.42291	0.0704141	0.0797346	1.3525	1.50264	1.35077	0.0678483	0.0781229	1.28292	1.42889	119050	2.57942	0.0769431	0.0864341	2.50248	2.66585	1.7728	0.087239	0.0874369
NCU07505	1.1	0.0945383	0.0945127	1.00546	1.19451	1.04093	0.0864162	0.0922024	0.954514	1.13313	1.26039	0.101449	0.0941712	1.15894	1.35456	1	0.0894449	0.0909056	0.910555	1.09091	1.11251	0.0910925	0.0923578	1.02142	1.20487	1.04388	0.0963337	0.0938663	0.947546	1.13775	1.12962	0.0852193	0.0945338	1.0444	1.22415	1.38719	0.104902	0.111007	1.28229	1.4982	70154	2.2906	0.103628	0.122166	2.18697	2.41277	1.20074	0.110099	0.105304
NCU09221	1.30103	0.174977	0.219777	1.12605	1.52081	1.63382	0.201954	0.211768	1.43187	1.84559	1.47746	0.196826	0.233938	1.28063	1.7114	1.03524	0.170269	0.218652	0.864971	1.25389	1.71444	0.19842	0.247434	1.51602	1.96187	1.36424	0.191601	0.221947	1.17264	1.58619	1.27783	0.192296	0.19501	1.08553	1.47284	1	0.173798	0.189489	0.826202	1.18949	90512	2.05737	0.159786	0.1701	1.89758	2.22747	1.25065	0.143304	0.167913
NCU05599	2.50509	0.0618504	0.0558391	2.44324	2.56093	1.90937	0.051119	0.0459323	1.85825	1.9553	3.13818	0.0575057	0.0547783	3.08067	3.19296	2.51433	0.0552255	0.0589403	2.4591	2.57327	1.49363	0.0460431	0.0448927	1.44759	1.53852	1.11219	0.0401017	0.0409133	1.07209	1.1531	1.21306	0.0367127	0.033663	1.17635	1.24672	1	0.035374	0.0380409	0.964626	1.03804	118111	1.69825	0.0391889	0.0359763	1.65906	1.73423	1.09644	0.0399136	0.037102
NCU08506	1.24384	0.303867	0.392463	0.939973	1.6363	2.16246	0.381701	0.422464	1.78076	2.58492	1.40829	0.31907	0.368624	1.08922	1.77691	1.48879	0.352431	0.397297	1.13636	1.88609	1.54312	0.347555	0.388735	1.19556	1.93186	1.46571	0.334739	0.393975	1.13097	1.85969	1.31526	0.30836	0.401166	1.0069	1.71643	1	0.288703	0.344479	0.711297	1.34448	138454	1.60935	0.357282	0.400304	1.25207	2.00965	2.03798	0.459891	0.500033
NCU05900	1.97879	0.142158	0.151523	1.83663	2.13031	1	0.101875	0.112282	0.898125	1.11228	1.54084	0.113492	0.138149	1.42735	1.67899	3.19365	0.175165	0.18721	3.01849	3.38086	1.36039	0.115862	0.121874	1.24453	1.48226	1.0965	0.103161	0.109169	0.993339	1.20567	1.07442	0.104878	0.111525	0.969542	1.18595	1.19858	0.115435	0.117715	1.08315	1.31629	68140	3.29456	0.15219	0.170947	3.14237	3.46551	2.9756	0.209044	0.205732
NCU06209	1.07493	0.0565657	0.0663215	1.01836	1.14125	1.01029	0.0586575	0.0609218	0.951632	1.07121	1.17155	0.0646253	0.0607207	1.10692	1.23227	2.3923	0.0845135	0.0763056	2.30779	2.46861	1.06621	0.0594499	0.058867	1.00676	1.12508	1	0.0561437	0.0625561	0.943856	1.06256	1.54965	0.0684614	0.0774986	1.48119	1.62715	1.6021	0.0685556	0.0688522	1.53354	1.67095	62642	2.69397	0.174445	0.166868	2.51953	2.86084	1.62175	0.178793	0.174659
NCU06196	1.05098	0.0436697	0.048194	1.00731	1.09917	1	0.0406024	0.0404733	0.959398	1.04047	1.66211	0.0562951	0.0601575	1.60581	1.72227	2.15933	0.0563318	0.0661888	2.103	2.22552	1.30781	0.0460655	0.0457717	1.26174	1.35358	1.9585	0.0556819	0.0580947	1.90282	2.01659	1.4527	0.0469751	0.0452818	1.40572	1.49798	1.54024	0.0522815	0.0534657	1.48796	1.59371	81294	1.44523	0.0485284	0.0556295	1.3967	1.50086	1.08399	0.0619071	0.0643032
NCU05717	2.22482	0.16136	0.140592	2.06346	2.36541	2.53251	0.156838	0.171328	2.37567	2.70384	1.78643	0.131405	0.143506	1.65502	1.92994	1.46691	0.122898	0.130949	1.34401	1.59786	1.79672	0.13436	0.144162	1.66236	1.94088	1.42823	0.123836	0.130754	1.30439	1.55898	1.4207	0.124105	0.137624	1.2966	1.55832	1	0.114902	0.113215	0.885098	1.11322	62159	1	0.0370494	0.043601	0.962951	1.0436	1.04942	0.0497503	0.0560522
NCU11348	2.49154	0.0646836	0.0730376	2.42686	2.56458	2.43878	0.0691125	0.0683229	2.36967	2.5071	1.82447	0.0629702	0.0658416	1.7615	1.89031	1.31548	0.0550174	0.0567005	1.26046	1.37218	2.10593	0.0638945	0.0687527	2.04204	2.17468	1.29588	0.0539066	0.0549096	1.24197	1.35079	1.26297	0.0531212	0.0512313	1.20985	1.3142	1	0.0477629	0.0476562	0.952237	1.04766	115615	1	0.0341282	0.0366837	0.965872	1.03668	1.83909	0.0555577	0.061106
NCU01696	1.16105	0.0936805	0.0998659	1.06737	1.26092	1.04934	0.0765492	0.0962801	0.972791	1.14562	1.54257	0.0994812	0.0935946	1.44309	1.63616	1.47453	0.0935679	0.104032	1.38096	1.57856	1	0.078475	0.0846756	0.921525	1.08468	1.08079	0.0798481	0.0829913	1.00094	1.16378	1.10485	0.082761	0.0838846	1.02209	1.18873	1.34693	0.101449	0.106584	1.24548	1.45351	147145	1.03595	0.05107	0.0577702	0.98488	1.09372	1	0.0583088	0.0726793
NCU05433	1.30437	0.189256	0.211779	1.11511	1.51615	1.73421	0.228463	0.185193	1.50575	1.9194	1.43907	0.160927	0.201105	1.27814	1.64018	1	0.151951	0.182769	0.848049	1.18277	1.45465	0.181568	0.198898	1.27308	1.65355	1.55251	0.209907	0.211842	1.3426	1.76435	1.69881	0.207524	0.214074	1.49129	1.91288	1.77296	0.208734	0.221273	1.56423	1.99423	130633	3.6881	0.218342	0.209841	3.46976	3.89794	1	0.16312	0.166493
NCU06262	1.17161	0.0691366	0.0789937	1.10247	1.2506	1.31481	0.0701198	0.0803802	1.24469	1.39519	1.14766	0.0683663	0.0706306	1.07929	1.21829	1	0.0707792	0.0682461	0.929221	1.06825	1.19018	0.0741162	0.0721535	1.11606	1.26233	1.15025	0.0672287	0.0749442	1.08302	1.22519	1.00508	0.0686126	0.0561214	0.936467	1.0612	1.03667	0.0691846	0.0711071	0.967485	1.10778	81447	3.08701	0.126786	0.116896	2.96022	3.20391	1.62066	0.106841	0.111541
NCU09510	1.05464	0.0439249	0.0427017	1.01072	1.09734	1.0885	0.0415943	0.0437039	1.04691	1.1322	1	0.0476198	0.0456648	0.95238	1.04566	1.74238	0.0516073	0.0525208	1.69077	1.7949	1.02276	0.0420392	0.0414736	0.980721	1.06423	1.14805	0.0377898	0.0476199	1.11026	1.19567	1.0571	0.040904	0.0442118	1.0162	1.10131	1.04577	0.0413011	0.0453515	1.00447	1.09112	80698	1.30831	0.056577	0.0546948	1.25173	1.363	1.23908	0.0589741	0.0678262
NCU08748	1.54833	0.0900909	0.0807352	1.45824	1.62907	1.21585	0.0684077	0.0815779	1.14744	1.29743	1	0.0738049	0.0733451	0.926195	1.07335	1.04116	0.0736409	0.0716668	0.967519	1.11283	1.01072	0.0704137	0.068957	0.940306	1.07968	1.01648	0.0728009	0.0761472	0.943679	1.09263	1.21716	0.0718656	0.074178	1.14529	1.29134	1.25383	0.0732593	0.0935645	1.18057	1.34739	122772	1	0.0920494	0.108511	0.907951	1.10851	1.80229	0.172167	0.168315
NCU01854	1.14471	0.0474793	0.0487378	1.09723	1.19345	1.37437	0.0447009	0.0457477	1.32967	1.42012	1.01547	0.0414524	0.0455255	0.974018	1.061	1.24173	0.0478192	0.0446466	1.19391	1.28638	1	0.0381974	0.040492	0.961803	1.04049	1.07526	0.0432639	0.0447706	1.032	1.12003	1.17329	0.0396842	0.0426404	1.13361	1.21593	1.12451	0.0428399	0.0478973	1.08167	1.17241	119120	1.66779	0.0549569	0.0525942	1.61283	1.72038	1.33251	0.057502	0.055293
NCU03780	1.44773	0.173475	0.192139	1.27425	1.63987	1.27981	0.152579	0.165491	1.12723	1.4453	1.62745	0.183733	0.183505	1.44372	1.81096	1.05646	0.1359	0.158024	0.92056	1.21448	1	0.124997	0.150058	0.875003	1.15006	1.8312	0.179623	0.207901	1.65158	2.0391	2.15569	0.197265	0.212341	1.95842	2.36803	2.20869	0.202452	0.20847	2.00624	2.41716	120189	1.94937	0.0921536	0.0968577	1.85722	2.04623	2.2721	0.123574	0.117142
NCU00369	1.26964	0.0848171	0.0833055	1.18482	1.35295	1.11833	0.0766738	0.0837685	1.04166	1.2021	1.1971	0.0811033	0.090743	1.116	1.28784	1.91451	0.0952757	0.124546	1.81923	2.03906	1.04763	0.0781425	0.0819088	0.969488	1.12954	1	0.080478	0.0808497	0.919522	1.08085	1.07702	0.0771506	0.0869972	0.999869	1.16402	1.37259	0.09908	0.101265	1.27351	1.47385	63566	2.87295	0.137765	0.135236	2.73518	3.00819	2.41084	0.158272	0.156166
NCU03787	1.10399	0.0895139	0.0954998	1.01448	1.19949	1.04985	0.0791033	0.0873122	0.970747	1.13716	1.06359	0.0864663	0.0910979	0.977124	1.15469	1	0.0843966	0.0805687	0.915603	1.08057	1.30738	0.0924976	0.0826519	1.21488	1.39003	1.18408	0.0928626	0.0883701	1.09122	1.27245	1.06733	0.0876742	0.0885174	0.979656	1.15585	1.04848	0.0899788	0.0835519	0.958501	1.13203	144408	1.36296	0.0784422	0.0838454	1.28452	1.44681	1.01911	0.0882792	0.10246
NCU01816	1.49517	0.0881089	0.0897943	1.40706	1.58496	2.59752	0.0915813	0.119113	2.50594	2.71663	2.37147	0.0991563	0.104821	2.27231	2.47629	1.50306	0.0928058	0.0850754	1.41025	1.58814	1.1615	0.0736512	0.070042	1.08785	1.23154	1	0.0648798	0.0756056	0.93512	1.07561	1.55847	0.085888	0.086149	1.47258	1.64462	1.46538	0.0848167	0.0801436	1.38056	1.54552	65297	1	0.0652737	0.0702444	0.934726	1.07024	2.34578	0.12232	0.120626
NCU04548	1.2266	0.0837675	0.0895858	1.14283	1.31619	2.12088	0.115908	0.116297	2.00497	2.23718	1.84025	0.112587	0.101493	1.72766	1.94174	1	0.0837816	0.0832033	0.916218	1.0832	1.56791	0.099709	0.0972786	1.4682	1.66519	1.47378	0.0914439	0.104544	1.38234	1.57832	1.45487	0.100254	0.103203	1.35462	1.55807	1.54235	0.0972402	0.100426	1.44511	1.64278	123761	4.18878	0.123572	0.117101	4.06521	4.30588	1.40149	0.104627	0.10139
NCU01085	1.41059	0.102141	0.116704	1.30845	1.52729	2.20257	0.125411	0.123487	2.07716	2.32606	1.66029	0.117232	0.105291	1.54306	1.76558	1	0.0920906	0.0954596	0.907909	1.09546	1.52997	0.108745	0.107825	1.42122	1.6378	1.85216	0.113826	0.118183	1.73833	1.97034	3.04064	0.145477	0.154862	2.89516	3.1955	3.04477	0.159419	0.149811	2.88535	3.19458	144301	1.56994	0.0929613	0.0927121	1.47698	1.66265	1.41619	0.108977	0.10386
NCU06879	2.02237	0.19689	0.198888	1.82548	2.22126	1.17972	0.13894	0.175975	1.04078	1.3557	1.50268	0.188333	0.18092	1.31435	1.6836	1.90622	0.196282	0.200669	1.70994	2.10689	1	0.139263	0.154522	0.860737	1.15452	1.25369	0.159773	0.172647	1.09392	1.42634	1.08621	0.153146	0.145	0.933064	1.23121	1.18153	0.15476	0.173915	1.02677	1.35545	85194	1.65021	0.162212	0.169109	1.488	1.81932	1.66173	0.199562	0.231935
NCU04081	1.98032	0.213156	0.21186	1.76716	2.19218	2.16194	0.217528	0.194967	1.94441	2.35691	1.76656	0.196246	0.201227	1.57031	1.96779	1.03006	0.15824	0.164795	0.87182	1.19486	1.83494	0.192902	0.201289	1.64204	2.03623	1.28272	0.159837	0.19029	1.12288	1.47301	1.389	0.158971	0.180485	1.23003	1.56949	1	0.142768	0.166183	0.857232	1.16618	124660	2.4694	0.150677	0.169702	2.31872	2.6391	1.14906	0.128441	0.143099
NCU02804	1.42925	0.0832316	0.0877885	1.34602	1.51704	1.67276	0.0814816	0.0852385	1.59128	1.758	1.5118	0.0743888	0.0850518	1.43741	1.59685	1.19366	0.0791991	0.0766387	1.11446	1.2703	1.18808	0.0767294	0.0673464	1.11135	1.25543	1	0.0694729	0.0736196	0.930527	1.07362	1.16854	0.0738877	0.0726294	1.09465	1.24117	1.09179	0.0747244	0.0759564	1.01707	1.16775	93180	1.96926	0.103247	0.112201	1.86601	2.08146	2.51363	0.142158	0.147937
NCU00495	1.36715	0.0762462	0.0835846	1.2909	1.45073	1.16372	0.0714356	0.0688103	1.09228	1.23253	1.68145	0.0844469	0.0888637	1.597	1.77031	1.56848	0.0821379	0.0841539	1.48634	1.65263	1	0.0647438	0.0664528	0.935256	1.06645	1.32516	0.0771743	0.0707484	1.24799	1.39591	1.26707	0.0802727	0.0652432	1.1868	1.33231	1.76706	0.0789268	0.0875266	1.68813	1.85459	82524	1.68214	0.06473	0.064469	1.61741	1.74661	1.12556	0.0709852	0.0831137
NCU00110	1.9666	0.159014	0.150802	1.80759	2.1174	1.64146	0.119009	0.134846	1.52245	1.77631	1.2757	0.112804	0.123477	1.1629	1.39918	1	0.107211	0.11071	0.892789	1.11071	1.54917	0.115077	0.138895	1.43409	1.68806	2.41093	0.152068	0.166228	2.25886	2.57716	2.15704	0.123503	0.145764	2.03354	2.3028	2.13533	0.148062	0.159888	1.98727	2.29522	81720	2.01133	0.100135	0.0970101	1.91119	2.10834	1.29192	0.10809	0.130037
NCU07393	1.99211	0.124189	0.127313	1.86792	2.11942	1.77578	0.119698	0.121775	1.65608	1.89755	1.1029	0.0939182	0.101444	1.00898	1.20434	1	0.0938591	0.0995373	0.906141	1.09954	1.44959	0.0969282	0.108891	1.35266	1.55848	1.48816	0.111881	0.106846	1.37628	1.59501	1.80441	0.120414	0.122115	1.684	1.92653	2.12851	0.143951	0.130376	1.98456	2.25889	149856	1.84677	0.106772	0.0922341	1.74	1.939	1	0.0878489	0.0985554
NCU01305	1.32758	0.057731	0.0574764	1.26985	1.38506	1	0.048696	0.0452831	0.951304	1.04528	1.11461	0.047371	0.0508435	1.06724	1.16545	1.62834	0.0652452	0.0623609	1.56309	1.6907	1.02273	0.0477751	0.0508392	0.974955	1.07357	1.23542	0.0555452	0.0574353	1.17987	1.29286	1.04845	0.043912	0.0455121	1.00454	1.09396	1.18751	0.0558975	0.0513766	1.13161	1.23889	76205	1.44604	0.0559013	0.0604222	1.39014	1.50646	1	0.0517245	0.0621675
NCU04154	1	0.247139	0.301606	0.752861	1.30161	1.16923	0.249544	0.272272	0.919686	1.4415	1.8413	0.357424	0.340235	1.48388	2.18153	1.99536	0.322186	0.346531	1.67317	2.34189	4.31153	0.502284	0.486276	3.80925	4.79781	5.67389	0.503871	0.57268	5.17002	6.24657	3.816	0.473756	0.49275	3.34224	4.30875	3.30962	0.445	0.459603	2.86462	3.76922	75426	2.18504	0.178501	0.174297	2.00654	2.35934	1.03348	0.158648	0.181227
NCU02152	2.03444	0.066599	0.0735665	1.96784	2.10801	2.05911	0.064409	0.059075	1.9947	2.11818	1.26813	0.051061	0.0575884	1.21707	1.32572	1.49325	0.0566807	0.0643827	1.43657	1.55763	1.14746	0.0494085	0.0531435	1.09805	1.2006	1.14981	0.0530849	0.0548993	1.09673	1.20471	1.14179	0.0499428	0.0453674	1.09185	1.18716	1	0.0520154	0.0530819	0.947985	1.05308	132485	2.1407	0.11408	0.133139	2.02662	2.27384	1.18016	0.117787	0.118477
NCU01999	1.3196	0.0740687	0.0742485	1.24553	1.39385	1.34034	0.0751001	0.0791516	1.26524	1.41949	1.14866	0.067798	0.0797272	1.08086	1.22839	1	0.0678563	0.0634935	0.932144	1.06349	1.13264	0.0628286	0.068362	1.06981	1.201	1.20629	0.0681326	0.0677161	1.13816	1.27401	1.91379	0.080107	0.0735214	1.83368	1.98731	2.14724	0.077173	0.0987942	2.07007	2.24603	125408	1.63939	0.0805977	0.0843576	1.55879	1.72375	1	0.0799277	0.0863555
NCU00688	2.52435	0.462858	0.565044	2.06149	3.08939	2.19196	0.404527	0.473101	1.78743	2.66506	1.84219	0.371629	0.434368	1.47056	2.27656	1.17705	0.321246	0.388468	0.855804	1.56552	1	0.278749	0.328828	0.721251	1.32883	1.30904	0.307331	0.424491	1.00171	1.73353	3.15058	0.509587	0.540252	2.64099	3.69083	3.76034	0.548052	0.578486	3.21229	4.33883	54545	1.08862	0.183288	0.194183	0.905332	1.2828	1	0.204469	0.227873
NCU02149	2.18357	0.123476	0.147404	2.06009	2.33097	3.0989	0.150222	0.148736	2.94868	3.24764	1.66029	0.130941	0.117883	1.52935	1.77817	1.18483	0.106273	0.102959	1.07856	1.28779	1.39668	0.102263	0.108315	1.29442	1.50499	1.03858	0.0835664	0.0970668	0.955014	1.13565	1.24075	0.093969	0.103681	1.14678	1.34443	1	0.0876481	0.0935259	0.912352	1.09353	70442	1.53173	0.0808137	0.094164	1.45092	1.62589	1.78052	0.117003	0.116726
NCU11538	1.76635	0.226866	0.282058	1.53948	2.04841	1.99013	0.291925	0.289596	1.6982	2.27973	1.82911	0.291398	0.304299	1.53771	2.13341	1	0.177487	0.230627	0.822513	1.23063	1.38718	0.242698	0.224145	1.14448	1.61133	1.29605	0.225079	0.226406	1.07097	1.52246	4.0799	0.351259	0.337117	3.72864	4.41702	6.11943	0.400654	0.444727	5.71878	6.56416	133943	1.2514	0.0764638	0.0863597	1.17494	1.33776	1.47044	0.103555	0.105172
NCU01967	1.53818	0.0899724	0.0972757	1.44821	1.63546	1.35721	0.0883716	0.0929911	1.26884	1.4502	1.35121	0.091385	0.0968675	1.25982	1.44808	1.13836	0.0883388	0.0831714	1.05002	1.22153	1.26367	0.076884	0.0916131	1.18679	1.35528	1	0.0789566	0.079685	0.921043	1.07969	2.44399	0.100583	0.116326	2.34341	2.56032	3.24618	0.12043	0.129992	3.12575	3.37617	149495	2.86234	0.112272	0.108441	2.75007	2.97078	2.02073	0.133082	0.110015
NCU00657	1.63701	0.145197	0.139608	1.49181	1.77662	2.42036	0.157243	0.171699	2.26312	2.59206	1.83567	0.144981	0.160843	1.69069	1.99651	1	0.113065	0.129291	0.886935	1.12929	1.27421	0.125265	0.128973	1.14895	1.40318	1.36092	0.120948	0.139913	1.23997	1.50083	1.27929	0.116484	0.138218	1.16281	1.41751	1.16629	0.127396	0.121996	1.03889	1.28829	51737	1.70938	0.124766	0.113524	1.58461	1.8229	1.40389	0.141659	0.139338
NCU04083	1.07345	0.178799	0.202529	0.894651	1.27598	1.30021	0.190349	0.211548	1.10986	1.51176	1	0.185191	0.192695	0.814809	1.1927	1.36499	0.210885	0.21498	1.1541	1.57997	1.39339	0.181103	0.205426	1.21229	1.59882	1.59235	0.192837	0.251895	1.39951	1.84424	2.01232	0.248303	0.262804	1.76402	2.27512	2.32839	0.238241	0.273009	2.09015	2.6014	124657	1	0.151965	0.178443	0.848035	1.17844	2.0801	0.261973	0.306886
NCU04825	1.50794	0.687626	0.835813	0.820314	2.34375	1.4417	0.563522	0.722964	0.878178	2.16466	1.57616	0.603801	0.831496	0.972359	2.40766	2.16738	0.788178	0.882238	1.3792	3.04962	1.23949	0.557688	0.674214	0.681802	1.9137	1	0.476411	0.641401	0.523589	1.6414	3.29135	0.906675	1.02447	2.38468	4.31582	2.17642	0.793633	0.886696	1.38279	3.06312	124466	1.2335	0.277944	0.326717	0.955556	1.56022	2.22708	0.500573	0.537547
NCU05564	1	0.0304704	0.0334466	0.96953	1.03345	1.05206	0.0283543	0.0303708	1.02371	1.08243	1.05525	0.0319744	0.0300581	1.02328	1.08531	1.34966	0.0377057	0.0337902	1.31195	1.38345	1.07659	0.0288293	0.0289143	1.04776	1.1055	1.05052	0.0314889	0.0297762	1.01903	1.0803	1.09891	0.0311248	0.0288946	1.06779	1.1278	1.45716	0.0353614	0.0397137	1.4218	1.49687	131858	1.0685	0.0258184	0.0262632	1.04268	1.09476	1	0.0351229	0.0319424
NCU05547	1.6451	0.119651	0.128802	1.52545	1.7739	1.67604	0.106248	0.11537	1.56979	1.79141	1.32352	0.100447	0.107105	1.22307	1.43063	1.42604	0.110188	0.124428	1.31585	1.55047	1.02363	0.0898761	0.089556	0.933754	1.11319	1	0.0884723	0.09742	0.911528	1.09742	1.74433	0.118948	0.119531	1.62538	1.86386	2.06298	0.126396	0.129303	1.93658	2.19228	148668	1.74769	0.0873026	0.0901264	1.66039	1.83782	1.82535	0.105903	0.11305
NCU05559	1.21634	0.0500801	0.0562082	1.16626	1.27255	1.45362	0.0509169	0.0595595	1.4027	1.51318	1.45892	0.0590781	0.0625097	1.39984	1.52143	1.1395	0.051322	0.0526789	1.08818	1.19218	1.28725	0.0516769	0.0525039	1.23557	1.33975	1.2322	0.0527247	0.059938	1.17948	1.29214	1.04582	0.0480007	0.0469934	0.997819	1.09281	1	0.0457278	0.0462873	0.954272	1.04629	131861	2.26489	0.0927492	0.0879805	2.17214	2.35287	1.2216	0.0800324	0.089708
NCU09825	1.90406	0.136544	0.157257	1.76752	2.06132	2.35267	0.151147	0.16905	2.20152	2.52172	2.24375	0.15612	0.159414	2.08763	2.40316	1	0.114778	0.114801	0.885222	1.1148	2.01025	0.143525	0.147939	1.86673	2.15819	1.87769	0.139408	0.159613	1.73828	2.0373	2.83009	0.145964	0.162487	2.68413	2.99258	4.66246	0.220632	0.195312	4.44183	4.85777	77663	1.65956	0.0798681	0.11286	1.57969	1.77242	1.3736	0.112929	0.117972
NCU04043	1.41238	0.109332	0.105927	1.30305	1.51831	1.44665	0.10599	0.115902	1.34066	1.56255	1.0841	0.101951	0.0954142	0.982149	1.17951	1.04188	0.0995406	0.104366	0.942339	1.14625	1	0.0860203	0.0993178	0.91398	1.09932	1.04738	0.0971503	0.0980439	0.95023	1.14542	1.04893	0.0887792	0.093714	0.960151	1.14264	1.01402	0.0975575	0.0951309	0.916462	1.10915	124699	1.55987	0.0870308	0.0884309	1.47284	1.6483	1.30472	0.105702	0.102735
NCU00563	1.32735	0.225137	0.241926	1.10221	1.56928	1.17727	0.190196	0.2158	0.987074	1.39307	2.2077	0.270032	0.292185	1.93767	2.49988	1	0.183477	0.202501	0.816523	1.2025	2.20769	0.279191	0.280033	1.9285	2.48772	4.26889	0.39383	0.327706	3.87506	4.5966	10.4136	0.447498	0.538876	9.9661	10.9525	11.9286	0.552019	0.508459	11.3766	12.4371	143304	1	0.14022	0.161575	0.85978	1.16158	1.76721	0.240877	0.265586
NCU06999	1.03027	0.0355055	0.0408259	0.994765	1.0711	1.18288	0.0383676	0.0333671	1.14451	1.21625	1.19001	0.0348179	0.0401934	1.15519	1.2302	1	0.0373618	0.0360052	0.962638	1.03601	1.22824	0.0365736	0.039759	1.19167	1.268	1.39454	0.0379412	0.0399946	1.3566	1.43453	1.09247	0.0318203	0.0336495	1.06065	1.12612	1.06436	0.0379958	0.0362221	1.02636	1.10058	80128	1.76966	0.0312263	0.0387699	1.73843	1.80843	1.04963	0.0374775	0.0387854
NCU08288	1.43708	0.0684844	0.0766645	1.3686	1.51374	1.19932	0.0647575	0.062968	1.13456	1.26229	1	0.0542556	0.0655949	0.945744	1.06559	1.77439	0.0760262	0.0819364	1.69836	1.85633	1.27822	0.0648251	0.0706599	1.21339	1.34888	1.28825	0.0709978	0.071504	1.21725	1.35975	2.01851	0.0903901	0.083656	1.92812	2.10217	2.65597	0.0918869	0.100603	2.56408	2.75657	128591	1	0.0676859	0.0772472	0.932314	1.07725	1.4175	0.112079	0.115339
NCU05240	1.54179	0.0687847	0.0640525	1.47301	1.60584	1.66145	0.0595613	0.0579771	1.60189	1.71943	1.19738	0.0542612	0.0555196	1.14312	1.2529	1.14637	0.0513788	0.0609661	1.09499	1.20734	1.16608	0.0503493	0.0557456	1.11573	1.22183	1.22007	0.0562331	0.0492241	1.16384	1.26929	1.10529	0.0523933	0.0547711	1.0529	1.16006	1	0.0523587	0.0497181	0.947641	1.04972	116711	1.46071	0.0463304	0.0425692	1.41438	1.50328	1.44661	0.0582992	0.0590335
NCU00519	1.60338	0.0757781	0.0669617	1.5276	1.67034	1.64649	0.070081	0.0669055	1.57641	1.7134	1.86255	0.0634051	0.0729922	1.79914	1.93554	1.13187	0.0561972	0.0570455	1.07567	1.18892	1.01538	0.0514981	0.0594584	0.963882	1.07484	1	0.0503699	0.0555891	0.94963	1.05559	1.16013	0.0494004	0.0584064	1.11073	1.21854	1.11334	0.0539317	0.0661577	1.05941	1.1795	133863	1.05935	0.0615335	0.0543589	0.997816	1.11371	1.63778	0.0797792	0.0992137
NCU06362	1.13336	0.0626994	0.0664786	1.07066	1.19984	1.27576	0.0647209	0.0645303	1.21104	1.34029	1.73234	0.0826943	0.0757904	1.64965	1.80813	1	0.0618043	0.0593615	0.938196	1.05936	1.18265	0.0599519	0.0638332	1.1227	1.24648	1.13989	0.0645015	0.057598	1.07539	1.19749	1.62482	0.0754089	0.0694306	1.54941	1.69425	2.105	0.0883341	0.0946704	2.01667	2.19967	121054	2.51895	0.0801784	0.0888774	2.43877	2.60783	1.97935	0.0887301	0.0836217
NCU05804	2.47129	0.0272405	0.0295175	2.44405	2.50081	1.60823	0.0206136	0.0211327	1.58762	1.62936	2.96107	0.0292656	0.0311311	2.9318	2.9922	3.58863	0.0302604	0.0321668	3.55837	3.6208	1.57858	0.019583	0.0184604	1.559	1.59704	1.32923	0.0166004	0.0218116	1.31263	1.35104	1.14323	0.0192568	0.0160906	1.12397	1.15932	1	0.0200279	0.0183753	0.979972	1.01838	95875	1.45982	0.0156135	0.0190957	1.44421	1.47892	1.84174	0.0254537	0.0239464
NCU05817	1.94728	0.197093	0.206868	1.75019	2.15415	1.38507	0.168266	0.155748	1.2168	1.54082	1.51115	0.169535	0.183241	1.34162	1.69439	1	0.138141	0.171148	0.861859	1.17115	1.24943	0.151352	0.164411	1.09808	1.41384	1.51272	0.179917	0.185409	1.3328	1.69813	1.61156	0.173115	0.163053	1.43845	1.77461	1.87638	0.190899	0.218744	1.68548	2.09512	148323	1.144	0.113915	0.121808	1.03008	1.26581	1.43783	0.170207	0.183649
NCU03997	1.97577	0.147755	0.153521	1.82801	2.12929	1.68609	0.127591	0.127369	1.5585	1.81346	1.92857	0.153068	0.14574	1.7755	2.07431	1	0.105703	0.114473	0.894297	1.11447	1.21301	0.118643	0.113208	1.09437	1.32622	1.05662	0.111347	0.113515	0.945273	1.17013	1.06096	0.100473	0.106366	0.960487	1.16733	1.06879	0.113911	0.120439	0.954879	1.18923	49651	2.03276	0.232066	0.223512	1.80069	2.25627	2.77103	0.34739	0.298893
NCU04609	1.56175	0.0765086	0.0735035	1.48524	1.63525	1.65271	0.0720538	0.0706035	1.58066	1.72331	1.45024	0.0722288	0.0714267	1.37801	1.52167	1	0.0600929	0.0597657	0.939907	1.05977	1.3407	0.0696638	0.0649826	1.27104	1.40568	1.34839	0.063821	0.0693408	1.28457	1.41773	1.23324	0.0726426	0.0621576	1.1606	1.2954	1.01768	0.0608057	0.0658342	0.956874	1.08351	120372	1.1405	0.0730035	0.0666975	1.0675	1.2072	1.09978	0.0873641	0.0871822
NCU07283	1.29453	0.0670037	0.0763581	1.22753	1.37089	1.23634	0.0603062	0.0658688	1.17603	1.30221	1.19353	0.0600095	0.0633178	1.13352	1.25685	1.79936	0.0823485	0.0758603	1.71701	1.87522	1.07939	0.0560064	0.0568454	1.02338	1.13624	1.11576	0.0571543	0.0583119	1.05861	1.17407	1	0.0546755	0.0568428	0.945325	1.05684	1.00892	0.0536165	0.0642309	0.955304	1.07315	61299	1.89313	0.0790945	0.0853205	1.81404	1.97845	1	0.070779	0.0859901
NCU02304	1.46184	0.200422	0.236059	1.26142	1.6979	2.09861	0.210483	0.243604	1.88813	2.34221	1.47534	0.208222	0.20257	1.26712	1.67791	1	0.152207	0.19245	0.847793	1.19245	1.1479	0.161467	0.174198	0.986433	1.3221	1.27848	0.181566	0.212228	1.09691	1.49071	2.14908	0.229581	0.216918	1.9195	2.366	2.40852	0.257979	0.274487	2.15054	2.68301	67492	2.23222	0.171882	0.19362	2.06034	2.42584	2.28581	0.227937	0.229511
NCU05959	1.85452	0.0770065	0.0730772	1.77751	1.9276	2.09906	0.0752242	0.0783091	2.02384	2.17737	1.71722	0.0670136	0.0756953	1.65021	1.79292	1	0.0559303	0.0578815	0.94407	1.05788	1.49381	0.0669416	0.0622288	1.42687	1.55604	1.39951	0.0618897	0.0722273	1.33762	1.47174	1.28979	0.0588792	0.0596409	1.23091	1.34943	1.00437	0.0541929	0.0592083	0.950177	1.06358	118297	1.93747	0.0482379	0.042635	1.88923	1.98011	1.93584	0.0547339	0.0544227
NCU02315	1.1487	0.0953747	0.0933456	1.05333	1.24205	1.78132	0.10579	0.113488	1.67553	1.89481	1.5125	0.106544	0.110266	1.40596	1.62277	1	0.0873681	0.0914513	0.912632	1.09145	1.31418	0.0958026	0.0969139	1.21838	1.41109	1.50652	0.102677	0.111306	1.40384	1.61783	2.27932	0.107234	0.112814	2.17209	2.39213	2.4863	0.144314	0.119037	2.34199	2.60534	86162	1.99218	0.0957293	0.09613	1.89645	2.08831	1.30077	0.0961865	0.103514
NCU02310	1.01249	0.072319	0.0734285	0.940171	1.08592	1	0.0728295	0.0755973	0.927171	1.0756	1.3843	0.0825658	0.0816588	1.30173	1.46596	1.16316	0.0842525	0.0862346	1.07891	1.24939	1.02612	0.0680551	0.0751751	0.958065	1.1013	1.07563	0.0680013	0.0753553	1.00763	1.15099	2.87349	0.103768	0.122211	2.76972	2.9957	3.90107	0.120583	0.128859	3.78049	4.02993	124025	1.21567	0.0962765	0.0979634	1.11939	1.31363	1.20113	0.116072	0.134609
NCU00614	1	0.043926	0.048803	0.956074	1.0488	1.25894	0.0417589	0.0459436	1.21718	1.30488	1.31796	0.0460036	0.0464348	1.27196	1.36439	1.06873	0.0512242	0.0439115	1.01751	1.11264	1.10654	0.041918	0.0467541	1.06462	1.15329	1.16254	0.0474935	0.0405036	1.11505	1.20304	1.27206	0.042592	0.0444629	1.22947	1.31652	1.43623	0.055763	0.0463217	1.38047	1.48255	93026	1	0.039437	0.0401205	0.960563	1.04012	1.19131	0.0456661	0.0474892
NCU07483	1.29166	0.0950829	0.0992268	1.19658	1.39089	1.13605	0.0796084	0.0971882	1.05644	1.23324	1.13544	0.0808487	0.0940879	1.05459	1.22953	1.1528	0.0916902	0.0826213	1.06111	1.23542	1	0.0746648	0.0895571	0.925335	1.08956	1.01698	0.0826626	0.0901497	0.934317	1.10713	1.65624	0.110796	0.0958849	1.54544	1.75212	2.20578	0.106315	0.125725	2.09946	2.3315	125152	2.25033	0.101743	0.0915135	2.14859	2.34184	1.45173	0.0955909	0.092049
NCU08637	1.00073	0.0718922	0.074958	0.928838	1.07569	1.1717	0.0705305	0.0727454	1.10117	1.24445	1.2165	0.0838066	0.0801536	1.13269	1.29665	2.19346	0.0993726	0.0992864	2.09409	2.29275	1.42968	0.0876112	0.0766001	1.34207	1.50628	1.37231	0.0804265	0.0711392	1.29188	1.44345	1.2057	0.0772803	0.0752858	1.12842	1.28099	1	0.0712903	0.0720742	0.92871	1.07207	151034	1.67186	0.0653868	0.0774552	1.60647	1.74932	1.12448	0.0686325	0.0725821
NCU08633	1.28297	0.0855769	0.10213	1.19739	1.3851	1.06123	0.069653	0.0833018	0.991577	1.14453	1.72624	0.101319	0.107357	1.62492	1.8336	1.85043	0.104873	0.0977714	1.74556	1.9482	1.25419	0.0856188	0.0860106	1.16857	1.3402	1.4831	0.0907686	0.100087	1.39233	1.58319	1	0.0735619	0.0728173	0.926438	1.07282	1.06224	0.077018	0.0944016	0.985222	1.15664	127028	1.54534	0.0932232	0.0835904	1.45212	1.62893	1.18404	0.0959668	0.0953106
NCU03126	1.27566	0.0329736	0.0354733	1.24269	1.31113	1.87931	0.0364222	0.0364582	1.84289	1.91577	2.25914	0.0402347	0.0443211	2.21891	2.30346	1	0.0323309	0.0341902	0.967669	1.03419	1.63009	0.0345019	0.0359841	1.59559	1.66607	1.39787	0.0360309	0.0369024	1.36184	1.43477	1.28283	0.0301542	0.0363721	1.25268	1.3192	1.21531	0.0325151	0.0335176	1.18279	1.24883	150185	2.25971	0.0438245	0.0403857	2.21589	2.3001	1.86141	0.0458083	0.0431795
NCU00926	1.58695	0.226569	0.222302	1.36038	1.80925	1.44099	0.187367	0.216672	1.25362	1.65766	1.46456	0.176963	0.230975	1.2876	1.69554	1.43533	0.187632	0.217406	1.2477	1.65274	1.52679	0.195411	0.18916	1.33138	1.71595	1.7704	0.177772	0.225615	1.59263	1.99601	1.44051	0.183383	0.199304	1.25713	1.63981	1	0.154133	0.202631	0.845867	1.20263	105153	1	0.111534	0.125083	0.888466	1.12508	1.39662	0.165705	0.175574
NCU02615	1.12846	0.044258	0.0500161	1.0842	1.17848	1.33287	0.0459697	0.0417222	1.2869	1.37459	1.1703	0.0440813	0.0398741	1.12622	1.21017	1.03034	0.0358423	0.0440512	0.994498	1.07439	1.10632	0.0411092	0.0438376	1.06521	1.15016	1.11414	0.0448803	0.038245	1.06926	1.15238	1.08836	0.0451267	0.0453968	1.04323	1.13376	1	0.0472749	0.0473595	0.952725	1.04736	91976	1.50599	0.0494045	0.0524927	1.45659	1.55848	1.31908	0.0601452	0.0625728
NCU09482	1.13418	0.0528369	0.0494883	1.08134	1.18367	1	0.038636	0.0474583	0.961364	1.04746	1.35932	0.0498077	0.0459371	1.30951	1.40526	1.74602	0.05439	0.0730556	1.69163	1.81908	1.07339	0.0429447	0.0508161	1.03045	1.12421	1.27217	0.0550346	0.0574347	1.21714	1.3296	1.0681	0.0425458	0.058192	1.02555	1.12629	1.18695	0.0486684	0.0462862	1.13828	1.23324	130129	2.34912	0.0683901	0.0689362	2.28073	2.41806	1.19475	0.0692336	0.0763368
NCU03137	1.15421	0.0471552	0.0514809	1.10705	1.20569	1.4446	0.060375	0.0536145	1.38423	1.49821	1.12873	0.0554752	0.0531629	1.07325	1.18189	1	0.0465147	0.0440489	0.953485	1.04405	2.21331	0.0644141	0.064675	2.1489	2.27798	2.24509	0.0649366	0.0693657	2.18015	2.31446	1.97483	0.0658171	0.0581478	1.90901	2.03298	1.37894	0.0599816	0.059315	1.31896	1.43826	133281	1	0.0337826	0.0357399	0.966217	1.03574	1.03454	0.0425085	0.045953
NCU10789	1.15368	0.0615221	0.0604296	1.09216	1.21411	1.43999	0.0568553	0.0585536	1.38313	1.49854	1.32139	0.0585121	0.0640006	1.26288	1.38539	1	0.0527125	0.0597046	0.947287	1.0597	1.2448	0.0540562	0.0521118	1.19074	1.29691	1.20713	0.0540392	0.0543659	1.15309	1.2615	1.95357	0.0692969	0.0628671	1.88427	2.01644	2.66859	0.0719259	0.0839333	2.59666	2.75252	126483	1	0.0583961	0.0540956	0.941604	1.0541	1.17675	0.0794642	0.0741661
NCU03115	1.25072	0.0945704	0.101863	1.15615	1.35258	1.22296	0.0910061	0.0893297	1.13195	1.31229	1.35239	0.0989432	0.0982149	1.25345	1.4506	1.50172	0.10728	0.103076	1.39444	1.6048	1	0.0830096	0.0871894	0.91699	1.08719	1.03123	0.0843775	0.0958851	0.946853	1.12712	1.62674	0.094067	0.104262	1.53267	1.731	2.57336	0.12317	0.129105	2.45019	2.70247	91301	2.45406	0.144341	0.158891	2.30972	2.61295	1	0.115459	0.13478
NCU02598	1.71552	0.148917	0.1705	1.5666	1.88602	1.97649	0.158471	0.155275	1.81802	2.13177	2.39046	0.16113	0.172989	2.22933	2.56345	3.63508	0.230741	0.226376	3.40434	3.86146	1	0.115811	0.12416	0.884189	1.12416	1.05937	0.110046	0.1156	0.949324	1.17497	1.39894	0.129177	0.145922	1.26976	1.54486	1.57089	0.147566	0.140763	1.42332	1.71165	96978	1.49742	0.138462	0.136672	1.35896	1.63409	1.84528	0.178728	0.192008
NCU01717	2.37384	0.626925	0.782947	1.74691	3.15679	1.2811	0.410699	0.519974	0.870401	1.80107	1	0.378302	0.498093	0.621698	1.49809	1.06391	0.393571	0.566739	0.670339	1.63065	15.312	1.56152	1.5135	13.7505	16.8255	22.4065	1.78273	2.15951	20.6238	24.566	50.179	2.74208	2.50038	47.4369	52.6794	66.7459	2.6964	2.55284	64.0495	69.2987	44171	1	0.252195	0.308641	0.747805	1.30864	6.37739	0.886738	0.984275
NCU02236	1.26878	0.083818	0.10225	1.18496	1.37103	1.5038	0.0954479	0.0966219	1.40835	1.60042	1.37179	0.0978576	0.0992229	1.27393	1.47101	1.18952	0.0936168	0.0921807	1.0959	1.2817	1	0.0805756	0.0727643	0.919424	1.07276	1.08855	0.0723301	0.0923144	1.01622	1.18086	1.03655	0.0771783	0.0816317	0.959372	1.11818	1.14241	0.0816904	0.095805	1.06072	1.23821	148180	3.35783	0.178798	0.184026	3.17903	3.54186	1.21085	0.151721	0.154817
NCU02237	1.54713	0.145723	0.119038	1.40141	1.66617	1	0.102499	0.110795	0.897501	1.11079	1.40214	0.121793	0.125317	1.28035	1.52746	1.20019	0.105543	0.124429	1.09465	1.32462	1.03619	0.101074	0.110364	0.935116	1.14655	1.37901	0.117685	0.116939	1.26133	1.49595	1.53448	0.122247	0.129236	1.41223	1.66372	1.79931	0.130705	0.146472	1.6686	1.94578	148179	2.33511	0.170303	0.16548	2.16481	2.50059	1.77858	0.168682	0.173751
NCU03083	1.09101	0.0422848	0.0442613	1.04873	1.13527	1.98264	0.0466792	0.0470054	1.93596	2.02965	1.62815	0.0481346	0.0451884	1.58002	1.67334	1	0.0385731	0.0388246	0.961427	1.03882	1.26729	0.0379377	0.04581	1.22935	1.3131	1.83415	0.0501918	0.0506562	1.78396	1.88481	1.68665	0.043473	0.0466904	1.64318	1.73334	1.73234	0.0529092	0.0490406	1.67943	1.78138	126197	1.90602	0.0543952	0.0572159	1.85162	1.96324	1.44945	0.0611242	0.063272
NCU08600	1.127	0.0510441	0.0554137	1.07596	1.18241	1	0.0446053	0.051613	0.955395	1.05161	1.2209	0.0507947	0.0451394	1.17011	1.26604	2.23851	0.067683	0.0678266	2.17083	2.30634	1.02453	0.0459459	0.0453387	0.978584	1.06987	1.09422	0.0477507	0.0487252	1.04647	1.14295	1.46619	0.0483411	0.0538459	1.41785	1.52004	2.30243	0.0658867	0.0723846	2.23654	2.37481	93392	1.64598	0.0575219	0.0774364	1.58846	1.72342	1	0.0620573	0.0694159
NCU04423	1.15442	0.0786956	0.0834026	1.07572	1.23782	1.13983	0.0733282	0.0713228	1.0665	1.21115	1	0.0702483	0.0769119	0.929752	1.07691	1.3843	0.0870046	0.0956442	1.2973	1.47994	1.11235	0.075251	0.0741991	1.0371	1.18655	1.37619	0.0842772	0.0898181	1.29191	1.46601	1.88724	0.0912545	0.091532	1.79599	1.97877	2.48048	0.0960309	0.10482	2.38445	2.5853	145403	1.61922	0.0875939	0.0871161	1.53163	1.70634	1.07047	0.0924827	0.0932557
NCU03094	2.01061	0.18092	0.222953	1.82969	2.23356	1.65997	0.166368	0.185378	1.4936	1.84535	2.6668	0.195883	0.232581	2.47092	2.89938	1.79578	0.182048	0.203049	1.61373	1.99883	1.92423	0.171926	0.189561	1.7523	2.11379	1.41217	0.162602	0.179993	1.24957	1.59216	1	0.132771	0.135567	0.867229	1.13557	1.10983	0.147803	0.155613	0.962027	1.26544	51840	2.26835	0.168161	0.17442	2.10019	2.44277	1	0.131605	0.158737
NCU03091	1.47051	0.0413635	0.047705	1.42915	1.51822	1.32442	0.0382393	0.041812	1.28618	1.36623	1.75417	0.0429707	0.0505443	1.7112	1.80471	4.01679	0.0615501	0.0574717	3.95524	4.07426	1.46368	0.0418802	0.0384809	1.4218	1.50216	1.46518	0.0420094	0.0439993	1.42317	1.50918	1.18269	0.0386213	0.0394336	1.14407	1.22212	1	0.0356425	0.0376722	0.964357	1.03767	150216	1	0.0339835	0.0353125	0.966017	1.03531	1.10652	0.0466828	0.04873
NCU02631	1.69736	0.371301	0.428218	1.32606	2.12558	2.31014	0.419012	0.448673	1.89113	2.75881	1.96931	0.361239	0.432211	1.60807	2.40152	1.52737	0.355697	0.429636	1.17167	1.95701	1.70674	0.340086	0.390954	1.36665	2.09769	1.34023	0.315473	0.384147	1.02476	1.72438	1.48068	0.319274	0.371992	1.16141	1.85267	1	0.276484	0.325192	0.723516	1.32519	91937	1.62196	0.165835	0.165095	1.45613	1.78706	1.82896	0.211709	0.215814
NCU02705	1.57279	0.170414	0.183696	1.40238	1.75649	1.97676	0.166508	0.211785	1.81025	2.18854	2.29754	0.191692	0.225408	2.10585	2.52295	1.20754	0.150425	0.162291	1.05712	1.36983	1	0.129809	0.142193	0.870191	1.14219	1.21927	0.130474	0.160476	1.0888	1.37975	1.32741	0.147635	0.15587	1.17978	1.48328	1.63676	0.170373	0.194755	1.46639	1.83152	126363	4.32189	0.231269	0.234432	4.09062	4.55632	2.13695	0.225346	0.220178
NCU03096	1.14346	0.101811	0.11495	1.04165	1.25841	1.02915	0.10192	0.100495	0.92723	1.12965	1.01432	0.0942268	0.104219	0.920093	1.11854	1.01082	0.0973395	0.106403	0.913481	1.11722	1.10149	0.0981012	0.107877	1.00339	1.20937	1	0.10122	0.105254	0.89878	1.10525	1.5185	0.106179	0.13435	1.41232	1.65285	2.21694	0.127415	0.160485	2.08953	2.37743	133316	1.07403	0.114244	0.126416	0.959786	1.20045	1.42253	0.165496	0.180023
NCU09381	2.38627	0.119971	0.12559	2.2663	2.51186	3.61974	0.149612	0.127951	3.47013	3.74769	2.01986	0.112359	0.11195	1.9075	2.13181	1.58105	0.0954861	0.0945158	1.48556	1.67557	2.10806	0.103894	0.111583	2.00417	2.21964	1.41511	0.0896466	0.0908809	1.32546	1.50599	1.58475	0.0885901	0.08719	1.49616	1.67194	1	0.0860288	0.0802935	0.913971	1.08029	72951	2.06514	0.0730927	0.0850146	1.99205	2.15015	1.94091	0.0904032	0.0970157
NCU02681	1.6971	0.0763504	0.077756	1.62075	1.77486	2.27371	0.0930017	0.0889043	2.18071	2.36261	1.62661	0.0731687	0.0831351	1.55344	1.70975	1.38971	0.0766702	0.0779401	1.31304	1.46765	1.23862	0.0647452	0.0676546	1.17387	1.30627	1	0.0582411	0.062282	0.941759	1.06228	2.11145	0.0850271	0.08955	2.02642	2.201	2.80679	0.105401	0.113673	2.70139	2.92046	91842	1	0.0444206	0.0467218	0.955579	1.04672	1.3535	0.0669019	0.0676506
NCU09222	1.58469	0.0754145	0.0754992	1.50928	1.66019	1.48902	0.0723279	0.0740791	1.41669	1.5631	1.30033	0.0608573	0.0709522	1.23947	1.37128	1.26896	0.0653621	0.0671068	1.2036	1.33607	1.06491	0.0623467	0.0564664	1.00256	1.12138	1.00084	0.0632013	0.0612496	0.937639	1.06209	1	0.0598418	0.056847	0.940158	1.05685	1.04776	0.0635636	0.0656782	0.984196	1.11344	90510	1	0.0392293	0.0437746	0.960771	1.04377	1.39663	0.0625116	0.0640683
NCU02765	2.82949	0.0937488	0.0990256	2.73574	2.92852	1	0.0527761	0.0548704	0.947224	1.05487	3.59912	0.106398	0.106824	3.49272	3.70594	2.64429	0.092118	0.0944921	2.55217	2.73878	1.9103	0.0712681	0.076226	1.83903	1.98653	3.40813	0.101429	0.0904723	3.3067	3.4986	4.89946	0.0970498	0.123763	4.80241	5.02322	4.57105	0.10754	0.114845	4.46351	4.68589	119291	1.98854	0.0435632	0.0453911	1.94498	2.03393	1.15931	0.0450264	0.0446924
NCU09112	1	0.0500809	0.0472836	0.949919	1.04728	1.12939	0.0496827	0.0450002	1.07971	1.17439	1.15712	0.0453497	0.0443823	1.11177	1.2015	1.16986	0.0493965	0.0479929	1.12046	1.21785	1.05999	0.0426611	0.0463515	1.01733	1.10634	1.13062	0.0460139	0.0544119	1.08461	1.18503	1.28314	0.0502158	0.0494342	1.23292	1.33257	1.43941	0.0549142	0.0521195	1.3845	1.49153	72118	1.48615	0.0544158	0.0673695	1.43173	1.55352	1	0.0678014	0.0673111
NCU09899	1.58697	0.0750199	0.0729653	1.51195	1.65994	1.19325	0.0683455	0.0653804	1.1249	1.25863	1.00802	0.0624908	0.0660532	0.945529	1.07407	1.26509	0.0697346	0.0675824	1.19536	1.33267	1	0.0602628	0.05719	0.939737	1.05719	1.02837	0.0667691	0.0616937	0.961601	1.09006	1.58574	0.0656637	0.0643763	1.52008	1.65012	1.49298	0.0793469	0.0774539	1.41363	1.57043	91560	1.40703	0.0775975	0.088783	1.32943	1.49581	1	0.0830658	0.10026
NCU00956	2.38053	0.181082	0.175315	2.19945	2.55584	3.4157	0.183768	0.180719	3.23193	3.59642	2.82786	0.184678	0.191848	2.64318	3.01971	1.80168	0.139559	0.154772	1.66212	1.95645	1.33222	0.109973	0.134427	1.22225	1.46665	1.07494	0.112226	0.124413	0.962714	1.19935	1.19592	0.108105	0.11449	1.08781	1.31041	1	0.112345	0.108451	0.887655	1.10845	90219	4.55911	0.157143	0.19945	4.40197	4.75856	2.20758	0.157314	0.161435
NCU02771	1.09056	0.0722069	0.072073	1.01835	1.16263	1.27977	0.068649	0.0793499	1.21112	1.35912	2.24312	0.0980717	0.097526	2.14505	2.34065	1.30414	0.0753718	0.0786213	1.22877	1.38276	1.13656	0.0664986	0.0664349	1.07006	1.20299	1.2619	0.0762152	0.0827117	1.18568	1.34461	1.0048	0.067706	0.0702511	0.937094	1.07505	1	0.0773459	0.068115	0.922654	1.06811	93266	1.18705	0.0640632	0.0756283	1.12299	1.26268	2.68564	0.137352	0.114965
NCU02762	1.57686	0.0960524	0.0882024	1.48081	1.66506	2.37354	0.0922744	0.101184	2.28127	2.47472	1.55821	0.0882499	0.082419	1.46996	1.64063	1	0.066153	0.0653091	0.933847	1.06531	1.69968	0.0810116	0.0855021	1.61867	1.78518	2.14502	0.0825932	0.0918532	2.06243	2.23687	2.15272	0.0920882	0.0869983	2.06063	2.23972	2.23511	0.0979007	0.09196	2.13721	2.32707	126315	1.41635	0.0468911	0.0452614	1.36946	1.46161	1	0.0449175	0.0556936
NCU09467	1.83093	0.121942	0.130564	1.70899	1.96149	1.09416	0.0874056	0.099211	1.00675	1.19337	1.42848	0.110671	0.130512	1.31781	1.55899	1	0.0914176	0.103894	0.908582	1.10389	1.37701	0.10221	0.114297	1.2748	1.49131	1.36066	0.108237	0.10825	1.25242	1.46891	1.35276	0.104261	0.10684	1.2485	1.4596	1.47827	0.105966	0.108525	1.3723	1.58679	110635	1.17352	0.136482	0.125342	1.03704	1.29886	1	0.154012	0.175495
NCU05593	1.47392	0.0952332	0.0912013	1.37869	1.56512	1.805	0.09938	0.10495	1.70562	1.90995	1.88948	0.0926955	0.100481	1.79678	1.98996	2.0637	0.106948	0.102794	1.95675	2.16649	1	0.0722687	0.0798387	0.927731	1.07984	1.2452	0.0728646	0.0861244	1.17234	1.33132	1.50821	0.0829255	0.0814031	1.42528	1.58961	2.37161	0.116865	0.114098	2.25474	2.48571	124549	1.38645	0.0826208	0.082211	1.30383	1.46866	1	0.0989139	0.0984672
NCU05992	1.67287	0.166321	0.170626	1.50655	1.8435	1.39039	0.129929	0.15027	1.26046	1.54066	1	0.116397	0.135137	0.883603	1.13514	1.23339	0.137967	0.150794	1.09542	1.38418	1.02234	0.115838	0.128017	0.906502	1.15036	1.52776	0.134082	0.155575	1.39368	1.68334	1.6104	0.146128	0.15533	1.46427	1.76573	1.64344	0.159908	0.16289	1.48353	1.80633	88222	1	0.0944983	0.108778	0.905502	1.10878	1.38319	0.144912	0.146746
NCU06001	2.83165	0.0637145	0.0729116	2.76794	2.90456	2.10547	0.0626922	0.0588311	2.04278	2.1643	1.7755	0.0664387	0.0576319	1.70906	1.83313	2.14495	0.065315	0.0697845	2.07964	2.21473	2.38779	0.0601485	0.0616394	2.32764	2.44943	1.55385	0.0514464	0.0566744	1.5024	1.61052	1.06831	0.0424287	0.0439163	1.02588	1.11223	1	0.0443539	0.0494811	0.955646	1.04948	96190	1	0.0352898	0.0329078	0.96471	1.03291	1.90647	0.0536804	0.0585029
NCU04772	1.59445	0.116966	0.11544	1.47748	1.70989	1.39777	0.0990757	0.102225	1.29869	1.49999	1.75048	0.10272	0.112043	1.64776	1.86252	1.11214	0.0964216	0.106879	1.01572	1.21902	1.54916	0.0977977	0.10334	1.45136	1.6525	1.53252	0.0965961	0.103609	1.43592	1.63613	1.16647	0.0956575	0.103725	1.07081	1.27019	1	0.0924568	0.0923087	0.907543	1.09231	124422	1.10264	0.0615709	0.0507203	1.04107	1.15336	1.02401	0.0657576	0.0795977
NCU09193	2.18511	0.077655	0.0836256	2.10745	2.26874	1.31464	0.0597552	0.0530662	1.25488	1.36771	2.05428	0.0746002	0.0689509	1.97968	2.12323	1	0.0542444	0.0537438	0.945756	1.05374	4.80122	0.1156	0.107022	4.68562	4.90824	6.41392	0.118801	0.112255	6.29512	6.52618	4.74826	0.118493	0.107099	4.62977	4.85536	4.04076	0.117569	0.105608	3.92319	4.14637	125873	1	0.0396357	0.0427091	0.960364	1.04271	1.3886	0.0611368	0.0562564
NCU10232	1.27639	0.0514255	0.0579719	1.22496	1.33436	1.50702	0.044962	0.0453115	1.46206	1.55233	1.44689	0.0568867	0.0506791	1.39	1.49757	1.00832	0.0506646	0.0520253	0.957655	1.06035	1.02057	0.041517	0.0424815	0.979053	1.06305	1	0.0462062	0.0447388	0.953794	1.04474	1.441	0.0480882	0.0568011	1.39291	1.4978	1.65618	0.0650995	0.0553213	1.59108	1.7115	141550	1.55735	0.0719942	0.0771407	1.48536	1.63449	1.38737	0.0849062	0.0858382
NCU03058	1.01512	0.06722	0.0761385	0.9479	1.09126	1.27291	0.0676835	0.0776375	1.20523	1.35055	1.40551	0.0769639	0.0810284	1.32855	1.48654	1.0075	0.0644658	0.0773922	0.943034	1.08489	1.24702	0.0704685	0.0753423	1.17655	1.32236	1.27311	0.0791937	0.075555	1.19392	1.34867	1.03713	0.0687435	0.0688731	0.968387	1.106	1	0.0709486	0.0769842	0.929051	1.07698	72741	2.43583	0.0992071	0.100715	2.33662	2.53655	1	0.0812924	0.0907473
NCU09100	1.36588	0.186073	0.16851	1.17981	1.53439	1.78054	0.173577	0.190649	1.60696	1.97119	1.58872	0.180846	0.192697	1.40787	1.78142	1	0.144471	0.143772	0.855529	1.14377	1.5004	0.174685	0.173658	1.32571	1.67406	1.29991	0.157436	0.172934	1.14247	1.47284	1.06943	0.133644	0.142455	0.935786	1.21189	1.11681	0.146073	0.162818	0.970737	1.27963	132452	2.35896	0.154431	0.16963	2.20453	2.52859	1.25365	0.151899	0.152534
NCU02002	1.22961	0.129625	0.139066	1.09999	1.36868	1.2684	0.129323	0.139021	1.13908	1.40742	1.24482	0.1266	0.132246	1.11822	1.37707	1	0.120986	0.133406	0.879014	1.13341	1.08418	0.107623	0.130659	0.976557	1.21484	1.21665	0.123122	0.127361	1.09353	1.34401	1.25033	0.135179	0.138461	1.11515	1.38879	1.18738	0.126639	0.146355	1.06074	1.33374	89448	1.50237	0.149816	0.188547	1.35255	1.69092	1	0.172083	0.187441
NCU00558	2.4204	0.159627	0.153769	2.26077	2.57417	1.27174	0.112488	0.120634	1.15925	1.39237	1	0.102863	0.121981	0.897137	1.12198	1.48001	0.115719	0.133326	1.36429	1.61334	1.45453	0.114838	0.127749	1.33969	1.58228	2.92919	0.174927	0.181392	2.75426	3.11058	2.86626	0.16208	0.164329	2.70418	3.03059	2.26817	0.144585	0.167757	2.12358	2.43593	74201	1	0.0402382	0.0443911	0.959762	1.04439	2.98559	0.0888869	0.0957112
NCU00680	1.47314	0.0619046	0.0678989	1.41124	1.54104	2.1956	0.0634082	0.0595902	2.13219	2.25519	3.96102	0.0841384	0.0810143	3.87688	4.04203	4.89096	0.0860907	0.125502	4.80487	5.01646	1	0.0423413	0.0444713	0.957659	1.04447	1.20436	0.0481639	0.0541521	1.1562	1.25851	1.05398	0.0440302	0.0523451	1.00995	1.10633	1.3463	0.0559525	0.0542587	1.29035	1.40056	118571	1.45787	0.0501851	0.0482472	1.40768	1.50612	1.68008	0.0627938	0.070659
NCU02162	2.04924	0.215396	0.203615	1.83384	2.25286	2.50586	0.209521	0.205548	2.29634	2.71141	2.11615	0.209364	0.20851	1.90679	2.32466	1.60266	0.186143	0.178917	1.41652	1.78158	1	0.135442	0.142806	0.864558	1.14281	1.46855	0.174577	0.17905	1.29397	1.6476	1.80564	0.180772	0.192838	1.62487	1.99848	2.65644	0.22913	0.232883	2.42731	2.88932	89091	1.53323	0.105912	0.108284	1.42732	1.64151	1.77765	0.147162	0.135401
NCU01917	2.10112	0.283383	0.299228	1.81774	2.40035	1.06034	0.189575	0.207185	0.870765	1.26753	1	0.181552	0.224116	0.818448	1.22412	2.11611	0.291348	0.304423	1.82476	2.42053	1.89196	0.238525	0.29326	1.65343	2.18522	3.35846	0.334905	0.318276	3.02355	3.67674	4.0966	0.350851	0.338976	3.74575	4.43558	4.33483	0.379819	0.372378	3.95501	4.70721	149534	1	0.222191	0.244691	0.777809	1.24469	1.41343	0.334825	0.45147
NCU01929	1.06591	0.0555582	0.0529581	1.01035	1.11887	1.51931	0.0489202	0.0570177	1.47039	1.57633	1.25409	0.0509684	0.0561931	1.20312	1.31028	1	0.0491966	0.0512702	0.950803	1.05127	1.03469	0.0527094	0.05023	0.981981	1.08492	1.16569	0.0443602	0.0507771	1.12133	1.21647	1.52103	0.0535835	0.054789	1.46745	1.57582	1.60036	0.0577681	0.058026	1.54259	1.65839	125468	2.13026	0.0457825	0.0418261	2.08448	2.17209	1.22502	0.0417332	0.0391264
NCU01884	1.16661	0.182967	0.197147	0.983643	1.36376	1.6173	0.202849	0.223377	1.41445	1.84068	1.8176	0.225096	0.234841	1.5925	2.05244	1	0.168226	0.183	0.831774	1.183	1.31372	0.186253	0.210953	1.12747	1.52467	1.62494	0.193464	0.220113	1.43148	1.84505	2.69308	0.268026	0.27813	2.42505	2.97121	2.98203	0.27401	0.288699	2.70802	3.27073	92403	2.67324	0.229576	0.223171	2.44366	2.89641	1.55719	0.246217	0.266478
NCU03993	1.15534	0.170452	0.162316	0.984888	1.31766	1.41798	0.150035	0.191372	1.26795	1.60935	1.13473	0.133501	0.166578	1.00123	1.30131	1	0.140476	0.141436	0.859524	1.14144	1.14533	0.139685	0.159861	1.00564	1.30519	1.03493	0.138403	0.152189	0.896527	1.18712	1.54824	0.145073	0.160768	1.40317	1.70901	1.31008	0.171123	0.161255	1.13896	1.47133	124738	1.40049	0.191428	0.202081	1.20906	1.60257	2.03041	0.258085	0.269414
NCU05814	1.72322	0.115389	0.112546	1.60783	1.83577	1.60994	0.105313	0.103461	1.50463	1.7134	2.82631	0.144495	0.129634	2.68181	2.95594	1	0.0903201	0.0928639	0.90968	1.09286	4.13416	0.139484	0.153687	3.99468	4.28785	5.16389	0.175419	0.198139	4.98847	5.36203	4.68289	0.159954	0.170313	4.52294	4.8532	4.57939	0.193268	0.16601	4.38612	4.7454	124237	1	0.0386335	0.0372099	0.961367	1.03721	1.70358	0.0612515	0.0649614
NCU05813	1.60839	0.0718138	0.0738477	1.53658	1.68224	1.38341	0.0742266	0.0740072	1.30918	1.45742	2.2104	0.0918735	0.0855085	2.11853	2.29591	1.53017	0.0766364	0.0737782	1.45353	1.60395	1.02886	0.0658911	0.0661242	0.962969	1.09498	1.0655	0.0628363	0.0610602	1.00266	1.12656	1	0.0603059	0.0621119	0.939694	1.06211	1.1508	0.0672464	0.0735839	1.08355	1.22438	67987	2.02314	0.0634089	0.063637	1.95973	2.08678	1.22963	0.075042	0.06381
NCU01163	2.56221	0.217963	0.207266	2.34425	2.76948	2.12128	0.169543	0.182773	1.95174	2.30405	1.39829	0.152786	0.161289	1.2455	1.55958	1.16654	0.137313	0.149337	1.02923	1.31588	1.34612	0.142085	0.153081	1.20403	1.4992	1.19507	0.128084	0.159664	1.06699	1.35473	1.20481	0.139846	0.146715	1.06496	1.35152	1	0.14006	0.135418	0.85994	1.13542	107492	1.08362	0.137005	0.140341	0.946615	1.22396	1.62223	0.205812	0.207259
NCU03605	1.73593	0.0853998	0.0937222	1.65053	1.82965	2.24918	0.08764	0.101895	2.16154	2.35107	1.74141	0.0945504	0.0920715	1.64686	1.83348	1.16605	0.080531	0.0837251	1.08552	1.24978	1.05433	0.0665941	0.0753733	0.987736	1.1297	1.0282	0.0747209	0.075625	0.953479	1.10383	1.02519	0.0753262	0.0667255	0.949864	1.09192	1	0.0695276	0.074193	0.930472	1.07419	120316	2.47067	0.0676614	0.0793399	2.40301	2.55001	1.73443	0.0751158	0.0762263
NCU04617	1.48248	0.0987901	0.111215	1.38369	1.5937	1.35425	0.0924862	0.0926269	1.26176	1.44688	1.37823	0.0871571	0.0988265	1.29107	1.47706	1	0.0884996	0.0950653	0.9115	1.09507	1.36697	0.0902625	0.0979937	1.27671	1.46496	1.32901	0.0968882	0.0854067	1.23212	1.41442	1.3142	0.0874216	0.0840691	1.22678	1.39827	1.5879	0.103881	0.106747	1.48402	1.69465	128014	2.83941	0.125154	0.120796	2.71426	2.96021	1	0.101578	0.101851
NCU01408	1.68229	0.0840473	0.0777243	1.59824	1.76001	2.18368	0.0919604	0.0831617	2.09172	2.26684	1.65982	0.0851662	0.0806919	1.57465	1.74051	1	0.0658455	0.0658708	0.934154	1.06587	1.51368	0.0689081	0.0739416	1.44477	1.58762	1.77269	0.0824213	0.0796142	1.69027	1.8523	2.88412	0.0947416	0.103988	2.78938	2.98811	3.42266	0.098205	0.122164	3.32445	3.54482	144053	3.7762	0.0956063	0.088656	3.68059	3.86486	1.79728	0.096053	0.0987953
NCU00828	1.93421	0.132855	0.132308	1.80136	2.06652	3.3205	0.14907	0.154753	3.17143	3.47525	1.89594	0.12221	0.124752	1.77373	2.02069	1.55727	0.110805	0.114434	1.44646	1.6717	1.32203	0.102339	0.112984	1.21969	1.43501	1	0.0906026	0.101394	0.909397	1.10139	1.64999	0.114222	0.116537	1.53577	1.76653	2.36747	0.133053	0.1383	2.23442	2.50577	125616	2.78722	0.180782	0.180428	2.60644	2.96765	3.25259	0.217336	0.206459
NCU08962	1.18078	0.0455175	0.0546281	1.13526	1.23541	1.01392	0.04673	0.0447272	0.96719	1.05865	1.3474	0.0479255	0.0498183	1.29947	1.39722	1.43249	0.0543884	0.0511396	1.3781	1.48363	1.03597	0.0437651	0.0426909	0.992205	1.07866	1.21275	0.0489733	0.0506703	1.16378	1.26342	1.07504	0.046011	0.0451221	1.02903	1.12016	1	0.0433201	0.0508973	0.95668	1.0509	74954	1.51827	0.0480651	0.0501125	1.4702	1.56838	1.05202	0.0529721	0.0543425
NCU09233	2.19535	0.245371	0.223406	1.94998	2.41876	3.83831	0.292184	0.284592	3.54613	4.1229	2.08319	0.231769	0.224234	1.85142	2.30742	1.36766	0.196773	0.210996	1.17089	1.57866	1	0.161934	0.150117	0.838066	1.15012	1.60685	0.200024	0.200217	1.40683	1.80707	3.05672	0.276509	0.245591	2.78021	3.30231	3.34559	0.313457	0.278236	3.03213	3.62383	93370	2.06033	0.161006	0.162062	1.89932	2.22239	1.95272	0.183941	0.199466
NCU08155	5.8044	0.280233	0.274897	5.52417	6.0793	4.56068	0.215078	0.220435	4.3456	4.78111	9.32732	0.273571	0.312594	9.05375	9.63991	10.5872	0.300124	0.297565	10.2871	10.8848	1.438	0.123665	0.144648	1.31434	1.58265	1.1521	0.112227	0.124067	1.03987	1.27617	1.57175	0.13901	0.135478	1.43274	1.70723	1	0.121082	0.113743	0.878918	1.11374	46679	1	0.0990771	0.12347	0.900923	1.12347	3.24121	0.209732	0.220411
NCU08163	2.51671	0.205887	0.20753	2.31082	2.72424	2.55799	0.175912	0.213518	2.38208	2.77151	2.28475	0.177454	0.191647	2.1073	2.4764	1	0.129849	0.139197	0.870151	1.1392	1.6791	0.150041	0.171884	1.52906	1.85098	1.31229	0.143087	0.149225	1.1692	1.46151	1.87577	0.163511	0.178872	1.71226	2.05464	1.65353	0.156621	0.182458	1.49691	1.83599	124172	3.1619	0.119256	0.133769	3.04264	3.29567	1.59923	0.122682	0.128349
NCU03194	1.35681	0.0650939	0.0679365	1.29172	1.42475	1.49132	0.0657941	0.0664242	1.42553	1.55774	1.3742	0.0645731	0.0691067	1.30963	1.44331	1.09821	0.0619849	0.0576826	1.03623	1.15589	1.33957	0.0590374	0.0562028	1.28053	1.39577	1.30126	0.0607472	0.0659107	1.24051	1.36717	1.21616	0.0584161	0.0568323	1.15774	1.27299	1	0.0529655	0.0621214	0.947035	1.06212	72443	2.04907	0.0623878	0.0615717	1.98668	2.11064	1.11395	0.0612352	0.0659576
NCU02940	1.13708	0.119533	0.116278	1.01755	1.25336	1.69789	0.121906	0.126452	1.57598	1.82434	1.66652	0.119046	0.127505	1.54747	1.79402	1	0.100097	0.101281	0.899903	1.10128	1.57809	0.121514	0.115545	1.45658	1.69364	1.81832	0.129659	0.127122	1.68866	1.94544	1.29746	0.103177	0.101315	1.19428	1.39878	1.50952	0.115822	0.125134	1.3937	1.63465	150688	3.1145	0.104398	0.104621	3.0101	3.21912	1.16685	0.077628	0.0819155
NCU06145	1.51341	0.0749097	0.0822094	1.4385	1.59562	1.54906	0.0722996	0.0822241	1.47676	1.63128	1.52456	0.0744266	0.079659	1.45013	1.60422	1	0.0604403	0.0690488	0.93956	1.06905	1.57522	0.0732938	0.0694539	1.50193	1.64467	1.67415	0.0705844	0.0814259	1.60357	1.75558	1.26568	0.0680964	0.0643317	1.19758	1.33001	1.37082	0.0766974	0.0738008	1.29412	1.44462	147899	1.96584	0.0575758	0.0624974	1.90826	2.02834	1.51119	0.0700329	0.0675721
NCU02577	1.47867	0.128411	0.129698	1.35026	1.60837	1.59568	0.125526	0.126699	1.47015	1.72238	1.60112	0.130004	0.131987	1.47112	1.73311	1.98913	0.144523	0.138435	1.84461	2.12757	1.16784	0.106434	0.119963	1.06141	1.2878	1	0.0979035	0.0998878	0.902096	1.09989	1.16469	0.106705	0.106219	1.05798	1.27091	1.0809	0.0999784	0.11713	0.980922	1.19803	51934	1.31562	0.0874678	0.100318	1.22815	1.41594	1.51053	0.124517	0.121167
NCU03901	1.23174	0.0538123	0.044546	1.17793	1.27629	1.79921	0.06188	0.0518941	1.73733	1.8511	1.39211	0.0486957	0.0585999	1.34341	1.45071	1.96791	0.0552177	0.0616788	1.91269	2.02959	1.26659	0.0505203	0.0458399	1.21607	1.31243	1.11391	0.0431273	0.0519769	1.07078	1.16589	1.04979	0.0405278	0.0405272	1.00926	1.09032	1	0.051239	0.0400402	0.948761	1.04004	69396	2.50526	0.0634553	0.0601442	2.4418	2.5654	1.43869	0.0520882	0.0567158
NCU02024	1.11591	0.0738103	0.0791839	1.0421	1.19509	1.484	0.0826629	0.0841589	1.40134	1.56816	1.09926	0.0706625	0.0784473	1.0286	1.17771	1.30861	0.0821289	0.0911095	1.22648	1.39972	1	0.0728385	0.0664062	0.927161	1.06641	1.14979	0.0776529	0.0758324	1.07214	1.22562	1.35629	0.0784226	0.082425	1.27787	1.43871	1.37378	0.0831329	0.0954511	1.29065	1.46923	125385	1.70317	0.0897767	0.0857185	1.61339	1.78889	1.41602	0.0889346	0.103414
NCU04079	1	0.0740512	0.0789434	0.925949	1.07894	1.11891	0.0730686	0.0726392	1.04584	1.19155	1.50139	0.0939345	0.0714881	1.40746	1.57288	1.02211	0.076485	0.0649374	0.945625	1.08705	1.26345	0.0698636	0.0771238	1.19359	1.34057	1.17161	0.0736583	0.0793559	1.09795	1.25097	1.44508	0.0788762	0.0798755	1.3662	1.52496	1.48651	0.0799479	0.0881926	1.40656	1.5747	131944	1.72333	0.0783314	0.0850303	1.645	1.80836	1	0.0806307	0.0795907
NCU03177	1.22005	0.116373	0.120758	1.10368	1.34081	1.39758	0.110545	0.117383	1.28703	1.51496	1.43709	0.119097	0.119534	1.31799	1.55662	1.24028	0.110093	0.115344	1.13019	1.35562	1.11775	0.104331	0.106892	1.01342	1.22464	1	0.096982	0.101566	0.903018	1.10157	1.07613	0.10023	0.107578	0.9759	1.18371	1.18765	0.11149	0.118559	1.07616	1.30621	72474	1.1451	0.0974612	0.115981	1.04764	1.26108	1.28187	0.146832	0.139913
NCU07027	1.35186	0.0116862	0.0104545	1.34017	1.36231	1.25839	0.0112179	0.0113575	1.24717	1.26975	1.41492	0.0139767	0.0132807	1.40094	1.4282	1.7038	0.0148888	0.0113794	1.68891	1.71518	1.4295	0.0115557	0.0120767	1.41794	1.44158	1.31465	0.0112598	0.0122224	1.30339	1.32687	1.14747	0.00850588	0.0111175	1.13896	1.15859	1	0.0120444	0.0119599	0.987956	1.01196	129072	1	0.0258872	0.0348056	0.974113	1.03481	7.01495	0.121033	0.110454
NCU11706	1.678	1.25729	2.58533	0.42071	4.26333	0	0	0	0	0	0	0	0	0	0	0	0	0	0	0	1.60202	1.21039	2.29913	0.39163	3.90115	1.02216	0.863838	2.15821	0.158322	3.18037	1	0.86113	1.76856	0.13887	2.76856	4.20547	2.24674	3.03419	1.95873	7.23966	145083	2.62571	0.148644	0.1696	2.47707	2.79531	2.28292	0.155668	0.150903
NCU05945	1.69636	0.158646	0.171913	1.53771	1.86827	1.2423	0.121904	0.140629	1.1204	1.38293	1.43217	0.150578	0.146426	1.28159	1.5786	1	0.11736	0.124472	0.88264	1.12447	1.67669	0.14882	0.155199	1.52787	1.83189	1.75801	0.153248	0.15255	1.60476	1.91056	1.40723	0.132998	0.135181	1.27423	1.54241	1.49554	0.133001	0.155267	1.36254	1.65081	88327	2.07399	0.109805	0.109388	1.96418	2.18338	1.08671	0.110706	0.110361
NCU11341	1.69013	0.224393	0.219698	1.46574	1.90983	1.41589	0.185238	0.186358	1.23065	1.60225	2.39282	0.236894	0.241435	2.15593	2.63426	1	0.156028	0.190962	0.843972	1.19096	1.32342	0.170116	0.200648	1.1533	1.52407	2.49935	0.264819	0.235376	2.23453	2.73473	2.80283	0.239649	0.260185	2.56318	3.06302	2.68053	0.255088	0.279372	2.42544	2.9599	124307	2.41841	0.12107	0.141458	2.29734	2.55987	1.2686	0.114683	0.127593
NCU08893	1	0.0955079	0.102461	0.904492	1.10246	1.47958	0.115304	0.123805	1.36428	1.60338	1.71657	0.12576	0.122304	1.59081	1.83887	1.49346	0.121479	0.110498	1.37198	1.60396	1.22631	0.104452	0.105703	1.12186	1.33201	1.01513	0.0938401	0.100841	0.92129	1.11597	1.27695	0.107766	0.105908	1.16918	1.38286	1.65887	0.113828	0.122637	1.54504	1.78151	128096	2.95621	0.144576	0.167305	2.81163	3.12351	1.9303	0.160522	0.182868
NCU01119	1.42496	0.0927734	0.111043	1.33219	1.536	2.48245	0.114985	0.12072	2.36747	2.60317	1.45948	0.0913304	0.0975929	1.36815	1.55707	1	0.0765043	0.081258	0.923496	1.08126	1.27986	0.0900703	0.0804013	1.18979	1.36026	1.53787	0.0849655	0.104087	1.4529	1.64196	2.38039	0.106849	0.0953433	2.27354	2.47573	2.65187	0.117014	0.119952	2.53486	2.77182	127722	2.95776	0.116178	0.112124	2.84158	3.06988	2.4178	0.129929	0.137833
NCU02223	1	0.0582875	0.0562161	0.941712	1.05622	1.28348	0.0592156	0.0637762	1.22426	1.34726	1.36574	0.0656312	0.0671198	1.30011	1.43286	1.0199	0.0564561	0.0644801	0.963444	1.08438	1.36938	0.0643597	0.0656222	1.30502	1.435	1.54526	0.0582676	0.0721861	1.48699	1.61745	1.77215	0.0784343	0.07239	1.69372	1.84454	1.87154	0.0786276	0.0780413	1.79291	1.94958	67689	2.12804	0.0623651	0.067278	2.06567	2.19532	1.05214	0.0526284	0.061508
NCU02224	1.38233	0.0375837	0.0399962	1.34475	1.42233	1.80242	0.039452	0.035016	1.76297	1.83744	1.52887	0.0361449	0.0372123	1.49273	1.56608	1	0.0308012	0.0323604	0.969199	1.03236	1.31432	0.0334608	0.0351313	1.28086	1.34945	1.37304	0.0354078	0.032438	1.33763	1.40548	1.2611	0.0335105	0.0291208	1.22759	1.29022	1.10985	0.0336932	0.033893	1.07616	1.14374	46079	1.75106	0.0486539	0.0533833	1.70241	1.80444	1.51361	0.0521898	0.0637569
NCU02254	1.06568	0.072678	0.0705572	0.993002	1.13624	1.00786	0.0605868	0.0700655	0.947273	1.07793	1.11911	0.0709371	0.0737892	1.04817	1.1929	2.05886	0.0920622	0.0989425	1.9668	2.1578	1	0.0651901	0.0755042	0.93481	1.0755	1.22929	0.0656134	0.0747085	1.16368	1.304	4.86307	0.125319	0.114921	4.73775	4.97799	9.29766	0.159199	0.149355	9.13846	9.44702	67615	1.16824	0.0899685	0.0912108	1.07827	1.25945	1.31245	0.131301	0.123616
NCU06894	1.64198	0.140094	0.135599	1.50189	1.77758	1.50933	0.122888	0.115385	1.38644	1.62472	1.31221	0.118164	0.117251	1.19405	1.42946	1	0.0987765	0.108629	0.901223	1.10863	1.80245	0.128507	0.122586	1.67394	1.92504	2.31648	0.146959	0.158535	2.16952	2.47501	2.063	0.121995	0.142208	1.94101	2.20521	2.13882	0.142276	0.138976	1.99654	2.2778	85218	2.14229	0.0995098	0.100636	2.04278	2.24293	1	0.09001	0.100083
NCU01189	1.19511	0.0737193	0.064456	1.12139	1.25957	1.53469	0.0640879	0.0668562	1.4706	1.60155	1.33672	0.062441	0.0627113	1.27428	1.39943	1	0.0576132	0.0662463	0.942387	1.06625	1.28267	0.057389	0.0612042	1.22528	1.34387	1.22155	0.0579479	0.0593959	1.1636	1.28095	1.31228	0.0652801	0.0658035	1.247	1.37808	1.43039	0.0653711	0.0708555	1.36502	1.50125	57787	1.6422	0.0627628	0.0824032	1.57944	1.7246	1.08789	0.0747416	0.0813507
NCU06710	1.13133	0.060073	0.065973	1.07126	1.1973	1.67838	0.0713633	0.0711709	1.60702	1.74955	1.28972	0.0620507	0.0727614	1.22767	1.36248	1.7471	0.0831392	0.0680631	1.66396	1.81516	1	0.0540962	0.0580942	0.945904	1.05809	1.07608	0.0634415	0.0602221	1.01264	1.1363	1.42722	0.060294	0.0705582	1.36693	1.49778	1.72086	0.0827148	0.0837122	1.63815	1.80457	143972	1.61513	0.0488902	0.0539684	1.56624	1.6691	1.21774	0.0567976	0.0585108
NCU01766	1.21133	0.0619143	0.0621074	1.14942	1.27344	2.17506	0.0658384	0.0691648	2.10922	2.24422	1.46983	0.0535335	0.0603968	1.4163	1.53023	1.14243	0.0525374	0.0591338	1.08989	1.20156	1.21206	0.053639	0.0577224	1.15842	1.26978	1	0.0525543	0.0532297	0.947446	1.05323	1.15475	0.0527252	0.052965	1.10202	1.20771	1.02833	0.0518315	0.0593364	0.976498	1.08767	65189	1.59649	0.0633749	0.0685344	1.53312	1.66502	1.62704	0.0889838	0.0996348
NCU01763	1.82409	0.118025	0.11964	1.70606	1.94373	2.18069	0.114688	0.127742	2.066	2.30843	1.88978	0.109902	0.115422	1.77988	2.0052	1.81713	0.113021	0.112481	1.70411	1.92961	1.75945	0.10941	0.119122	1.65004	1.87857	1.11756	0.0949997	0.0940085	1.02256	1.21157	1	0.0754603	0.0849138	0.92454	1.08491	1.03439	0.0833578	0.0955623	0.951032	1.12995	130472	1.91327	0.0651237	0.0531907	1.84815	1.96646	1.78134	0.0648287	0.0826137
NCU08500	2.15615	0.0345617	0.0329095	2.12159	2.18906	1.51195	0.0250971	0.0272835	1.48685	1.53923	3.41192	0.039921	0.030878	3.372	3.4428	2.63268	0.0331136	0.0340775	2.59957	2.66676	1.41074	0.0250426	0.0244228	1.3857	1.43516	1.22243	0.025738	0.0241051	1.19669	1.24654	1.01195	0.0222162	0.0232871	0.989734	1.03524	1	0.0225184	0.0236881	0.977482	1.02369	95158	1.01491	0.0186075	0.0196684	0.996302	1.03458	1	0.0222113	0.0272872
NCU01670	1.2796	0.0867853	0.0846161	1.19281	1.36422	1.92708	0.0935095	0.0923101	1.83357	2.01939	1	0.080166	0.0860476	0.919834	1.08605	2.51649	0.11429	0.11293	2.4022	2.62942	1.2462	0.0870286	0.081206	1.15917	1.32741	1.30552	0.0787997	0.0911567	1.22672	1.39668	1.60648	0.0839713	0.0982792	1.52251	1.70476	1.30595	0.0977435	0.0868703	1.20821	1.39282	83735	1.66172	0.0601425	0.0671274	1.60158	1.72885	1.13264	0.0584765	0.0663612
NCU02248	1.28061	0.0756525	0.0756946	1.20496	1.3563	1.6161	0.0766157	0.0737825	1.53948	1.68988	1.20018	0.070725	0.0661006	1.12946	1.26628	1	0.0735602	0.067361	0.92644	1.06736	1.15074	0.0666937	0.066231	1.08405	1.21697	1.31616	0.0690167	0.0761558	1.24714	1.39232	1.08179	0.0628914	0.068184	1.0189	1.14997	1.03557	0.0704439	0.072511	0.965126	1.10808	131398	2.25888	0.0793328	0.0739918	2.17955	2.33287	1.56948	0.0756242	0.0823894
NCU02379	1.04637	0.0441976	0.0644716	1.00217	1.11084	1	0.0503138	0.0560596	0.949686	1.05606	1.21914	0.0582098	0.0587546	1.16093	1.27789	1.08561	0.0542248	0.05636	1.03139	1.14197	1.18128	0.0506419	0.0541076	1.13064	1.23539	1.09641	0.0491176	0.0548535	1.04729	1.15126	1.36666	0.049372	0.055913	1.31729	1.42257	1.46261	0.0569274	0.0641375	1.40568	1.52675	86028	1.55527	0.0565256	0.0705872	1.49874	1.62586	1.34642	0.0733158	0.0774619
NCU02394	1	0.0637155	0.0640954	0.936284	1.0641	1.0425	0.0539448	0.0697048	0.988555	1.1122	1.06923	0.0616477	0.0641413	1.00758	1.13337	1.19868	0.0706825	0.0648606	1.128	1.26354	1.03185	0.0594585	0.0614082	0.972391	1.09326	1.11211	0.0591054	0.0665005	1.053	1.17861	1.56686	0.0671962	0.0823533	1.49966	1.64921	2.18536	0.0797251	0.0848273	2.10563	2.27019	85993	1.67098	0.07102	0.0735371	1.59996	1.74452	1.27362	0.0759239	0.0817701
NCU02811	1.35182	0.0196682	0.0197693	1.33215	1.37159	1.23159	0.0197703	0.0196065	1.21182	1.2512	1.09465	0.018268	0.0201247	1.07638	1.11477	1.65099	0.0218958	0.0200738	1.62909	1.67106	1	0.0185105	0.019068	0.98149	1.01907	1.26777	0.0217272	0.0201402	1.24604	1.28791	1.31937	0.019256	0.0195001	1.30011	1.33887	1.41756	0.0211443	0.0222674	1.39642	1.43983	133976	1.48308	0.0179064	0.0153541	1.46517	1.49843	1	0.0168713	0.0187318
NCU06680	1.30672	0.264875	0.321592	1.04185	1.62831	1.38649	0.280045	0.318419	1.10644	1.70491	1.41687	0.299728	0.336058	1.11714	1.75293	1	0.262019	0.283261	0.737981	1.28326	1.87122	0.297231	0.36451	1.57399	2.23573	3.42571	0.387113	0.398848	3.0386	3.82456	3.1769	0.373345	0.370338	2.80355	3.54724	3.60399	0.448686	0.516019	3.1553	4.12001	75874	2.10521	0.143551	0.157799	1.96166	2.26301	1	0.133833	0.122815
NCU06681	1.91047	0.0414648	0.0534905	1.86901	1.96396	1.1672	0.0352469	0.0389997	1.13195	1.2062	1.04798	0.0350717	0.0341997	1.01291	1.08218	1.78782	0.0447321	0.0509469	1.74309	1.83877	1.85092	0.0536363	0.043117	1.79728	1.89404	1.77964	0.0411478	0.0426436	1.73849	1.82228	1.22956	0.0330908	0.0400711	1.19647	1.26963	1	0.0341909	0.0343053	0.965809	1.03431	119753	1	0.0321528	0.0334541	0.967847	1.03345	1.15057	0.0448888	0.0424527
NCU07544	1	0.0490824	0.0474414	0.950918	1.04744	1.06087	0.0437361	0.0507038	1.01713	1.11157	1.07002	0.0453329	0.0407656	1.02469	1.11079	1.49506	0.0498839	0.0521782	1.44518	1.54724	1.10283	0.0428408	0.045845	1.05999	1.14867	1.22779	0.0503239	0.0453182	1.17747	1.27311	1.34296	0.0483976	0.048866	1.29456	1.39183	1.45779	0.0536764	0.0559686	1.40411	1.51376	82708	1.31673	0.0498446	0.0529916	1.26689	1.36972	1.04808	0.0534937	0.0565451
NCU07568	1.13655	0.0486231	0.0578008	1.08793	1.19435	1	0.0471914	0.045773	0.952809	1.04577	1.31643	0.0508646	0.057836	1.26557	1.37427	2.02093	0.0683846	0.0627197	1.95255	2.08365	1.11059	0.0488591	0.0503635	1.06173	1.16095	1.19362	0.052751	0.0515971	1.14087	1.24522	1.33357	0.0544507	0.0498762	1.27912	1.38345	1.55772	0.0616144	0.0652334	1.49611	1.62295	63976	1.38969	0.0415797	0.0365213	1.34811	1.42621	1.02525	0.0409799	0.0431994
NCU06201	1.98871	0.173941	0.183123	1.81477	2.17183	2.47143	0.166728	0.176552	2.3047	2.64798	2.69272	0.190404	0.187481	2.50232	2.8802	2.5255	0.170066	0.198283	2.35543	2.72378	1.67765	0.132575	0.157392	1.54508	1.83504	1	0.112554	0.117003	0.887446	1.117	1.43514	0.123458	0.138816	1.31168	1.57396	1.32146	0.127159	0.14918	1.1943	1.47064	41138	1	0.135544	0.150114	0.864456	1.15011	2.94663	0.29257	0.270564
NCU00407	1.22692	0.194631	0.186718	1.03229	1.41364	2.12864	0.234219	0.247012	1.89442	2.37565	2.25064	0.271962	0.240596	1.97868	2.49124	1	0.179431	0.169311	0.820569	1.16931	1.75495	0.230514	0.227627	1.52444	1.98258	1.02144	0.169733	0.187503	0.851707	1.20894	1.28418	0.173603	0.205138	1.11058	1.48932	1.09588	0.180549	0.207857	0.915331	1.30374	122408	1.92769	0.139954	0.147315	1.78774	2.075	1	0.129704	0.147198
NCU00356	1.06475	0.0536908	0.056635	1.01106	1.12139	1.19621	0.0498441	0.0553023	1.14637	1.25151	1	0.0556706	0.0569429	0.944329	1.05694	1.83996	0.0833754	0.0738998	1.75658	1.91386	1.3389	0.0642903	0.0652978	1.27461	1.4042	1.26416	0.0630023	0.0598529	1.20116	1.32401	1.31388	0.0546732	0.0620557	1.25921	1.37594	1.09696	0.0578292	0.0591058	1.03913	1.15607	122364	1.21824	0.0810233	0.0805935	1.13722	1.29883	1.0358	0.0905272	0.0942365
NCU00042	2.08441	0.160029	0.138506	1.92438	2.22292	2.24803	0.133354	0.154501	2.11468	2.40253	1.37966	0.113286	0.1196	1.26637	1.49926	2.18456	0.135246	0.139635	2.04931	2.3242	1.46333	0.107257	0.120616	1.35607	1.58395	1.05661	0.100545	0.107922	0.956065	1.16453	1.07426	0.0922563	0.114354	0.982004	1.18861	1	0.100839	0.121952	0.899161	1.12195	62896	6.63159	0.0995175	0.116571	6.53207	6.74816	1.61902	0.0956453	0.0865444
NCU00071	14.3729	4.01336	4.0735	10.3595	18.4464	0	0	0	0	0	1	0.767702	1.70291	0.232298	2.70291	1.01755	0.805217	1.69115	0.212333	2.7087	0	0	0	0	0	3.86511	1.93616	2.56076	1.92895	6.42587	5.89613	2.2787	2.87529	3.61743	8.77142	22.0904	4.52723	5.0359	17.5632	27.1263	100659	2.60237	0.984715	1.47946	1.61766	4.08183	2.31551	1.04506	1.56004
NCU00219	1	0.0474138	0.056158	0.952586	1.05616	1.68366	0.0662156	0.0659377	1.61744	1.7496	1.93387	0.0800749	0.071863	1.8538	2.00573	1.34445	0.0660286	0.0653799	1.27842	1.40983	1.65268	0.0616557	0.0664349	1.59102	1.71911	1.71525	0.0653458	0.0588467	1.6499	1.7741	1.22924	0.0541377	0.0561792	1.1751	1.28542	1.26335	0.0624417	0.0548835	1.20091	1.31823	122256	1.65148	0.043542	0.0494004	1.60794	1.70088	1.08885	0.0536347	0.048971
NCU00242	2.0182	0.107642	0.120435	1.91056	2.13864	1.77907	0.104353	0.0991358	1.67472	1.87821	2.71463	0.132125	0.129211	2.58251	2.84384	3.61474	0.130136	0.137169	3.4846	3.75191	1.33019	0.081978	0.099024	1.24821	1.42921	1	0.0842661	0.085863	0.915734	1.08586	1.37171	0.0871275	0.0990401	1.28458	1.47075	1.81674	0.103159	0.104794	1.71358	1.92153	146434	2.23167	0.0737089	0.0692142	2.15796	2.30088	1	0.0652092	0.0607637
NCU11367	1.30202	0.0885434	0.101853	1.21348	1.40387	1.36164	0.0904078	0.090576	1.27123	1.45222	1.76336	0.0978985	0.109445	1.66546	1.87281	2.23073	0.126371	0.122833	2.10436	2.35356	1.04485	0.0744638	0.0937449	0.970386	1.13859	1	0.0819664	0.0777958	0.918034	1.0778	1.5324	0.0932634	0.100949	1.43914	1.63335	2.29937	0.119989	0.128956	2.17938	2.42833	101184	1.9562	0.126807	0.113858	1.82939	2.07006	1	0.105829	0.110964
NCU07727	1.17636	0.0605173	0.0516799	1.11584	1.22804	1.29406	0.0471399	0.0492485	1.24692	1.34331	1.11376	0.0453599	0.0461993	1.0684	1.15996	1	0.041997	0.0423776	0.958003	1.04238	1.08191	0.0474031	0.0462459	1.03451	1.12816	1.03425	0.0507294	0.0438821	0.983521	1.07813	1.20097	0.0515089	0.0560153	1.14946	1.25699	1.00177	0.0483356	0.0451869	0.953434	1.04696	99203	1.35157	0.0611377	0.0652711	1.29043	1.41684	1.69244	0.089817	0.093836
NCU08694	1.10091	0.0475891	0.0556198	1.05332	1.15653	1.20498	0.0532121	0.0535964	1.15177	1.25858	1.10638	0.0539382	0.0526866	1.05244	1.15907	1.94933	0.0681627	0.062869	1.88117	2.0122	1	0.047008	0.0506105	0.952992	1.05061	1.25827	0.0601591	0.0508024	1.19811	1.30907	1.41612	0.055264	0.0531471	1.36086	1.46927	1.5819	0.060889	0.0665921	1.52101	1.64849	61097	1.39435	0.0550673	0.0543906	1.33928	1.44874	1.21667	0.0623165	0.0585574
NCU05265	1.50213	0.129352	0.137555	1.37278	1.63969	1	0.0950525	0.107787	0.904948	1.10779	2.08682	0.143291	0.153943	1.94353	2.24076	2.68909	0.159188	0.160569	2.5299	2.84966	1.2357	0.108714	0.115851	1.12699	1.35155	1.95642	0.142143	0.160612	1.81428	2.11703	1.79772	0.119911	0.123515	1.67781	1.92124	3.27415	0.166435	0.178147	3.10772	3.4523	80430	2.4226	0.169977	0.145932	2.25262	2.56853	1	0.126163	0.135221
NCU04336	1.68332	0.116911	0.122914	1.56641	1.80623	1.80302	0.118689	0.115927	1.68433	1.91895	2.12216	0.146894	0.115801	1.97527	2.23796	1.44621	0.103368	0.110258	1.34284	1.55647	1.55426	0.104319	0.114013	1.44994	1.66827	1	0.0868551	0.0969872	0.913145	1.09699	1.23782	0.0975031	0.112559	1.14032	1.35038	1.31079	0.109476	0.11743	1.20131	1.42822	145479	1.69385	0.100552	0.128342	1.5933	1.82219	1.71167	0.141716	0.140033
NCU08279	1.38825	0.103069	0.113385	1.28518	1.50164	1.34647	0.0987732	0.102774	1.2477	1.44924	1.1811	0.0984379	0.0944129	1.08266	1.27551	1.16009	0.0994234	0.0900509	1.06067	1.25014	1	0.0867335	0.0910869	0.913266	1.09109	1.01357	0.0842084	0.0889347	0.929362	1.1025	1.73766	0.110911	0.113043	1.62675	1.8507	2.23052	0.117805	0.119698	2.11271	2.35022	60244	1.81161	0.105781	0.108645	1.70583	1.92026	1.69954	0.121055	0.14245
NCU09929	1	0.0404779	0.044262	0.959522	1.04426	1.114	0.0407399	0.0388476	1.07326	1.15285	2.64277	0.0609813	0.0570602	2.58179	2.69983	1.16364	0.0410762	0.0459647	1.12256	1.2096	4.27948	0.0827919	0.0712557	4.19669	4.35074	4.84646	0.0919696	0.0812563	4.75449	4.92772	6.97934	0.100601	0.0759323	6.87874	7.05527	12.1374	0.11029	0.16335	12.0271	12.3007	80287	1	0.0292672	0.0348247	0.970733	1.03482	1.9345	0.0513572	0.064925
NCU06403	1.33286	0.104455	0.112396	1.2284	1.44526	2.04533	0.113544	0.119741	1.93179	2.16507	2.54816	0.116021	0.11708	2.43214	2.66524	1.93609	0.110404	0.128749	1.82569	2.06484	1.72008	0.0973753	0.114963	1.6227	1.83504	1.43462	0.0955683	0.106207	1.33905	1.54083	1.22125	0.092118	0.0943167	1.12913	1.31557	1	0.0827019	0.0956608	0.917298	1.09566	78961	2.97241	0.122292	0.11661	2.85012	3.08902	3.66743	0.155539	0.135331
NCU06398	1.1305	0.0835983	0.0950266	1.0469	1.22553	1	0.0831312	0.0823977	0.916869	1.0824	1.35463	0.0917818	0.101314	1.26285	1.45594	1.52077	0.114072	0.110243	1.4067	1.63101	1.71981	0.0999118	0.108201	1.6199	1.82801	2.68328	0.126461	0.135041	2.55682	2.81832	2.91104	0.123792	0.138323	2.78725	3.04936	3.89271	0.142623	0.146168	3.75009	4.03888	128614	1	0.0780436	0.0675904	0.921956	1.06759	1.15245	0.104988	0.0989494
NCU07771	2.67822	0.0585811	0.0531292	2.61964	2.73135	1.62455	0.0408774	0.049407	1.58367	1.67396	2.05584	0.0547231	0.0460818	2.00112	2.10192	1.39191	0.0413676	0.044526	1.35054	1.43644	2.31717	0.0505359	0.048019	2.26663	2.36519	1.74718	0.0444623	0.0438375	1.70272	1.79102	1.26484	0.0389211	0.0357995	1.22592	1.30064	1	0.0348655	0.0417961	0.965135	1.0418	59053	1.14614	0.02027	0.0233243	1.12587	1.16946	1	0.028537	0.0263862
NCU01474	1.2469	0.0715164	0.0808401	1.17538	1.32774	1.31077	0.0642472	0.0786147	1.24652	1.38938	1.69359	0.0890942	0.0730107	1.6045	1.7666	1.08922	0.066653	0.0716939	1.02257	1.16091	1.11249	0.0718073	0.0750435	1.04068	1.18753	1	0.0684724	0.0589415	0.931528	1.05894	1.07692	0.0618325	0.0637783	1.01509	1.1407	1.32554	0.0708111	0.0804005	1.25473	1.40594	50505	1.92235	0.107412	0.112425	1.81494	2.03477	1.36166	0.118169	0.131289
NCU01471	1.5312	0.0597431	0.055493	1.47146	1.58669	1.72416	0.0581376	0.0563275	1.66602	1.78049	1.08556	0.0500797	0.0511764	1.03548	1.13674	1.17236	0.0516567	0.0500764	1.1207	1.22244	1.13313	0.0495447	0.0569546	1.08359	1.19008	1	0.0520196	0.0521059	0.94798	1.05211	1.16408	0.0492822	0.0565108	1.1148	1.22059	1.10929	0.0556382	0.0509131	1.05365	1.1602	127373	1.60187	0.0560878	0.0590127	1.54578	1.66088	1.60494	0.0736085	0.0749177
NCU04428	1.01054	0.0833781	0.0819844	0.927162	1.09252	1.20497	0.0839875	0.0846532	1.12098	1.28962	1.20347	0.0848623	0.0866334	1.11861	1.2901	1	0.08407	0.0886907	0.91593	1.08869	1.12135	0.0805262	0.083706	1.04082	1.20506	1.16656	0.07968	0.0883951	1.08688	1.25496	1.23609	0.085115	0.0915229	1.15097	1.32761	1.24499	0.0985535	0.0953587	1.14644	1.34035	121192	1.65378	0.0868064	0.0911782	1.56697	1.74496	1.07679	0.0823405	0.0930364
NCU06536	1.06751	0.0457239	0.0423341	1.02179	1.10984	1	0.0399941	0.0394108	0.960006	1.03941	2.46259	0.0593317	0.0585978	2.40326	2.52119	2.88117	0.0655586	0.0679928	2.81561	2.94916	1.82077	0.0485599	0.0581028	1.77221	1.87887	1.82134	0.0491257	0.0533786	1.77221	1.87472	1.44229	0.0433773	0.0457717	1.39891	1.48806	1.7233	0.0540054	0.0558297	1.66929	1.77913	145006	2.18224	0.0326658	0.0311329	2.14957	2.21337	1.17866	0.0369057	0.0367894
NCU07930	1.47058	0.0302142	0.0296698	1.44037	1.50025	2.04822	0.034432	0.0289002	2.01379	2.07712	1.88646	0.0325178	0.0311367	1.85394	1.9176	1.80664	0.0309995	0.0342632	1.77564	1.8409	1.52657	0.0239896	0.0309412	1.50258	1.55751	1.72457	0.0315927	0.0339355	1.69298	1.75851	1.23168	0.0255129	0.0261845	1.20617	1.25786	1	0.0252559	0.0228535	0.974744	1.02285	144962	3.5258	0.049391	0.0388856	3.47641	3.56469	2.16675	0.0427914	0.0413717
NCU00193	1.99834	0.177187	0.19517	1.82115	2.19351	3.26809	0.226119	0.234669	3.04197	3.50276	2.26985	0.1838	0.184366	2.08605	2.45422	1	0.129433	0.131488	0.870567	1.13149	1.7346	0.158152	0.171093	1.57645	1.90569	1.99169	0.178951	0.177227	1.81274	2.16892	2.80245	0.186524	0.21539	2.61593	3.01784	4.03827	0.24711	0.245068	3.79116	4.28334	81897	6.55387	0.244109	0.222443	6.30976	6.77631	1.20366	0.15446	0.161373
NCU06498	1.25658	0.082248	0.0899784	1.17433	1.34656	1.02954	0.0718499	0.072858	0.95769	1.1024	1.21068	0.0759157	0.083541	1.13476	1.29422	1.37698	0.0869547	0.0998234	1.29003	1.4768	1.21654	0.078974	0.0805506	1.13757	1.29709	1.19733	0.0823944	0.0837083	1.11494	1.28104	1	0.0674505	0.0719535	0.93255	1.07195	1.13359	0.0768328	0.0853896	1.05676	1.21898	121954	1.90986	0.0699671	0.0827413	1.83989	1.9926	1	0.0786514	0.073586
NCU00295	1.4428	0.0418092	0.0500399	1.40099	1.49284	1.74511	0.0508422	0.0505566	1.69427	1.79567	1.42268	0.0525458	0.048454	1.37013	1.47113	1	0.0410623	0.0438046	0.958938	1.0438	1.3214	0.0486522	0.0532501	1.27275	1.37465	1.33928	0.0463066	0.0435485	1.29297	1.38283	1.27561	0.0489845	0.0416555	1.22663	1.31727	1.35154	0.0431489	0.0456949	1.30839	1.39723	63423	2.00473	0.0435135	0.0427246	1.96122	2.04745	1.07977	0.0397749	0.0492154
NCU00205	1.00713	0.130047	0.134991	0.877083	1.14212	1.99929	0.154995	0.172464	1.8443	2.17175	2.10803	0.169747	0.193629	1.93828	2.30166	1	0.143673	0.132079	0.856327	1.13208	1.69651	0.165947	0.168767	1.53056	1.86528	2.16281	0.168323	0.191924	1.99449	2.35473	4.8567	0.249695	0.245795	4.60701	5.1025	6.94761	0.285865	0.318436	6.66174	7.26605	146400	1.9901	0.153097	0.15159	1.837	2.14169	1	0.126652	0.138383
NCU07579	1.34357	0.0847366	0.0821212	1.25883	1.42569	1.30398	0.0672003	0.0772222	1.23678	1.3812	1.13401	0.0652857	0.0704554	1.06872	1.20447	1	0.0697831	0.0739279	0.930217	1.07393	1.13075	0.0644571	0.0677315	1.06629	1.19848	1.43866	0.0738728	0.0874543	1.36479	1.52611	1.51749	0.0777675	0.0777952	1.43972	1.59529	1.59703	0.0820435	0.0816205	1.51499	1.67865	122528	1.46758	0.0872952	0.102735	1.38028	1.57032	1	0.0942637	0.0995226
NCU05008	1.50403	0.059768	0.0619223	1.44426	1.56595	2.1736	0.056018	0.0695482	2.11758	2.24315	1.91546	0.0615724	0.0610638	1.85389	1.97652	1.30315	0.0546933	0.058979	1.24846	1.36213	1.26426	0.0556996	0.0506349	1.20856	1.31489	1	0.0447096	0.0491299	0.95529	1.04913	1.30179	0.0536019	0.0521685	1.24819	1.35396	1.14332	0.0492062	0.0496756	1.09411	1.193	118347	1.26099	0.0511205	0.0457386	1.20987	1.30673	1.31284	0.0574223	0.0642704
NCU01317	2.64451	0.0392188	0.0395272	2.60529	2.68404	1.63924	0.0267915	0.0255654	1.61245	1.66481	3.50483	0.038662	0.0412821	3.46617	3.54611	3.04353	0.0380113	0.040437	3.00552	3.08397	1.51211	0.0254317	0.0287626	1.48668	1.54087	1.23345	0.025414	0.0266227	1.20804	1.26007	1.12971	0.0207105	0.0241371	1.109	1.15385	1	0.0234037	0.0220135	0.976596	1.02201	115864	1.26157	0.0243912	0.0227297	1.23718	1.2843	1.02216	0.0294806	0.0267257
NCU03685	1.1726	0.0393597	0.0460173	1.13324	1.21862	1	0.0348905	0.0369931	0.965109	1.03699	1.35436	0.0329867	0.0455047	1.32137	1.39986	1.8696	0.0461508	0.0501741	1.82345	1.91977	1.32205	0.0419355	0.0401891	1.28011	1.36224	1.4922	0.0388789	0.0416729	1.45332	1.53387	1.19574	0.0366164	0.0393075	1.15912	1.23505	1.10217	0.0382047	0.0435162	1.06397	1.14569	58434	1.0322	0.0465001	0.0477024	0.9857	1.0799	1	0.0646551	0.05603
NCU04578	1.88282	0.137792	0.154129	1.74503	2.03695	2.69994	0.139645	0.142878	2.56029	2.84282	1.40385	0.113438	0.124288	1.29041	1.52814	1	0.106166	0.113281	0.893834	1.11328	1.28	0.107674	0.114539	1.17233	1.39454	1.18116	0.107048	0.106315	1.07411	1.28747	1.12795	0.0964073	0.104261	1.03154	1.23221	1.00207	0.095959	0.108982	0.906111	1.11105	58625	2.08291	0.106037	0.112307	1.97687	2.19522	1.50369	0.115229	0.132451
NCU07741	1.5055	0.0766007	0.095713	1.4289	1.60121	1.38375	0.0776373	0.0806483	1.30611	1.4644	1.0449	0.0696749	0.0697101	0.975225	1.11461	1	0.0643842	0.0636535	0.935616	1.06365	1.5434	0.0777223	0.0849587	1.46568	1.62836	1.55863	0.0734655	0.083283	1.48516	1.64191	1.84743	0.0818638	0.0884008	1.76557	1.93583	2.03979	0.0879815	0.0910345	1.95181	2.13082	59004	1.05069	0.0517727	0.0427961	0.998917	1.09349	1.04779	0.0676051	0.0588041
NCU07747	2.17829	0.0634012	0.0592523	2.11489	2.23754	1.5825	0.0530884	0.0481839	1.52941	1.63068	2.10044	0.0522886	0.0608928	2.04815	2.16133	3.44738	0.0785178	0.0716551	3.36886	3.51904	2.03945	0.0549654	0.0570497	1.98448	2.0965	1	0.0436926	0.0432795	0.956307	1.04328	1.1022	0.0425988	0.0412487	1.0596	1.14345	1.54878	0.0497867	0.0580623	1.49899	1.60684	77694	1.02529	0.0382542	0.0380205	0.987036	1.06331	1	0.0435912	0.0438221
NCU01445	1.25253	0.0804121	0.0916976	1.17212	1.34423	1.61061	0.0811462	0.0961057	1.52946	1.70672	1	0.0711912	0.077284	0.928809	1.07728	1.33019	0.0883611	0.08864	1.24183	1.41883	1.32816	0.079113	0.0781511	1.24905	1.40631	1.26682	0.0812105	0.0812641	1.18561	1.34808	1.55035	0.0903674	0.0865566	1.45998	1.63691	1.57122	0.0824307	0.0960243	1.48879	1.66724	75610	1.50945	0.0642736	0.0663189	1.44518	1.57577	1	0.0640524	0.07366
NCU01374	2.3567	0.155578	0.169635	2.20112	2.52633	1.83537	0.154306	0.163946	1.68106	1.99932	1.1214	0.113562	0.116088	1.00784	1.23749	1	0.106208	0.132006	0.893792	1.13201	1.91065	0.149781	0.15746	1.76087	2.06811	2.13266	0.166799	0.163794	1.96586	2.29645	3.89359	0.187943	0.215526	3.70565	4.10912	4.27076	0.211368	0.21002	4.05939	4.48078	144078	1.16591	0.110086	0.113609	1.05582	1.27952	1.02292	0.128419	0.128619
NCU01303	1.86905	0.103603	0.119299	1.76545	1.98835	2.55149	0.115989	0.122871	2.4355	2.67436	1.58948	0.0867225	0.101177	1.50276	1.69066	1	0.084589	0.0880698	0.915411	1.08807	1.71539	0.102894	0.101175	1.6125	1.81656	1.91678	0.103505	0.124146	1.81327	2.04093	2.63311	0.102555	0.125533	2.53055	2.75864	2.64889	0.12965	0.116984	2.51924	2.76587	144130	1.38843	0.0690658	0.0617139	1.31936	1.45014	1	0.0705164	0.0736162
NCU04177	2.72978	0.354941	0.389188	2.37484	3.11897	3.91343	0.443241	0.406397	3.47019	4.31983	1.9646	0.296187	0.320377	1.66841	2.28498	1	0.198796	0.247008	0.801204	1.24701	2.54954	0.308787	0.358112	2.24075	2.90765	2.13691	0.294878	0.3332	1.84203	2.47011	14.7499	0.678861	0.745403	14.071	15.4953	19.3877	0.770824	0.760192	18.6169	20.1479	36096	1.94843	0.33015	0.286831	1.61828	2.23526	1.41922	0.317902	0.371484
NCU03560	1.47756	0.142115	0.12506	1.33544	1.60262	1.31814	0.109126	0.125435	1.20901	1.44358	1.2797	0.115292	0.123503	1.16441	1.4032	1	0.108758	0.116243	0.891242	1.11624	1.35541	0.110633	0.120237	1.24478	1.47565	1.48058	0.107085	0.133382	1.37349	1.61396	1.73706	0.110694	0.126484	1.62637	1.86354	1.86074	0.126421	0.154674	1.73432	2.01541	130844	2.19046	0.115636	0.099079	2.07482	2.28954	1.10029	0.0952026	0.100362
NCU04152	1.20297	0.0854837	0.0887866	1.11749	1.29176	1.4772	0.0947533	0.10216	1.38245	1.57936	1.24283	0.0883058	0.0817412	1.15452	1.32457	1	0.0700792	0.0879571	0.929921	1.08796	1.25972	0.0807052	0.0865495	1.17901	1.34627	1.33721	0.0807592	0.0928062	1.25645	1.43002	1.86554	0.0966857	0.101596	1.76885	1.96714	2.16126	0.10083	0.109664	2.06043	2.27092	56748	1.55401	0.0684651	0.074962	1.48554	1.62897	1.15527	0.0760668	0.080865
NCU01294	1	0.0633748	0.0645823	0.936625	1.06458	1.75627	0.084245	0.0844186	1.67203	1.84069	1.71728	0.0816441	0.0724489	1.63564	1.78973	1.00806	0.0657477	0.0733299	0.942312	1.08139	3.83687	0.108078	0.114274	3.72879	3.95114	4.15109	0.110636	0.113806	4.04045	4.2649	2.22556	0.0857707	0.0881815	2.13979	2.31374	1.72312	0.077547	0.0973792	1.64557	1.8205	107373	1.23144	0.044461	0.0443783	1.18698	1.27582	1.33006	0.0560977	0.0525675
NCU03718	1.42977	0.136047	0.135785	1.29372	1.56556	1.55243	0.125874	0.121266	1.42656	1.6737	1.5704	0.135331	0.134234	1.43507	1.70463	1	0.100593	0.11209	0.899407	1.11209	1.18552	0.114188	0.118345	1.07133	1.30386	1.12836	0.103623	0.122433	1.02474	1.25079	1.27626	0.112103	0.113888	1.16416	1.39015	1.68013	0.137488	0.132514	1.54264	1.81264	77050	3.77906	0.161129	0.16507	3.61793	3.94413	2.21687	0.180384	0.185117
NCU11261	1.953	0.29534	0.345937	1.65766	2.29894	2.12776	0.294443	0.320865	1.83332	2.44862	1.51953	0.262553	0.310163	1.25698	1.82969	1.09801	0.228087	0.280811	0.869923	1.37882	1.33525	0.25052	0.275695	1.08473	1.61095	1.22498	0.247184	0.260808	0.977796	1.48579	1.08906	0.190846	0.261808	0.898214	1.35087	1	0.201198	0.255933	0.798802	1.25593	120217	1.00939	0.102044	0.125172	0.907346	1.13456	1.15685	0.148081	0.171146
NCU08120	2.90234	0.249123	0.266283	2.65322	3.16862	1.5814	0.19363	0.206874	1.38777	1.78827	3.47352	0.280349	0.289282	3.19317	3.7628	2.31982	0.23667	0.255323	2.08315	2.57514	1	0.134224	0.16798	0.865776	1.16798	1.0624	0.160734	0.187002	0.901666	1.2494	1.3427	0.163577	0.182227	1.17912	1.52493	2.16158	0.227951	0.254588	1.93363	2.41617	70140	2.80691	0.124902	0.139617	2.68201	2.94653	1.06996	0.113946	0.131546
NCU03042	1.1555	0.0637258	0.0653681	1.09177	1.22087	1.44881	0.0667516	0.0614855	1.38206	1.5103	1.45845	0.0652701	0.0680073	1.39318	1.52646	1.42031	0.0673494	0.0656074	1.35296	1.48592	1.29663	0.0628896	0.0630671	1.23374	1.3597	1.44025	0.0637465	0.0627931	1.3765	1.50304	1.14145	0.0586949	0.0560819	1.08276	1.19753	1	0.0569465	0.0607949	0.943053	1.06079	74055	2.37854	0.0698341	0.0605922	2.30871	2.43913	1.1635	0.0694285	0.0611038
NCU03598	1.4114	0.124408	0.126738	1.28699	1.53814	1.30855	0.121136	0.114966	1.18741	1.42352	1.23768	0.111714	0.119865	1.12597	1.35755	1.43764	0.11675	0.141018	1.32089	1.57866	1.45434	0.115124	0.12011	1.33922	1.57445	1.07824	0.10459	0.115005	0.97365	1.19325	1	0.0957073	0.104579	0.904293	1.10458	1.13272	0.108386	0.1235	1.02433	1.25622	127964	2.24678	0.127382	0.120575	2.1194	2.36736	1	0.107833	0.10361
NCU01208	1.00867	0.0623078	0.0567063	0.946362	1.06538	1	0.0475508	0.0588618	0.952449	1.05886	1.31304	0.0618314	0.0590167	1.25121	1.37206	1.76657	0.0749851	0.0769979	1.69158	1.84357	1.18303	0.052576	0.0591979	1.13045	1.24223	1.41371	0.0656631	0.0750969	1.34805	1.48881	1.44402	0.0656563	0.0590359	1.37836	1.50306	1.56281	0.0606988	0.0680445	1.50211	1.63085	76418	1.17039	0.0309739	0.0327034	1.13942	1.20309	1.08268	0.040213	0.0368178
NCU06883	1.29906	0.11511	0.125218	1.18395	1.42428	1.43918	0.120747	0.114057	1.31843	1.55324	1.42324	0.11911	0.113498	1.30413	1.53674	1.23775	0.107316	0.1116	1.13043	1.34935	1.54716	0.110755	0.116105	1.43641	1.66326	1.1434	0.109505	0.115084	1.0339	1.25848	1.03433	0.0977495	0.0905948	0.93658	1.12492	1	0.0943544	0.103339	0.905646	1.10334	16038	1.06504	0.105525	0.118558	0.959515	1.1836	1.26802	0.159599	0.161361
NCU10721	2.59659	0.1482	0.161921	2.44839	2.75851	2.79248	0.140024	0.153918	2.65246	2.9464	1.76203	0.127783	0.133423	1.63425	1.89545	1.22065	0.105491	0.1264	1.11516	1.34705	1.43347	0.119879	0.124479	1.31359	1.55795	1	0.0958577	0.110438	0.904142	1.11044	1.25545	0.115374	0.100894	1.14008	1.35634	1.4242	0.110167	0.13819	1.31403	1.56239	146213	2.00386	0.130075	0.125846	1.87379	2.12971	1.60891	0.117116	0.135123
NCU06247	1	0.0149377	0.0152008	0.985062	1.0152	1.30264	0.0161082	0.0166359	1.28653	1.31928	1.25002	0.0178483	0.0166864	1.23217	1.26671	1.30653	0.0157236	0.0162899	1.29081	1.32282	1.61758	0.0162517	0.0160418	1.60133	1.63362	1.45015	0.0175895	0.0151258	1.43256	1.46528	1.43072	0.0159356	0.0174833	1.41478	1.4482	1.41368	0.0176324	0.0169385	1.39605	1.43062	122040	1.08425	0.0160875	0.0171115	1.06816	1.10136	1	0.020577	0.0193555
NCU00106	1.08436	0.0830292	0.0990241	1.00133	1.18338	1.32569	0.0914484	0.0945897	1.23424	1.42028	1.1945	0.0932765	0.098673	1.10122	1.29317	1	0.0770591	0.0880462	0.922941	1.08805	1.28899	0.0922986	0.101292	1.19669	1.39028	1.46702	0.097445	0.108604	1.36957	1.57562	1.45121	0.0932647	0.106104	1.35795	1.55731	1.31856	0.0999321	0.0956083	1.21863	1.41417	146323	2.0089	0.112063	0.102009	1.89684	2.11091	1.38128	0.0997694	0.112358
NCU00420	1.28065	0.0332384	0.033537	1.24741	1.31419	1.09387	0.0309825	0.0319645	1.06289	1.12583	1.13428	0.032642	0.0335959	1.10164	1.16788	1.10809	0.0314598	0.0382524	1.07663	1.14634	1.36735	0.0326396	0.0352385	1.33471	1.40259	1.3584	0.0310091	0.0339956	1.32739	1.3924	1.01405	0.0278667	0.0284723	0.986183	1.04252	1	0.0312147	0.0304245	0.968785	1.03042	82364	1.32553	0.04053	0.0416746	1.285	1.3672	1	0.0506915	0.0483229
NCU00644	1.19398	0.0501944	0.0529373	1.14379	1.24692	2.44203	0.0709991	0.0639772	2.37103	2.50601	1.87082	0.0572642	0.0632454	1.81356	1.93407	1.6274	0.0658565	0.0666498	1.56154	1.69405	1.10023	0.0464398	0.0530105	1.05379	1.15324	1	0.0448331	0.0519469	0.955167	1.05195	1.31058	0.0518181	0.0542048	1.25876	1.36478	1.57356	0.058963	0.0635926	1.5146	1.63715	119251	1.20992	0.0510647	0.0596472	1.15886	1.26957	1.13058	0.0609217	0.0649284
NCU04406	1.63891	0.0638044	0.0683686	1.57511	1.70728	1.86012	0.0794488	0.0656235	1.78067	1.92574	1.50409	0.0646697	0.064106	1.43942	1.5682	1.18205	0.0513437	0.0652131	1.13071	1.24726	1.30524	0.0560173	0.0597911	1.24922	1.36503	1	0.0506149	0.0561263	0.949385	1.05613	1.05407	0.0516799	0.0533387	1.00239	1.10741	1.2243	0.0646077	0.0626481	1.15969	1.28695	121211	2.77828	0.0742292	0.0683113	2.70405	2.84659	1.62831	0.0745887	0.0736386
NCU02048	1.39096	0.0705554	0.0682929	1.3204	1.45925	1.55652	0.0679369	0.0721286	1.48858	1.62865	1.39076	0.0618983	0.0665225	1.32886	1.45728	1	0.0630676	0.0582288	0.936932	1.05823	1.44962	0.061237	0.0733007	1.38838	1.52292	1.67702	0.0746359	0.0693845	1.60238	1.7464	1.48349	0.0618895	0.0601654	1.4216	1.54366	1.38486	0.0669282	0.0687267	1.31793	1.45359	89347	1.82406	0.0576675	0.060952	1.76639	1.88501	1.06631	0.0584258	0.0593751
NCU03230	1.44151	0.0773974	0.0767776	1.36411	1.51829	1.69837	0.0790269	0.0804008	1.61934	1.77877	1.38048	0.0768847	0.0786058	1.3036	1.45909	1.02569	0.0696023	0.0687661	0.956088	1.09446	1.18457	0.0630342	0.0641265	1.12154	1.2487	1	0.0690279	0.0669791	0.930972	1.06698	1.1414	0.0755358	0.0673418	1.06586	1.20874	1.02856	0.0683118	0.0691181	0.960248	1.09768	126061	1.84816	0.0845568	0.0986522	1.7636	1.94681	2.1101	0.111559	0.116171
NCU09511	1.34736	0.0770878	0.0917335	1.27027	1.43909	1.30452	0.079625	0.0835501	1.22489	1.38807	1.30603	0.0819273	0.0816561	1.2241	1.38769	1	0.0677127	0.0812377	0.932287	1.08124	1.51928	0.0856559	0.0885398	1.43362	1.60782	1.32767	0.0779007	0.0833757	1.24977	1.41105	1.62011	0.0836748	0.095147	1.53644	1.71526	2.17738	0.0938873	0.101168	2.08349	2.27855	129254	1.50221	0.0756765	0.077182	1.42653	1.57939	1.1885	0.0832734	0.0940819
NCU05233	1.35184	0.109387	0.117406	1.24245	1.46925	1.36283	0.101353	0.110162	1.26148	1.47299	1.47988	0.104392	0.114718	1.37549	1.5946	1.23531	0.104769	0.101867	1.13054	1.33718	1.21421	0.0975229	0.100616	1.11669	1.31483	1	0.0955158	0.0952066	0.904484	1.09521	1.25354	0.0937808	0.104558	1.15976	1.3581	1.20969	0.104639	0.10675	1.10505	1.31644	80506	1.89652	0.0882396	0.105915	1.80828	2.00244	1.16503	0.101276	0.101207
NCU00005	2.19962	0.0947534	0.100103	2.10487	2.29972	1.98435	0.101044	0.102384	1.88331	2.08673	1.42473	0.0813292	0.092683	1.3434	1.51741	1	0.0704448	0.077744	0.929555	1.07774	1.67095	0.0875618	0.0930996	1.58339	1.76405	1.89353	0.0968848	0.0943551	1.79665	1.98789	2.02785	0.0892251	0.0924861	1.93862	2.12034	2.37954	0.100882	0.1099	2.27866	2.48944	81495	1.88894	0.0698206	0.0724144	1.81912	1.96135	1	0.061864	0.0725508
NCU06267	1.30083	0.12063	0.137349	1.1802	1.43818	1.11459	0.11447	0.123203	1.00012	1.23779	1	0.105284	0.124321	0.894716	1.12432	2.04828	0.125864	0.167327	1.92242	2.21561	1.04388	0.104547	0.124263	0.939333	1.16814	1.19286	0.109455	0.121076	1.0834	1.31394	1.13667	0.111046	0.112606	1.02562	1.24928	1.05019	0.119961	0.120401	0.930229	1.17059	81458	1.59785	0.12277	0.146492	1.47508	1.74434	2.18494	0.1878	0.182661
NCU06268	1.43657	0.0616039	0.0584484	1.37497	1.49502	1.46034	0.0538235	0.0569589	1.40652	1.5173	1.57052	0.0633624	0.0551643	1.50716	1.62568	1	0.0530021	0.0435417	0.946998	1.04354	1.50491	0.0508739	0.0537953	1.45404	1.55871	1.71117	0.0591935	0.0612608	1.65198	1.77243	1.27322	0.048339	0.0471593	1.22488	1.32038	1.28318	0.0489787	0.0523958	1.2342	1.33558	122061	1.16957	0.0505994	0.0528499	1.11897	1.22242	1.17104	0.059237	0.0638692
NCU00147	1.29564	0.128238	0.145702	1.1674	1.44134	1.52598	0.130341	0.129339	1.39564	1.65532	2.12659	0.149116	0.169304	1.97747	2.29589	2.58435	0.159347	0.169547	2.425	2.7539	1.10448	0.111824	0.117629	0.992656	1.22211	1	0.0942562	0.108958	0.905744	1.10896	1.31657	0.112853	0.13549	1.20372	1.45206	1.23938	0.117915	0.12761	1.12146	1.36699	63115	1.14205	0.0907598	0.0940347	1.05129	1.23608	1.71538	0.142672	0.139469
NCU06204	1.30724	0.137167	0.148191	1.17007	1.45543	1.34143	0.124747	0.145405	1.21668	1.48683	1.3053	0.118826	0.140069	1.18647	1.44537	1.33909	0.141366	0.15635	1.19772	1.49544	1.1185	0.120654	0.123407	0.997846	1.24191	1	0.115541	0.124849	0.884459	1.12485	1.18968	0.120054	0.131166	1.06963	1.32085	1.05896	0.119369	0.123429	0.939591	1.18239	121997	1	0.0829586	0.0915783	0.917041	1.09158	1.0986	0.106088	0.118236
NCU06463	1.2953	0.163839	0.15922	1.13146	1.45452	1.80978	0.176737	0.178346	1.63304	1.98813	1.52116	0.14383	0.178699	1.37733	1.69986	1.07119	0.135199	0.143775	0.935991	1.21497	1.49423	0.167376	0.164272	1.32685	1.6585	1.302	0.157853	0.158695	1.14415	1.4607	1.2202	0.13314	0.144789	1.08706	1.36499	1	0.127067	0.149958	0.872933	1.14996	121920	2.82964	0.176929	0.161935	2.65271	2.99158	1.31043	0.147612	0.178185
NCU00158	1.07266	0.121918	0.124448	0.950742	1.19711	1.19375	0.111432	0.117736	1.08232	1.31149	1	0.101105	0.10559	0.898895	1.10559	1.10516	0.104356	0.130546	1.0008	1.23571	1.0495	0.100187	0.115568	0.949313	1.16507	1.07688	0.104969	0.112559	0.971911	1.18944	1.00511	0.109566	0.111389	0.895544	1.1165	1.07212	0.108725	0.128378	0.963395	1.2005	122203	2.23915	0.121144	0.126301	2.11801	2.36545	1.56077	0.123091	0.14035
NCU02945	1.1753	0.0547026	0.0599563	1.1206	1.23526	1.06918	0.0529842	0.0495294	1.0162	1.11871	1.15751	0.0554104	0.0603697	1.1021	1.21788	1	0.0572508	0.0545903	0.942749	1.05459	1.21252	0.0518893	0.0575906	1.16063	1.27011	1.15922	0.0552065	0.0565309	1.10401	1.21575	1.45764	0.0625321	0.061069	1.39511	1.51871	1.77537	0.0689006	0.0744013	1.70647	1.84977	126682	1.26126	0.0397261	0.0430363	1.22153	1.3043	1	0.0476522	0.0536271
NCU01655	1.28273	0.0992381	0.100326	1.18349	1.38306	1.16306	0.0855195	0.0910735	1.07754	1.25413	1.46357	0.100707	0.105136	1.36286	1.56871	1.22614	0.103301	0.102459	1.12284	1.3286	1.04099	0.084666	0.097085	0.956324	1.13808	1	0.0910937	0.0845823	0.908906	1.08458	1.2777	0.0921775	0.0907859	1.18552	1.36849	1.54285	0.100707	0.103468	1.44214	1.64632	83705	2.43994	0.0872017	0.103428	2.35274	2.54337	1.64751	0.0990349	0.097297
NCU01729	1	0.0424181	0.0510933	0.957582	1.05109	1.05839	0.0482213	0.0402167	1.01017	1.09861	1.46639	0.0512391	0.0482191	1.41515	1.51461	1.57354	0.0517342	0.0516236	1.52181	1.62516	1.43828	0.0482355	0.0446035	1.39004	1.48288	1.7203	0.0513671	0.0480243	1.66893	1.76832	1.22579	0.0520793	0.0418131	1.17371	1.2676	1.08237	0.0513432	0.0427152	1.03103	1.12509	83799	1	0.0631406	0.0628331	0.936859	1.06283	1.10274	0.088319	0.093309
NCU06752	1.56075	0.117344	0.134416	1.44341	1.69517	1.17056	0.0998707	0.108515	1.07069	1.27907	1	0.0982537	0.0961472	0.901746	1.09615	1.28247	0.110967	0.110265	1.1715	1.39274	1.2615	0.108459	0.105127	1.15304	1.36663	1.44545	0.111502	0.123229	1.33395	1.56868	3.86681	0.158133	0.153787	3.70868	4.0206	4.61243	0.154473	0.182898	4.45796	4.79533	84095	1	0.0814786	0.0827403	0.918521	1.08274	1.2695	0.106275	0.116931
NCU03102	2.01271	0.0357096	0.0433111	1.977	2.05602	1.3225	0.0284038	0.0301665	1.2941	1.35267	2.70004	0.0391017	0.0392723	2.66094	2.73931	2.26222	0.0403178	0.0415667	2.2219	2.30379	1.3244	0.029076	0.0307394	1.29532	1.35514	1.11116	0.0279466	0.0236884	1.08321	1.13485	1	0.0258101	0.0259307	0.97419	1.02593	1.00008	0.0264706	0.0271339	0.973609	1.02721	118897	1.60659	0.0260013	0.0293073	1.58059	1.6359	1	0.0265919	0.0297818
NCU11918	2.41469	0.302613	0.336711	2.11208	2.7514	2.24937	0.280918	0.329627	1.96845	2.579	1.55241	0.248988	0.25671	1.30342	1.80912	1.38392	0.213388	0.263009	1.17053	1.64693	1	0.200654	0.205371	0.799346	1.20537	1.36255	0.210955	0.278996	1.15159	1.64155	1.76832	0.239121	0.297528	1.5292	2.06585	1.17328	0.189517	0.248124	0.983763	1.4214	84070	1	0.0830124	0.0877671	0.916988	1.08777	1.33366	0.110797	0.11967
NCU11427	1.93088	0.0679712	0.0862372	1.86291	2.01712	2.43349	0.0819613	0.0929215	2.35153	2.52641	1.75296	0.0592088	0.0662798	1.69375	1.81924	1.35499	0.0591018	0.0678799	1.29589	1.42287	1.76367	0.0762639	0.0691681	1.68741	1.83284	1.42723	0.061321	0.065489	1.36591	1.49272	1.24987	0.0549502	0.0528268	1.19492	1.3027	1	0.057986	0.0569925	0.942014	1.05699	65358	2.20392	0.0569119	0.0517907	2.14701	2.25571	1.59025	0.0599956	0.0634796
NCU03549	1.13501	0.0451686	0.0467155	1.08984	1.18173	1.36915	0.0488025	0.0489401	1.32035	1.41809	1.50182	0.0490762	0.0495583	1.45274	1.55138	1	0.0475904	0.044192	0.95241	1.04419	1.20275	0.0465761	0.0455354	1.15617	1.24829	1.2599	0.0488	0.0415322	1.2111	1.30143	1.0351	0.0371472	0.0381847	0.997953	1.07328	1.02055	0.044936	0.0439658	0.975614	1.06452	66146	4.74817	0.0937411	0.0922363	4.65443	4.84041	1.48698	0.0764622	0.0840209
NCU09571	1.0545	0.124368	0.138051	0.930132	1.19255	1.07196	0.119705	0.126346	0.952255	1.19831	1.16466	0.126065	0.126009	1.03859	1.29067	1	0.116704	0.133594	0.883296	1.13359	1.04604	0.109536	0.129405	0.936504	1.17545	1.31917	0.129288	0.125023	1.18988	1.44419	1.43147	0.120885	0.14238	1.31059	1.57385	1.53292	0.149374	0.154932	1.38355	1.68785	147782	3.59235	0.274384	0.364838	3.31797	3.95719	1	0.204495	0.244627
NCU09573	1	0.0893658	0.0901188	0.910634	1.09012	1.01391	0.0830869	0.0901551	0.930823	1.10407	1.3525	0.098987	0.101145	1.25351	1.45365	1.44054	0.100763	0.113866	1.33978	1.55441	1.25066	0.0825118	0.0975745	1.16815	1.34823	1.53596	0.100242	0.118875	1.43572	1.65484	1.92269	0.114016	0.110508	1.80867	2.0332	2.00164	0.111314	0.121719	1.89033	2.12336	66644	1.81616	0.0642368	0.0659325	1.75192	1.88209	1.15751	0.0664455	0.0662619
NCU05373	1.16825	0.0658396	0.0719856	1.10241	1.24024	1	0.0554379	0.0616004	0.944562	1.0616	1.10511	0.0629739	0.0641541	1.04214	1.16926	2.0848	0.0847874	0.0956585	2.00001	2.18046	1.51328	0.0748795	0.0808713	1.4384	1.59415	1.8651	0.0761281	0.0900162	1.78897	1.95512	2.83164	0.0992055	0.0942734	2.73243	2.92591	3.66801	0.117848	0.0996017	3.55016	3.76761	84392	1	0.0416735	0.0394791	0.958326	1.03948	2.03408	0.0682552	0.0755973
NCU03544	1.02432	0.07944	0.0972175	0.94488	1.12154	1.56684	0.105874	0.123283	1.46097	1.69012	1.18042	0.0917736	0.103256	1.08865	1.28368	1	0.092061	0.0909494	0.907939	1.09095	1.22012	0.0932136	0.0898861	1.12691	1.31001	1.59482	0.104959	0.0989706	1.48986	1.69379	1.72937	0.106581	0.119856	1.62279	1.84923	1.66755	0.112735	0.110497	1.55482	1.77805	43829	3.82843	0.249411	0.275478	3.57902	4.10391	1	0.17628	0.193664
NCU11245	1.53052	0.22381	0.231367	1.30671	1.76189	1	0.159429	0.171444	0.840571	1.17144	1.62156	0.194324	0.22328	1.42724	1.84484	1.30619	0.194464	0.201551	1.11173	1.50774	1.12452	0.167895	0.177291	0.956625	1.30181	1.30694	0.190777	0.199938	1.11616	1.50688	4.36834	0.298798	0.305834	4.06954	4.67417	6.91548	0.375862	0.397092	6.53962	7.31257	44355	1.66357	0.17497	0.184843	1.4886	1.84841	1.05427	0.182238	0.180509
NCU03334	1.53067	0.116111	0.117557	1.41456	1.64823	1.55849	0.0995779	0.124251	1.45891	1.68274	1.7388	0.116458	0.131413	1.62234	1.87021	1.21964	0.104925	0.109118	1.11472	1.32876	1.26733	0.101228	0.113458	1.1661	1.38079	1.02224	0.0978748	0.104101	0.924365	1.12634	1.02043	0.0803776	0.102069	0.940052	1.1225	1	0.0921952	0.108438	0.907805	1.10844	123307	1.52354	0.177675	0.181582	1.34586	1.70512	2.67783	0.260321	0.266618
NCU03105	1.90035	0.129954	0.131402	1.7704	2.03175	1.57778	0.109393	0.12045	1.46839	1.69823	1.43779	0.110568	0.116438	1.32722	1.55423	1.44305	0.111639	0.121042	1.33141	1.56409	1.26422	0.100968	0.105023	1.16325	1.36924	1	0.0894757	0.103844	0.910524	1.10384	1.84296	0.102755	0.120643	1.74021	1.9636	2.49962	0.134424	0.147894	2.3652	2.64751	91324	1.69979	0.0953551	0.102746	1.60443	1.80254	1.53106	0.116894	0.125355
NCU00461	1.43205	0.0382003	0.041468	1.39385	1.47352	2.60394	0.0505877	0.0540529	2.55335	2.65799	2.28865	0.0458692	0.0513877	2.24278	2.34004	1	0.0308578	0.0344576	0.969142	1.03446	1.43335	0.0369896	0.0414274	1.39636	1.47478	1.50227	0.0412837	0.0372966	1.46099	1.53957	2.02552	0.0420034	0.0456639	1.98352	2.07118	1.99712	0.0426917	0.0508476	1.95443	2.04797	63763	1.49386	0.0348662	0.0333799	1.45899	1.52724	1.45879	0.0435009	0.0496732
NCU00811	1	0.0547185	0.0590666	0.945281	1.05907	3.22757	0.0881155	0.0960231	3.13945	3.32359	5.99304	0.115021	0.123708	5.87802	6.11675	1.43534	0.0640291	0.0696116	1.37131	1.50495	4.75848	0.113143	0.112266	4.64534	4.87075	7.26996	0.139363	0.154223	7.1306	7.42418	4.61184	0.111179	0.11237	4.50066	4.72421	4.90772	0.122442	0.130204	4.78528	5.03792	118612	3.49344	0.0535454	0.064485	3.43989	3.55793	2.96196	0.0705443	0.0669332
NCU08666	1.68392	0.113451	0.127797	1.57047	1.81172	2.70765	0.142992	0.136712	2.56466	2.84436	1.66593	0.110848	0.116056	1.55508	1.78199	1.55263	0.11835	0.101473	1.43428	1.6541	1	0.0907704	0.0857363	0.90923	1.08574	1.1766	0.0988374	0.0988108	1.07776	1.27541	1.70061	0.117446	0.108829	1.58316	1.80944	1.70795	0.112009	0.1086	1.59594	1.81655	79833	2.02904	0.10372	0.11277	1.92532	2.14181	1.73929	0.124432	0.143018
NCU04872	1	0.101389	0.102816	0.898611	1.10282	1.79839	0.116175	0.130856	1.68222	1.92925	2.54799	0.152892	0.158472	2.3951	2.70646	6.31363	0.214767	0.231087	6.09886	6.54472	3.85543	0.171015	0.168849	3.68441	4.02428	5.63418	0.202858	0.196354	5.43132	5.83053	4.01797	0.159934	0.176684	3.85804	4.19465	3.67135	0.176476	0.173079	3.49487	3.84443	59351	1.95631	0.0929869	0.102384	1.86332	2.05869	4.01871	0.15018	0.177875
NCU03123	1	0.0859926	0.083937	0.914007	1.08394	1.19821	0.0825358	0.0917486	1.11567	1.28996	1.10647	0.0843966	0.088346	1.02207	1.19482	1.0862	0.0882719	0.0820238	0.997928	1.16822	1.37182	0.0844241	0.0905138	1.2874	1.46233	1.48257	0.0948221	0.0974837	1.38775	1.58005	1.73159	0.0950461	0.0997733	1.63654	1.83136	1.73119	0.0985435	0.113731	1.63265	1.84492	133294	1.74403	0.104246	0.112312	1.63978	1.85634	1	0.10604	0.104521
NCU08709	1.11256	0.0369073	0.0419214	1.07565	1.15448	1	0.0393243	0.036241	0.960676	1.03624	1.1553	0.0424777	0.0398529	1.11282	1.19515	1.7405	0.0465451	0.0553738	1.69395	1.79587	1.03613	0.0380349	0.0366403	0.998095	1.07277	1.25743	0.0403533	0.0363106	1.21708	1.29374	2.32076	0.0603196	0.0511317	2.26044	2.37189	2.67656	0.0630465	0.0633588	2.61351	2.73992	83267	1.04043	0.0441722	0.0562281	0.996258	1.09666	1	0.0593681	0.0755462
NCU01496	1	0.688933	1.18475	0.311067	2.18475	3.14634	1.32269	1.85233	1.82365	4.99867	4.24372	1.57465	2.09797	2.66907	6.34169	9.73656	2.52174	2.9492	7.21482	12.6858	13.4461	3.14744	3.39916	10.2987	16.8453	101.566	8.26029	8.80498	93.3057	110.371	703.789	14.4112	20.4883	689.378	724.277	995.568	24.8258	12.7677	970.742	1008.34	101590	1	0.221074	0.252414	0.778926	1.25241	2.74605	0.489921	0.556571
NCU01495	1.80545	0.534144	0.649241	1.27131	2.45469	1	0.385247	0.471752	0.614753	1.47175	9.47065	1.19546	1.42082	8.27519	10.8915	2.7588	0.719148	0.824387	2.03965	3.58319	41.5805	2.56243	3.14086	39.0181	44.7214	219.913	5.6974	4.80012	214.216	224.713	196.208	4.35654	4.69301	191.851	200.901	213.657	5.58511	5.29384	208.072	218.951	43942	1	0.151549	0.153947	0.848451	1.15395	2.95583	0.323447	0.345394
NCU11940	5.39103	1.28777	1.31953	4.10326	6.71056	1	0.487212	0.663491	0.512788	1.66349	1.11436	0.510029	0.7341	0.604331	1.84846	1.19018	0.565976	0.780046	0.624204	1.97023	2.87228	0.875281	1.07883	1.997	3.95111	8.13887	1.48991	1.67815	6.64896	9.81702	11.0583	1.51058	1.99929	9.54772	13.0576	9.06552	1.74329	1.92608	7.32223	10.9916	83406	1.81545	0.251592	0.28633	1.56386	2.10178	1.60314	0.281647	0.353078
NCU08706	1	0.188235	0.226142	0.811765	1.22614	1.94729	0.257264	0.279142	1.69003	2.22643	1.71531	0.256474	0.273558	1.45884	1.98887	1.10237	0.210511	0.246437	0.891859	1.34881	1.56706	0.234866	0.276792	1.33219	1.84385	1.95978	0.253251	0.326155	1.70653	2.28594	2.39864	0.278034	0.320472	2.12061	2.71911	3.56172	0.334449	0.385045	3.22727	3.94677	83275	1.93095	0.275975	0.242522	1.65497	2.17347	2.04166	0.286962	0.292007
NCU01534	2.08991	0.113058	0.117353	1.97685	2.20726	1.80447	0.10484	0.103536	1.69963	1.90801	1.50139	0.101872	0.100139	1.39952	1.60153	1	0.0817235	0.0785925	0.918276	1.07859	1.86654	0.0956281	0.0991462	1.77091	1.96569	1.75401	0.107614	0.0965702	1.6464	1.85058	1.94076	0.104059	0.0956883	1.8367	2.03645	1.91079	0.11184	0.104996	1.79895	2.01579	130338	1.01238	0.0443644	0.0512815	0.968016	1.06366	1.09139	0.0598986	0.0650984
NCU01527	1.65974	0.165329	0.182984	1.49441	1.84272	1	0.130897	0.141182	0.869103	1.14118	2.6218	0.17767	0.211664	2.44413	2.83346	5.22545	0.271775	0.289871	4.95368	5.51532	1.19998	0.134223	0.133699	1.06576	1.33368	1.79158	0.172525	0.172174	1.61905	1.96375	3.57187	0.227603	0.244642	3.34427	3.81651	7.24406	0.302522	0.317119	6.94154	7.56118	130335	1.84515	0.138112	0.136776	1.70704	1.98193	1.31041	0.149612	0.159692
NCU06857	1.783	0.182909	0.198308	1.60009	1.98131	1.33526	0.143667	0.167627	1.19159	1.50289	1.12475	0.135927	0.154091	0.988823	1.27884	1.33709	0.16645	0.181318	1.17064	1.51841	1	0.134566	0.141362	0.865434	1.14136	1.64047	0.16079	0.180253	1.47968	1.82072	1.92353	0.174164	0.184162	1.74937	2.10769	2.00499	0.185308	0.203033	1.81968	2.20802	147346	1	0.10278	0.111628	0.89722	1.11163	1.80925	0.179017	0.197547
NCU01551	1.12183	0.0879212	0.0807143	1.03391	1.20254	1.2654	0.0722703	0.0843912	1.19313	1.34979	1.06962	0.0776025	0.0804956	0.992017	1.15012	1.97844	0.102073	0.104863	1.87637	2.0833	1	0.0710602	0.0721858	0.92894	1.07219	1.18954	0.0776321	0.0800924	1.11191	1.26963	1.16416	0.0783434	0.0776343	1.08582	1.24179	1.25777	0.07795	0.0813389	1.17982	1.33911	117297	1.29097	0.0730534	0.0742773	1.21792	1.36525	2.08496	0.113961	0.0990841
NCU08712	1.57086	0.140613	0.155572	1.43025	1.72643	1.12585	0.111063	0.111083	1.01479	1.23693	1.20647	0.115594	0.124697	1.09088	1.33117	1.76168	0.152022	0.152272	1.60966	1.91395	1	0.0987515	0.11895	0.901249	1.11895	1.04461	0.119067	0.117533	0.925543	1.16214	1.31218	0.128992	0.130804	1.18319	1.44298	1.63766	0.133191	0.14604	1.50447	1.7837	122796	1.13574	0.109305	0.107248	1.02643	1.24299	1	0.125301	0.140086
NCU02318	1.18593	0.0665199	0.0710017	1.11941	1.25693	1.25335	0.0624172	0.0660491	1.19093	1.3194	1.26722	0.0707431	0.073993	1.19648	1.34121	2.57993	0.103532	0.0847926	2.4764	2.66472	1	0.0556351	0.0561131	0.944365	1.05611	1.20336	0.0668887	0.0650284	1.13647	1.26839	1.1647	0.0603764	0.061962	1.10432	1.22666	1.32031	0.0658219	0.0719919	1.25449	1.3923	124022	1.73918	0.0750883	0.0739931	1.66409	1.81317	1.53802	0.096797	0.105174
NCU01791	2.09214	0.106255	0.102875	1.98589	2.19502	2.29038	0.0921444	0.0984506	2.19824	2.38883	2.16773	0.105916	0.104877	2.06181	2.27261	1.61548	0.092288	0.088022	1.52319	1.7035	1.82349	0.0868263	0.0994235	1.73666	1.92291	1.51788	0.0880151	0.087161	1.42986	1.60504	1.26834	0.0711293	0.0784894	1.19721	1.34683	1	0.0667181	0.076554	0.933282	1.07655	83919	2.09796	0.0588555	0.0691564	2.0391	2.16712	2.08356	0.0732036	0.0713121
NCU03554	1.19388	0.0622202	0.0701651	1.13166	1.26405	1.14636	0.0581784	0.0636907	1.08818	1.21005	1.56842	0.0715683	0.0766198	1.49685	1.64504	1.25924	0.0647326	0.0656148	1.19451	1.32485	1	0.0573575	0.0598432	0.942643	1.05984	1.1944	0.0645575	0.0666389	1.12984	1.26104	1.42142	0.0708742	0.0674466	1.35055	1.48887	1.90693	0.0731232	0.0908712	1.83381	1.9978	66152	1.95638	0.0616114	0.052723	1.89477	2.0091	1.05256	0.0541435	0.059587
NCU03562	2.04444	0.344127	0.397401	1.70031	2.44184	1.25947	0.255365	0.292381	1.00411	1.55185	1	0.227861	0.289653	0.772139	1.28965	3.27685	0.423214	0.52233	2.85364	3.79918	4.59112	0.532385	0.478322	4.05874	5.06944	36.4077	1.38804	1.32783	35.0197	37.7355	356.446	3.02029	3.48619	353.426	359.932	495.007	3.83993	4.37824	491.167	499.385	44547	1	0.39374	0.692014	0.60626	1.69201	10.3024	1.87343	2.01729
NCU08476	1.35986	0.0972172	0.100191	1.26264	1.46005	1.17028	0.0907831	0.09212	1.0795	1.2624	1.3982	0.0959508	0.100877	1.30225	1.49908	2.74326	0.122663	0.150594	2.6206	2.89385	1	0.0855449	0.0835001	0.914455	1.0835	1.25334	0.0911974	0.0910618	1.16214	1.3444	1.71452	0.102251	0.100861	1.61227	1.81538	2.20655	0.123679	0.126355	2.08287	2.33291	64648	1	0.0616174	0.0621315	0.938383	1.06213	1.33739	0.0928556	0.0925583
NCU01821	1.58765	0.0640988	0.054399	1.52355	1.64205	2.40892	0.0675934	0.0655262	2.34133	2.47445	2.24388	0.0542512	0.0704583	2.18963	2.31434	1.46354	0.053176	0.0547455	1.41036	1.51829	1.13633	0.0488971	0.0469043	1.08743	1.18323	1	0.045759	0.0483076	0.954241	1.04831	1.17656	0.0427539	0.0465692	1.13381	1.22313	1.10386	0.0472591	0.0487964	1.0566	1.15266	130518	1.32026	0.0454829	0.0466029	1.27478	1.36686	1.04148	0.0456655	0.060098
NCU05650	1.18874	0.0576904	0.0683764	1.13105	1.25712	1.40281	0.0605506	0.0630073	1.34226	1.46582	1.21074	0.0577059	0.0590814	1.15303	1.26982	1.05109	0.0559735	0.0518466	0.995117	1.10294	1	0.0517071	0.0541867	0.948293	1.05419	1.52144	0.0638116	0.0654567	1.45763	1.5869	1.4519	0.0700862	0.0597182	1.38181	1.51162	1.62576	0.0715237	0.0722045	1.55424	1.69796	124505	1.15538	0.0460966	0.0510472	1.10928	1.20643	4.37153	0.106291	0.108307
NCU05616	7.5746	0.64396	0.565553	6.93064	8.14015	1.78379	0.33319	0.437268	1.4506	2.22106	2.50339	0.430489	0.387299	2.0729	2.89069	1.75405	0.334698	0.424932	1.41935	2.17898	1.25012	0.29248	0.331874	0.95764	1.58199	1	0.238156	0.297882	0.761844	1.29788	4.81884	0.43298	0.590793	4.38586	5.40963	6.93163	0.600276	0.577138	6.33135	7.50877	148625	1.74605	0.349158	0.404865	1.39689	2.15091	2.66692	0.542475	0.552785
NCU06918	4.19026	0.131664	0.122288	4.0586	4.31255	8.67929	0.158919	0.153859	8.52037	8.83315	4.12072	0.12554	0.117383	3.99518	4.2381	11.3952	0.174713	0.144011	11.2205	11.5392	2.26947	0.0868611	0.0920972	2.18261	2.36157	2.26331	0.099371	0.0942921	2.16394	2.3576	1.69875	0.0797406	0.0770994	1.61901	1.77585	1	0.0627631	0.0639141	0.937237	1.06391	147746	2.69433	0.05557	0.0566956	2.63876	2.75103	1.05068	0.0472923	0.0487787
NCU09775	3.83396	0.421778	0.519071	3.41218	4.35303	1	0.237127	0.294673	0.762873	1.29467	3.09971	0.414212	0.5398	2.6855	3.63951	7.51218	0.632242	0.823581	6.87994	8.33576	7.02943	0.599764	0.608195	6.42967	7.63762	2.88683	0.478271	0.446702	2.40856	3.33353	2.91859	0.416944	0.439339	2.50165	3.35793	3.11407	0.493729	0.519978	2.62034	3.63405	117207	1	0.142435	0.1701	0.857565	1.1701	12.9461	0.719396	0.737767
NCU10683	2.73082	0.295296	0.329788	2.43552	3.06061	2.35711	0.236561	0.282682	2.12055	2.63979	2.00196	0.264166	0.285937	1.73779	2.2879	1.25379	0.190085	0.218163	1.0637	1.47195	1.67168	0.20481	0.261668	1.46687	1.93335	1.15869	0.186649	0.199727	0.972041	1.35842	1.3543	0.186332	0.227003	1.16797	1.5813	1	0.188268	0.195171	0.811732	1.19517	85761	1.78827	0.140334	0.149627	1.64794	1.9379	1.58328	0.177112	0.167247
NCU00004	1.28204	0.0659183	0.0705989	1.21612	1.35264	1.65817	0.0676152	0.0784592	1.59055	1.73663	1.19446	0.0531257	0.0610114	1.14133	1.25547	1.44515	0.0712708	0.0685422	1.37388	1.51369	1	0.0542648	0.0513945	0.945735	1.05139	1.37999	0.0605916	0.0668844	1.3194	1.44687	2.41774	0.0726697	0.0871	2.34507	2.50484	2.93425	0.0899901	0.0918635	2.84426	3.02611	122076	1.64537	0.0718028	0.0651779	1.57357	1.71055	1	0.0729931	0.0717181
NCU00006	1.04137	0.0390083	0.0338144	1.00236	1.07518	1.12138	0.0319411	0.0392339	1.08944	1.16061	1.03622	0.0371816	0.0341075	0.999038	1.07033	1	0.0349577	0.0350764	0.965042	1.03508	1.08856	0.0345475	0.0349438	1.05401	1.1235	1.15766	0.0338254	0.0390341	1.12383	1.19669	1.89221	0.0457801	0.0414435	1.84643	1.93365	2.19307	0.0481346	0.0455313	2.14494	2.2386	129580	1	0.0511622	0.0567634	0.948838	1.05676	2.13662	0.0943016	0.0946564
NCU00007	1.03998	0.0597597	0.0614685	0.98022	1.10145	1.00937	0.0532031	0.0567363	0.956167	1.06611	1	0.0522061	0.0536987	0.947794	1.0537	1.23268	0.064162	0.0630848	1.16852	1.29576	1.05779	0.0493603	0.0633136	1.00843	1.1211	1.08538	0.0530222	0.0556162	1.03236	1.141	1.0828	0.0550138	0.0578615	1.02779	1.14066	1.20723	0.0556704	0.0635642	1.15156	1.27079	62819	1	0.0859928	0.0815685	0.914007	1.08157	1.19403	0.106739	0.112387
NCU00014	2.05184	0.123613	0.106029	1.92823	2.15787	1.87705	0.0952277	0.112183	1.78182	1.98923	1.59114	0.106033	0.115908	1.48511	1.70705	1	0.0817028	0.0922333	0.918297	1.09223	1.99151	0.11046	0.108659	1.88105	2.10017	1.99403	0.103204	0.115009	1.89083	2.10904	2.21054	0.111226	0.127444	2.09931	2.33798	2.25794	0.114661	0.114599	2.14328	2.37254	62828	1.43065	0.0787417	0.0849099	1.35191	1.51556	1.42077	0.0936348	0.0820441
NCU00025	1.31224	0.0475037	0.0467936	1.26474	1.35903	1.3995	0.0435749	0.0453732	1.35593	1.44487	1.21013	0.0439159	0.0410663	1.16621	1.2512	1.38691	0.047795	0.0490659	1.33912	1.43598	1.14459	0.0449598	0.0441546	1.09963	1.18874	1.13193	0.0397613	0.0438634	1.09217	1.17579	1.0041	0.0385638	0.0415326	0.965536	1.04563	1	0.0422962	0.0393244	0.957704	1.03932	129594	1.12095	0.0318085	0.0327601	1.08914	1.15371	1.40395	0.0427266	0.0444282
NCU00029	1.35051	0.0588726	0.0588691	1.29164	1.40938	1.62037	0.0561405	0.0492393	1.56423	1.66961	1.08567	0.047335	0.0428684	1.03834	1.12854	1.31644	0.0576455	0.0603205	1.25879	1.37676	1	0.0435743	0.0417041	0.956426	1.0417	1.17242	0.0523515	0.0527791	1.12007	1.2252	1.31206	0.0518625	0.0513012	1.2602	1.36336	1.35859	0.0501762	0.0495175	1.30841	1.40811	122096	1.29153	0.0538835	0.0560016	1.23765	1.34753	1.02496	0.0498354	0.0607718
NCU00921	1.27684	0.145699	0.165302	1.13114	1.44214	1	0.128054	0.146656	0.871946	1.14666	1.43851	0.158793	0.174024	1.27972	1.61253	1.24296	0.148474	0.148317	1.09449	1.39128	1.33427	0.161114	0.167642	1.17316	1.50191	1.28175	0.136165	0.160732	1.14558	1.44248	1.25277	0.139499	0.162007	1.11327	1.41478	1.04861	0.130777	0.145622	0.917833	1.19423	132883	1.49281	0.118307	0.121565	1.3745	1.61437	1.23112	0.136004	0.137417
NCU00032	1.04587	0.055368	0.0481168	0.990502	1.09399	1.36519	0.0564488	0.0540834	1.30874	1.41927	1	0.0523388	0.0533101	0.947661	1.05331	1.37281	0.0525444	0.0589914	1.32027	1.4318	1.29715	0.059006	0.0581506	1.23814	1.3553	1.37177	0.0589607	0.0569973	1.31281	1.42877	1.28805	0.0481248	0.0588767	1.23993	1.34693	1.31627	0.0532981	0.0543674	1.26297	1.37064	81547	2.03539	0.0635183	0.0588382	1.97187	2.09423	1.72599	0.0740724	0.075768
NCU00051	1.6538	0.130669	0.124095	1.52313	1.7779	1.49487	0.112529	0.115561	1.38234	1.61043	1.85333	0.12304	0.128977	1.73029	1.98231	1.08783	0.099662	0.10259	0.988168	1.19042	1	0.0936201	0.090001	0.90638	1.09	1.12794	0.100644	0.0967791	1.0273	1.22472	1.46897	0.105782	0.114692	1.36319	1.58366	1.81341	0.112246	0.13401	1.70116	1.94742	62911	2.08452	0.111521	0.101717	1.973	2.18624	1.45576	0.118846	0.11228
NCU00057	1.69533	0.160213	0.170497	1.53512	1.86583	1.53339	0.146885	0.159748	1.38651	1.69314	2.10513	0.172886	0.181412	1.93224	2.28654	1.58827	0.136549	0.153522	1.45172	1.74179	1.23067	0.125681	0.141568	1.10499	1.37224	1.26745	0.13438	0.137178	1.13307	1.40463	1	0.111385	0.122235	0.888615	1.12224	1.08164	0.133276	0.145356	0.948364	1.227	129617	2.89797	0.117941	0.13306	2.78003	3.03103	1.89037	0.144998	0.139309
NCU00059	3.43465	0.30061	0.360943	3.13404	3.79559	1	0.161034	0.185789	0.838966	1.18579	1.68932	0.231839	0.240883	1.45748	1.9302	1.32861	0.211907	0.214904	1.1167	1.54351	1.049	0.160384	0.188095	0.888616	1.2371	1.50889	0.202737	0.218184	1.30615	1.72707	3.25892	0.297782	0.306804	2.96114	3.56572	5.93286	0.417035	0.352671	5.51582	6.28553	81610	3.06469	0.374925	0.46617	2.68976	3.53086	1	0.274388	0.353438
NCU00064	1.1641	0.0311295	0.0297907	1.13297	1.19389	1.18024	0.0264405	0.0283302	1.1538	1.20857	1.3359	0.034058	0.0264242	1.30184	1.36232	1.35994	0.0297486	0.0324436	1.33019	1.39238	1.2237	0.0271645	0.0283531	1.19654	1.25205	1.31346	0.0290987	0.0280914	1.28436	1.34155	1.13241	0.0280065	0.0249804	1.1044	1.15739	1	0.0289442	0.0285296	0.971056	1.02853	62940	1.06108	0.0257007	0.024114	1.03538	1.08519	1.0092	0.0320257	0.0283041
NCU00072	1.28068	0.0382471	0.0423194	1.24243	1.323	1.4177	0.0389811	0.0365799	1.37872	1.45428	1.28528	0.0352848	0.0400004	1.25	1.32528	1.04717	0.0368007	0.034069	1.01037	1.08124	1.10392	0.032591	0.0354393	1.07133	1.13936	1.08391	0.0354352	0.0326823	1.04847	1.11659	1.20609	0.0392322	0.0371588	1.16686	1.24325	1	0.03677	0.0372756	0.96323	1.03728	62960	1.28798	0.0388576	0.0493364	1.24912	1.33732	1.25428	0.0546298	0.0615257
NCU00073	1.15134	0.0533086	0.0518137	1.09803	1.20315	1.03254	0.0414628	0.0546747	0.991077	1.08721	1.01271	0.045845	0.0457289	0.966865	1.05844	1.26132	0.0534287	0.0569623	1.20789	1.31828	1.07068	0.0446608	0.0469702	1.02602	1.11765	1.08075	0.0445862	0.051728	1.03616	1.13248	1	0.0425781	0.0441199	0.957422	1.04412	1.12425	0.0555482	0.0510686	1.0687	1.17532	81640	1.53717	0.0542229	0.0475009	1.48295	1.58467	1.27285	0.053489	0.0568849
NCU00081	1	0.128928	0.140828	0.871072	1.14083	1.06326	0.123949	0.133765	0.939311	1.19703	1.06078	0.126811	0.131353	0.933969	1.19213	1.54074	0.155158	0.154812	1.38558	1.69555	1.74336	0.148709	0.155759	1.59465	1.89912	1.45309	0.144565	0.151794	1.30852	1.60488	1.33001	0.138025	0.144868	1.19198	1.47488	1.52869	0.168899	0.165214	1.35979	1.6939	81659	1.76456	0.135922	0.146775	1.62864	1.91133	1.60865	0.172261	0.190707
NCU00085	1.18756	0.0927627	0.112185	1.0948	1.29974	1.31976	0.0886363	0.106766	1.23112	1.42653	2.25227	0.120389	0.140122	2.13188	2.39239	1	0.0918759	0.0944858	0.908124	1.09449	6.57104	0.172032	0.200709	6.39901	6.77175	10.1764	0.259235	0.289567	9.91716	10.466	6.19971	0.203031	0.18943	5.99668	6.38914	4.42876	0.220788	0.173457	4.20797	4.60222	122141	1	0.0972209	0.0966139	0.902779	1.09661	1.14891	0.126689	0.139551
NCU00087	1.03364	0.069948	0.063403	0.963692	1.09704	1.5736	0.07779	0.0707328	1.49581	1.64433	1.08829	0.0537523	0.0713669	1.03454	1.15966	1	0.058617	0.0608652	0.941383	1.06087	1.09761	0.0569735	0.0674504	1.04064	1.16506	1.32495	0.0709155	0.0741506	1.25403	1.3991	1.37542	0.0808697	0.0752867	1.29455	1.45071	1.03951	0.0590072	0.0673894	0.980503	1.1069	146309	1.19618	0.0889064	0.0919396	1.10727	1.28812	1.38738	0.119714	0.124976
NCU00088	1.46607	0.185066	0.210868	1.281	1.67694	4.31908	0.273328	0.306349	4.04575	4.62543	2.21632	0.206538	0.237423	2.00978	2.45374	1	0.167429	0.165497	0.832571	1.1655	1.13581	0.16034	0.187389	0.97547	1.3232	1.66512	0.193855	0.215992	1.47126	1.88111	1.75381	0.188035	0.221924	1.56578	1.97573	1.6899	0.200296	0.219906	1.4896	1.90981	62995	2.57895	0.163396	0.157591	2.41555	2.73654	1.46514	0.150784	0.159938
NCU00089	1.24743	0.111581	0.111876	1.13585	1.35931	1.09879	0.084015	0.101212	1.01477	1.2	1	0.0889066	0.0944321	0.911093	1.09443	1.3951	0.10807	0.112709	1.28703	1.50781	1.07382	0.0890593	0.0966959	0.984761	1.17052	1.26081	0.0984775	0.0979122	1.16233	1.35872	1.78068	0.107295	0.110368	1.67339	1.89105	1.61686	0.123536	0.123595	1.49332	1.74045	129642	2.71248	0.153216	0.174193	2.55926	2.88667	2.73276	0.192063	0.219848
NCU00091	1.09302	0.0608832	0.07042	1.03214	1.16344	1.10106	0.0714661	0.0668199	1.02959	1.16788	1.19293	0.0627312	0.0650829	1.1302	1.25801	1	0.0664807	0.0647515	0.933519	1.06475	1.18948	0.0630031	0.0679588	1.12648	1.25744	1.33048	0.0689254	0.0684036	1.26155	1.39888	1.40538	0.0732072	0.0685466	1.33217	1.47393	1.43734	0.0679163	0.0765358	1.36942	1.51388	122147	4.64281	0.0999686	0.0960809	4.54284	4.73889	1.04895	0.068829	0.0612039
NCU00095	1.19676	0.0413876	0.0405924	1.15537	1.23735	1.3605	0.0463061	0.0442552	1.31419	1.40476	1.44878	0.0361488	0.0432156	1.41263	1.492	1.17525	0.0372712	0.0451082	1.13798	1.22036	1.26526	0.0381594	0.0362011	1.2271	1.30146	1.31273	0.0436999	0.0397124	1.26903	1.35244	1.03856	0.0349261	0.0371515	1.00363	1.07571	1	0.0378973	0.0413721	0.962103	1.04137	122149	2.37067	0.0460349	0.0485641	2.32464	2.41923	1	0.0395076	0.0400253
NCU00101	1.76352	0.0768315	0.0842891	1.68669	1.84781	2.64351	0.0848088	0.0945615	2.5587	2.73807	1.7161	0.0662327	0.0694853	1.64987	1.78559	1	0.0659977	0.0643756	0.934002	1.06438	1.43417	0.0723986	0.077233	1.36177	1.5114	1.58093	0.0761532	0.0651167	1.50478	1.64605	1.25216	0.0619706	0.066497	1.19019	1.31866	1.03745	0.0663334	0.0640533	0.971117	1.1015	63018	4.12622	0.0805344	0.0888154	4.04569	4.21504	1.47553	0.0648499	0.0705288
NCU00103	1.56466	0.106988	0.121239	1.45767	1.6859	1.65439	0.106441	0.112295	1.54795	1.76669	1.67983	0.100324	0.103695	1.57951	1.78353	1.49741	0.105458	0.103219	1.39195	1.60063	1.34582	0.0988241	0.0926884	1.247	1.43851	1	0.0849909	0.0850925	0.915009	1.08509	1.08802	0.077175	0.0969714	1.01084	1.18499	1.28628	0.0927234	0.110892	1.19356	1.39717	116941	1.45103	0.0692491	0.0795931	1.38178	1.53062	1.50848	0.0958332	0.102968
NCU00109	1.48574	0.0951465	0.102968	1.39059	1.58871	1.88059	0.100224	0.107728	1.78037	1.98832	1.27161	0.0801175	0.0956409	1.19149	1.36725	1.07768	0.0802529	0.0832977	0.997427	1.16098	1.19763	0.0912668	0.0927919	1.10636	1.29042	1.11733	0.07864	0.0889722	1.03869	1.2063	1.13911	0.0763518	0.0893472	1.06276	1.22846	1	0.0792433	0.0832304	0.920757	1.08323	63040	2.20103	0.0724976	0.0892073	2.12853	2.29024	1.81408	0.0962981	0.0921747
NCU00112	1	0.0750626	0.0857083	0.924937	1.08571	3.19421	0.119323	0.121459	3.07489	3.31567	2.3159	0.11043	0.110356	2.20547	2.42626	2.47195	0.112175	0.116239	2.35977	2.58819	1.11407	0.0716484	0.0836749	1.04242	1.19774	4.48115	0.144796	0.189129	4.33635	4.67028	5.50343	0.172056	0.172583	5.33137	5.67601	5.56416	0.191181	0.167987	5.37298	5.73215	122163	1.4016	0.0752434	0.0760217	1.32636	1.47762	1.51705	0.102188	0.0921322
NCU00114	1.82616	0.121931	0.100625	1.70423	1.92678	2.26963	0.114882	0.10433	2.15475	2.37396	2.13162	0.109852	0.0992719	2.02177	2.23089	1	0.0822489	0.0822483	0.917751	1.08225	1.70082	0.0970656	0.102963	1.60375	1.80378	1.57205	0.101654	0.0960954	1.4704	1.66815	1.82966	0.0946925	0.113214	1.73497	1.94287	1.79825	0.105038	0.0993321	1.69321	1.89758	129663	1.53688	0.0930184	0.0947443	1.44386	1.63162	1.76788	0.130571	0.134749
NCU00115	1.94563	0.126086	0.144581	1.81954	2.09021	1.81153	0.117049	0.117813	1.69448	1.92934	1.27996	0.10721	0.11582	1.17275	1.39578	1	0.099545	0.100693	0.900455	1.10069	1.47726	0.111182	0.110853	1.36608	1.58811	1.37901	0.101346	0.10741	1.27766	1.48642	1.35623	0.115257	0.108149	1.24097	1.46438	1.14557	0.100603	0.100103	1.04497	1.24567	81733	2.57576	0.0997344	0.103312	2.47603	2.67907	1.39315	0.0930114	0.0975561
NCU00117	1.12547	0.0538023	0.0600368	1.07167	1.18551	1.70134	0.0693548	0.0686747	1.63199	1.77001	1.2085	0.0533806	0.0620147	1.15512	1.27051	1	0.0545985	0.0619212	0.945402	1.06192	1.18013	0.053802	0.0629845	1.12633	1.24311	1.22023	0.0566845	0.0552984	1.16355	1.27553	1.52342	0.0611789	0.0593408	1.46224	1.58276	1.37493	0.0579544	0.0596197	1.31698	1.43455	63061	1.4263	0.0443264	0.0454002	1.38197	1.4717	1.34798	0.0601188	0.0546232
NCU00119	1.09881	0.0596795	0.0629565	1.03913	1.16177	1.18787	0.056603	0.0535581	1.13127	1.24143	1.26885	0.0622347	0.0620511	1.20662	1.3309	1.63587	0.0688247	0.0698722	1.56705	1.70574	1	0.0488039	0.0545065	0.951196	1.05451	1.12553	0.0588338	0.0615437	1.0667	1.18707	1.09186	0.051497	0.0545394	1.04036	1.1464	1.26087	0.0611541	0.0644967	1.19972	1.32537	129667	1.35485	0.0545786	0.0578678	1.30027	1.41272	1	0.0600421	0.0601229
NCU00125	1.64475	0.185775	0.198697	1.45897	1.84345	1.55013	0.174199	0.185724	1.37593	1.73585	1.27221	0.16763	0.162526	1.10458	1.43474	1	0.153147	0.154054	0.846853	1.15405	1.14057	0.164816	0.150866	0.975754	1.29144	1.10514	0.152581	0.172528	0.952559	1.27767	2.82111	0.198552	0.236249	2.62256	3.05736	4.06636	0.249844	0.256777	3.81652	4.32314	146341	1.88655	0.210339	0.221952	1.67621	2.1085	1	0.205949	0.239967
NCU00126	1.22691	0.097588	0.0961782	1.12932	1.32309	1.28097	0.0887418	0.103032	1.19223	1.384	1	0.0841402	0.100812	0.91586	1.10081	1.206	0.0970517	0.102566	1.10895	1.30857	1.38351	0.0964784	0.0974892	1.28703	1.481	1.42654	0.0932264	0.110643	1.33331	1.53718	1.31157	0.0915001	0.097395	1.22007	1.40896	1.36712	0.097566	0.106609	1.26955	1.47373	146342	1.38178	0.0946235	0.106834	1.28716	1.48861	1	0.106616	0.11906
NCU00127	2.03885	0.0393868	0.0448863	1.99946	2.08374	2.44801	0.0412674	0.043862	2.40674	2.49187	1.73472	0.037665	0.0380622	1.69705	1.77278	2.33039	0.0459281	0.042813	2.28446	2.3732	2.49709	0.0443598	0.0468184	2.45273	2.54391	1.53724	0.0333675	0.0394961	1.50387	1.57674	1.26692	0.0328793	0.0355307	1.23404	1.30245	1	0.0307157	0.0312074	0.969284	1.03121	122178	1	0.0313265	0.0341752	0.968673	1.03418	1.99061	0.0715791	0.0550633
NCU00128	1.47592	0.183583	0.190608	1.29234	1.66653	1.62698	0.176017	0.21363	1.45096	1.84061	1	0.156208	0.168298	0.843792	1.1683	1.843	0.209827	0.207282	1.63317	2.05028	1.42939	0.176528	0.187003	1.25286	1.61639	2.37575	0.207258	0.234434	2.16849	2.61018	1.97665	0.191503	0.210304	1.78515	2.18695	1.96117	0.203187	0.22235	1.75798	2.18352	26923	1.00422	0.280219	0.335054	0.724001	1.33927	1.56079	0.415326	0.545579
NCU00132	2.01338	0.0966612	0.120913	1.91672	2.13429	1.69384	0.0847501	0.0993009	1.60909	1.79314	1.78622	0.0978739	0.10263	1.68835	1.88885	2.03045	0.108756	0.106442	1.92169	2.13689	1	0.0741498	0.0765317	0.92585	1.07653	1.06347	0.0847974	0.0724431	0.978673	1.13591	1.8116	0.0905492	0.0897128	1.72105	1.90131	2.12097	0.0986435	0.10169	2.02233	2.22266	146346	1.25188	0.0750587	0.0787648	1.17682	1.33064	1.8925	0.113077	0.127197
NCU00135	1.48383	0.0809769	0.0781151	1.40285	1.56195	1.74841	0.0837848	0.0735276	1.66463	1.82194	1.47317	0.0638928	0.0753981	1.40928	1.54857	2.32662	0.105189	0.0852814	2.22143	2.4119	1.15855	0.0624142	0.0655604	1.09614	1.22411	1.10382	0.0601091	0.0626506	1.04371	1.16647	1.00858	0.0577242	0.0611804	0.950856	1.06976	1	0.0641849	0.0584007	0.935815	1.0584	122183	1	0.0743256	0.0736951	0.925674	1.0737	1.96218	0.112685	0.115834
NCU00142	1	0.0672829	0.0908995	0.932717	1.0909	1.00827	0.078978	0.0764659	0.929292	1.08474	1.62241	0.0873234	0.0959006	1.53509	1.71831	1.17535	0.0853458	0.0833572	1.09	1.25871	1.80317	0.0977712	0.100455	1.7054	1.90362	2.1528	0.0968926	0.0911499	2.05591	2.24395	1.06009	0.0732206	0.0869956	0.986869	1.14709	1.09443	0.0774716	0.0781474	1.01696	1.17258	81786	1.64606	0.102507	0.11454	1.54355	1.7606	1.45814	0.116002	0.126776
NCU00151	2.00072	0.246091	0.217731	1.75463	2.21845	1.46842	0.18231	0.177408	1.28611	1.64583	1.10692	0.168463	0.17585	0.938457	1.28277	1.27728	0.163768	0.210521	1.11351	1.4878	1.18805	0.15141	0.175557	1.03664	1.36361	1.05298	0.152686	0.180459	0.900294	1.23344	1	0.15066	0.16509	0.84934	1.16509	1.05929	0.169715	0.178993	0.889575	1.23828	81805	1.82523	0.158965	0.180138	1.66626	2.00537	1	0.142795	0.172224
NCU00161	2.09168	0.174809	0.206186	1.91687	2.29787	2.20774	0.17585	0.190428	2.03189	2.39817	3.49738	0.220523	0.233193	3.27686	3.73057	2.52736	0.191426	0.205602	2.33593	2.73296	1	0.114374	0.120953	0.885626	1.12095	1.2921	0.148681	0.131368	1.14342	1.42347	5.38797	0.283815	0.248182	5.10416	5.63615	8.39695	0.299641	0.33336	8.09731	8.73031	110037	3.84099	0.272823	0.301433	3.56817	4.14242	1.69971	0.227074	0.240212
NCU00167	1	0.0564959	0.0587818	0.943504	1.05878	1.61376	0.0734876	0.0860641	1.54027	1.69982	1.15861	0.0606568	0.0707036	1.09795	1.22931	1.39624	0.0746683	0.0835233	1.32157	1.47976	1.19672	0.0671715	0.0693025	1.12955	1.26602	1.03157	0.0641604	0.0631947	0.96741	1.09476	1.10427	0.0592042	0.0558528	1.04507	1.16012	1.20885	0.0627697	0.0652352	1.14608	1.27409	63171	1.45038	0.0499563	0.0543228	1.40042	1.5047	1.1501	0.0542254	0.0691295
NCU00173	1.8517	0.0956804	0.0988396	1.75602	1.95054	1.8971	0.0875895	0.0919421	1.80951	1.98904	2.76837	0.106555	0.119641	2.66181	2.88801	1.87704	0.0867908	0.10382	1.79025	1.98086	1	0.0687283	0.0668439	0.931272	1.06684	1.09116	0.0684649	0.0835059	1.0227	1.17467	1.31694	0.0875167	0.0794517	1.22942	1.39639	1.28135	0.0812484	0.0775659	1.2001	1.35892	110049	1	0.0602601	0.0671543	0.93974	1.06715	2.03626	0.106218	0.117435
NCU00175	2.43147	0.0722029	0.082521	2.35927	2.51399	1	0.048321	0.0484	0.951679	1.0484	1.44733	0.0549982	0.0635514	1.39233	1.51088	7.00048	0.0997343	0.120143	6.90075	7.12062	15.3741	0.170711	0.147056	15.2034	15.5212	14.6907	0.141326	0.166785	14.5494	14.8575	8.69805	0.124373	0.118346	8.57368	8.8164	7.60023	0.129973	0.128055	7.47026	7.72828	122221	1	0.0333426	0.0320112	0.966657	1.03201	6.44433	0.102763	0.0871157
NCU00178	1.84458	0.13962	0.161839	1.70496	2.00642	1.97576	0.144339	0.15544	1.83142	2.1312	1.85203	0.138132	0.164518	1.7139	2.01655	2.01168	0.145109	0.148624	1.86657	2.1603	1.04513	0.103249	0.115203	0.941881	1.16033	1	0.111509	0.127982	0.888491	1.12798	1.14271	0.111862	0.111568	1.03085	1.25428	1.23071	0.12826	0.127361	1.10245	1.35807	146382	3.84515	0.231815	0.225389	3.61333	4.07054	2.8235	0.228885	0.259565
NCU00182	1.37317	0.0448287	0.0523171	1.32834	1.42549	1.49066	0.0481762	0.0492078	1.44248	1.53987	1.33461	0.0419077	0.0523975	1.2927	1.38701	1	0.0431498	0.044466	0.95685	1.04447	1.03062	0.0389993	0.0387114	0.991621	1.06933	1.14348	0.0377026	0.0440166	1.10578	1.1875	1.20666	0.0466269	0.0463028	1.16003	1.25296	1.24664	0.0470129	0.0488782	1.19963	1.29552	146385	2.02053	0.0449654	0.0562709	1.97556	2.0768	1.34036	0.0571951	0.0484589
NCU00184	1.06275	0.090445	0.0908603	0.972305	1.15361	1.24723	0.0886511	0.0929716	1.15858	1.3402	1.07006	0.0839629	0.0890081	0.986097	1.15907	1.70688	0.119593	0.108886	1.58729	1.81577	1.27483	0.0924382	0.0981769	1.18239	1.37301	1	0.0803023	0.0965039	0.919698	1.0965	1.16038	0.0858598	0.0933221	1.07452	1.2537	1.05346	0.0892273	0.0875799	0.964233	1.14104	81886	1.51366	0.0912115	0.089457	1.42245	1.60312	1.60389	0.109547	0.124968
NCU00209	1.23757	0.0569675	0.0515726	1.1806	1.28914	1.5343	0.058027	0.0589561	1.47627	1.59326	1.26342	0.0568069	0.0494591	1.20661	1.31288	1	0.0451269	0.0519501	0.954873	1.05195	1.20893	0.0487109	0.0532986	1.16022	1.26223	1.29745	0.0507911	0.0566677	1.24666	1.35412	1.62381	0.0555163	0.0612542	1.56829	1.68506	1.93371	0.0685345	0.0637124	1.86518	1.99742	129730	1	0.0402952	0.0436663	0.959705	1.04367	1.06549	0.0533302	0.0573953
NCU00214	1.84608	0.186018	0.188558	1.66006	2.03464	1.9152	0.185802	0.190747	1.7294	2.10595	1.83931	0.184591	0.198925	1.65472	2.03823	1.3482	0.164315	0.183301	1.18389	1.5315	1.3682	0.162301	0.166548	1.2059	1.53475	1.19718	0.142672	0.153073	1.05451	1.35025	1.26039	0.14892	0.168692	1.11147	1.42908	1	0.141022	0.153774	0.858978	1.15377	122251	1.77487	0.123786	0.123341	1.65108	1.89821	1.20315	0.130746	0.130835
NCU00220	1.32577	0.138114	0.149951	1.18766	1.47572	1.2839	0.123564	0.149752	1.16034	1.43365	1.47118	0.14436	0.156862	1.32682	1.62804	1.42045	0.143381	0.149717	1.27707	1.57017	1	0.113988	0.133092	0.886012	1.13309	1.39288	0.144267	0.154396	1.24861	1.54728	1.39933	0.123382	0.141874	1.27595	1.5412	1.95531	0.16117	0.175676	1.79414	2.13099	81968	1.24072	0.0973795	0.105434	1.14334	1.34615	1	0.111279	0.118856
NCU00225	2.30272	0.0781732	0.0629369	2.22455	2.36566	1	0.0491249	0.0421767	0.950875	1.04218	3.92124	0.102518	0.0685166	3.81872	3.98976	3.55519	0.0838161	0.072006	3.47137	3.6272	1.25174	0.0537971	0.0480864	1.19794	1.29983	1.33128	0.0567446	0.0603072	1.27454	1.39159	1.23899	0.0492875	0.0461393	1.1897	1.28513	2.05383	0.06374	0.0617934	1.99009	2.11562	116995	2.0019	0.0477608	0.0438253	1.95414	2.04573	1	0.0390015	0.0404542
NCU00227	1.25916	0.102556	0.108484	1.1566	1.36764	1.349	0.111851	0.107194	1.23715	1.45619	1.17969	0.0935011	0.103964	1.08619	1.28365	1.18133	0.0939547	0.111972	1.08738	1.2933	1	0.0882404	0.0987526	0.91176	1.09875	1.03075	0.0918981	0.0925915	0.938852	1.12334	1.11464	0.0987043	0.0975745	1.01594	1.21221	1.5025	0.107706	0.114234	1.39479	1.61673	63298	3.32473	0.135265	0.161026	3.18947	3.48576	2.0114	0.143914	0.141435
NCU00237	1.72062	0.07688	0.0719515	1.64374	1.79257	1.41929	0.0739462	0.0669468	1.34534	1.48624	1	0.0544704	0.0619646	0.94553	1.06196	1.04364	0.056061	0.0611582	0.987579	1.1048	2.08094	0.0786286	0.0768137	2.00231	2.15775	1.85185	0.0813048	0.080759	1.77055	1.93261	1.30675	0.0672333	0.0627686	1.23952	1.36952	1.32878	0.0627698	0.0683676	1.26601	1.39715	129755	1.56515	0.0756258	0.0696372	1.48952	1.63479	1.08588	0.0812122	0.0754002
NCU00238	1.89528	0.207549	0.185905	1.68773	2.08119	1.24072	0.143772	0.162257	1.09695	1.40298	1.35811	0.154994	0.171809	1.20312	1.52992	1.1559	0.14874	0.153471	1.00716	1.30937	1	0.132699	0.131999	0.867301	1.132	1.38652	0.153737	0.151288	1.23278	1.53781	1.3445	0.140148	0.153118	1.20435	1.49762	1.1051	0.140451	0.166137	0.964649	1.27124	146431	1	0.217254	0.258773	0.782746	1.25877	2.85022	0.445888	0.561709
NCU00243	1.46938	0.0500097	0.0466058	1.41937	1.51599	2.53322	0.0580952	0.0573883	2.47512	2.59061	1.46351	0.0453492	0.0492748	1.41816	1.51278	1	0.0403509	0.0420905	0.959649	1.04209	1.40702	0.0476233	0.0422991	1.3594	1.44932	1.25906	0.0430978	0.042641	1.21596	1.3017	1.30508	0.041332	0.040062	1.26375	1.34514	1.13076	0.0452606	0.0416779	1.0855	1.17244	42469	1.39753	0.0487666	0.0527516	1.34876	1.45028	1.24594	0.0654358	0.0596839
NCU00250	2.23687	0.170551	0.187582	2.06632	2.42445	1.05691	0.119727	0.13625	0.937183	1.19316	1	0.11457	0.133734	0.88543	1.13373	1.42595	0.14347	0.14916	1.28248	1.57511	2.61096	0.185284	0.191285	2.42568	2.80225	4.62052	0.268606	0.241962	4.35191	4.86248	5.45902	0.231816	0.255708	5.2272	5.71473	5.85012	0.265058	0.279107	5.58506	6.12923	137721	2.82614	0.213556	0.24925	2.61258	3.07539	1	0.195372	0.215108
NCU00253	2.02147	0.152512	0.152618	1.86896	2.17409	1.61337	0.132776	0.141644	1.48059	1.75501	1.69461	0.142967	0.144635	1.55164	1.83925	1	0.113042	0.126526	0.886958	1.12653	1.57375	0.132362	0.139619	1.44139	1.71337	1.19852	0.121273	0.123054	1.07725	1.32157	1.33965	0.121648	0.125323	1.218	1.46497	1.25989	0.120621	0.133882	1.13927	1.39377	122287	1.63575	0.143499	0.170526	1.49225	1.80628	2.3279	0.238362	0.213149
NCU00928	1.70982	0.091463	0.0851965	1.61836	1.79502	1.68746	0.0876594	0.099679	1.5998	1.78714	1.24395	0.0798775	0.0907211	1.16407	1.33467	1	0.0747081	0.0728276	0.925292	1.07283	1.28436	0.0796571	0.0754192	1.2047	1.35978	1.42357	0.0862571	0.0887325	1.33731	1.5123	4.72929	0.159099	0.121613	4.57019	4.8509	6.60264	0.151602	0.153506	6.45104	6.75615	90155	1.46526	0.0538779	0.0595103	1.41138	1.52477	1.26774	0.0766819	0.0780128
NCU00268	1.71611	0.0572631	0.0537803	1.65885	1.76989	1.29815	0.0473788	0.0449106	1.25077	1.34306	1.68497	0.0546334	0.0560606	1.63034	1.74103	4.59904	0.0800041	0.0769299	4.51904	4.67597	1.48421	0.0502891	0.0554046	1.43392	1.53961	1	0.0402148	0.0453779	0.959785	1.04538	1.58341	0.0504182	0.0546143	1.53299	1.63802	2.05591	0.0608429	0.0578806	1.99507	2.11379	129780	2.21007	0.094797	0.100545	2.11527	2.31061	1	0.0873009	0.0854576
NCU00276	1.41889	0.101178	0.106811	1.31771	1.5257	1	0.0799464	0.0818827	0.920054	1.08188	1.18454	0.0832827	0.0933735	1.10126	1.27791	1.0086	0.0912397	0.0889969	0.91736	1.0976	1.04519	0.0796552	0.0849228	0.965535	1.13011	1.11584	0.0880035	0.0872692	1.02784	1.20311	1.15267	0.0844513	0.0917149	1.06822	1.24438	1.20474	0.0897915	0.0983136	1.11495	1.30305	82069	1.55603	0.177255	0.186381	1.37878	1.74241	1.44585	0.215331	0.224492
NCU00282	1.21779	0.0611213	0.0740418	1.15667	1.29183	1.41082	0.0735131	0.0717918	1.33731	1.48261	1.01241	0.0676263	0.0654563	0.944784	1.07787	1	0.0641319	0.0640728	0.935868	1.06407	1.61266	0.0773577	0.0817357	1.5353	1.6944	3.5044	0.109476	0.108626	3.39492	3.61303	2.94824	0.090635	0.109538	2.85761	3.05778	3.20772	0.0991763	0.121191	3.10854	3.32891	146466	4.43661	0.111938	0.104592	4.32467	4.5412	1.28297	0.0733157	0.0835554
NCU00301	1.39612	0.109185	0.117427	1.28693	1.51355	1.45744	0.109888	0.116231	1.34755	1.57367	1.1241	0.0948519	0.111152	1.02925	1.23525	1	0.0966033	0.107502	0.903397	1.1075	1.21907	0.100725	0.110139	1.11835	1.32921	1.13526	0.0936518	0.104093	1.04161	1.23935	1.14799	0.0978227	0.103688	1.05017	1.25168	1.21805	0.102903	0.116124	1.11515	1.33417	82114	2.40858	0.124872	0.115852	2.28371	2.52443	1.66625	0.113974	0.131809
NCU00324	1.19178	0.0552972	0.0589332	1.13648	1.25071	1.33662	0.0472711	0.0624986	1.28935	1.39912	1.38554	0.0565105	0.0671832	1.32903	1.45272	1	0.052241	0.0556424	0.947759	1.05564	1.23039	0.052185	0.0532003	1.17821	1.28359	1.46249	0.0593766	0.0655121	1.40311	1.528	1.01187	0.046115	0.0506953	0.965755	1.06257	1.03096	0.0487454	0.0542399	0.982215	1.0852	146496	1.74501	0.0663706	0.0583834	1.67864	1.80339	1.09826	0.0593207	0.0642884
NCU00325	1.58731	0.126323	0.138037	1.46099	1.72535	1.40762	0.112166	0.110606	1.29545	1.51823	1.43873	0.11354	0.119142	1.32519	1.55787	1.34284	0.126463	0.117272	1.21638	1.46011	1.37792	0.118056	0.114572	1.25986	1.49249	1.506	0.116742	0.131203	1.38926	1.6372	1.35238	0.107078	0.123186	1.2453	1.47557	1	0.102303	0.112898	0.897697	1.1129	129820	1.17207	0.0841156	0.0915986	1.08795	1.26367	1.14309	0.102712	0.111905
NCU00330	1.57566	0.178798	0.176929	1.39686	1.75259	1	0.136493	0.15522	0.863507	1.15522	1.41407	0.167945	0.169211	1.24612	1.58328	1.34178	0.164161	0.16396	1.17762	1.50574	1.54369	0.156519	0.191648	1.38717	1.73534	1.409	0.158212	0.171104	1.25079	1.5801	1.21879	0.138773	0.142975	1.08002	1.36177	1.3129	0.158458	0.170998	1.15444	1.4839	82165	1.70403	0.177918	0.182768	1.52611	1.8868	1.44793	0.193916	0.221628
NCU00336	1.72014	0.106867	0.108803	1.61327	1.82894	1.1601	0.0874926	0.0793531	1.07261	1.23945	1.02594	0.0791238	0.0791564	0.946816	1.1051	1.06656	0.0809232	0.0882238	0.985637	1.15478	1.11061	0.0801801	0.0861235	1.03043	1.19673	1.39081	0.0855297	0.093622	1.30528	1.48443	1.08347	0.0782305	0.0910168	1.00524	1.17449	1	0.0794223	0.0880448	0.920578	1.08804	63498	2.9274	0.193106	0.178638	2.73429	3.10604	1.07875	0.135253	0.14472
NCU00337	1.2906	0.14933	0.169885	1.14127	1.46049	1.35182	0.142929	0.142207	1.20889	1.49403	1.13472	0.127701	0.150321	1.00702	1.28504	1	0.1329	0.126261	0.8671	1.12626	1.27093	0.150608	0.144898	1.12032	1.41583	1.31614	0.136903	0.155786	1.17924	1.47193	1.22275	0.139509	0.149994	1.08324	1.37274	1.31726	0.145869	0.157128	1.17139	1.47439	63501	1.93321	0.158516	0.153204	1.77469	2.08641	1.05413	0.152059	0.155554
NCU00345	1.4283	0.0822341	0.0894881	1.34607	1.51779	1.55473	0.0779807	0.0827102	1.47675	1.63744	1.50072	0.0789162	0.0736695	1.4218	1.57439	1.01888	0.0628452	0.0778465	0.956035	1.09673	1.44636	0.0757538	0.0777394	1.37061	1.5241	1.38714	0.0787461	0.0881456	1.30839	1.47529	1.12135	0.069281	0.0727937	1.05207	1.19414	1	0.0662213	0.0700169	0.933779	1.07002	146509	1.60602	0.0771835	0.0726502	1.52884	1.67867	1.29949	0.0880525	0.078385
NCU00349	2.43636	0.0974089	0.0913405	2.33895	2.5277	1.55458	0.0776091	0.0779144	1.47697	1.63249	1.47357	0.0617275	0.0722473	1.41184	1.54582	1.6924	0.0825583	0.0838833	1.60984	1.77628	1.60926	0.0747815	0.0679002	1.53448	1.67716	1.63267	0.076055	0.0738822	1.55662	1.70655	1.28135	0.0616228	0.0766426	1.21973	1.35799	1	0.0551076	0.0759912	0.944892	1.07599	63521	1.90575	0.0733076	0.0723594	1.83244	1.97811	1.31549	0.0737673	0.0726133
NCU00371	1.3397	0.0883366	0.0926307	1.25136	1.43233	1.55613	0.0976003	0.0954227	1.45853	1.65155	1.34838	0.0881248	0.0818467	1.26026	1.43023	1.19977	0.0877374	0.0830908	1.11203	1.28286	1.10415	0.0746962	0.0841421	1.02945	1.18829	1	0.0779173	0.0785822	0.922083	1.07858	1.16363	0.0697862	0.0823358	1.09384	1.24597	1.29386	0.0841339	0.0863327	1.20973	1.38019	63568	1.61272	0.125982	0.127716	1.48674	1.74044	1.0199	0.129941	0.133059
NCU00373	1.30639	0.0487278	0.0529382	1.25766	1.35933	1.77765	0.0535979	0.0602868	1.72405	1.83794	1	0.0458503	0.0426698	0.95415	1.04267	1.91552	0.0636993	0.0591924	1.85182	1.97471	1.10757	0.0435501	0.0437354	1.06402	1.15131	1.68233	0.0534622	0.049888	1.62887	1.73222	1.39299	0.0457359	0.0475868	1.34725	1.44058	1.39304	0.0484634	0.0498329	1.34458	1.44287	82256	1.06332	0.0571235	0.0613317	1.0062	1.12465	1.37548	0.0865297	0.0825333
NCU00377	1.26122	0.0586063	0.0742673	1.20261	1.33549	1.27249	0.059195	0.0624975	1.2133	1.33499	1.08617	0.0596944	0.0564455	1.02648	1.14262	1	0.0538592	0.0596612	0.946141	1.05966	1.17805	0.0544835	0.0587436	1.12357	1.23679	1.37412	0.0596906	0.0616534	1.31443	1.43577	1.93665	0.0668675	0.0829727	1.86978	2.01962	2.4753	0.0828775	0.0789637	2.39242	2.55426	122382	2.62311	0.082419	0.101697	2.54069	2.72481	1.25276	0.0769164	0.0873313
NCU00382	1.35098	0.0559547	0.0551356	1.29503	1.40612	1	0.0475556	0.0500249	0.952444	1.05002	1.3521	0.0569321	0.0607288	1.29517	1.41283	1.54749	0.0660559	0.0728024	1.48143	1.62029	1.4431	0.0532137	0.0602307	1.38989	1.50333	1.84155	0.0551681	0.064363	1.78638	1.90591	2.65197	0.0624293	0.0698653	2.58954	2.72184	3.45606	0.0875393	0.0752456	3.36852	3.53131	82277	1	0.0382623	0.0375192	0.961738	1.03752	1.09745	0.0511553	0.0571048
NCU00385	2.01951	0.0453877	0.0506761	1.97412	2.07019	2.14703	0.046484	0.0450275	2.10055	2.19206	2.45737	0.0466688	0.0455928	2.4107	2.50296	1.44094	0.0425444	0.0378195	1.3984	1.47876	1.51537	0.0362821	0.0406177	1.47909	1.55599	1.09527	0.0363735	0.0347847	1.0589	1.13005	1.07466	0.0329219	0.0312178	1.04174	1.10588	1	0.0316211	0.0335602	0.968379	1.03356	117051	1	0.0260578	0.0282076	0.973942	1.02821	1.17322	0.0375158	0.0343267
NCU00392	1.86022	0.177565	0.203598	1.68266	2.06382	2.17138	0.19924	0.208196	1.97214	2.37958	1.63023	0.164027	0.187349	1.4662	1.81758	1.50083	0.181341	0.178755	1.31949	1.67959	1	0.142117	0.146443	0.857883	1.14644	1.33225	0.15853	0.166885	1.17372	1.49913	2.23806	0.212246	0.190242	2.02581	2.4283	2.54446	0.23819	0.213272	2.30627	2.75773	137852	1.70636	0.174489	0.17818	1.53187	1.88454	2.38653	0.249363	0.259689
NCU00395	1.37809	0.0587406	0.0749517	1.31935	1.45304	1.70683	0.0740138	0.075736	1.63282	1.78257	1.4649	0.0643322	0.0800771	1.40057	1.54498	1.0693	0.0581785	0.058773	1.01112	1.12807	1.09982	0.0582898	0.0591672	1.04153	1.15899	1	0.0564073	0.0570693	0.943593	1.05707	1.18998	0.057832	0.0557516	1.13215	1.24573	1.18275	0.0619959	0.0643984	1.12075	1.24715	82299	1.28489	0.055631	0.0585396	1.22926	1.34343	1.36778	0.0768536	0.0791152
NCU00405	1.28936	0.0472704	0.0531615	1.24209	1.34252	2.53184	0.0609611	0.0630376	2.47088	2.59488	1.57557	0.0467863	0.0563897	1.52878	1.63196	1.79894	0.055025	0.055518	1.74391	1.85446	1.44982	0.0433001	0.0542502	1.40652	1.50407	1.41467	0.04315	0.0502567	1.37152	1.46493	1.17287	0.0456679	0.0431117	1.1272	1.21598	1	0.0395199	0.0447372	0.96048	1.04474	94965	1.41214	0.0429682	0.0381662	1.36917	1.45031	1.23041	0.0452904	0.0468038
NCU00410	1.96805	0.0620278	0.0664288	1.90602	2.03448	2.37778	0.0575814	0.0538941	2.3202	2.43167	2.01109	0.0515495	0.059259	1.95954	2.07035	1.81092	0.0630332	0.0456626	1.74789	1.85658	1.46208	0.0467099	0.0500448	1.41537	1.51212	1.44963	0.0535376	0.0465038	1.39609	1.49613	1.33559	0.0481499	0.0404552	1.28744	1.37605	1	0.0422435	0.040579	0.957757	1.04058	122411	1.77158	0.0437361	0.0432831	1.72784	1.81486	1.22879	0.0422596	0.053286
NCU00411	1.32698	0.0962618	0.100196	1.23072	1.42718	1.61204	0.11095	0.10818	1.50109	1.72022	1.34905	0.10483	0.111178	1.24422	1.46023	1.10691	0.0964136	0.096018	1.0105	1.20293	1.10224	0.0929634	0.0942369	1.00928	1.19648	1.07353	0.0888025	0.0950134	0.984728	1.16854	1.19189	0.0930538	0.0973414	1.09884	1.28923	1	0.0869514	0.0890834	0.913049	1.08908	122412	1.65414	0.0720235	0.0779884	1.58212	1.73213	1.63724	0.0994062	0.0980158
NCU00416	1.49432	0.12491	0.125523	1.36941	1.61984	1.40661	0.120405	0.125869	1.2862	1.53248	1.33905	0.120324	0.125696	1.21873	1.46475	1.50105	0.125425	0.13212	1.37562	1.63317	1.29948	0.114693	0.132644	1.18479	1.43212	1.23497	0.115436	0.130293	1.11953	1.36526	1.11048	0.102896	0.103399	1.00758	1.21388	1	0.101537	0.125374	0.898463	1.12537	82351	1.34296	0.0894328	0.0962377	1.25353	1.4392	1	0.103192	0.117587
NCU00417	1.34217	0.0762838	0.0857985	1.26589	1.42797	1.14292	0.0627879	0.0715298	1.08013	1.21445	1.08543	0.0706247	0.0687573	1.01481	1.15419	1.44595	0.0853178	0.0909141	1.36063	1.53686	1.10203	0.0710013	0.0752896	1.03103	1.17732	1.07032	0.0718361	0.0651489	0.998484	1.13547	1.15257	0.0716274	0.0742718	1.08094	1.22684	1	0.0687996	0.0699499	0.9312	1.06995	101000	1.45623	0.0752683	0.0663828	1.38096	1.52261	1.34101	0.0836261	0.0851013
NCU00418	2.71224	0.0787357	0.0848787	2.6335	2.79712	3.1858	0.0892785	0.101417	3.09652	3.28722	2.41126	0.0799555	0.0788906	2.3313	2.49015	1.34823	0.0606386	0.0624171	1.28759	1.41065	1.77869	0.0657853	0.0700869	1.7129	1.84878	1.38557	0.0635915	0.0629735	1.32198	1.44854	1.60075	0.0642483	0.0683974	1.5365	1.66915	1	0.0554899	0.0538188	0.94451	1.05382	122420	1.52028	0.0457432	0.0448166	1.47454	1.5651	2.61015	0.0850064	0.0805652
NCU00424	1	0.0465097	0.0532533	0.95349	1.05325	1.26811	0.0452961	0.0528741	1.22281	1.32098	1.2451	0.0460244	0.0486033	1.19908	1.2937	1.0301	0.0518431	0.0500363	0.978257	1.08014	1.25862	0.0468797	0.048659	1.21174	1.30728	1.3472	0.0531482	0.0571247	1.29405	1.40432	1.28924	0.0475538	0.0441685	1.24169	1.33341	1.32713	0.046209	0.0509044	1.28092	1.37803	63690	2.02525	0.0544604	0.0512512	1.97079	2.0765	1.05484	0.0540848	0.0534955
NCU00427	1.16572	0.135565	0.139307	1.03016	1.30503	1	0.10448	0.121956	0.89552	1.12196	1.40489	0.138251	0.153749	1.26664	1.55864	2.09818	0.181608	0.181287	1.91657	2.27947	1.27002	0.13044	0.139677	1.13958	1.4097	1.44033	0.135335	0.144479	1.305	1.58481	4.9359	0.235648	0.249479	4.70025	5.18538	8.66519	0.278128	0.27317	8.38706	8.93836	82373	1.59071	0.140796	0.133357	1.44991	1.72407	1.55374	0.157753	0.180104
NCU00432	1.19464	0.0412163	0.0433433	1.15342	1.23798	1.19811	0.0401186	0.0383702	1.15799	1.23648	1.33025	0.0455221	0.048812	1.28473	1.37906	1.62254	0.0468652	0.0497879	1.57567	1.67233	1.35584	0.0373219	0.0469379	1.31852	1.40278	1.47119	0.0492136	0.0525075	1.42198	1.5237	1.03394	0.0408512	0.0395588	0.993089	1.0735	1	0.037588	0.0395793	0.962412	1.03958	117076	1	0.0821867	0.0876567	0.917813	1.08766	1.64979	0.123221	0.129776
NCU00436	1.07527	0.0380792	0.0338869	1.03719	1.10916	1.03542	0.0340227	0.0331593	1.0014	1.06858	1.22596	0.0345786	0.0343366	1.19138	1.2603	1.94681	0.0495572	0.0487657	1.89725	1.99558	1	0.0308294	0.0319057	0.969171	1.03191	1.04702	0.0329058	0.0345922	1.01411	1.08161	1.00527	0.0297387	0.0306205	0.975531	1.03589	1.01322	0.0311228	0.0332722	0.982097	1.04649	82395	1	0.0360902	0.0388631	0.96391	1.03886	1.14763	0.0426558	0.0537409
NCU00442	1.33235	0.0422606	0.0394026	1.29009	1.37175	1.45287	0.0380117	0.0374343	1.41486	1.4903	1.08148	0.0342972	0.0343016	1.04718	1.11578	1.07045	0.0302085	0.0361913	1.04024	1.10664	1.05695	0.0343081	0.0334781	1.02264	1.09043	1.12545	0.0369189	0.0352791	1.08853	1.16073	1.19123	0.0333696	0.0337267	1.15786	1.22496	1	0.0337091	0.034567	0.966291	1.03457	63723	1.37954	0.032408	0.0339488	1.34713	1.41349	1.24072	0.0441317	0.0416314
NCU00444	1.27917	0.0532058	0.0523964	1.22596	1.33157	1.37315	0.0506231	0.0534824	1.32253	1.42663	1.18277	0.0511446	0.0506279	1.13163	1.2334	1	0.0426639	0.0541481	0.957336	1.05415	1.1316	0.0458785	0.0486002	1.08572	1.1802	1.00163	0.0493956	0.0480199	0.952234	1.04965	1.20955	0.0456768	0.0493859	1.16387	1.25894	1.21064	0.0497441	0.0524418	1.1609	1.26308	82414	1.10069	0.0468635	0.0420675	1.05383	1.14276	1.09684	0.0552055	0.0568498
NCU00453	1.69614	0.0692714	0.0688673	1.62687	1.76501	2.12621	0.0697181	0.0770346	2.05649	2.20324	1.37763	0.0587059	0.0582521	1.31892	1.43588	1	0.0540325	0.057794	0.945967	1.05779	1.4765	0.0634701	0.0634922	1.41303	1.53999	1.42572	0.0659439	0.0651588	1.35978	1.49088	1.52736	0.0543702	0.074644	1.47299	1.602	1.41413	0.0710193	0.0655745	1.34311	1.4797	82426	1.29813	0.0381412	0.0521774	1.25999	1.35031	1.94536	0.073741	0.0621128
NCU00454	1.01958	0.0740495	0.077416	0.94553	1.097	1	0.0692181	0.0785864	0.930782	1.07859	1.04072	0.0747834	0.0693749	0.965937	1.11009	1.05994	0.0655906	0.0827961	0.994349	1.14274	1.43823	0.0806375	0.0865505	1.35759	1.52478	1.44643	0.0824227	0.0916322	1.36401	1.53806	1.5874	0.0835327	0.0811379	1.50387	1.66854	1.93797	0.115043	0.103105	1.82293	2.04108	82429	1.62637	0.073376	0.0719725	1.55299	1.69834	1.40492	0.0822648	0.0831136
NCU00458	1.38407	0.136618	0.137524	1.24745	1.52159	2.53304	0.158072	0.171854	2.37497	2.70489	1.95986	0.147289	0.154867	1.81257	2.11473	1.03587	0.116475	0.12423	0.919395	1.1601	1.53717	0.136299	0.148998	1.40087	1.68617	1.06673	0.113635	0.136307	0.953095	1.20304	1.20744	0.117679	0.130258	1.08976	1.3377	1	0.111432	0.121804	0.888568	1.1218	101041	1	0.0810951	0.0814414	0.918905	1.08144	2.73576	0.165035	0.174457
NCU00459	1.03651	0.0534226	0.0482378	0.983087	1.08475	1.12134	0.048278	0.0472326	1.07306	1.16857	1.12491	0.0539758	0.0601352	1.07093	1.18505	1.28696	0.0558718	0.0551087	1.23109	1.34207	1	0.0420902	0.0525902	0.95791	1.05259	1.22453	0.0508348	0.0573464	1.1737	1.28188	1.94069	0.0611774	0.0594695	1.87951	2.00016	2.53535	0.0709017	0.0712449	2.46445	2.60659	122454	2.49235	0.181374	0.193492	2.31098	2.68584	1	0.144665	0.157702
NCU00470	1.46165	0.135531	0.16488	1.32612	1.62653	2.07185	0.153144	0.17318	1.91871	2.24503	1.35106	0.137703	0.135925	1.21336	1.48699	1	0.125214	0.13209	0.874786	1.13209	1.44982	0.140399	0.142131	1.30942	1.59195	1.44709	0.14126	0.153666	1.30583	1.60076	1.17834	0.130676	0.129845	1.04766	1.30818	1.06579	0.13109	0.133952	0.9347	1.19974	63784	1.67216	0.114811	0.120999	1.55735	1.79316	1.6452	0.139698	0.141164
NCU00472	1.65176	0.0536016	0.052219	1.59816	1.70398	1.83243	0.0484889	0.0505455	1.78394	1.88298	1.66493	0.0470915	0.0477793	1.61784	1.71271	1.10144	0.0424814	0.0416379	1.05896	1.14308	1.09722	0.0410255	0.0431114	1.05619	1.14033	1	0.0407157	0.0420524	0.959284	1.04205	1.56453	0.0458457	0.0510372	1.51868	1.61557	1.36182	0.0478832	0.0410165	1.31394	1.40284	117095	1	0.0473745	0.0572733	0.952626	1.05727	2.5878	0.102386	0.10016
NCU00476	1.22817	0.0835281	0.0916977	1.14464	1.31987	1.78714	0.0957701	0.0968206	1.69137	1.88396	1	0.0722487	0.0811439	0.927751	1.08114	1.23686	0.0835459	0.0943176	1.15331	1.33118	1.31413	0.0841034	0.0868247	1.23003	1.40095	1.09874	0.0833205	0.08123	1.01542	1.17997	1.56123	0.0957774	0.097311	1.46545	1.65854	1.65239	0.102934	0.085091	1.54946	1.73748	82483	1.65934	0.0252435	0.0273387	1.6341	1.68668	1.27829	0.0258324	0.0301758
NCU00897	1.09468	0.0592312	0.0618961	1.03545	1.15658	1.21734	0.0543109	0.0635893	1.16303	1.28093	1	0.0547465	0.0570641	0.945253	1.05706	1.5293	0.0712483	0.0717696	1.45805	1.60107	1.10575	0.0565699	0.0545909	1.04918	1.16034	1.24991	0.0563352	0.063743	1.19357	1.31365	1.46667	0.0613269	0.0623866	1.40534	1.52906	1.49976	0.0721939	0.0699291	1.42757	1.56969	71398	1.45334	0.0664966	0.0726469	1.38684	1.52599	1	0.0760139	0.0775544
NCU00478	1.41229	0.129386	0.139084	1.2829	1.55137	1.97285	0.147401	0.139285	1.82545	2.11213	1.15721	0.113135	0.108349	1.04408	1.26556	1	0.111121	0.10946	0.888879	1.10946	1.50357	0.118646	0.136184	1.38492	1.63975	1.67231	0.12266	0.141635	1.54965	1.81394	3.40093	0.161437	0.177002	3.23949	3.57793	3.2571	0.183949	0.197073	3.07315	3.45417	122470	1	0.146935	0.171116	0.853065	1.17112	3.0924	0.321695	0.35486
NCU00481	1.14878	0.0322129	0.0347695	1.11657	1.18355	1.44764	0.0339718	0.0370959	1.41367	1.48474	1	0.0333944	0.0326488	0.966606	1.03265	1.31186	0.0376636	0.0354253	1.2742	1.34729	1.04754	0.0305898	0.029984	1.01695	1.07752	1.71863	0.0372019	0.0394483	1.68143	1.75808	1.78921	0.038403	0.042559	1.75081	1.83177	1.86907	0.0399541	0.0443505	1.82912	1.91342	82494	2.84152	0.0755537	0.0782481	2.76597	2.91977	1.90843	0.0825371	0.081361
NCU00483	1.55688	0.126094	0.118017	1.43079	1.6749	1.47208	0.114695	0.116168	1.35739	1.58825	1.31302	0.120758	0.107419	1.19226	1.42044	1.19814	0.110608	0.123067	1.08753	1.32121	1.0887	0.104218	0.108485	0.984482	1.19718	1.14391	0.109854	0.113807	1.03406	1.25772	1.19678	0.103953	0.112487	1.09283	1.30927	1	0.100194	0.116958	0.899806	1.11696	101062	2.07846	0.159054	0.162469	1.91941	2.24093	2.09266	0.211201	0.206861
NCU00484	2.1815	0.0627903	0.058496	2.11871	2.24	2.44782	0.0554793	0.0555459	2.39234	2.50337	1.87319	0.0521679	0.0535638	1.82102	1.92675	1.1854	0.0436901	0.0436305	1.14171	1.22903	1.67112	0.0467628	0.0477536	1.62436	1.71887	1.4461	0.0384052	0.0489731	1.40769	1.49507	1.25446	0.0394148	0.0438067	1.21505	1.29827	1	0.0380007	0.0388048	0.961999	1.0388	63814	1.43559	0.0351271	0.0350438	1.40046	1.47063	1.19533	0.039718	0.0410809
NCU00486	1.54095	0.0376297	0.0416049	1.50332	1.58255	1.71374	0.0412947	0.0451039	1.67245	1.75884	1.29991	0.0390617	0.0359962	1.26085	1.33591	1.20573	0.0383088	0.0394692	1.16742	1.2452	1.37186	0.0366288	0.0383121	1.33523	1.41017	1.48832	0.0390871	0.0394894	1.44923	1.52781	1.18814	0.0327661	0.0355714	1.15537	1.22371	1	0.0309621	0.0350209	0.969038	1.03502	41277	1.45676	0.0352601	0.0358264	1.4215	1.49259	1	0.0383793	0.0404431
NCU00492	1.47321	0.0592875	0.0504886	1.41392	1.5237	1.17195	0.0421377	0.0458603	1.12981	1.21781	1.44335	0.0476438	0.0524241	1.39571	1.49577	1.51874	0.0515777	0.0536153	1.46716	1.57236	1.25992	0.0428056	0.0451621	1.21711	1.30508	1.36723	0.0499042	0.0452383	1.31733	1.41247	1.09024	0.0414487	0.0471127	1.04879	1.13735	1	0.0419235	0.0419322	0.958076	1.04193	63833	1	0.0285667	0.0292309	0.971433	1.02923	1.2574	0.0400725	0.0417393
NCU00494	1.39283	0.12047	0.137939	1.27236	1.53077	2.12133	0.141009	0.147291	1.98032	2.26862	1.85831	0.145602	0.139161	1.71271	1.99747	1.00504	0.107267	0.110771	0.897773	1.11581	1.17016	0.10159	0.11932	1.06857	1.28948	1.01087	0.109612	0.101839	0.901258	1.11271	1.01128	0.107589	0.0984885	0.903691	1.10977	1	0.109383	0.10621	0.890617	1.10621	122482	1.03549	0.121054	0.120072	0.914436	1.15556	1.35318	0.180069	0.167599
NCU00497	2.33764	0.273873	0.276201	2.06377	2.61384	4.3162	0.350551	0.367896	3.96565	4.6841	5.25118	0.385308	0.398681	4.86587	5.64986	7.70188	0.446944	0.438155	7.25494	8.14003	1	0.173088	0.187072	0.826912	1.18707	1.21079	0.197422	0.217146	1.01337	1.42794	2.0741	0.246473	0.241107	1.82763	2.31521	2.16062	0.26624	0.300253	1.89438	2.46087	122485	2.94924	0.228809	0.270069	2.72043	3.21931	2.67137	0.279861	0.329024
NCU00502	1.47378	0.0270721	0.0300489	1.44671	1.50383	1.58151	0.029574	0.0293169	1.55194	1.61083	1.65458	0.0275373	0.032063	1.62704	1.68664	1.09307	0.0261096	0.02654	1.06696	1.11961	1.39552	0.0308613	0.0287989	1.36466	1.42432	1.10391	0.0271318	0.0242292	1.07678	1.12814	1.04911	0.0238266	0.0234693	1.02528	1.07258	1	0.0237086	0.026958	0.976291	1.02696	119204	1	0.0259191	0.0235767	0.974081	1.02358	1.0917	0.0362851	0.0314194
NCU00506	1.32714	0.0753372	0.0781105	1.2518	1.40525	1.75783	0.0741076	0.0757781	1.68372	1.83361	1.55398	0.0796515	0.0788871	1.47433	1.63287	1.06079	0.0669529	0.0714861	0.993837	1.13228	1	0.0624213	0.059995	0.937579	1.06	1.03511	0.0626622	0.0680152	0.972448	1.10313	1.50098	0.0779544	0.069793	1.42303	1.57077	1.52815	0.0684229	0.0777142	1.45973	1.60586	133856	3.58535	0.111051	0.116066	3.4743	3.70142	1.83907	0.107693	0.118452
NCU00520	1.51855	0.106019	0.107637	1.41253	1.62619	1.8149	0.11408	0.117972	1.70082	1.93287	2.01258	0.116603	0.111191	1.89598	2.12377	9.09139	0.18647	0.246226	8.90492	9.33762	1.42222	0.0836633	0.103514	1.33856	1.52573	1.29297	0.0980206	0.0839332	1.19495	1.3769	1	0.077339	0.0813613	0.922661	1.08136	1.01675	0.0762447	0.0908819	0.940505	1.10763	74127	1	0.0669675	0.0700707	0.933033	1.07007	3.1059	0.138475	0.136797
NCU00527	1.77804	0.100548	0.122333	1.67749	1.90037	2.35538	0.109216	0.106767	2.24616	2.46215	2.01492	0.0944925	0.100407	1.92043	2.11533	1	0.0771947	0.0813259	0.922805	1.08133	1.31889	0.0821504	0.0844717	1.23674	1.40336	1.10197	0.0756133	0.086512	1.02636	1.18848	1.14618	0.0758512	0.0775632	1.07033	1.22374	1.03334	0.0717034	0.0825855	0.961637	1.11593	119209	1.2978	0.0996977	0.105013	1.1981	1.40281	1.18902	0.119764	0.12305
NCU00537	1.29692	0.0569612	0.0509127	1.23996	1.34783	1.25734	0.0474101	0.0546694	1.20993	1.31201	1.48792	0.0571546	0.0580666	1.43077	1.54599	2.95149	0.0684751	0.0803858	2.88301	3.03188	1	0.0446414	0.0469882	0.955359	1.04699	1.42189	0.0546124	0.0499511	1.36728	1.47184	1.97239	0.0657333	0.0536079	1.90666	2.026	1.91167	0.0578552	0.0553852	1.85381	1.96706	106413	2.3475	0.0957176	0.0887577	2.25178	2.43626	1.43189	0.0979301	0.0992302
NCU00552	7.06844	0.289026	0.265541	6.77941	7.33398	16.9274	0.337133	0.319704	16.5903	17.2471	11.8586	0.322818	0.279373	11.5358	12.138	4.46412	0.241528	0.234258	4.22259	4.69838	4.52546	0.198059	0.222559	4.3274	4.74802	1.57157	0.112766	0.150986	1.4588	1.72256	1.50305	0.107263	0.13944	1.39579	1.64249	1	0.0996959	0.112962	0.900304	1.11296	92886	1.00799	0.128106	0.141417	0.879884	1.14941	3.97982	0.281433	0.302192
NCU00554	1.32455	0.0703441	0.0664102	1.25421	1.39096	1.47066	0.0679032	0.0667278	1.40276	1.53739	1	0.0604924	0.0599287	0.939508	1.05993	1.25909	0.066991	0.0668725	1.1921	1.32596	1.09913	0.0625654	0.0576244	1.03656	1.15675	1.03293	0.0592857	0.057238	0.973644	1.09017	1.34768	0.056746	0.0676684	1.29093	1.41535	1.78277	0.0807196	0.0676471	1.70205	1.85042	92891	3.65431	0.176195	0.189207	3.47812	3.84352	2.06549	0.167448	0.180911
NCU00559	2.22166	0.120948	0.110829	2.10071	2.33249	2.22524	0.110908	0.108064	2.11433	2.3333	2.92329	0.122729	0.118656	2.80056	3.04195	1	0.0811097	0.0758875	0.91889	1.07589	6.81929	0.224182	0.164316	6.59511	6.98361	8.01196	0.233191	0.211027	7.77877	8.22299	5.04574	0.154179	0.159386	4.89156	5.20513	4.65885	0.173555	0.17836	4.48529	4.83721	92901	1	0.0789668	0.0850626	0.921033	1.08506	2.34117	0.164619	0.152418
NCU00561	1.44216	0.0853077	0.0881467	1.35685	1.53031	1.24009	0.0834441	0.0775255	1.15665	1.31762	1	0.0751482	0.0736593	0.924852	1.07366	1.20391	0.0864976	0.0854748	1.11741	1.28938	1.28045	0.0854166	0.0826807	1.19503	1.36313	1.36161	0.081742	0.0869177	1.27987	1.44853	1.30442	0.0831977	0.0877033	1.22122	1.39212	1.35454	0.0886833	0.0909061	1.26586	1.44545	126815	2.25288	0.100909	0.0925204	2.15197	2.3454	1	0.0892321	0.0972306
NCU00565	1.23669	0.072786	0.074036	1.1639	1.31073	1.02159	0.068771	0.0658814	0.952819	1.08747	1.19955	0.0720205	0.0765242	1.12753	1.27607	2.38554	0.0917221	0.0968295	2.29382	2.48237	1	0.0635618	0.0628474	0.936438	1.06285	1.10314	0.0646024	0.0687469	1.03854	1.17189	1.16837	0.0694606	0.06629	1.09891	1.23466	1.18093	0.0775362	0.0701498	1.10339	1.25108	150819	4.44232	0.0967726	0.0949032	4.34555	4.53722	2.53794	0.102261	0.100404
NCU00568	1.45161	0.107461	0.119953	1.34415	1.57156	1.89689	0.123763	0.115439	1.77313	2.01233	1.49193	0.110306	0.113462	1.38162	1.60539	1	0.0965379	0.0903285	0.903462	1.09033	1.27317	0.0925123	0.102838	1.18066	1.37601	1.34849	0.098215	0.10732	1.25028	1.45581	3.73845	0.169565	0.14906	3.56888	3.88751	4.63556	0.17533	0.164077	4.46023	4.79964	92923	1.5696	0.0684115	0.0769197	1.50119	1.64652	1.2158	0.0818346	0.0916522
NCU00571	1.88013	0.0966755	0.109562	1.78345	1.98969	2.53981	0.102816	0.112695	2.43699	2.65251	1.86566	0.0879466	0.105121	1.77771	1.97078	1	0.0725292	0.0733359	0.927471	1.07334	1.62252	0.0863312	0.0897841	1.53619	1.7123	1.32889	0.0890713	0.0778316	1.23982	1.40672	1.928	0.0955074	0.0989238	1.83249	2.02692	1.89162	0.0988126	0.106344	1.79281	1.99796	74231	1.52304	0.0459707	0.0488544	1.47707	1.57189	1.21616	0.0566174	0.0564062
NCU00576	1.06587	0.0700785	0.0711395	0.995792	1.13701	1.36826	0.0749587	0.0860373	1.2933	1.4543	1.24065	0.0649928	0.0791788	1.17566	1.31983	1.08652	0.0689486	0.0757734	1.01757	1.16229	1	0.0626525	0.0727971	0.937348	1.0728	1.02376	0.0625413	0.0631475	0.961219	1.08691	1.02315	0.0613508	0.065063	0.961799	1.08821	1.14267	0.0637484	0.0788445	1.07892	1.22151	92946	1.13581	0.0722539	0.0733381	1.06356	1.20915	1	0.0860269	0.0900999
NCU00581	1.6967	0.105261	0.0977775	1.59144	1.79448	1.533	0.091269	0.0961753	1.44173	1.62918	1.71075	0.0896041	0.108524	1.62115	1.81927	1.28394	0.0887849	0.0840855	1.19516	1.36803	1.40061	0.0878195	0.0882303	1.31279	1.48884	1.28735	0.0918998	0.0885843	1.19545	1.37593	1.2144	0.0840935	0.0843023	1.13031	1.2987	1	0.0794628	0.0740612	0.920537	1.07406	74258	4.22572	0.140091	0.12934	4.08563	4.35506	1.22078	0.0915703	0.106574
NCU00585	1	0.124238	0.12299	0.875762	1.12299	2.65462	0.177211	0.173662	2.47741	2.82828	8.54498	0.317536	0.279662	8.22744	8.82464	4.40109	0.222351	0.23648	4.17874	4.63757	1.47309	0.128714	0.135551	1.34438	1.60864	2.29814	0.174418	0.184775	2.12372	2.48292	1.25303	0.114451	0.137568	1.13858	1.3906	1.03477	0.119246	0.14301	0.915524	1.17778	53791	1.34239	0.0861256	0.0669767	1.25626	1.40937	2.13893	0.107884	0.135661
NCU00586	2.65336	0.207832	0.210656	2.44553	2.86402	1	0.124957	0.12755	0.875043	1.12755	2.43401	0.200619	0.215313	2.23339	2.64932	4.54252	0.276588	0.262781	4.26593	4.8053	4.5713	0.267614	0.260335	4.30369	4.83164	12.0998	0.406019	0.373483	11.6938	12.4733	12.2532	0.359913	0.385671	11.8933	12.6389	15.9412	0.456866	0.460857	15.4843	16.4021	92972	1	0.0661431	0.0676251	0.933857	1.06763	1.04227	0.0861391	0.0816994
NCU00590	1.46833	0.0890912	0.0902583	1.37924	1.55859	1.74321	0.0811723	0.0983497	1.66204	1.84156	1.68779	0.0955145	0.0930919	1.59228	1.78088	1.48635	0.0889089	0.101879	1.39744	1.58823	1.1316	0.0749366	0.0766357	1.05666	1.20824	1.05442	0.0753294	0.0734135	0.979091	1.12783	1.08145	0.068963	0.0746301	1.01249	1.15608	1	0.0712127	0.0813965	0.928787	1.0814	74278	1.35096	0.0504676	0.0570939	1.30049	1.40805	1.10222	0.0614218	0.0702915
NCU00592	1.56506	0.120091	0.119103	1.44497	1.68416	1.19729	0.0952378	0.0971432	1.10205	1.29443	1.37617	0.103224	0.112101	1.27295	1.48827	1.6534	0.108077	0.106679	1.54532	1.76008	1.45994	0.102122	0.116594	1.35782	1.57653	1.33925	0.0964987	0.0975519	1.24275	1.4368	1.12633	0.0892449	0.0976942	1.03709	1.22402	1	0.0970076	0.099652	0.902992	1.09965	150844	1.17293	0.0558189	0.059726	1.11711	1.23266	1.08893	0.067399	0.0786186
NCU00599	1	0.0856218	0.093348	0.914378	1.09335	1.54542	0.107785	0.0948286	1.43763	1.64025	1.12737	0.0925491	0.0966885	1.03482	1.22406	1.04064	0.0885963	0.0999559	0.952044	1.1406	1.05638	0.080524	0.0939327	0.975856	1.15031	1.02557	0.086192	0.0938615	0.939378	1.11943	1.58139	0.109815	0.103303	1.47158	1.68469	1.85501	0.129232	0.12108	1.72578	1.97609	74299	2.58231	0.0984852	0.11501	2.48382	2.69732	1.28866	0.0894373	0.0944611
NCU00617	2.01023	0.0959191	0.0870633	1.91431	2.09729	2.53277	0.101953	0.0921528	2.43082	2.62492	1.6542	0.0873155	0.0958659	1.56688	1.75007	1.43689	0.081167	0.0809368	1.35572	1.51783	1.42189	0.0721849	0.0803712	1.34971	1.50226	1.2645	0.0728493	0.0804605	1.19165	1.34496	1.22063	0.0675793	0.0723481	1.15305	1.29298	1	0.066639	0.0713153	0.933361	1.07132	74330	2.1774	0.0826904	0.0858061	2.09471	2.26321	1.58345	0.08425	0.0852939
NCU00619	1.13282	0.0748112	0.0788434	1.05801	1.21166	1.14391	0.0683977	0.0823497	1.07551	1.22626	1.36067	0.0809928	0.0796911	1.27968	1.44036	1	0.0665246	0.0812827	0.933475	1.08128	1.09343	0.065404	0.07893	1.02803	1.17236	1.04987	0.0761079	0.0762308	0.973762	1.1261	1.52535	0.0815587	0.0806877	1.44379	1.60604	1.85394	0.0840585	0.091428	1.76988	1.94537	119239	1.95742	0.0859189	0.10333	1.8715	2.06075	1.38647	0.094194	0.0986872
NCU00620	1.55513	0.143319	0.134528	1.41181	1.68966	1.13834	0.115816	0.117699	1.02252	1.25604	1.46613	0.142443	0.136145	1.32369	1.60227	1.0139	0.115564	0.121509	0.898336	1.13541	1	0.106591	0.11774	0.893409	1.11774	1.02719	0.115477	0.125412	0.911713	1.1526	1.14817	0.116573	0.117784	1.0316	1.26595	1.19208	0.113672	0.134276	1.07841	1.32636	74336	3.93539	0.160371	0.178378	3.77502	4.11377	1.32215	0.13224	0.15628
NCU00624	1.59179	0.0987233	0.104896	1.49307	1.69669	2.12516	0.0938551	0.115318	2.0313	2.24048	1.54642	0.104131	0.109436	1.44229	1.65586	1.11935	0.0810339	0.0940729	1.03832	1.21342	1	0.0817458	0.0839902	0.918254	1.08399	1.06705	0.0782275	0.0883922	0.988823	1.15544	1.12896	0.0764067	0.0898551	1.05255	1.21882	1.02019	0.0799688	0.0985447	0.940221	1.11873	74347	2.09474	0.0815278	0.0897223	2.01321	2.18446	2.12553	0.0995035	0.108678
NCU00628	1.00803	0.0654321	0.0774117	0.942598	1.08544	1.30453	0.0702349	0.0786429	1.2343	1.38317	1	0.0711952	0.0715533	0.928805	1.07155	1.0538	0.0767383	0.0690481	0.977062	1.12285	1.15793	0.071346	0.0832902	1.08658	1.24122	1.13078	0.0777674	0.0758075	1.05301	1.20659	1.86052	0.081624	0.0945646	1.7789	1.95508	2.61446	0.113422	0.107362	2.50104	2.72182	126873	1	0.0667395	0.0745991	0.933261	1.0746	1.55063	0.106469	0.110155
NCU00629	1.32021	0.0336778	0.0357732	1.28653	1.35598	1.54924	0.0331226	0.0357639	1.51612	1.585	1.5955	0.0393777	0.0365319	1.55612	1.63203	3.9971	0.0558566	0.0465269	3.94124	4.04363	1	0.0281595	0.0284902	0.97184	1.02849	1.15009	0.0259702	0.0324362	1.12412	1.18253	1.68459	0.0352857	0.037462	1.6493	1.72205	2.38566	0.045345	0.0468002	2.34031	2.43246	52541	1	0.0399555	0.0424454	0.960044	1.04245	2.07526	0.0748081	0.0795415
NCU00632	1.43471	0.0672668	0.0706088	1.36744	1.50532	1.25825	0.0658085	0.065478	1.19244	1.32373	1.19517	0.0642063	0.0587721	1.13096	1.25394	1.80603	0.0716288	0.0803648	1.7344	1.88639	1.01172	0.0562205	0.0602032	0.955499	1.07192	1.07181	0.0603631	0.0676895	1.01145	1.1395	1.00879	0.0635481	0.0612785	0.945242	1.07007	1	0.0653103	0.0682786	0.93469	1.06828	126877	1.12139	0.0568317	0.0477245	1.06456	1.16911	1.16447	0.0656867	0.0720183
NCU00634	2.50502	0.0346311	0.0385897	2.47039	2.54361	1.46624	0.0272713	0.0278145	1.43897	1.49405	3.15674	0.0444754	0.0440478	3.11226	3.20079	2.4745	0.0390151	0.0397321	2.43548	2.51423	1.51684	0.0305566	0.0268546	1.48628	1.54369	1.34627	0.0348637	0.0289231	1.31141	1.37519	1.11351	0.0248117	0.0267331	1.0887	1.14024	1	0.0261665	0.0251568	0.973834	1.02516	119247	1.22986	0.0214401	0.0208771	1.20842	1.25074	1	0.0218092	0.023335
NCU00653	2.60984	0.262424	0.246975	2.34742	2.85682	1	0.148464	0.162403	0.851536	1.1624	2.14808	0.22475	0.2334	1.92333	2.38148	3.59011	0.273795	0.294048	3.31632	3.88416	2.34277	0.211714	0.243439	2.13106	2.58621	2.1576	0.22686	0.222358	1.93074	2.37996	3.24388	0.260057	0.244068	2.98382	3.48795	1.60544	0.194832	0.202319	1.41061	1.80776	106523	1	0.135267	0.13717	0.864733	1.13717	1.03568	0.173059	0.173536
NCU00654	1.58384	0.0831741	0.0957401	1.50067	1.67958	1.3357	0.0766801	0.0847538	1.25902	1.42045	1.48125	0.0830817	0.0933271	1.39817	1.57458	2.97174	0.113964	0.120959	2.85778	3.0927	1.44588	0.0906676	0.0812107	1.35521	1.52709	1.29029	0.0779098	0.0814852	1.21238	1.37178	1.40964	0.0846913	0.0827983	1.32495	1.49244	1	0.0690048	0.0751161	0.930995	1.07512	150892	1	0.0511066	0.0491737	0.948893	1.04917	1.12385	0.0608184	0.0645647
NCU00662	1.12186	0.178461	0.23931	0.943399	1.36117	1.53525	0.210068	0.23889	1.32518	1.77414	1.23017	0.173828	0.221493	1.05634	1.45166	1.16057	0.187033	0.206324	0.973537	1.36689	1.17819	0.187052	0.198155	0.991138	1.37635	1	0.162281	0.184124	0.837719	1.18412	1.03845	0.168312	0.193451	0.870138	1.2319	1.26531	0.202445	0.233464	1.06286	1.49877	51966	1.91784	0.180727	0.205329	1.73711	2.12317	1.24908	0.178727	0.203873
NCU00663	1.3198	0.0902047	0.102218	1.2296	1.42202	1.33004	0.082748	0.0848071	1.24729	1.41485	1.07616	0.0733988	0.0794315	1.00276	1.15559	1.00462	0.0871946	0.0856126	0.917425	1.09023	1.39526	0.0877257	0.0903239	1.30753	1.48558	1.18373	0.0837229	0.0806119	1.10001	1.26434	1.22906	0.0817089	0.084118	1.14735	1.31318	1	0.0732257	0.0845261	0.926774	1.08453	119258	1.38109	0.0751577	0.0774917	1.30593	1.45858	1.63176	0.0920386	0.105879
NCU00665	1.71676	0.0563374	0.0674817	1.66042	1.78424	1.99141	0.0694623	0.0557402	1.92195	2.04715	1.50268	0.0590533	0.0617039	1.44363	1.56438	2.02541	0.0594359	0.0776714	1.96597	2.10308	1.27532	0.0498008	0.0515303	1.22552	1.32685	1	0.0433495	0.0578983	0.95665	1.0579	1.35768	0.055153	0.0498958	1.30253	1.40758	1.49939	0.0524136	0.0594173	1.44698	1.55881	74432	1	0.0396193	0.0369508	0.960381	1.03695	1.26004	0.0493876	0.0482314
NCU00666	1.86858	0.132546	0.144083	1.73603	2.01266	1	0.0938779	0.090164	0.906122	1.09016	1.21331	0.102356	0.111576	1.11095	1.32489	1.41595	0.111717	0.110892	1.30423	1.52684	1.34585	0.101311	0.111614	1.24454	1.45746	2.4441	0.142728	0.15063	2.30137	2.59473	1.73752	0.110662	0.119595	1.62686	1.85711	2.28151	0.140214	0.142196	2.1413	2.42371	93136	1.15194	0.0866293	0.0989353	1.06531	1.25088	1	0.101408	0.110287
NCU00670	2.48392	0.0770383	0.076489	2.40688	2.56041	2.78075	0.0631382	0.0698204	2.71761	2.85057	1.72146	0.0571304	0.0600186	1.66433	1.78148	1.521	0.0534363	0.0696113	1.46756	1.59061	1.54503	0.0668318	0.0560059	1.4782	1.60104	1.28544	0.0583181	0.0500633	1.22712	1.3355	1.27347	0.0481301	0.0532052	1.22534	1.32668	1	0.0518072	0.053454	0.948193	1.05345	118569	1	0.0311214	0.0294774	0.968879	1.02948	1.88725	0.0544682	0.053434
NCU00687	1.43482	0.0336748	0.0315973	1.40115	1.46642	1.04391	0.0265765	0.0259635	1.01733	1.06987	1	0.0261025	0.0265585	0.973897	1.02656	1.33216	0.032856	0.0268435	1.2993	1.359	1.32234	0.0292182	0.0303628	1.29312	1.3527	1.41698	0.0310732	0.0310379	1.38591	1.44802	1.06791	0.0278274	0.0286438	1.04008	1.09655	1.04527	0.0291027	0.028296	1.01617	1.07357	141816	1.53589	0.0385782	0.0452525	1.49731	1.58114	1	0.0441569	0.0458117
NCU00689	1.44041	0.0750003	0.0753757	1.36541	1.51579	1.33035	0.0639939	0.0649672	1.26636	1.39532	1.63564	0.0765721	0.0756481	1.55907	1.71129	1.19308	0.0682415	0.0659974	1.12484	1.25908	1	0.0573493	0.0569511	0.942651	1.05695	1.20507	0.0632552	0.0568673	1.14181	1.26194	1.28036	0.0621644	0.0716018	1.2182	1.35196	1.36417	0.0711744	0.0695576	1.293	1.43373	132714	2.33849	0.0843047	0.0864991	2.25419	2.42499	1.17857	0.0784699	0.0867302
NCU00693	1.46753	0.127761	0.131739	1.33977	1.59927	1.62999	0.130849	0.127012	1.49914	1.757	1.35104	0.118501	0.12663	1.23254	1.47767	1	0.097966	0.121866	0.902034	1.12187	1.23212	0.114831	0.122416	1.11729	1.35454	1.1659	0.113797	0.119931	1.0521	1.28583	1.57664	0.124042	0.126093	1.4526	1.70273	1.23453	0.115818	0.126335	1.11871	1.36086	149573	1.96363	0.0777862	0.0810182	1.88584	2.04465	1.27655	0.0797533	0.0837686
NCU00712	1	0.0500824	0.0479769	0.949918	1.04798	1.39149	0.0494188	0.0521459	1.34207	1.44364	1.71424	0.0512032	0.0623877	1.66304	1.77663	1.28622	0.0515798	0.0486009	1.23464	1.33482	1.08503	0.0433773	0.0490937	1.04165	1.13412	1.1184	0.0515834	0.0494727	1.06682	1.16787	1.57479	0.0475907	0.0601618	1.5272	1.63495	1.96773	0.0629254	0.0702466	1.9048	2.03798	89746	1.93192	0.0588956	0.0581693	1.87302	1.99009	1.12938	0.0543629	0.0632547
NCU00713	3.34819	0.152392	0.156292	3.1958	3.50448	1.98183	0.106786	0.111323	1.87504	2.09315	2.94553	0.127171	0.126343	2.81836	3.07187	2.74499	0.130595	0.134451	2.6144	2.87944	1.39299	0.0962991	0.103115	1.29669	1.49611	1.16725	0.0878505	0.0891921	1.0794	1.25644	1.17093	0.0838498	0.10579	1.08708	1.27672	1	0.0902631	0.090185	0.909737	1.09018	71058	1.13871	0.0435953	0.0457576	1.09511	1.18447	1	0.0602127	0.0560589
NCU00727	1.34366	0.125119	0.126616	1.21854	1.47028	1.60388	0.12178	0.123055	1.4821	1.72693	1.22361	0.115818	0.118217	1.10779	1.34183	1	0.0993788	0.114196	0.900621	1.1142	1.21765	0.113927	0.118302	1.10372	1.33595	1.21955	0.11676	0.118054	1.10279	1.3376	1.27082	0.119043	0.134758	1.15178	1.40558	1.0691	0.109394	0.110582	0.959706	1.17968	89784	1.38444	0.128708	0.135375	1.25573	1.51981	1.66962	0.170982	0.183537
NCU00734	1.23555	0.0517343	0.0476879	1.18382	1.28324	1.33563	0.0507099	0.0472528	1.28492	1.38288	1.0146	0.0380383	0.0466793	0.976562	1.06128	1.15037	0.0522409	0.0477914	1.09813	1.19816	1.15888	0.0447565	0.0468907	1.11412	1.20577	1.07332	0.0501671	0.0468779	1.02315	1.1202	1.07572	0.0470283	0.0465965	1.02869	1.12232	1	0.0468441	0.0464749	0.953156	1.04647	125549	1.74055	0.0830075	0.0808384	1.65754	1.82139	1	0.0713164	0.085334
NCU00735	2.05351	0.196947	0.207122	1.85656	2.26063	1.01197	0.130439	0.153478	0.881531	1.16545	1	0.135221	0.161359	0.864779	1.16136	1.17756	0.15532	0.168587	1.02224	1.34615	1.81923	0.191257	0.205852	1.62797	2.02508	1.29776	0.166267	0.157385	1.13149	1.45514	1.53294	0.162672	0.18274	1.37027	1.71568	1.96888	0.197463	0.190563	1.77142	2.15944	89802	2.16278	0.1046	0.104137	2.05818	2.26692	1	0.0856483	0.0943837
NCU00738	1.50558	0.115311	0.105402	1.39027	1.61098	1.42167	0.109445	0.105569	1.31222	1.52724	1.481	0.113504	0.0993843	1.3675	1.58038	1	0.0938508	0.0938042	0.906149	1.0938	1.7225	0.121862	0.114309	1.60064	1.83681	1.58223	0.10177	0.118357	1.48046	1.70059	1.52756	0.110794	0.105108	1.41677	1.63267	1.42069	0.0977536	0.107829	1.32294	1.52852	125552	1.44199	0.0707082	0.0768535	1.37128	1.51884	1.10449	0.0763897	0.0992091
NCU00742	1.0769	0.0567996	0.056029	1.0201	1.13293	2.47541	0.0728363	0.0794455	2.40257	2.55486	2.00406	0.0669779	0.075993	1.93708	2.08005	1	0.0593201	0.0515246	0.94068	1.05152	1.84941	0.065797	0.0662495	1.78361	1.91566	1.22456	0.0536493	0.0537023	1.17091	1.27826	1.87567	0.0683053	0.0679232	1.80736	1.94359	2.33245	0.0711304	0.0725505	2.26132	2.405	89817	1	0.0354518	0.0462733	0.964548	1.04627	1.14087	0.0612484	0.0495723
NCU00743	1	0.0301388	0.0290051	0.969861	1.02901	1.4905	0.0325871	0.0328796	1.45791	1.52338	1.90174	0.0354388	0.0349035	1.8663	1.93664	1.41386	0.0333197	0.0371717	1.38054	1.45103	1.09006	0.0291159	0.0293379	1.06094	1.1194	1.0117	0.0267449	0.0310078	0.984955	1.04271	1.91465	0.0354424	0.0411993	1.87921	1.95585	2.8687	0.0442226	0.044917	2.82448	2.91362	149613	1.69645	0.032625	0.0334119	1.66383	1.72986	1	0.0310848	0.0306119
NCU00744	1.34637	0.0369613	0.0473465	1.30941	1.39372	1.18257	0.0354503	0.0398976	1.14712	1.22247	1.8525	0.0409223	0.0504769	1.81158	1.90298	2.76347	0.0519402	0.0547836	2.71153	2.81825	1.06732	0.0325486	0.0375573	1.03477	1.10488	1	0.0342663	0.0333059	0.965734	1.03331	1.29468	0.0374694	0.0447625	1.25721	1.33944	1.47125	0.0417791	0.0420368	1.42947	1.51329	132758	3.26152	0.100674	0.0945507	3.16085	3.35607	1.86714	0.0932677	0.0876141
NCU00770	1.31808	0.0628562	0.072353	1.25522	1.39043	1.31949	0.0658298	0.0545267	1.25366	1.37402	1.29922	0.066755	0.0670896	1.23247	1.36631	1	0.0553778	0.053957	0.944622	1.05396	1.23742	0.057017	0.0627182	1.1804	1.30014	1.48085	0.0583091	0.0708749	1.42254	1.55172	1.87298	0.0651723	0.0803405	1.80781	1.95332	1.94392	0.0689678	0.0714521	1.87495	2.01537	149627	1.49635	0.0872085	0.0888647	1.40914	1.58521	1.31678	0.0922256	0.0969137
NCU00771	1.03213	0.0650869	0.0628371	0.967043	1.09497	1.19616	0.0599636	0.0638578	1.1362	1.26002	1.04875	0.0580289	0.0539644	0.990721	1.10271	1	0.0561576	0.0526286	0.943842	1.05263	1.1171	0.0598342	0.0629064	1.05727	1.18001	1.39221	0.0702341	0.0734967	1.32198	1.46571	2.01323	0.078123	0.0678879	1.93511	2.08112	2.8721	0.0930825	0.107005	2.77902	2.97911	71164	2.32438	0.0830314	0.0773972	2.24135	2.40178	1.55523	0.0868617	0.0870301
NCU00814	1.56428	0.0653098	0.0485929	1.49897	1.61287	2.01105	0.0544483	0.0521479	1.9566	2.0632	1.38678	0.0451405	0.0530714	1.34164	1.43985	1	0.0440717	0.0425263	0.955928	1.04253	1.16015	0.0476643	0.0488923	1.11249	1.20904	1.23146	0.0500157	0.0450959	1.18144	1.27656	1.14308	0.0465324	0.0445823	1.09655	1.18766	1.00173	0.0421434	0.04744	0.959587	1.04917	125608	2.32411	0.120062	0.106944	2.20405	2.43105	2.07757	0.119696	0.137503
NCU00900	1.46946	0.0705527	0.0763036	1.39891	1.54576	1.11658	0.0520427	0.0567522	1.06454	1.17333	1.17624	0.0596728	0.0614683	1.11657	1.23771	1.00862	0.0533703	0.0518414	0.95525	1.06046	1.32105	0.0566129	0.0597338	1.26444	1.38078	1.13361	0.0503213	0.0562767	1.08329	1.18989	1	0.0499424	0.0531774	0.950058	1.05318	1.21083	0.0563075	0.0631484	1.15452	1.27398	149727	1.06544	0.0394551	0.05062	1.02598	1.11606	1	0.0502836	0.0576141
NCU00906	1.17205	0.154652	0.17547	1.0174	1.34752	1	0.127615	0.1489	0.872385	1.1489	1.33346	0.162646	0.168207	1.17081	1.50167	1.04687	0.147838	0.143812	0.899032	1.19068	2.04119	0.187678	0.194455	1.85351	2.23564	3.91396	0.237506	0.26205	3.67645	4.17601	5.26314	0.267861	0.301155	4.99528	5.56429	7.75349	0.350824	0.361319	7.40267	8.11481	142047	2.15415	0.201769	0.208132	1.95238	2.36228	1.68744	0.217991	0.242022
NCU00923	1.42501	0.130259	0.137265	1.29475	1.56228	1.52777	0.138152	0.136302	1.38962	1.66407	1.72918	0.145502	0.139658	1.58368	1.86884	2.04827	0.160087	0.146768	1.88818	2.19504	1.1534	0.122128	0.12021	1.03127	1.27361	1	0.10348	0.11893	0.89652	1.11893	1.07474	0.10236	0.111081	0.97238	1.18582	1.43977	0.121856	0.143032	1.31791	1.5828	132884	1.31631	0.0580889	0.0563234	1.25822	1.37263	2.56922	0.0952586	0.0959387
NCU00924	1.23825	0.0762532	0.0774887	1.162	1.31574	1.61296	0.0796118	0.0762699	1.53335	1.68923	1.24373	0.0753565	0.076095	1.16837	1.31983	1.28752	0.0707904	0.0865762	1.21673	1.3741	1.18084	0.0718253	0.0729106	1.10901	1.25375	1	0.0671392	0.0687788	0.932861	1.06878	1.19035	0.0706002	0.0651519	1.11975	1.2555	1.19572	0.0693618	0.0729748	1.12636	1.26869	90147	1.01663	0.0568608	0.0638493	0.959769	1.08048	1.25335	0.0761857	0.0776012
NCU00929	1.33478	0.0707915	0.0728842	1.26399	1.40766	1.13218	0.0675686	0.0626514	1.06461	1.19483	1	0.060429	0.0644669	0.939571	1.06447	1.04171	0.0657382	0.0667778	0.975972	1.10849	1.51123	0.0782336	0.0618249	1.433	1.57305	1.46116	0.070568	0.0719285	1.39059	1.53309	1.43584	0.0745003	0.0595267	1.36134	1.49537	1.39118	0.0752693	0.0718661	1.31591	1.46305	90158	1.65429	0.179724	0.211846	1.47457	1.86614	1	0.209051	0.209441
NCU00930	2.04418	0.125874	0.123757	1.91831	2.16794	2.32096	0.117695	0.122996	2.20327	2.44396	1.88919	0.116348	0.130549	1.77284	2.01974	1.12227	0.0987432	0.0969236	1.02353	1.21919	1.29748	0.100666	0.104133	1.19681	1.40161	1.03649	0.0900613	0.0937783	0.946429	1.13027	1.26833	0.0895871	0.0926122	1.17874	1.36094	1	0.0950824	0.0962893	0.904918	1.09629	90162	2.03643	0.11632	0.107481	1.92011	2.14391	2.17189	0.126284	0.153001
NCU00953	1.4356	0.118823	0.127156	1.31678	1.56276	1.52174	0.112622	0.118407	1.40912	1.64015	1.53474	0.0996105	0.115016	1.43513	1.64976	1.40981	0.0991608	0.11329	1.31065	1.5231	1.20383	0.0954586	0.104745	1.10837	1.30858	1.01656	0.090381	0.0945037	0.926179	1.11106	1	0.0871068	0.0935788	0.912893	1.09358	1.2453	0.0987473	0.109318	1.14655	1.35462	125717	1.99151	0.0960782	0.101974	1.89543	2.09348	1.22882	0.103077	0.108266
NCU00954	1.04328	0.0644151	0.0723583	0.978865	1.11564	1.04131	0.0723778	0.0704466	0.968932	1.11176	1.41054	0.0892293	0.0861357	1.32131	1.49668	1	0.0796442	0.0795503	0.920356	1.07955	1.08637	0.0768538	0.0688678	1.00952	1.15524	1.24045	0.0741938	0.0711323	1.16626	1.31158	2.80527	0.101497	0.0979027	2.70377	2.90317	4.25295	0.117016	0.13244	4.13593	4.38539	90214	1.26663	0.125177	0.115257	1.14145	1.38189	1	0.12613	0.132818
NCU00957	1.00496	0.0493323	0.0526153	0.955628	1.05758	2.05863	0.0589146	0.0645935	1.99972	2.12322	1.8563	0.0595389	0.0602466	1.79676	1.91655	2.57707	0.0709227	0.077085	2.50615	2.65415	1.34687	0.0555615	0.0517133	1.29131	1.39858	1	0.0482532	0.0468802	0.951747	1.04688	1.64713	0.0551518	0.0570909	1.59198	1.70422	2.13017	0.056641	0.0752388	2.07353	2.20541	149778	3.6825	0.0786603	0.0938239	3.60384	3.77632	2.63384	0.0893725	0.107731
NCU00964	1.6481	0.0833966	0.0895146	1.5647	1.73761	1.99422	0.0878383	0.0997997	1.90638	2.09402	1.34459	0.0818618	0.0768516	1.26273	1.42144	1	0.0631101	0.0769478	0.93689	1.07695	1.26275	0.0854502	0.0806863	1.1773	1.34344	1.56204	0.0874487	0.0792333	1.47459	1.64127	1.95928	0.0829783	0.101108	1.8763	2.06039	1.9465	0.0855551	0.107446	1.86094	2.05395	90234	1.54372	0.0419402	0.0538916	1.50178	1.59761	1.46984	0.0590134	0.0567484
NCU00966	1.55857	0.0695826	0.078584	1.48899	1.63715	1.75317	0.0789285	0.0792869	1.67424	1.83246	1.53112	0.0760751	0.0796409	1.45504	1.61076	1.13282	0.0635797	0.0719742	1.06924	1.20479	1.36308	0.0625261	0.0762774	1.30055	1.43936	1.29154	0.0713336	0.0756137	1.22021	1.36715	1.21662	0.0643932	0.0604981	1.15223	1.27712	1	0.0603323	0.062021	0.939668	1.06202	71550	1.56374	0.0550909	0.065601	1.50865	1.62934	1.7111	0.0749849	0.0712005
NCU00980	1.15132	0.0798389	0.0805176	1.07148	1.23184	1.11358	0.0679007	0.0692482	1.04568	1.18283	1.24551	0.075137	0.0766484	1.17037	1.32216	1.43771	0.0829522	0.0842019	1.35476	1.52191	1	0.0644777	0.071913	0.935522	1.07191	1.05068	0.0611256	0.0771774	0.989554	1.12786	1.16446	0.0705852	0.0784904	1.09387	1.24295	1.20359	0.0724868	0.0876838	1.1311	1.29127	125745	1.3274	0.0730577	0.0744786	1.25434	1.40188	1.31213	0.100822	0.09035
NCU00981	1.62563	0.0809285	0.0799502	1.5447	1.70558	1.98392	0.0755547	0.084278	1.90837	2.0682	1.25968	0.0705125	0.0676161	1.18917	1.3273	1	0.0654468	0.0614135	0.934553	1.06141	1.30259	0.0685832	0.0699753	1.23401	1.37257	1.3261	0.0668005	0.0753292	1.2593	1.40143	1.4828	0.0797221	0.0746716	1.40308	1.55747	1.16787	0.0619086	0.0654619	1.10596	1.23333	149800	1.09045	0.059464	0.052434	1.03099	1.14288	1.20729	0.0717465	0.0687922
NCU01006	1.10991	0.062483	0.0717224	1.04743	1.18163	1.24244	0.0649778	0.0680418	1.17746	1.31048	1.29764	0.0672565	0.0738029	1.23038	1.37144	1.01529	0.0570019	0.0679841	0.958288	1.08327	1	0.0659737	0.0631869	0.934026	1.06319	1.08441	0.0598728	0.0645371	1.02454	1.14895	1.08957	0.0671177	0.0660044	1.02245	1.15557	1.09654	0.0615307	0.0704541	1.03501	1.16699	144351	1.90515	0.0676135	0.0713736	1.83754	1.97652	1.01915	0.074903	0.0788147
NCU01007	1.96421	0.145975	0.148701	1.81824	2.11291	1.66109	0.118197	0.129169	1.54289	1.79026	1.99318	0.137431	0.141379	1.85575	2.13456	1.38605	0.110716	0.136682	1.27533	1.52273	1.48102	0.117273	0.121284	1.36375	1.6023	1.24713	0.115993	0.113592	1.13114	1.36072	1	0.0879165	0.0943429	0.912084	1.09434	1.43089	0.123896	0.112368	1.30699	1.54326	127786	2.7133	0.113582	0.111678	2.59972	2.82498	2.16612	0.130562	0.121751
NCU01011	5.1232	1.51636	1.85915	3.60684	6.98235	1	0.564153	0.867322	0.435847	1.86732	1.45442	0.745167	1.00964	0.709253	2.46406	4.69843	1.37216	1.80292	3.32627	6.50135	38.0549	3.86621	4.14682	34.1887	42.2017	72.239	4.97073	5.4415	67.2683	77.6805	55.8176	4.43652	4.47711	51.3811	60.2947	101.435	5.90203	5.63318	95.533	107.068	144347	3.22257	0.189544	0.192725	3.03303	3.41529	1	0.131836	0.120694
NCU01013	1.55755	0.067227	0.0695775	1.49032	1.62713	1.93134	0.0659325	0.0726517	1.86541	2.00399	1.36879	0.060286	0.0726151	1.3085	1.44141	1.04217	0.0578531	0.0540254	0.984317	1.0962	1.30512	0.0569502	0.0582003	1.24817	1.36332	1	0.0511105	0.0541898	0.948889	1.05419	1.66351	0.0672001	0.0634693	1.59631	1.72698	2.10025	0.0702108	0.0823706	2.03004	2.18262	120121	1.15331	0.0597089	0.0633371	1.0936	1.21665	1	0.0662098	0.0723985
NCU01015	1.50004	0.105116	0.120842	1.39492	1.62088	1.29642	0.096706	0.0985158	1.19971	1.39494	1.38231	0.098482	0.0989258	1.28383	1.48124	1	0.0880978	0.0931376	0.911902	1.09314	1.79312	0.104795	0.111773	1.68833	1.90489	1.99662	0.115192	0.117248	1.88143	2.11387	1.6752	0.116193	0.106053	1.55901	1.78125	1.70618	0.108834	0.133121	1.59735	1.8393	120120	1.29388	0.0655818	0.0723354	1.2283	1.36622	1.14437	0.0891879	0.0871866
NCU01016	1.92169	0.167523	0.196006	1.75417	2.1177	1.83196	0.148544	0.166364	1.68342	1.99832	1.64195	0.167847	0.160672	1.4741	1.80262	1.39663	0.137699	0.165269	1.25893	1.5619	1.78662	0.16118	0.162083	1.62544	1.9487	1.50359	0.164438	0.161053	1.33915	1.66464	1.33329	0.129859	0.144626	1.20343	1.47792	1	0.129318	0.153095	0.870682	1.15309	120119	2.55492	0.112768	0.12919	2.44215	2.68411	1	0.101959	0.109026
[truncated: 1,411 more rows]
[truncated: 73 more columns]
