# Supplementary material for: Gene Expression Differences among Three Neurospora Species Reveal Genes Required for Sexual Reproduction in Neurospora crassa
Source: PLoS One. 2014 Oct 20;9(10):e110398. doi: 10.1371/journal.pone.0110398 (PMC4203796; doi:10.1371/journal.pone.0110398)
Supplement: Table S4 — Comparison of species using the IF statement function. In each comparison the highest value across all time points for each gene was selected (MAX) and the maximum values were then sorted in descending order. (XLSX) [file pone.0110398.s004.xlsx]

## Sheet: Sheet2
Table S4: Comparison of species using the IF statement function. In each comparison the highest value across all time points for each gene was selected (MAX) and the maximum values were then sorted in descending order.
Gene IDs of Orthologues		N.crassa					N.tetrasperma						N.crassa					N.tetrasperma						N.crassa					N.tetrasperma						N.crassa					N.tetrasperma						N.crassa
N.crassa	N.tetrasperma	BC	(-)97.5% BC	(+)97.5% BC	SUM (LOX-CI)	SUM (LOX+CI)	BC	(-)97.5% BC	(+)97.5% BC	SUM (LOX-CI)	SUM (LOX+CI)	BC IF statement	2hrs	(-)97.5% 2hrs	(+)97.5% 2hrs	SUM (LOX-CI)	SUM (LOX+CI)	2hrs	(-)97.5% 2hrs	(+)97.5% 2hrs	SUM (LOX-CI)	SUM (LOX+CI)	2hrs IF statement	24hrs	(-)97.5% 24hrs	(+)97.5% 24hrs	SUM (LOX-CI)	SUM (LOX+CI)	24hrs	(-)97.5% 24hrs	(+)97.5% 24hrs	SUM (LOX-CI)	SUM (LOX+CI)	24hrs IF statement	48hrs	(-)97.5% 48hrs	(+)97.5% 48hrs	SUM (LOX-CI)	SUM (LOX+CI)	48hrs	(-)97.5% 48hrs	(+)97.5% 48hrs	SUM (LOX-CI)	SUM (LOX+CI)	48hrs IF statement	72hrs	(-)97.5% 72hrs	(+)97.5% 72hrs	SUM (LOX-CI)
NCU09644	77878	1.30969	0.146108	0.14545	1.16358	1.45514	1.93829	0.145095	0.151195	1.7932	2.08949	-0.925903	1.8346	0.16361	0.163582	1.67099	1.99818	1	0.142152	0.137648	0.857848	1.13765	0.533342	1.7213	0.155542	0.165585	1.56576	1.88689	3.5273	0.173385	0.204662	3.35391	3.73196	1.46703	1	0.13616	0.149702	0.86384	1.1497	1.509	0.151646	0.153283	1.35735	1.66228	0.207652	1.38404	0.144244	0.148051	1.2398
NCU05210	80563	1.5448	0.178776	0.244431	1.36602	1.78923	3.00478	0.220236	0.20224	2.78454	3.20702	-1.841	1.9077	0.214395	0.220664	1.69331	2.12836	2.20423	0.212549	0.226005	1.99168	2.43023	-0.136683	2.07526	0.250341	0.218397	1.82492	2.29366	1.44857	0.152301	0.153408	1.29627	1.60198	0.222941	1	0.154635	0.192745	0.845365	1.19274	1.62649	0.18089	0.209187	1.4456	1.83568	0.252855	1.88944	0.216461	0.232449	1.67298
NCU08028	145523	2.29276	0.354162	0.354465	1.9386	2.64722	1.68527	0.191086	0.187475	1.49418	1.87275	0.065853	2.40903	0.329933	0.339717	2.0791	2.74875	1.76825	0.240522	0.286827	1.52773	2.05508	0.02402	2.65652	0.326813	0.369143	2.32971	3.02566	1	0.146293	0.157736	0.853707	1.15774	1.17197	3.33702	0.437264	0.371436	2.89976	3.70846	1.29287	0.227235	0.214792	1.06563	1.50766	1.39209	1.66288	0.300497	0.328868	1.36238
NCU08033	121325	1.15169	0.0517351	0.0554166	1.09995	1.20711	1.37405	0.052659	0.0556496	1.32139	1.4297	-0.329745	1.12661	0.0475024	0.0503195	1.07911	1.17693	1	0.0503413	0.0578337	0.949659	1.05783	0.0212739	1.39305	0.0596903	0.0555477	1.33336	1.4486	1.19201	0.0456552	0.0490191	1.14635	1.24103	0.0923306	1.04683	0.0512639	0.0529826	0.995566	1.09981	1.31618	0.0619809	0.0572067	1.2542	1.37339	0.154386	1.05209	0.0437275	0.0427957	1.00836
NCU08026	79727	1.62581	0.130181	0.138361	1.49563	1.76417	3.79501	0.201172	0.207963	3.59384	4.00297	-2.50734	1.98657	0.146061	0.142057	1.84051	2.12863	2.22753	0.214985	0.250975	2.01254	2.4785	-0.116082	1.7404	0.143668	0.136961	1.59673	1.87736	1.59188	0.150848	0.157582	1.44103	1.74946	-0.15273	1.01521	0.105021	0.110801	0.910189	1.12601	1.78533	0.170507	0.221126	1.61482	2.00646	0.488812	1.18171	0.109553	0.120806	1.07216
NCU08037	145531	15.2559	0.632494	0.70261	14.6234	15.9585	1.14932	0.106037	0.113011	1.04328	1.26233	13.3611	3.28658	0.30973	0.310196	2.97685	3.59678	1	0.125707	0.148837	0.874293	1.14884	1.82801	15.7805	0.571298	0.659724	15.2092	16.4402	2.25308	0.156934	0.159715	2.09615	2.4128	12.7964	1	0.173387	0.187672	0.826613	1.18767	3.63641	0.217026	0.236581	3.41938	3.87299	2.23171	9.78703	0.477292	0.53957	9.30974
NCU05423	84322	1.03112	0.1145	0.126971	0.91662	1.15809	2.24553	0.175655	0.193659	2.06988	2.43919	-1.52257	1.77452	0.158866	0.164256	1.61565	1.93878	1.49302	0.194548	0.210934	1.29847	1.70395	-0.0883	1.82305	0.144225	0.167214	1.67883	1.99026	1.71486	0.154872	0.161838	1.55999	1.8767	-0.197873	1	0.115344	0.123587	0.884656	1.12359	1.503	0.179452	0.194964	1.32355	1.69796	0.199961	1.39545	0.124886	0.138342	1.27056
NCU01538	147046	1.75776	0.0816046	0.0833824	1.67616	1.84114	1	0.0450854	0.0468351	0.954915	1.04684	0.62932	1	0.0537512	0.0642601	0.946249	1.06426	1.05671	0.0578603	0.0650132	0.99885	1.12172	-0.0654104	2.35373	0.0907602	0.0786914	2.26297	2.43242	3.1494	0.0719125	0.066718	3.07749	3.21612	0.645066	7.58746	0.123564	0.127904	7.4639	7.71536	1.93635	0.0657995	0.0670524	1.87055	2.0034	5.46049	1.26836	0.0651131	0.0601515	1.20325
NCU01542	122911	1.33874	0.0877947	0.101866	1.25095	1.44061	1.91397	0.0723087	0.0744075	1.84166	1.98838	-0.737432	1.03151	0.0743846	0.0853966	0.957125	1.11691	1.1043	0.0767558	0.0770641	1.02754	1.18136	-0.0893624	1.50342	0.085916	0.0944486	1.4175	1.59787	1.40301	0.0646204	0.0646052	1.33839	1.46762	-0.0501112	1.40597	0.0932879	0.0889091	1.31268	1.49488	1.21507	0.0699722	0.0744184	1.1451	1.28949	0.0231937	1	0.0846727	0.0760066	0.915327
NCU01565	83561	1.92427	0.0351449	0.0379593	1.88913	1.96223	1	0.0208165	0.0214992	0.979183	1.0215	0.867626	1.33148	0.0286056	0.028174	1.30287	1.35965	1.21021	0.0278634	0.0272764	1.18235	1.23749	0.065388	1.86709	0.0399307	0.0324648	1.82716	1.89955	1.5165	0.029418	0.0241193	1.48708	1.54062	0.28654	2.28284	0.0348597	0.0353105	2.24798	2.31815	1.53909	0.0306876	0.0275866	1.5084	1.56668	0.681304	1.08605	0.0261933	0.0268346	1.05986
NCU01570	83569	2.01777	0.241485	0.295118	1.77629	2.31289	1.03751	0.0925066	0.096824	0.945003	1.13433	0.641951	2.03412	0.236183	0.239258	1.79794	2.27338	1.05302	0.116741	0.125696	0.936279	1.17872	0.619221	1.96988	0.224195	0.253229	1.74569	2.22311	1.26222	0.0942689	0.0968796	1.16795	1.3591	0.386585	1	0.16674	0.202692	0.83326	1.20269	1.26446	0.119291	0.123505	1.14517	1.38796	-0.057523	1.71016	0.19914	0.226316	1.51102
NCU01487	117268	1.2854	0.0341219	0.0291164	1.25128	1.31452	1	0.0217205	0.0261261	0.978279	1.02613	0.225152	2.26402	0.0405015	0.0422677	2.22352	2.30629	2.33153	0.0415401	0.0436634	2.28999	2.37519	-0.0162978	2.07453	0.0426023	0.0402857	2.03193	2.11482	1.67984	0.0311569	0.0307242	1.64868	1.71056	0.321364	3.47386	0.0505055	0.0515766	3.42335	3.52544	3.08041	0.0428122	0.0519079	3.0376	3.13232	0.291037	2.90035	0.0472557	0.0499945	2.85309
NCU01490	83429	1.30858	0.132471	0.151718	1.17611	1.4603	2.18438	0.19264	0.195884	1.99174	2.38026	-1.20415	1	0.12083	0.119935	0.87917	1.11993	2.02322	0.220541	0.237119	1.80268	2.26034	0.682744	1.15507	0.120187	0.134745	1.03488	1.28981	1	0.134118	0.145925	0.865882	1.14593	-0.111042	1.0393	0.116701	0.136567	0.922599	1.17587	1.43961	0.195313	0.197493	1.2443	1.6371	0.06843	1.25854	0.122547	0.134831	1.13599
NCU03563	84862	1.22945	0.0833237	0.100277	1.14613	1.32973	1.42529	0.0940372	0.0967992	1.33125	1.52209	-0.375963	1.0741	0.0835152	0.0813223	0.990585	1.15542	1.20577	0.110441	0.110279	1.09533	1.31605	-0.0600933	1.21087	0.0926794	0.0890624	1.11819	1.29993	1	0.0846447	0.0864156	0.915355	1.08642	0.031775	1.10876	0.0781906	0.086595	1.03057	1.19535	1.28472	0.0992667	0.109513	1.18545	1.39423	-0.0099017	1.11448	0.0845631	0.0823366	1.02992
NCU01697	83762	1.05262	0.100252	0.120774	0.952368	1.17339	2.43831	0.12593	0.143208	2.31238	2.58152	-1.62915	1.69247	0.125482	0.14137	1.56699	1.83384	2.46279	0.16727	0.178697	2.29552	2.64149	0.46168	2.54047	0.157627	0.153111	2.38284	2.69358	1.00904	0.0854782	0.0901054	0.923562	1.09915	1.2837	1	0.095396	0.110262	0.904604	1.11026	2.36809	0.153988	0.1592	2.2141	2.52729	1.10384	4.22953	0.197971	0.168798	4.03156
NCU10034	83404	1.38216	0.0614288	0.0607512	1.32073	1.44291	1.15975	0.0430131	0.0490311	1.11674	1.20878	0.11195	1.18862	0.0532869	0.0577082	1.13533	1.24633	1.33247	0.0577624	0.0633702	1.27471	1.39584	0.0283794	1.46267	0.0614694	0.0651931	1.4012	1.52786	1	0.0438678	0.0522232	0.956132	1.05222	0.348977	3.6346	0.0897262	0.0924179	3.54487	3.72702	1.30049	0.0572468	0.0579872	1.24324	1.35848	2.1864	1	0.0499344	0.0556685	0.950066
NCU08421	122754	1.79454	0.153723	0.162341	1.64082	1.95688	2.75026	0.134119	0.154807	2.61614	2.90507	-1.26425	1.47207	0.132645	0.146078	1.33942	1.61815	1.3688	0.130332	0.127209	1.23847	1.49601	-0.156584	1.39885	0.124693	0.145359	1.27416	1.54421	3.54803	0.139232	0.171844	3.4088	3.71987	1.86459	1.72665	0.141533	0.149993	1.58512	1.87664	1	0.10556	0.11259	0.89444	1.11259	0.472527	1.02072	0.116972	0.117414	0.903748
NCU07907	78313	2.28422	0.229785	0.30164	2.05443	2.58586	2.409	0.0928226	0.113393	2.31618	2.52239	-0.467958	1.82876	0.230254	0.220438	1.59851	2.0492	1.08816	0.0907816	0.0990568	0.997378	1.18722	0.411289	2.52675	0.27284	0.261498	2.25391	2.78825	1.37573	0.0909578	0.0849472	1.28477	1.46068	0.793233	1.22457	0.200067	0.206062	1.0245	1.43063	1.48888	0.0993727	0.0984245	1.38951	1.5873	-0.0411247	1.57468	0.220676	0.241214	1.354
NCU09561	88621	2.10973	0.332675	0.403312	1.77705	2.51304	2.31154	0.260504	0.276701	2.05104	2.58824	-0.811186	1.99634	0.353506	0.375124	1.64283	2.37146	1.1191	0.231426	0.235779	0.887674	1.35488	0.287955	1.75392	0.314721	0.361883	1.4392	2.1158	1.09899	0.169041	0.187748	0.929949	1.28674	0.152461	1	0.253001	0.351323	0.746999	1.35132	1.22936	0.240556	0.251861	0.988804	1.48122	-0.362519	1.65188	0.332885	0.312742	1.319
NCU07166	74801	1.58683	0.202287	0.208308	1.38454	1.79514	2.40474	0.187137	0.207659	2.2176	2.6124	-1.22786	1.56817	0.194809	0.194781	1.37336	1.76295	1.55271	0.189073	0.216438	1.36364	1.76915	-0.395787	1.89257	0.193076	0.210731	1.69949	2.1033	4.88093	0.255737	0.29357	4.62519	5.1745	2.52189	1	0.159082	0.169409	0.840918	1.16941	1.83225	0.221686	0.222161	1.61056	2.05441	0.441155	1.33154	0.173516	0.192639	1.15802
NCU01705	83783	1.38506	0.143808	0.153996	1.24125	1.53906	2.0088	0.120149	0.137424	1.88865	2.14622	-0.904972	1.70739	0.150876	0.143537	1.55651	1.85093	2.15589	0.173957	0.178212	1.98193	2.3341	0.131006	1.44801	0.141199	0.155707	1.30681	1.60372	1.91157	0.118042	0.118987	1.79353	2.03056	0.189811	1	0.121168	0.12506	0.878832	1.12506	1.65405	0.13968	0.136491	1.51437	1.79054	0.38931	1.04576	0.127404	0.121964	0.918356
NCU07182	115606	2.62475	0.0376316	0.0426983	2.58712	2.66745	1.15087	0.0185025	0.0200614	1.13237	1.17093	1.41619	1.66646	0.0279797	0.0336049	1.63848	1.70006	1	0.0217788	0.0199811	0.978221	1.01998	0.618499	3.64644	0.0441444	0.0387545	3.6023	3.68519	1.55759	0.0244479	0.0201566	1.53314	1.57775	2.02455	3.00967	0.0347391	0.0426261	2.97493	3.0523	1.57606	0.026813	0.0240014	1.54925	1.60006	1.37487	1.63477	0.0350582	0.02894	1.59971
NCU00802	149652	1.30193	0.107381	0.120866	1.19455	1.4228	2.49381	0.150272	0.157315	2.34354	2.65112	-1.45658	1.31356	0.116228	0.107984	1.19733	1.42154	1.64889	0.165622	0.170273	1.48327	1.81916	0.061724	1.32703	0.108291	0.109729	1.21874	1.43676	1.00418	0.0964762	0.103001	0.907704	1.10718	0.111558	1	0.0946991	0.107176	0.905301	1.10718	1.51474	0.147908	0.151608	1.36683	1.66635	0.259656	1.51012	0.109868	0.111847	1.40025
NCU02935	53958	1.47353	0.135695	0.148543	1.33784	1.62207	1.29359	0.0753127	0.0816883	1.21828	1.37528	-0.0374433	2.31004	0.146787	0.148542	2.16325	2.45858	1.24278	0.0977251	0.102639	1.14505	1.34542	0.817834	1	0.110025	0.127849	0.889975	1.12785	1.23996	0.070329	0.0888314	1.16963	1.32879	0.041782	1.18708	0.128402	0.130162	1.05868	1.31724	1	0.0841971	0.0867904	0.915803	1.08679	-0.0281124	1.38897	0.120038	0.128619	1.26893
NCU05418	65655	1.15184	0.121929	0.126807	1.02991	1.27865	1.02653	0.116214	0.135063	0.910316	1.16159	-0.131682	1.30782	0.127234	0.129477	1.18059	1.4373	1.57502	0.176053	0.205474	1.39897	1.78049	-0.03833	1.24986	0.116208	0.120478	1.13365	1.37034	1	0.115992	0.138235	0.884008	1.13823	-0.004583	1.81656	0.152159	0.154001	1.6644	1.97056	1.5684	0.1789	0.190637	1.3895	1.75904	-0.094636	1.17645	0.113015	0.11841	1.06343
NCU11041	132532	1	0.0999963	0.106961	0.900004	1.10696	1.15784	0.0817709	0.0910186	1.07607	1.24886	-0.348855	1.75645	0.12488	0.144027	1.63157	1.90048	1	0.103521	0.0980925	0.896479	1.09809	0.533478	1.61251	0.11922	0.132823	1.49329	1.74533	1.24297	0.087078	0.0831109	1.15589	1.32608	0.167209	2.76741	0.140472	0.176688	2.62694	2.9441	1.15413	0.102253	0.0991039	1.05188	1.25323	1.3737	2.12447	0.144329	0.150055	1.98014
NCU02074	132553	1	0.0840888	0.084275	0.915911	1.08428	1	0.0788871	0.084647	0.921113	1.08465	-0.168736	2.57293	0.135001	0.122658	2.43793	2.69559	4.71925	0.184251	0.187738	4.535	4.90699	1.83941	2.15898	0.131698	0.129575	2.02728	2.28856	3.38526	0.148277	0.153031	3.23698	3.53829	0.948428	8.55576	0.189883	0.186476	8.36588	8.74224	3.69714	0.183011	0.161644	3.51413	3.85878	4.50709	1.12623	0.0801087	0.0910461	1.04612
NCU03132	126149	2.03748	0.0840091	0.081828	1.95347	2.11931	2.63244	0.0571544	0.0598966	2.57529	2.69234	-0.738866	2.26376	0.0766381	0.0866166	2.18712	2.35038	1.34072	0.0605956	0.0595313	1.28012	1.40025	0.786871	2.00208	0.0799777	0.0798122	1.9221	2.08189	1	0.0369671	0.0338613	0.963033	1.03386	0.888241	1.7891	0.0703891	0.0859904	1.71871	1.87509	1.38776	0.0530868	0.0532522	1.33467	1.44101	0.277699	2.10329	0.0792077	0.0787391	2.02408
NCU11321	120789	1.22488	0.0856865	0.0923143	1.13919	1.31719	1.4937	0.0814778	0.0894868	1.41222	1.58319	-0.443993	1.18696	0.0871283	0.082423	1.09983	1.26938	1.01257	0.0830762	0.100026	0.929494	1.1126	-0.0127643	1.02841	0.0768098	0.0787321	0.9516	1.10714	2.9306	0.106845	0.101988	2.82376	3.03259	1.71661	1.04429	0.084534	0.0857887	0.959756	1.13008	1.04709	0.0882228	0.0921591	0.958867	1.13925	-0.171211	1	0.0642966	0.0790334	0.935703
NCU06969	61384	1	0.0954989	0.109464	0.904501	1.10946	1.49772	0.0824548	0.0760406	1.41527	1.57376	-0.669259	1.11327	0.0945311	0.101	1.01874	1.21427	1.19665	0.0894605	0.0960782	1.10719	1.29273	-0.10708	1.40457	0.110514	0.107233	1.29406	1.5118	1.96645	0.0867405	0.0985005	1.87971	2.06495	0.367907	1.4922	0.113732	0.120523	1.37847	1.61272	1	0.0845948	0.0929222	0.915405	1.09292	0.285546	1.16381	0.0961621	0.107216	1.06765
NCU06316	121086	1.4743	0.291153	0.349076	1.18315	1.82338	1.54431	0.121184	0.13651	1.42313	1.68082	-0.497673	1	0.229356	0.267108	0.770644	1.26711	1	0.136116	0.157571	0.863884	1.15757	-0.403224	2.01172	0.35989	0.419897	1.65183	2.43162	3.24425	0.184121	0.180025	3.06013	3.42428	0.628512	1.11189	0.271679	0.292807	0.840211	1.4047	1.01727	0.126483	0.133542	0.890787	1.15081	-0.310601	2.42773	0.367116	0.407417	2.06061
NCU06331	60434	1.32633	0.0888711	0.0994136	1.23746	1.42574	1.26484	0.0554655	0.0578438	1.20937	1.32268	-0.0852249	1.43096	0.0893214	0.0834175	1.34164	1.51438	1.01854	0.0643193	0.0724088	0.954221	1.09095	0.25069	1.02555	0.0766131	0.0841359	0.948937	1.10969	1.20337	0.0598431	0.0598472	1.14353	1.26322	0.033841	1	0.0746721	0.0855612	0.925328	1.08556	1.39393	0.0685922	0.0741064	1.32534	1.46804	0.239777	1.33294	0.0822752	0.0800968	1.25066
NCU06309	128683	1.51947	0.0711215	0.0813363	1.44835	1.60081	2.03214	0.0768751	0.0829413	1.95526	2.11508	-0.666733	1.50751	0.0764602	0.0753557	1.43105	1.58287	1	0.0739719	0.0728976	0.926028	1.0729	0.358152	1.48076	0.0717965	0.0765804	1.40896	1.55734	1.00765	0.0565844	0.0661979	0.951066	1.07385	0.335116	1.27908	0.0775649	0.0694994	1.20152	1.34858	1.29762	0.0778526	0.0793475	1.21977	1.37697	-0.128812	1	0.0596923	0.067742	0.940308
NCU06308	121093	1.14066	0.0567339	0.0743759	1.08393	1.21504	1.60664	0.0565587	0.0703418	1.55008	1.67698	-0.593056	1.24776	0.0590096	0.0583135	1.18875	1.30607	1	0.0698188	0.0692088	0.930181	1.06921	0.119542	1.27492	0.057014	0.0623445	1.21791	1.33726	2.45595	0.0808761	0.0703401	2.37507	2.52629	1.03781	1.86834	0.07161	0.0848132	1.79673	1.95315	1.20574	0.0680604	0.071813	1.13768	1.27755	0.519177	1	0.0469327	0.0542454	0.953067
NCU06550	116296	1.29517	0.12973	0.130249	1.16544	1.42542	3.07929	0.120068	0.116719	2.95922	3.19601	-2.03057	2.2638	0.150784	0.160635	2.11302	2.42443	1.66886	0.115236	0.109477	1.55362	1.77834	0.334679	1	0.104417	0.114245	0.895583	1.11424	1.07805	0.0746471	0.0763737	1.0034	1.15442	-0.110842	1.62061	0.128976	0.149117	1.49163	1.76973	1.43445	0.098879	0.110108	1.33557	1.54456	-0.052924	1.42151	0.131715	0.132957	1.2898
NCU06768	84136	1.46465	0.101955	0.0932617	1.36269	1.55791	1.83154	0.0724882	0.0816053	1.75905	1.91315	-0.55045	1.87027	0.0954931	0.0983586	1.77478	1.96863	2.22032	0.108483	0.125402	2.11184	2.34572	0.143208	1.90114	0.101766	0.108447	1.79937	2.00959	1.77433	0.076531	0.0837869	1.6978	1.85812	-0.0587429	1.47801	0.107893	0.110489	1.37012	1.5885	1.57779	0.0915231	0.0873117	1.48627	1.6651	-0.102232	1.40772	0.0947345	0.0908383	1.31299
NCU02225	131420	1.21697	0.0703034	0.0750045	1.14667	1.29197	1.59213	0.0930968	0.0986847	1.49903	1.69081	-0.544148	1.84399	0.0745242	0.0839019	1.76947	1.92789	1	0.101941	0.102278	0.898059	1.10228	0.667188	1.36129	0.0684439	0.0663416	1.29285	1.42763	1.04335	0.073792	0.0820057	0.969558	1.12536	0.16749	1	0.0628628	0.0620055	0.937137	1.06201	1.32158	0.109521	0.100859	1.21206	1.42244	0.150054	1.06427	0.0600994	0.0613792	1.00417
NCU00805	118610	1.07891	0.041061	0.0404457	1.03785	1.11936	1.0249	0.0325182	0.0297465	0.992382	1.05465	-0.0167975	1	0.0387285	0.0343954	0.961272	1.0344	1.04391	0.0411632	0.0371417	1.00275	1.08105	-0.0316486	1.13687	0.0430976	0.0431743	1.09377	1.18004	1.174	0.0373918	0.0390018	1.13661	1.213	-0.0434361	1.61249	0.0513323	0.0530556	1.56116	1.66555	1	0.0443493	0.0462465	0.955651	1.04625	0.514911	1.06152	0.0387377	0.0427058	1.02278
NCU05202	80580	1.33491	0.168292	0.174529	1.16662	1.50944	7.08029	0.208137	0.216451	6.87215	7.29674	-6.13012	1.47174	0.159916	0.170688	1.31182	1.64243	1.3773	0.153525	0.168153	1.22378	1.54545	-0.233629	1.03522	0.134121	0.147885	0.901099	1.18311	2.37533	0.147637	0.164704	2.22769	2.54003	1.04459	1	0.135447	0.139783	0.864553	1.13978	1.08266	0.118972	0.138384	0.963688	1.22104	-0.176095	1.07429	0.129647	0.145169	0.944643
NCU07010	129057	1.0399	0.0391787	0.0343295	1.00072	1.07423	1	0.0507278	0.0553002	0.949272	1.0553	-0.0545789	1.22071	0.0425306	0.0388423	1.17818	1.25955	1.62281	0.0766211	0.0891295	1.54619	1.71194	0.286637	1.29136	0.0424752	0.0403174	1.24888	1.33168	2.4705	0.0716771	0.0761133	2.39882	2.54661	1.06715	1.00761	0.044251	0.0363455	0.963359	1.04396	2.00885	0.0909495	0.0798761	1.9179	2.08873	0.873945	1	0.0364458	0.0386745	0.963554
NCU07674	128549	1.55983	0.0959241	0.0840095	1.46391	1.64384	1.94939	0.0627823	0.0626914	1.88661	2.01208	-0.548175	1.60646	0.0910997	0.0734777	1.51536	1.67994	1.62149	0.0824689	0.0739269	1.53902	1.69542	-0.140917	1.58334	0.0834772	0.0868457	1.49986	1.67019	1	0.0460891	0.0486929	0.953911	1.04869	0.45117	1	0.0689136	0.0720247	0.931086	1.07202	1.2405	0.0598073	0.0684564	1.18069	1.30896	0.108668	1.56854	0.0833216	0.0789058	1.48522
NCU07675	60106	2.78077	0.275798	0.289686	2.50497	3.07046	1.29006	0.0916199	0.101496	1.19844	1.39156	1.11342	3.65034	0.25006	0.27682	3.40028	3.92716	1.71315	0.137987	0.142391	1.57516	1.85554	1.54474	2.98534	0.259392	0.282363	2.72595	3.2677	5.74721	0.175787	0.151234	5.57142	5.89844	2.30372	2.89636	0.248206	0.282403	2.64815	3.17876	1.79653	0.12644	0.137298	1.67009	1.93383	0.714326	1.18762	0.160591	0.184868	1.02703
NCU06837	130605	2.16585	0.216882	0.218409	1.94897	2.38426	1.02538	0.0628137	0.0676471	0.962566	1.09303	0.855941	2.07715	0.199286	0.210893	1.87786	2.28804	1.24524	0.0956592	0.0901163	1.14958	1.33536	0.542508	1.74886	0.200416	0.187292	1.54844	1.93615	1	0.0686392	0.0701494	0.931361	1.07015	0.478295	1	0.138329	0.171006	0.861671	1.17101	1.16215	0.0890348	0.0929143	1.07312	1.25506	-0.0978908	2.03905	0.203916	0.22629	1.83513
NCU08313	60176	2.51907	0.276574	0.316087	2.2425	2.83516	2.33722	0.161639	0.182641	2.17558	2.51986	-0.277365	1.89511	0.24474	0.223915	1.65037	2.11903	1.88076	0.180475	0.215571	1.70029	2.09633	-0.445961	1.81555	0.210982	0.224232	1.60457	2.03978	1.38481	0.141348	0.148567	1.24346	1.53338	0.071191	1.37832	0.243294	0.249392	1.13503	1.62771	1.14886	0.155012	0.169912	0.993848	1.31877	-0.183746	1.23601	0.183732	0.185596	1.05228
NCU08048	121335	1	0.0962665	0.091048	0.903733	1.09105	1.08302	0.105653	0.106301	0.977367	1.18932	-0.285588	1.03393	0.0914254	0.0972762	0.942505	1.13121	1.66167	0.158991	0.177689	1.50268	1.83936	0.371473	1.25376	0.101067	0.101211	1.15269	1.35497	1.10613	0.106642	0.109905	0.999488	1.21603	-0.063342	1.17851	0.103326	0.111771	1.07518	1.29028	1.66985	0.156904	0.163483	1.51295	1.83333	0.222665	1.28724	0.0934629	0.102036	1.19378
NCU03784	98283	1.54764	0.0940149	0.105032	1.45363	1.65267	1.47369	0.0876824	0.0800439	1.38601	1.55373	-0.100109	1.13458	0.0723256	0.089856	1.06225	1.22444	1.55012	0.110744	0.104512	1.43938	1.65463	0.21494	1.06722	0.0776897	0.0854897	0.98953	1.15271	1	0.0676346	0.0705527	0.932365	1.07055	-0.0810224	1	0.0765625	0.0832385	0.923438	1.08324	1.10675	0.0926853	0.0886371	1.01406	1.19539	-0.0691738	1.41935	0.0812442	0.0978455	1.33811
NCU03485	84722	1.9715	0.125319	0.137447	1.84618	2.10895	2.37095	0.087857	0.0952179	2.28309	2.46617	-0.619987	1.6504	0.111571	0.104585	1.53883	1.75499	2.0146	0.110557	0.118049	1.90404	2.13265	0.149058	1.66606	0.112185	0.121962	1.55388	1.78802	1	0.0649072	0.0707568	0.935093	1.07076	0.483118	1.0653	0.0949632	0.103064	0.970337	1.16836	1.66865	0.0978996	0.0987749	1.57075	1.76742	0.402386	1.15222	0.0936659	0.0978004	1.05855
NCU03490	102298	2.18894	0.336886	0.383044	1.85205	2.57198	1	0.424083	0.559934	0.575917	1.55993	0.29212	1	0.227707	0.272578	0.772293	1.27258	4.81375	1.17424	1.26722	3.63951	6.08097	2.36693	1.49908	0.307001	0.329543	1.19208	1.82862	2.80515	0.754579	0.829037	2.05057	3.63419	0.221948	3.5498	0.369655	0.561919	3.18014	4.11172	2.70365	0.798358	1.20021	1.90529	3.90386	-0.723715	2.57065	0.35471	0.373022	2.21594
NCU06839	147333	1	0.0616028	0.0653666	0.938397	1.06537	1.33506	0.0640662	0.0714674	1.27099	1.40653	-0.46813	1.4855	0.0673539	0.0855213	1.41815	1.57102	1.13674	0.0723024	0.085868	1.06444	1.22261	0.195538	1.06675	0.0613427	0.0657413	1.00541	1.13249	1	0.0558813	0.0618396	0.944119	1.06184	-0.0564323	1.0748	0.0607806	0.0672899	1.01402	1.14209	1.22116	0.0690576	0.0821245	1.1521	1.30328	0.0100125	1.04577	0.0672541	0.063355	0.978516
NCU03539	123455	1	0.0426655	0.0444004	0.957334	1.0444	4.96949	0.0692671	0.0784948	4.90022	5.04798	-4.09065	2.60859	0.0652236	0.067191	2.54337	2.67578	1.5559	0.061275	0.0598182	1.49463	1.61572	0.927648	2.78837	0.0599206	0.0677492	2.72845	2.85612	1.31186	0.0473367	0.045392	1.26452	1.35725	1.3712	1.31457	0.0459983	0.0492219	1.26857	1.36379	1.59197	0.0571498	0.0573832	1.53482	1.64935	0.171028	1.55677	0.0488051	0.0506635	1.50796
NCU04151	143833	1.50964	0.137015	0.131335	1.37263	1.64098	2.00692	0.119318	0.110189	1.8876	2.11711	-0.744484	2.05605	0.128569	0.170985	1.92748	2.22703	1.70465	0.114622	0.131341	1.59003	1.83599	0.09149	1.4079	0.11465	0.134545	1.29325	1.54244	1.1323	0.0853109	0.0804648	1.04699	1.21276	0.0804852	1	0.100866	0.106536	0.899134	1.10654	1.45644	0.106145	0.107017	1.3503	1.56346	0.243759	1.32306	0.115264	0.122544	1.2078
NCU04150	75433	1.60765	0.0998964	0.110751	1.50775	1.7184	1.52933	0.0819107	0.0772211	1.44742	1.60655	-0.0987975	1.52574	0.102257	0.111443	1.42348	1.63718	1.20062	0.0848792	0.10062	1.11574	1.30124	0.122243	1.40595	0.0961183	0.111212	1.30983	1.51716	3.11431	0.0876994	0.101318	3.02661	3.21563	1.50945	1.17707	0.0848952	0.0985845	1.09217	1.27565	1.03122	0.0744001	0.0864583	0.95682	1.11768	-0.0255035	1.29305	0.0968724	0.0924961	1.19618
NCU06713	115778	1.5625	0.0524022	0.0518596	1.5101	1.61436	1.42653	0.0391068	0.0397101	1.38742	1.46624	0.0438577	1.88876	0.0534171	0.0546515	1.83534	1.94341	1.58139	0.046344	0.0497317	1.53505	1.63112	0.204221	1.34729	0.0430538	0.0469424	1.30424	1.39423	1	0.0316771	0.0342918	0.968323	1.03429	0.269944	1.07191	0.0430813	0.0424264	1.02883	1.11434	1.25967	0.0410159	0.0439039	1.21865	1.30357	0.104318	1.22646	0.0407991	0.0414228	1.18566
NCU01431	119642	1.17927	0.033755	0.0356978	1.14552	1.21497	1.2478	0.0354704	0.033134	1.21233	1.28093	-0.135419	1.21903	0.0314987	0.0346952	1.18753	1.25373	1	0.0388814	0.0373291	0.961119	1.03733	0.150202	1.30325	0.0375902	0.034034	1.26566	1.33728	1.03997	0.0280501	0.031312	1.01192	1.07128	0.194378	1.33175	0.0366362	0.0373961	1.29511	1.36915	1.17443	0.0411642	0.0432293	1.13327	1.21766	0.0774545	1.09023	0.0314129	0.0375224	1.05882
NCU01429	115739	1.19198	0.0701692	0.072199	1.12181	1.26418	4.07423	0.114358	0.0996231	3.95987	4.17385	-3.05204	1.95674	0.0941659	0.0801564	1.86257	2.0369	1.57863	0.0860894	0.0979349	1.49254	1.67656	0.186009	1.61449	0.0849806	0.0863521	1.52951	1.70084	1.59189	0.0838409	0.0854603	1.50805	1.67735	-0.147841	1.11324	0.0723208	0.0697217	1.04092	1.18296	1.46178	0.0910304	0.0901025	1.37075	1.55188	0.187788	1.02471	0.0657392	0.0771391	0.958971
NCU04454	60663	1.26382	0.0679145	0.0801706	1.19591	1.34399	5.09326	0.0924943	0.11035	5.00077	5.20361	-4.0077	3.20351	0.106952	0.100914	3.09656	3.30442	2.01435	0.0855615	0.106052	1.92879	2.1204	0.976156	1.31572	0.0725708	0.0778437	1.24315	1.39356	1.02675	0.0474334	0.0541	0.979317	1.08085	0.162299	1	0.0699895	0.0657533	0.93001	1.06575	1.60712	0.0738094	0.0838743	1.53331	1.69099	0.467557	1.26601	0.0610571	0.0662984	1.20495
NCU06322	136295	2.01217	0.152899	0.147213	1.85927	2.15938	2.43997	0.220416	0.25917	2.21955	2.69914	-0.839869	1.51147	0.125962	0.127406	1.38551	1.63888	1	0.179778	0.20054	0.820222	1.20054	0.184968	1.57667	0.131215	0.133137	1.44545	1.70981	1.86924	0.203744	0.233989	1.6655	2.10323	-0.044311	1.1215	0.118982	0.119617	1.00252	1.24112	1.82179	0.238848	0.270707	1.58294	2.0925	0.341825	1	0.0994034	0.122204	0.900597
NCU06612	99149	1.82005	0.152583	0.168522	1.66747	1.98857	2.34422	0.235327	0.293877	2.10889	2.6381	-0.97063	1.76854	0.158732	0.16392	1.60981	1.93246	1	0.22167	0.264798	0.77833	1.2648	0.34501	1.50477	0.145125	0.150827	1.35964	1.6556	1.30619	0.198376	0.227064	1.10781	1.53325	-0.173609	1	0.12409	0.134457	0.87591	1.13446	2.22673	0.29822	0.328372	1.92851	2.5551	0.794053	1.24257	0.130615	0.129504	1.11196
NCU06610	78527	1.62116	0.0662002	0.0718953	1.55496	1.69306	4.08411	0.102492	0.107586	3.98162	4.1917	-2.63674	1.58348	0.0673695	0.0684546	1.51611	1.65193	1.91708	0.0817277	0.0804839	1.83535	1.99756	0.183418	1.63838	0.0745068	0.0789154	1.56387	1.7173	1	0.0524668	0.0532586	0.947533	1.05326	0.510615	1.18805	0.0559645	0.0667403	1.13209	1.25479	1.4095	0.0747668	0.0725963	1.33473	1.4821	0.0799429	1.08215	0.0569403	0.0655817	1.02521
NCU06595	145052	1.30623	0.060426	0.068664	1.2458	1.37489	2.5901	0.0845678	0.0831938	2.50553	2.67329	-1.42749	1.39424	0.0736189	0.0593744	1.32062	1.45361	1.5061	0.0811428	0.0744367	1.42496	1.58054	-0.0286572	1.46274	0.0729013	0.065364	1.38984	1.5281	1.42067	0.0582419	0.0695485	1.36243	1.49022	-0.10038	1	0.0551103	0.055176	0.94489	1.05518	1.83777	0.0797071	0.0965424	1.75806	1.93431	0.702887	1.11701	0.0521782	0.0589981	1.06483
NCU06592	120840	1.69454	0.0914508	0.0965722	1.60309	1.79111	1.61698	0.191086	0.2718	1.42589	1.88878	-0.285691	1.00406	0.071579	0.078389	0.932481	1.08245	2.17999	0.302643	0.337019	1.87735	2.51701	0.794898	1.37249	0.0937372	0.0924973	1.27875	1.46499	2.16741	0.257539	0.235903	1.90987	2.40331	0.444884	1.23991	0.0808014	0.0890067	1.15911	1.32892	2.14403	0.294245	0.298891	1.84978	2.44292	0.520868	1.0108	0.0701947	0.0784507	0.940605
NCU11704	39623	1.6581	0.672026	0.897498	0.986074	2.5556	4.54882	0.551058	0.512228	3.99776	5.06105	-4.07497	1	0.433245	0.663085	0.566755	1.66309	4.33944	0.57112	0.619654	3.76832	4.95909	2.10523	1.82527	0.685216	0.781895	1.14005	2.60717	2.19099	0.362701	0.420105	1.82829	2.6111	-0.778876	1.02459	0.443725	0.723713	0.580865	1.7483	2.94485	0.54	0.593063	2.40485	3.53791	0.656547	1.22458	0.521769	0.742188	0.702811
NCU06561	116304	1.82715	0.0421996	0.0381894	1.78495	1.86534	3.45192	0.0369085	0.0362796	3.41501	3.4882	-1.70325	2.49134	0.0361748	0.0421775	2.45517	2.53352	1.40146	0.0337563	0.0387512	1.3677	1.44021	1.01495	2.09206	0.0399658	0.0439144	2.05209	2.13597	1.14886	0.0253556	0.0261663	1.1235	1.17503	0.877068	1.18512	0.0311061	0.0328711	1.15401	1.21799	1.32863	0.0328415	0.0304067	1.29579	1.35904	0.0777974	1.40815	0.0321136	0.0294465	1.37604
NCU06566	145034	1.14414	0.0417816	0.0459905	1.10236	1.19013	1	0.0550355	0.0522453	0.944964	1.05225	0.0501131	1.25744	0.042779	0.0394363	1.21466	1.29688	1.49555	0.07421	0.0811563	1.42134	1.57671	0.124464	1	0.0349722	0.0432287	0.965028	1.04323	1.34557	0.07007	0.0613325	1.2755	1.4069	0.232271	1.14594	0.0370713	0.0386513	1.10887	1.18459	1.74892	0.0817245	0.088121	1.6672	1.83704	0.482604	1.43234	0.043726	0.0436502	1.38861
NCU09748	116338	1.37092	0.0707102	0.0561334	1.30021	1.42705	1.38066	0.0424414	0.0514813	1.33822	1.43214	-0.131932	1.46148	0.057104	0.0597145	1.40438	1.52119	1.88183	0.0568136	0.0551246	1.82502	1.93695	0.303822	1.10792	0.0509431	0.0539929	1.05698	1.16191	1.14254	0.0358708	0.0392853	1.10667	1.18183	-0.0552437	1.06029	0.0518774	0.0526492	1.00841	1.11294	1.32283	0.0482557	0.051887	1.27457	1.37472	0.161635	1.13447	0.0474007	0.0500537	1.08707
NCU07003	69970	1.28027	0.0548709	0.049408	1.2254	1.32968	1.22867	0.0301327	0.0328063	1.19854	1.26148	-0.0360772	1.8766	0.0645324	0.0590584	1.81207	1.93566	1.63757	0.0372418	0.0469376	1.60033	1.68451	0.12756	2.98934	0.0713686	0.0887294	2.91797	3.07807	1	0.0294851	0.027688	0.970515	1.02769	1.89028	3.47214	0.0944954	0.0883172	3.37764	3.56046	1.53523	0.0492014	0.0402212	1.48603	1.57545	1.80219	1.39557	0.0598987	0.0457241	1.33567
NCU05313	80313	1.33373	0.0626624	0.0601491	1.27107	1.39388	1.1352	0.0606135	0.0587609	1.07459	1.19396	0.0771067	1.48921	0.0600899	0.0646817	1.42912	1.55389	1.55746	0.0859622	0.0844272	1.4715	1.64189	-0.0823939	1.02338	0.0537472	0.0485452	0.969633	1.07193	1	0.0572892	0.0591786	0.942711	1.05918	-0.0895458	1.04925	0.0522619	0.0513372	0.996988	1.10059	1.52533	0.0803562	0.0727864	1.44497	1.59812	0.344387	1	0.0456953	0.0523407	0.954305
NCU07684	78760	2.18992	0.103838	0.103432	2.08608	2.29335	3.81511	0.155131	0.146736	3.65998	3.96185	-1.87576	2.09675	0.0970742	0.0954023	1.99968	2.19215	2.60543	0.149753	0.186087	2.45568	2.79152	0.263525	1.23179	0.0804738	0.078234	1.15132	1.31002	1	0.0969922	0.0892824	0.903008	1.08928	0.0620338	1.19279	0.0775362	0.0817607	1.11525	1.27455	1.81182	0.122605	0.140819	1.68921	1.95264	0.414664	1	0.0676427	0.0824394	0.932357
NCU05944	16401	1.7738	0.195065	0.230067	1.57873	2.00387	3.0816	0.346075	0.382641	2.73552	3.46424	-1.88551	1.59954	0.194701	0.200151	1.40484	1.79969	1	0.244323	0.306524	0.755677	1.30652	0.098315	1.57105	0.182063	0.197476	1.38899	1.76853	1.83877	0.280606	0.318737	1.55816	2.15751	-0.210362	1	0.163016	0.187479	0.836984	1.18748	2.80391	0.36195	0.431479	2.44196	3.23539	1.25448	1.41545	0.191923	0.184742	1.22353
NCU00310	82136	2.06667	0.159414	0.174875	1.90726	2.24154	1	0.0796537	0.0969749	0.920346	1.09697	0.810281	1.60386	0.137102	0.150626	1.46676	1.75449	1.01092	0.113079	0.127816	0.897841	1.13874	0.328022	1.73436	0.129279	0.175152	1.60508	1.90951	1.0503	0.088772	0.0986644	0.961528	1.14896	0.456117	1	0.121936	0.123466	0.878064	1.12347	1.29084	0.120537	0.123273	1.1703	1.41411	0.046837	2.27898	0.160881	0.181657	2.1181
NCU00315	94929	2.95937	0.0593086	0.0664851	2.90006	3.02586	1.27444	0.0289437	0.0303404	1.2455	1.30478	1.59528	2.26791	0.0557	0.0585802	2.21221	2.32649	1	0.0364525	0.0374261	0.963548	1.03743	1.17478	2.86274	0.0643613	0.0603912	2.79838	2.92313	1.78155	0.0347749	0.0348077	1.74678	1.81636	0.982021	2.34584	0.0610417	0.0580857	2.2848	2.40393	1.88201	0.0402643	0.045968	1.84175	1.92798	0.35682	1.35379	0.046752	0.043391	1.30704
NCU06506	121962	2.84453	0.0873341	0.118412	2.7572	2.96294	3.47186	0.104299	0.11035	3.36756	3.58221	-0.825014	1	0.0637818	0.0584013	0.936218	1.0584	1.20889	0.0801313	0.086932	1.12876	1.29582	0.0703574	1.2449	0.0622908	0.061504	1.18261	1.3064	1	0.0551814	0.0650027	0.944819	1.065	0.117606	1.21556	0.0682221	0.066596	1.14734	1.28216	1.5488	0.0871178	0.0916459	1.46168	1.64045	0.179526	2.26848	0.0804782	0.0880055	2.188
NCU07881	62326	1.24251	0.0321849	0.0304669	1.21033	1.27298	1.15597	0.0192757	0.0199216	1.13669	1.17589	0.0344335	1.17993	0.0289681	0.0347082	1.15096	1.21464	1.07474	0.0269774	0.0200836	1.04776	1.09482	0.0561383	1.70385	0.0379119	0.0379393	1.66594	1.74179	1.46678	0.0238864	0.0202756	1.44289	1.48706	0.178883	4.80629	0.0575623	0.0451785	4.74873	4.85147	1.21062	0.0224596	0.0245042	1.18816	1.23512	3.5136	1.35345	0.0312069	0.0259775	1.32224
NCU07887	116815	1	0.0610504	0.0622463	0.93895	1.06225	2.56135	0.0577014	0.0512149	2.50365	2.61256	-1.67362	3.28119	0.089321	0.0960841	3.19187	3.37727	2.4963	0.0597023	0.0667009	2.4366	2.563	0.628868	2.68579	0.0927154	0.0963195	2.59307	2.78211	1.26592	0.0417325	0.0443361	1.22419	1.31026	1.28282	1.35665	0.0730082	0.0671796	1.28364	1.42383	1.96747	0.0635112	0.0619553	1.90396	2.02943	0.480129	1.72045	0.0701139	0.0742482	1.65034
NCU07878	62320	1	0.0690268	0.0744348	0.930973	1.07443	1.74877	0.0789792	0.0771359	1.66979	1.82591	-0.894933	1.34242	0.0711631	0.0843477	1.27126	1.42677	1.44184	0.0882831	0.100861	1.35356	1.5427	-0.0732108	1.10129	0.0716678	0.0730847	1.02962	1.17437	1	0.061135	0.0686233	0.938865	1.06862	-0.0390011	1.12757	0.0706539	0.0704911	1.05692	1.19806	1.18786	0.08894	0.0759918	1.09892	1.26385	-0.0991411	1.24448	0.0703318	0.0742449	1.17415
NCU09436	66361	1	0.0530465	0.0502355	0.946954	1.05024	2.59294	0.0614816	0.0620812	2.53146	2.65502	-1.70807	1.97212	0.0619581	0.0647718	1.91016	2.03689	2.08637	0.0685869	0.0733079	2.01778	2.15968	-0.0191087	1.53678	0.0582306	0.0658552	1.47855	1.60264	1	0.0397119	0.0430737	0.960288	1.04307	0.435476	1.15671	0.0609136	0.0622044	1.0958	1.21891	1.62449	0.0578283	0.0615554	1.56666	1.68605	0.347747	1.5135	0.0605788	0.0561329	1.45292
NCU07871	80986	1.17378	0.111883	0.116243	1.0619	1.29002	1.82255	0.123363	0.126735	1.69919	1.94928	-0.887388	1.38219	0.120301	0.13167	1.26189	1.51386	1	0.112363	0.118975	0.887637	1.11898	0.142914	1.21401	0.116973	0.105197	1.09704	1.31921	2.12816	0.122038	0.13767	2.00612	2.26583	0.686915	1	0.102021	0.107986	0.897979	1.10799	1.17752	0.11223	0.117736	1.06529	1.29526	-0.042696	1.32441	0.106358	0.129848	1.21805
NCU00488	117101	1.19963	0.0299775	0.0326746	1.16965	1.2323	1.83201	0.0344246	0.0401674	1.79759	1.87218	-0.702525	1.90638	0.0370952	0.0331464	1.86928	1.93953	1.47692	0.0441179	0.0473488	1.4328	1.52427	0.345016	1.4255	0.0344372	0.0310482	1.39106	1.45655	1	0.0296268	0.0304616	0.970373	1.03046	0.360601	1	0.0272082	0.0271545	0.972792	1.02715	1.34359	0.0380176	0.0416687	1.30557	1.38526	0.278418	1.38515	0.0316141	0.0311476	1.35354
NCU11185	82509	1.2699	0.0702791	0.074676	1.19962	1.34458	1.31072	0.0483963	0.050566	1.26232	1.36129	-0.161665	1.39644	0.0639285	0.0670388	1.33251	1.46348	1.09529	0.0592074	0.0617661	1.03608	1.15706	0.175455	1.08098	0.0573244	0.0662461	1.02366	1.14723	1	0.0451067	0.0459238	0.954893	1.04592	-0.0222682	1	0.060589	0.0604167	0.939411	1.06042	1.06215	0.0520183	0.0556595	1.01013	1.11781	-0.050285	1.26694	0.059176	0.06698	1.20776
NCU00489	122479	2.24843	0.0357655	0.0320656	2.21266	2.2805	1.54521	0.0244755	0.0258232	1.52073	1.57103	0.641631	1.38192	0.0261198	0.0263243	1.3558	1.40824	1	0.0249201	0.0261927	0.97508	1.02619	0.329608	3.49677	0.0358174	0.0392412	3.46095	3.53601	1.6435	0.0328681	0.0245104	1.61063	1.66801	1.79294	2.5976	0.0355937	0.0370914	2.56201	2.63469	1.79815	0.0331313	0.0319202	1.76502	1.83007	0.731936	1.49971	0.0268467	0.0231328	1.47286
NCU00321	129817	2.47193	0.114107	0.127958	2.35782	2.59989	2.02689	0.0405877	0.042466	1.9863	2.06936	0.288467	2.64786	0.117041	0.121004	2.53082	2.76886	1	0.0405623	0.0402055	0.959438	1.04021	1.49061	4.8331	0.151181	0.155556	4.68192	4.98866	1.55474	0.0362769	0.0408876	1.51846	1.59563	3.08629	3.69691	0.146798	0.157548	3.55011	3.85446	1.53125	0.0445072	0.0497566	1.48674	1.58101	1.96911	2.00109	0.110759	0.108121	1.89033
NCU06892	95574	2.49529	0.0537429	0.052581	2.44155	2.54787	1.83227	0.0358091	0.0355807	1.79646	1.86785	0.573696	1.42605	0.0360117	0.0387384	1.39004	1.46479	1	0.0346834	0.0342314	0.965317	1.03423	0.355807	3.17033	0.0510644	0.0555654	3.11927	3.2259	2.26116	0.0371027	0.0378692	2.22406	2.29903	0.820236	2.72367	0.0487828	0.0553097	2.67489	2.77898	1.90925	0.0462874	0.0415392	1.86296	1.95079	0.724098	1.20626	0.0315931	0.0334791	1.17467
NCU06409	81044	1.74441	0.119127	0.0974599	1.62528	1.84187	2.82295	0.178975	0.173321	2.64398	2.99627	-1.37099	1.09938	0.0916631	0.0808398	1.00772	1.18022	1	0.140212	0.153495	0.859788	1.15349	-0.145778	1.02778	0.0833352	0.0915505	0.944445	1.11933	5.47305	0.23206	0.260054	5.24099	5.7331	4.12166	1	0.087797	0.0821981	0.912203	1.0822	1.77063	0.18352	0.197168	1.58711	1.9678	0.504912	1.35892	0.102722	0.101663	1.2562
NCU00185	43047	2.3908	0.368466	0.394119	2.02233	2.78492	1	0.239062	0.261878	0.760938	1.26188	0.760456	1	0.252471	0.259783	0.747529	1.25978	2.6479	0.4508	0.550141	2.1971	3.19804	0.937317	1.30995	0.271792	0.306909	1.03816	1.61686	4.02202	0.468078	0.595264	3.55394	4.61728	1.93708	1.55452	0.301603	0.32036	1.25292	1.87488	3.71643	0.512671	0.584105	3.20376	4.30053	1.32888	1.46227	0.251767	0.340814	1.2105
NCU00198	116980	2.3815	0.145466	0.135477	2.23603	2.51698	4.42099	0.105723	0.106842	4.31527	4.52783	-2.2918	1.6215	0.097967	0.112152	1.52353	1.73365	1.06826	0.0788604	0.0831803	0.9894	1.15144	0.372093	2.02867	0.127339	0.117237	1.90133	2.14591	2.39501	0.0884635	0.0969091	2.30655	2.49192	0.16064	1.45371	0.110144	0.10777	1.34357	1.56148	1.50813	0.0958048	0.0911918	1.41233	1.59932	-0.149155	1.41195	0.0969487	0.103879	1.315
NCU09003	146664	1.54025	0.104515	0.100271	1.43573	1.64052	1.72893	0.135826	0.12156	1.5931	1.85049	-0.414755	1.17626	0.0838799	0.0893159	1.09238	1.26558	1.64273	0.16405	0.156553	1.47868	1.79928	0.213104	1.84352	0.109802	0.113727	1.73372	1.95725	10.6596	0.255277	0.276457	10.4043	10.9361	8.44708	1	0.0840467	0.086421	0.915953	1.08642	2.16023	0.162313	0.166477	1.99792	2.32671	0.911496	1.23403	0.0923564	0.0840399	1.14167
NCU09002	117116	2.44563	0.0867672	0.085816	2.35886	2.53145	1.00529	0.0320135	0.0310441	0.973276	1.03633	1.32253	2.77748	0.0857682	0.0933958	2.69171	2.87088	1.84589	0.0491249	0.0519827	1.79677	1.89787	0.793839	2.22666	0.0790261	0.0806982	2.14763	2.30736	1.42016	0.0375106	0.0368008	1.38265	1.45696	0.690673	1.29537	0.0644301	0.0775974	1.23094	1.37297	1.52517	0.0463702	0.0456828	1.4788	1.57085	0.105832	1.84603	0.0735548	0.0780264	1.77248
NCU00364	82233	1.70706	0.14396	0.152851	1.5631	1.85991	1.55385	0.125091	0.121652	1.42876	1.6755	-0.112402	1.93136	0.128854	0.144922	1.80251	2.07628	1.56638	0.157146	0.157964	1.40923	1.72434	0.078162	1.70769	0.137767	0.129392	1.56992	1.83708	1	0.102407	0.110715	0.897593	1.11071	0.459208	1	0.104728	0.111246	0.895272	1.11125	1.61609	0.13812	0.15358	1.47797	1.76967	0.366724	1.10812	0.102642	0.114446	1.00548
NCU00504	150775	1.9455	0.228353	0.301705	1.71715	2.24721	1.83408	0.0658222	0.0660483	1.76826	1.90013	-0.182981	2.07809	0.237029	0.306166	1.84106	2.38426	1.57654	0.0750113	0.0771881	1.50153	1.65373	0.187333	2.30623	0.254246	0.292726	2.05198	2.59896	1.54406	0.0576024	0.0617393	1.48646	1.6058	0.446185	1.04535	0.164885	0.198012	0.880465	1.24336	1.47472	0.0734555	0.0735011	1.40126	1.54822	0.157902	1.83952	0.227746	0.265478	1.61177
NCU00293	82095	2.73952	0.219859	0.24007	2.51966	2.97959	1.06666	0.0646217	0.0593319	1.00204	1.12599	1.39367	2.0168	0.181898	0.190907	1.8349	2.20771	1.27655	0.0840371	0.0907666	1.19251	1.36732	0.467585	3.2921	0.24653	0.232026	3.04557	3.52413	1.01797	0.0567576	0.0620013	0.961212	1.07997	1.9656	1.45336	0.171224	0.186334	1.28214	1.63969	1.61222	0.0857401	0.0954832	1.52648	1.7077	-0.113214	1.0903	0.145628	0.153491	0.944672
NCU03296	52321	1.37918	0.132973	0.141653	1.24621	1.52083	3.44121	0.235266	0.242516	3.20594	3.68373	-2.43752	1.49091	0.131814	0.13932	1.3591	1.63023	2.50301	0.249886	0.274536	2.25312	2.77755	0.622894	1.97222	0.152882	0.163761	1.81934	2.13598	1.17726	0.149336	0.153875	1.02792	1.33113	0.488203	1.03178	0.122241	0.12761	0.909539	1.15939	1.6022	0.199274	0.211397	1.40293	1.8136	0.243536	1	0.114708	0.114592	0.885292
NCU07928	40568	1.95156	0.272793	0.300983	1.67877	2.25254	5.63875	0.439871	0.457024	5.19888	6.09577	-4.41701	1.27736	0.211951	0.253979	1.06541	1.53134	3.70752	0.447973	0.496542	3.25955	4.20406	1.72821	1	0.203267	0.270555	0.796733	1.27055	1	0.193906	0.241757	0.806094	1.24176	-0.464461	1.75492	0.258039	0.301129	1.49688	2.05605	1.93866	0.370372	0.35267	1.56829	2.29133	-0.487761	1.62249	0.259207	0.274304	1.36328
NCU06974	61395	1.20899	0.0984475	0.0939828	1.11054	1.30297	3.20137	0.18893	0.183313	3.01244	3.38468	-2.27414	1.06642	0.0889096	0.0901134	0.97751	1.15653	2.55225	0.218545	0.230754	2.33371	2.783	1.17717	1	0.0849328	0.0855516	0.915067	1.08555	1	0.113756	0.142246	0.886244	1.14225	-0.199308	1.34793	0.103254	0.104122	1.24468	1.45205	1.87515	0.180887	0.208786	1.69426	2.08394	0.242211	1.5529	0.100935	0.102749	1.45196
NCU07015	121512	1.1831	0.086497	0.099312	1.0966	1.28241	3.16758	0.101391	0.115321	3.06619	3.2829	-2.1863	1.56236	0.101967	0.0921496	1.46039	1.65451	1.96172	0.124623	0.119331	1.8371	2.08105	0.182587	1.32482	0.081936	0.0973484	1.24288	1.42217	1.53008	0.0813832	0.0882408	1.4487	1.61832	0.0265284	1.14714	0.081272	0.0873461	1.06587	1.23449	1.36057	0.103444	0.101335	1.25713	1.46191	0.0226399	1.2278	0.0897453	0.0874987	1.13805
NCU07013	129060	1.52727	0.096795	0.100875	1.43047	1.62814	1	0.0875165	0.088313	0.912484	1.08831	0.342162	1	0.0720804	0.077307	0.92792	1.07731	1.5007	0.125876	0.137045	1.37482	1.63775	0.297517	1.46493	0.0891814	0.100672	1.37575	1.5656	2.03983	0.129674	0.124176	1.91016	2.16401	0.344554	1.82819	0.0983683	0.107043	1.72982	1.93523	1.19665	0.118919	0.130763	1.07773	1.32741	0.402409	1.60428	0.0968686	0.0943983	1.50741
NCU07305	121411	1.06817	0.0403538	0.04446	1.02782	1.11263	1.49199	0.086301	0.0769747	1.40569	1.56896	-0.541149	1	0.037751	0.0393414	0.962249	1.03934	1.88101	0.10321	0.102994	1.7778	1.984	0.738459	1.64288	0.0470943	0.0418599	1.59579	1.68474	1.51668	0.0803664	0.0842896	1.43631	1.60097	-0.0051839	1.35136	0.0398162	0.0462724	1.31154	1.39763	1.26635	0.0779053	0.0983409	1.18844	1.36469	-0.0531471	1.42208	0.0444757	0.0424154	1.3776
NCU06988	80101	1.15723	0.0758766	0.083569	1.08135	1.2408	1.51863	0.0816661	0.0880094	1.43696	1.60664	-0.525286	1.05538	0.0741085	0.0815823	0.981271	1.13696	1.42984	0.0974566	0.116339	1.33238	1.54618	0.195421	1.07538	0.072502	0.0784792	1.00288	1.15386	1	0.0647984	0.0747625	0.935202	1.07476	-0.0718845	1.06687	0.0674426	0.0723312	0.999427	1.1392	1.29558	0.0960307	0.10412	1.19955	1.3997	0.0603481	1	0.0650773	0.0640975	0.934923
NCU04347	121258	2.01194	0.261945	0.240397	1.75	2.25234	1.56538	0.0733922	0.0817376	1.49199	1.64712	0.102877	1.80368	0.22532	0.249959	1.57836	2.05364	1.46513	0.0985791	0.0948735	1.36655	1.56	0.0183565	1.83247	0.215155	0.27396	1.61732	2.10643	1.58431	0.0816505	0.0846268	1.50266	1.66894	-0.0516218	1.4062	0.233222	0.222567	1.17298	1.62877	1.57502	0.0884764	0.0934598	1.48654	1.66848	-0.142223	1.17108	0.176688	0.161922	0.994392
NCU06984	129036	1.72446	0.0838216	0.0756389	1.64064	1.8001	1.58589	0.0562825	0.0635212	1.52961	1.64941	-0.0087728	1.0047	0.0566808	0.0584248	0.948019	1.06312	1.01046	0.0674402	0.0714571	0.94302	1.08192	-0.120105	1.51032	0.0685297	0.0689762	1.44179	1.5793	2.98428	0.083379	0.0880359	2.9009	3.07232	1.3216	1.16916	0.0696582	0.0678822	1.0995	1.23704	1	0.0604471	0.0619486	0.939553	1.06195	0.0375532	1.27256	0.0554858	0.0641135	1.21707
NCU04485	60600	1.47766	0.0997929	0.113838	1.37787	1.5915	1.36372	0.0653649	0.0717936	1.29836	1.43551	-0.0576465	1.10515	0.0866356	0.0863367	1.01851	1.19149	1.0695	0.086502	0.0802464	0.982998	1.14975	-0.131232	1	0.0782661	0.0889853	0.921734	1.08899	2.37764	0.0975298	0.0881693	2.28011	2.46581	1.19112	1.01399	0.0834319	0.0894727	0.930558	1.10346	1	0.0682089	0.0908913	0.931791	1.09089	-0.160333	1.31167	0.0894785	0.0847756	1.22219
NCU03425	84627	1.23508	0.0556173	0.0541936	1.17946	1.28927	3.92929	0.0614034	0.0765836	3.86789	4.00587	-2.82641	1.92347	0.0592082	0.0639987	1.86426	1.98747	1.02725	0.0580775	0.052195	0.969172	1.07944	0.784817	1.41985	0.058038	0.0683406	1.36181	1.48819	1.01734	0.0430663	0.0472826	0.974274	1.06462	0.297189	1	0.0530205	0.0597605	0.946979	1.05976	1.10631	0.059476	0.0537206	1.04683	1.16003	-0.0129265	1.14716	0.0530458	0.0555042	1.09411
NCU00778	141910	1.51622	0.119392	0.123834	1.39683	1.64005	1.75222	0.105291	0.1212	1.64693	1.87342	-0.476592	2.14829	0.137133	0.145697	2.01116	2.29399	1.18651	0.111853	0.113529	1.07466	1.30004	0.711118	1.15426	0.102341	0.122286	1.05192	1.27655	1	0.0923455	0.0852994	0.907655	1.0853	-0.0333804	1.08462	0.0993597	0.121111	0.98526	1.20573	1.49691	0.135039	0.127152	1.36187	1.62406	0.15614	1	0.0872635	0.100126	0.912737
NCU01236	76361	1.53427	0.174392	0.171018	1.35988	1.70529	1.38397	0.0843013	0.0930229	1.29967	1.47699	-0.117115	1.40674	0.152241	0.166611	1.2545	1.57335	1.1291	0.10888	0.098844	1.02022	1.22794	0.026555	1.67229	0.166634	0.193673	1.50566	1.86596	1	0.0691184	0.0821701	0.930882	1.08217	0.423486	1	0.141303	0.140666	0.858697	1.14067	1.29647	0.111934	0.105343	1.18454	1.40181	0.04387	1.55456	0.167937	0.177427	1.38662
NCU01100	115944	1.3235	0.0510213	0.0583919	1.27248	1.38189	2.03591	0.0736431	0.0720285	1.96227	2.10794	-0.83546	1.80732	0.0518089	0.0641891	1.75551	1.87151	1.80827	0.0905995	0.0847303	1.71767	1.893	-0.153839	1.38139	0.0520213	0.0532963	1.32937	1.43469	1	0.0539908	0.0597827	0.946009	1.05978	0.269586	1	0.0467935	0.0476347	0.953206	1.04763	1.67593	0.0884498	0.0768228	1.58748	1.75275	0.539845	1.35122	0.0497119	0.0506882	1.30151
NCU06959	80046	1.18889	0.0634	0.0677845	1.12549	1.25667	2.34448	0.0753858	0.0715138	2.26909	2.41599	-1.2905	1.17607	0.0634251	0.0703002	1.11264	1.24637	1	0.0601949	0.0660952	0.939805	1.0661	0.0465497	1.1877	0.0600263	0.0669741	1.12767	1.25467	1.45165	0.0601318	0.0610118	1.39152	1.51266	0.136844	1.03267	0.0554491	0.0594833	0.977221	1.09215	1.18209	0.0652052	0.0708276	1.11688	1.25292	0.0247315	1.20868	0.0612337	0.0582397	1.14745
NCU08875	77832	1	0.0367912	0.0345288	0.963209	1.03453	1	0.0330633	0.03147	0.966937	1.03147	-0.0682612	1.70835	0.0436969	0.0424873	1.66465	1.75084	1.22837	0.0479354	0.0496386	1.18043	1.27801	0.386645	1.30292	0.0392748	0.038448	1.26365	1.34137	1.18454	0.0363461	0.0367054	1.14819	1.22125	0.0423998	1.57551	0.0410624	0.0432979	1.53445	1.61881	1.11001	0.042405	0.0464919	1.0676	1.1565	0.377946	1.05451	0.0362598	0.0350864	1.01825
NCU03631	98421	1.25132	0.113698	0.104483	1.13762	1.3558	1.79804	0.186669	0.209676	1.61137	2.00772	-0.870094	1.68214	0.118274	0.111413	1.56387	1.79355	1.41875	0.172883	0.25554	1.24587	1.67429	-0.110424	1.11434	0.100924	0.109296	1.01342	1.22364	1.07364	0.143984	0.161765	0.929656	1.2354	-0.221989	1.05713	0.0956097	0.103468	0.96152	1.1606	1.35632	0.204363	0.196189	1.15196	1.55251	-0.008641	1	0.0982607	0.0990186	0.901739
NCU03635	135248	2.73721	0.0773233	0.0718483	2.65989	2.80906	1.62559	0.0634206	0.0597759	1.56217	1.68537	0.974521	2.45393	0.0809006	0.0772963	2.37303	2.53123	1.7151	0.0753475	0.0778701	1.63975	1.79297	0.580059	2.91153	0.0744757	0.0929385	2.83705	3.00447	2.24659	0.0720265	0.0712704	2.17456	2.31786	0.519194	2.1221	0.0709625	0.0791203	2.05114	2.20122	1.89613	0.0846633	0.0738889	1.81147	1.97002	0.0811186	1.24408	0.0588324	0.0525704	1.18525
NCU01274	144158	1.19724	0.0736711	0.0773158	1.12357	1.27456	1.37031	0.0731845	0.0749298	1.29713	1.44524	-0.321671	1.02518	0.0708143	0.0690989	0.954366	1.09428	1	0.0787076	0.0853733	0.921292	1.08537	-0.131008	1.04614	0.0741898	0.066781	0.97195	1.11292	1.17424	0.0583006	0.063624	1.11594	1.23786	0.0030184	1	0.0691621	0.0733494	0.930838	1.07335	1.31782	0.0823308	0.0777813	1.23549	1.3956	0.16214	1.23325	0.0760141	0.0796905	1.15724
NCU08889	77591	1.00824	0.0465275	0.0443028	0.961712	1.05254	1.75326	0.0705881	0.0804826	1.68267	1.83374	-0.87203	1.0003	0.047341	0.0437581	0.952959	1.04406	1	0.0695662	0.0693069	0.930434	1.06931	-0.116348	1	0.0459466	0.0472585	0.954053	1.04726	1.3433	0.0651864	0.0624647	1.27811	1.40576	0.230855	1.54274	0.0565405	0.0565234	1.4862	1.59926	1.51177	0.0795293	0.0828657	1.43224	1.59464	-0.108436	1.0861	0.0424053	0.0438802	1.04369
NCU01120	98113	2.40077	0.339569	0.303419	2.0612	2.70419	1.09884	0.178668	0.216398	0.920172	1.31524	0.745963	2.55133	0.322924	0.348637	2.22841	2.89997	2.39893	0.355879	0.355048	2.04305	2.75398	-0.525572	1.30676	0.218949	0.239872	1.08781	1.54663	1	0.175367	0.202716	0.824633	1.20272	-0.114905	1	0.201754	0.248412	0.798246	1.24841	1.88152	0.307851	0.324178	1.57367	2.2057	0.325257	1.75898	0.260783	0.298099	1.4982
NCU04196	75336	1.90604	0.202998	0.199154	1.70304	2.10519	1.93064	0.156017	0.180813	1.77462	2.11145	-0.408411	1.33389	0.153337	0.171542	1.18055	1.50543	1.22774	0.182283	0.179177	1.04546	1.40692	-0.226364	1.37615	0.149811	0.172822	1.22634	1.54897	1	0.127545	0.130109	0.872455	1.13011	0.09623	1	0.139328	0.141278	0.860672	1.14128	1.31451	0.163099	0.176033	1.15141	1.49054	0.010133	1.53055	0.166631	0.160851	1.36392
NCU04202	115697	1.97377	0.0207689	0.0262266	1.953	2	1	0.0202221	0.0235892	0.979778	1.02359	0.929412	1.45288	0.0186668	0.0198237	1.43421	1.4727	2.21972	0.0397191	0.0401603	2.18	2.25988	0.707297	2.21931	0.0227623	0.0239219	2.19655	2.24323	1.4199	0.0291589	0.028372	1.39074	1.44827	0.748276	1.17287	0.0202635	0.01811	1.15261	1.19098	2.49655	0.0371954	0.0406479	2.45935	2.5372	1.26837	1.6048	0.0178664	0.0216833	1.58693
NCU01845	123127	1.03681	0.0622739	0.058204	0.974536	1.09501	1.5579	0.0553592	0.059378	1.50254	1.61728	-0.642742	1.82673	0.0683667	0.0551832	1.75836	1.88191	1.6215	0.0583147	0.0814698	1.56319	1.70297	0.0553935	1.59125	0.0661943	0.0695596	1.52506	1.66081	1.1079	0.0508771	0.0473898	1.05702	1.15529	0.369766	4.41564	0.088387	0.0938175	4.32725	4.50946	1.29443	0.0609567	0.0564081	1.23347	1.35084	2.97641	1.13239	0.0572982	0.0622228	1.07509
NCU01827	117416	3.26921	0.0486812	0.0509923	3.22053	3.3202	1.12147	0.0210903	0.0192644	1.10038	1.14073	2.07979	1.92159	0.0405675	0.035082	1.88102	1.95667	1.00596	0.021954	0.026505	0.984006	1.03246	0.848557	4.1142	0.0573363	0.0455968	4.05686	4.1598	1.2774	0.0208239	0.0214516	1.25658	1.29885	2.75801	2.93459	0.048864	0.0495482	2.88573	2.98414	1.57169	0.0312037	0.0297534	1.54049	1.60144	1.28428	1.60842	0.0360268	0.0355459	1.57239
NCU09754	117198	1.1832	0.0482675	0.0513496	1.13493	1.23455	1.25754	0.039792	0.0406703	1.21775	1.29821	-0.163278	1	0.0469065	0.0411398	0.953094	1.04114	1.81494	0.0582822	0.0538028	1.75666	1.86874	0.715518	1.41967	0.0535813	0.0552335	1.36609	1.4749	1	0.0360945	0.036879	0.963905	1.03688	0.32921	2.80825	0.0742034	0.06954	2.73405	2.87779	1.44521	0.051028	0.0513488	1.39418	1.49656	1.23749	1.11997	0.0468104	0.0496656	1.07316
NCU09492	82959	1	0.0352451	0.0337387	0.964755	1.03374	1.59317	0.0564461	0.0530438	1.53672	1.64621	-0.681459	1.11235	0.0337139	0.0368858	1.07864	1.14924	1	0.0535137	0.0541302	0.946486	1.05413	0.0245059	1.14686	0.0399158	0.0345495	1.10694	1.18141	1.27551	0.0471209	0.0463568	1.22839	1.32187	0.0469796	1.48596	0.0424082	0.0410381	1.44355	1.527	1.16623	0.0523805	0.0548171	1.11385	1.22105	0.222505	1.48802	0.0390888	0.0391897	1.44893
NCU09474	146837	2.16629	0.197965	0.231705	1.96833	2.39799	2.21207	0.131493	0.139278	2.08058	2.35135	-0.383023	1.98558	0.198716	0.198859	1.78686	2.18444	1.92773	0.181738	0.164843	1.74599	2.09257	-0.305709	2.2461	0.195238	0.214315	2.05086	2.46042	1	0.0964553	0.0994533	0.903545	1.09945	0.951409	1	0.148595	0.153244	0.851405	1.15324	1.83924	0.172292	0.152368	1.66695	1.99161	0.513704	1.21186	0.158134	0.15953	1.05373
NCU03527	84796	3.17683	0.411189	0.449892	2.76564	3.62672	2.83865	0.361039	0.378945	2.47761	3.21759	-0.451954	2.54373	0.400599	0.346767	2.14313	2.8905	1.64123	0.370649	0.333176	1.27058	1.97441	0.168725	3.16514	0.41149	0.431068	2.75365	3.59621	1.31978	0.22215	0.265991	1.09763	1.58577	1.16788	3.80676	0.464724	0.446311	3.34204	4.25307	1.72472	0.306821	0.315407	1.4179	2.04013	1.30191	1	0.215674	0.25406	0.784326
NCU06783	117451	2.91037	0.0571445	0.0669459	2.85323	2.97732	2.30861	0.0287642	0.0270092	2.27985	2.33562	0.517606	6.17363	0.0750229	0.0784372	6.09861	6.25207	2.50758	0.0303455	0.0368205	2.47723	2.5444	3.55421	2.6373	0.0522309	0.0553942	2.58507	2.69269	1.10805	0.0193292	0.0217436	1.08872	1.12979	1.45528	1	0.0344501	0.0378657	0.96555	1.03787	1.69588	0.0283173	0.0277317	1.66756	1.72361	0.629697	2.08897	0.0434193	0.046346	2.04555
NCU09711	131084	1.13137	0.0388436	0.0331908	1.09253	1.16456	1.91881	0.0423109	0.037998	1.8765	1.95681	-0.864282	1.43355	0.0381558	0.0376357	1.39539	1.47119	1.26218	0.0411413	0.045755	1.22104	1.30794	0.0874592	1.26191	0.039248	0.0378286	1.22266	1.29974	1	0.0269929	0.0281413	0.973007	1.02814	0.194521	1	0.0319899	0.0332755	0.96801	1.03328	1.15525	0.040416	0.0371583	1.11483	1.19241	0.0815585	1.24307	0.036248	0.0341498	1.20682
NCU02252	117878	1.71453	0.0421307	0.0445058	1.6724	1.75904	1.0806	0.0267824	0.0285754	1.05382	1.10918	0.563224	2.8825	0.0630462	0.0493292	2.81945	2.93183	2.43828	0.0451376	0.0481488	2.39314	2.48643	0.333025	2.17334	0.0418192	0.0474221	2.13152	2.22076	1	0.0248765	0.026753	0.975124	1.02675	1.10477	5.23996	0.0564068	0.0671734	5.18355	5.30713	1.52783	0.0384839	0.0461383	1.48935	1.57397	3.60958	1	0.031391	0.0327037	0.968609
NCU04550	131106	1.52542	0.0859967	0.0874828	1.43942	1.6129	1.60486	0.0683433	0.0614601	1.53652	1.66632	-0.226897	1.28075	0.0856998	0.0837775	1.19505	1.36453	1.29505	0.0739114	0.0689105	1.22114	1.36396	-0.143389	1	0.0692316	0.0793297	0.930768	1.07933	1	0.0477101	0.0550915	0.95229	1.05509	-0.12704	1.12408	0.0747002	0.0817858	1.04938	1.20587	1.20375	0.0700875	0.0580438	1.13366	1.26179	-0.0722033	1.19187	0.066833	0.0840733	1.12504
NCU05890	131595	1.82506	0.1436	0.137435	1.68146	1.96249	2.24066	0.0873887	0.0817989	2.15327	2.32246	-0.640999	2.31306	0.13855	0.153231	2.17451	2.46629	1.22405	0.0782649	0.0880092	1.14579	1.31206	0.862451	1.81855	0.131084	0.136341	1.68747	1.95489	1.70932	0.0769785	0.0720321	1.63234	1.78135	-0.0938861	1.74908	0.132277	0.138703	1.6168	1.88778	1.21802	0.080745	0.0915451	1.13728	1.30957	0.307238	1.25727	0.101482	0.1136	1.15579
NCU05889	124287	1.35608	0.0377181	0.039582	1.31836	1.39566	1.22245	0.0276889	0.0343832	1.19476	1.25683	0.0615287	1.51391	0.0368536	0.037289	1.47706	1.5512	1.01685	0.0325608	0.0402138	0.984289	1.05706	0.419993	1.39898	0.0373799	0.0383787	1.3616	1.43736	1.47578	0.0306807	0.0336388	1.4451	1.50942	0.0077406	1.25394	0.035348	0.0363882	1.21859	1.29033	1.03495	0.034505	0.0399441	1.00045	1.07489	0.143698	1	0.0313	0.0317033	0.9687
NCU05901	86821	1.18996	0.0511675	0.0549857	1.13879	1.24495	1.7624	0.0795379	0.0838607	1.68286	1.84626	-0.707468	1.38275	0.0502564	0.0549314	1.33249	1.43768	1.13393	0.0825203	0.0942193	1.05141	1.22815	0.104344	1.25137	0.0514327	0.0529257	1.19994	1.3043	1	0.0602679	0.0674445	0.939732	1.06744	0.132493	1	0.0463224	0.0509858	0.953678	1.05099	1.22379	0.0854805	0.0837831	1.13831	1.30757	0.0873237	1.1591	0.0511955	0.0542063	1.1079
NCU01466	119676	1.12109	0.0893397	0.0917652	1.03175	1.21286	1.52658	0.0716023	0.0771154	1.45498	1.6037	-0.571945	1.04166	0.0823139	0.0828048	0.959346	1.12446	1.12557	0.077931	0.0777522	1.04764	1.20332	-0.0768258	1.23445	0.0864556	0.0948368	1.14799	1.32929	1.04936	0.0620656	0.0618112	0.987294	1.11117	0.0368232	1	0.0782418	0.0897827	0.921758	1.08978	1	0.0712183	0.0748002	0.928782	1.0748	-0.161001	1.20843	0.0843371	0.0821009	1.12409
NCU07794	59088	2.28964	0.164677	0.163602	2.12496	2.45324	1.26305	0.0662801	0.0665118	1.19677	1.32956	0.795401	2.96832	0.153838	0.165944	2.81448	3.13426	1.44949	0.0820269	0.0890484	1.36746	1.53854	1.27594	1.25394	0.115553	0.121081	1.13839	1.37502	1.66984	0.0764922	0.0737232	1.59335	1.74356	0.218327	1	0.104953	0.123992	0.895047	1.12399	1.07029	0.0780462	0.0693438	0.992244	1.13963	-0.131748	1.14798	0.108865	0.108688	1.03912
NCU03774	127852	1.50319	0.0937085	0.0949846	1.40948	1.59817	1.70275	0.100912	0.101072	1.60184	1.80382	-0.39434	1.79346	0.0950161	0.0951911	1.69844	1.88865	1.56423	0.113838	0.119698	1.45039	1.68393	0.0145159	1.46541	0.0875109	0.0993141	1.3779	1.56472	1.99	0.0964913	0.102826	1.89351	2.09283	0.328785	1.1812	0.0842663	0.0855424	1.09693	1.26674	1.07981	0.0894071	0.105993	0.990403	1.1858	-0.0888693	1.47199	0.0870074	0.0927527	1.38498
NCU07738	77676	1.77503	0.0898963	0.0999278	1.68513	1.87496	1	0.10531	0.103257	0.89469	1.10326	0.581877	2.31529	0.0982732	0.0928686	2.21702	2.40816	3.16673	0.217706	0.224905	2.94902	3.39163	0.540865	1.66377	0.0979459	0.0921831	1.56582	1.75595	2.10903	0.140051	0.139731	1.96898	2.24876	0.213026	1.15462	0.0842382	0.0763955	1.07038	1.23102	2.60399	0.182879	0.183425	2.42111	2.78742	1.1901	1	0.0708472	0.0658299	0.929153
NCU03709	135188	3.21377	0.798947	0.988677	2.41482	4.20245	1	0.393489	0.511949	0.606511	1.51195	0.902874	1.20284	0.416726	0.551983	0.786114	1.75482	15.5021	1.83317	2.62416	13.6689	18.1263	11.9141	1	0.373424	0.508842	0.626576	1.50884	1.02147	0.383778	0.510658	0.637692	1.53213	-0.87115	2.13387	0.593077	0.843381	1.54079	2.97725	4.86692	1.12808	1.27877	3.73884	6.14569	0.761589	23.7136	1.95283	2.00108	21.7608
NCU03668	144498	1.25463	0.0978499	0.114092	1.15678	1.36872	1.89037	0.0857825	0.0975444	1.80459	1.98791	-0.831134	1.06281	0.0865315	0.0949058	0.976279	1.15772	1	0.0790462	0.0960156	0.920954	1.09602	-0.119737	1.73135	0.116848	0.124723	1.6145	1.85607	1.09891	0.0750591	0.0726246	1.02385	1.17153	0.442967	1.02172	0.0808961	0.104354	0.940824	1.12607	1.09114	0.0950551	0.0838479	0.996085	1.17499	-0.129989	1	0.0798045	0.0918178	0.920195
NCU01256	119938	1.1201	0.0644988	0.0707217	1.0556	1.19082	2.70478	0.0848888	0.0928441	2.61989	2.79762	-1.74202	1.68733	0.0795128	0.0733493	1.60782	1.76068	1	0.0688221	0.0714831	0.931178	1.07148	0.536334	1.11352	0.0602225	0.0655042	1.0533	1.17902	1.28695	0.0701409	0.0633805	1.21681	1.35033	0.0377849	1.09013	0.0588424	0.0712312	1.03129	1.16136	1.15846	0.0676336	0.0698287	1.09083	1.22829	-0.0705348	1.01695	0.0558768	0.0624553	0.961073
NCU05293	80362	1.39971	0.129835	0.117779	1.26988	1.51749	2.06105	0.068557	0.0769068	1.99249	2.13796	-0.868082	1.67338	0.126557	0.125543	1.54682	1.79892	1.55712	0.0886378	0.080043	1.46848	1.63716	-0.09034	1.43391	0.10525	0.128959	1.32866	1.56287	1	0.047957	0.0508708	0.952043	1.05087	0.277789	1.17712	0.106848	0.119893	1.07027	1.29701	1.50515	0.0738056	0.0753888	1.43134	1.58054	0.134331	1.30992	0.112119	0.118188	1.1978
NCU05263	61756	1.2515	0.165892	0.167737	1.08561	1.41924	1.82109	0.0913894	0.0997445	1.7297	1.92083	-0.835226	1.81799	0.16796	0.19539	1.65003	2.01338	1.24813	0.0943384	0.100557	1.15379	1.34869	0.301343	1.17233	0.152255	0.165816	1.02008	1.33815	1.36301	0.0749509	0.0905834	1.28806	1.45359	-0.0500869	1	0.142717	0.15137	0.857283	1.15137	1.10867	0.100413	0.0899743	1.00826	1.19864	-0.143113	1.36393	0.1648	0.161253	1.19913
NCU08692	79787	1.11007	0.130315	0.145266	0.979755	1.25534	2.85891	0.205364	0.206002	2.65355	3.06491	-2.08516	1.29404	0.141684	0.145707	1.15236	1.43975	1	0.144062	0.18272	0.855938	1.18272	-0.030364	1	0.128704	0.137443	0.871296	1.13744	1.12383	0.131317	0.152734	0.992513	1.27656	-0.14493	1.18331	0.127901	0.139598	1.05541	1.32291	1.68652	0.173897	0.21486	1.51262	1.90138	0.189715	1.06104	0.119052	0.130978	0.941988
NCU04334	94422	1.07223	0.110655	0.105063	0.961575	1.17729	1	0.0738239	0.0775023	0.926176	1.0775	-0.115927	1.43358	0.101564	0.114957	1.33202	1.54854	1.06214	0.0953455	0.103486	0.966795	1.16563	0.16639	1.83652	0.132209	0.146384	1.70431	1.9829	1.05284	0.0833224	0.0818958	0.969518	1.13474	0.569575	1.12469	0.112528	0.112835	1.01216	1.23752	1.21391	0.0958447	0.0975369	1.11807	1.31145	-0.11946	1	0.0945749	0.109048	0.905425
NCU06387	128623	3.05668	0.0556665	0.0615708	3.00101	3.11825	1.39149	0.0410982	0.0375738	1.35039	1.42906	1.57195	4.58312	0.0531632	0.0632675	4.52996	4.64639	1.05792	0.0443358	0.043556	1.01358	1.10148	3.42848	2.11935	0.0502336	0.0414995	2.06912	2.16085	2.03361	0.0391104	0.050383	1.9945	2.08399	-0.0148766	1.57719	0.0421108	0.0396523	1.53508	1.61684	1.03086	0.0393338	0.0419933	0.991526	1.07285	0.462226	2.69084	0.0437406	0.0480042	2.6471
NCU08277	116408	1.14704	0.0453012	0.0429378	1.10174	1.18998	1.89473	0.0494142	0.0572968	1.84532	1.95203	-0.850288	1.96223	0.0577352	0.0559894	1.90449	2.01822	1.95358	0.062535	0.0589617	1.89105	2.01254	-0.108047	1.12285	0.0448583	0.0385264	1.07799	1.16138	1	0.0339288	0.0429876	0.966071	1.04299	0.0350041	1.11404	0.0476893	0.0429415	1.06635	1.15698	1.49257	0.0531415	0.054202	1.43943	1.54677	0.282447	1.14523	0.0380921	0.0517304	1.10714
NCU01581	83585	1.40933	0.11978	0.134697	1.28955	1.54403	2.40343	0.119664	0.123306	2.28377	2.52674	-1.23719	1.76443	0.1329	0.128263	1.63153	1.89269	1.91464	0.130057	0.138777	1.78458	2.05342	-0.10811	1.30079	0.115453	0.114437	1.18534	1.41523	2.15007	0.117869	0.119242	2.0322	2.26931	0.616974	1	0.104571	0.11426	0.895429	1.11426	1.53234	0.121936	0.121157	1.4104	1.6535	0.296144	1.20506	0.108441	0.113249	1.09662
NCU05477	123233	1	0.186084	0.202466	0.813916	1.20247	4.5733	0.17559	0.169431	4.39771	4.74273	-3.92882	1.11831	0.185721	0.203952	0.932589	1.32226	2.61428	0.159515	0.173833	2.45477	2.78811	1.1325	1.6467	0.23887	0.243218	1.40783	1.88992	1.55166	0.114476	0.117384	1.43718	1.66904	-0.261214	3.02904	0.306397	0.305493	2.72264	3.33453	3.40326	0.162573	0.184852	3.24069	3.58811	-0.093846	1.79964	0.226704	0.273342	1.57294
NCU01528	95191	1.40452	0.0103351	0.00986942	1.39418	1.41439	1	0.0100758	0.00834801	0.989924	1.00835	0.385837	1.07461	0.00887524	0.00782466	1.06573	1.08243	2.40998	0.0164813	0.0167521	2.3935	2.42673	1.31106	1.65632	0.00977483	0.0104074	1.64655	1.66673	2.27484	0.0153139	0.0143235	2.25953	2.28916	0.592799	5.33227	0.0152751	0.018384	5.31699	5.35065	2.29496	0.0163186	0.0153181	2.27864	2.31028	3.00672	1.05033	0.00923992	0.00822541	1.04109
NCU06743	27368	2.65337	0.0413911	0.043231	2.61198	2.6966	1.61026	0.0372512	0.0393975	1.57301	1.64966	0.962321	1.46144	0.0337234	0.0325919	1.42772	1.49403	1.38249	0.0472063	0.0446394	1.33528	1.42713	0.0005872	4.03457	0.0501126	0.0431289	3.98446	4.0777	1.84189	0.0388928	0.0399133	1.803	1.8818	2.10265	3.21271	0.0562219	0.0515976	3.15649	3.26431	2.1356	0.048039	0.0493992	2.08756	2.185	0.971489	1.4904	0.0291068	0.0301601	1.46129
NCU01673	65058	1.68161	0.146806	0.168777	1.5348	1.85039	4.85485	0.165119	0.215527	4.68973	5.07038	-3.53557	1.59995	0.152392	0.151987	1.44756	1.75194	1.34488	0.149524	0.161352	1.19536	1.50623	-0.058674	1.35344	0.147178	0.140585	1.20626	1.49402	2.86348	0.179783	0.171648	2.6837	3.03513	1.18967	1	0.119553	0.136506	0.880447	1.13651	1.31612	0.134949	0.167646	1.18117	1.48377	0.044665	1.42212	0.13694	0.136559	1.28518
NCU02264	117872	2.27016	0.0896838	0.0854144	2.18048	2.35557	1	0.0363132	0.0333817	0.963687	1.03338	1.14709	2.7865	0.0994383	0.0855238	2.68706	2.87202	1.49358	0.0533605	0.0566572	1.44022	1.55024	1.13682	2.05418	0.084158	0.0942902	1.97002	2.14847	1.01045	0.037877	0.0365904	0.972573	1.04704	0.922982	1.32833	0.0645636	0.0761081	1.26377	1.40444	1.41446	0.0514931	0.0521046	1.36297	1.46656	-0.0414712	1.15368	0.0628664	0.0703389	1.09081
NCU02270	86253	1.41473	0.0927946	0.119032	1.32194	1.53376	1.17326	0.0750218	0.0889252	1.09824	1.26219	0.0597502	1.45169	0.0921983	0.0922746	1.35949	1.54396	1.72213	0.140931	0.127291	1.5812	1.84942	0.0372344	1.28225	0.0880114	0.0875141	1.19424	1.36976	1	0.08018	0.0727205	0.91982	1.07272	0.121518	1.1923	0.0873794	0.087916	1.10492	1.28022	1.50724	0.113878	0.130876	1.39336	1.63812	0.113146	1.28204	0.0827279	0.0905071	1.19931
NCU06084	131181	1.22247	0.151179	0.149711	1.07129	1.37218	2.33861	0.106697	0.106078	2.23191	2.44469	-1.3734	1.03284	0.135187	0.127358	0.897653	1.1602	1.09504	0.0944062	0.109628	1.00063	1.20467	-0.159564	1.07596	0.121336	0.150323	0.954624	1.22628	1	0.0689206	0.0709813	0.931079	1.07098	-0.116357	1.11988	0.140564	0.134486	0.979316	1.25437	1.07267	0.0830519	0.0894627	0.989618	1.16213	-0.182817	1.04712	0.12177	0.13367	0.92535
NCU05023	118345	1	0.0600991	0.0532319	0.939901	1.05323	1	0.0330142	0.035561	0.966986	1.03556	-0.0956601	1.10268	0.0587203	0.0564942	1.04396	1.15917	1.4594	0.0506163	0.047931	1.40878	1.50733	0.24961	1.31807	0.0582435	0.0493423	1.25983	1.36741	1.82477	0.0490965	0.0450457	1.77567	1.86982	0.408261	2.09309	0.0751273	0.0796354	2.01796	2.17273	1.71375	0.0550735	0.0518416	1.65868	1.76559	0.252371	1.55926	0.0665966	0.0570031	1.49266
NCU02231	131414	1.72184	0.164309	0.189674	1.55753	1.91151	2.66674	0.108603	0.134002	2.55814	2.80074	-1.24321	1.72718	0.165657	0.178902	1.56152	1.90608	1.18625	0.110468	0.116976	1.07578	1.30323	0.258297	1.60593	0.159438	0.188239	1.44649	1.79417	1.29529	0.0888736	0.092808	1.20642	1.3881	0.058394	1	0.152387	0.140456	0.847613	1.14046	1.02448	0.104411	0.0967569	0.920069	1.12124	-0.220387	1.37076	0.145602	0.154184	1.22516
NCU11000	123605	1.43186	0.0662032	0.0613642	1.36566	1.49322	1.21966	0.116476	0.110639	1.10318	1.3303	0.0353578	1	0.0490094	0.0528363	0.950991	1.05284	1.51279	0.143737	0.164307	1.36905	1.6771	0.316217	1.53651	0.0583083	0.0594485	1.4782	1.59596	1	0.106756	0.104976	0.893244	1.10498	0.373226	1.82975	0.0672611	0.0760819	1.76249	1.90583	1.43661	0.128298	0.153682	1.30831	1.59029	0.172197	1.28041	0.0670679	0.0548838	1.21334
NCU02416	85933	1.61807	0.0822077	0.0799344	1.53586	1.698	1	0.0456863	0.0505235	0.954314	1.05052	0.485339	2.0213	0.0781054	0.0790047	1.94319	2.1003	1.60694	0.072266	0.0844027	1.53467	1.69134	0.251852	1.4929	0.0735669	0.071342	1.41933	1.56424	1.0878	0.0567555	0.0497082	1.03104	1.13751	0.281825	1.83774	0.0802163	0.0910446	1.75752	1.92878	1.43958	0.0621942	0.0727008	1.37739	1.51228	0.245243	1.17863	0.0640351	0.0672748	1.11459
NCU02390	86003	1.62121	0.146518	0.137559	1.47469	1.75877	2.56717	0.0735695	0.0733557	2.4936	2.64053	-1.16583	1.747	0.134681	0.145288	1.61232	1.89229	2.32083	0.0853843	0.0800732	2.23545	2.4009	0.343158	1.63913	0.13425	0.132181	1.50488	1.77131	2.57483	0.0671152	0.0842879	2.50771	2.65912	0.736404	1	0.109184	0.116043	0.890816	1.11604	1.44988	0.0655918	0.0749378	1.38429	1.52482	0.268245	1.0033	0.113139	0.111326	0.890161
NCU10897	60304	2.28746	0.386766	0.433395	1.90069	2.72085	1.15832	0.141261	0.152252	1.01706	1.31057	0.590122	11.1116	0.605159	0.659742	10.5064	11.7713	2.97359	0.237813	0.253786	2.73578	3.22738	7.27906	2.32284	0.37261	0.408054	1.95023	2.73089	1.37613	0.156201	0.160538	1.21993	1.53667	0.413562	1	0.246626	0.337293	0.753374	1.33729	1.71311	0.188793	0.212346	1.52432	1.92546	0.187024	2.3374	0.376858	0.43565	1.96054
NCU06395	121028	2.29297	0.214577	0.241756	2.07839	2.53473	1.89629	0.0982414	0.0864782	1.79805	1.98277	0.0956248	2.89112	0.219842	0.242613	2.67128	3.13373	1.57107	0.120126	0.0998436	1.45094	1.67091	1.00036	1.60268	0.190521	0.199061	1.41216	1.80174	1.2589	0.0779204	0.0762939	1.18098	1.33519	0.0769651	1	0.151229	0.167522	0.848771	1.16752	1.29145	0.0934632	0.0951954	1.19799	1.38665	0.0304648	1.70578	0.181369	0.196101	1.52441
NCU02025	89391	1.23496	0.0733098	0.0684596	1.16165	1.30342	1.54235	0.0582853	0.0668883	1.48406	1.60924	-0.447588	1.1447	0.0564995	0.0731071	1.0882	1.21781	1	0.0744277	0.0650119	0.925572	1.06501	0.0231886	1.3896	0.0659349	0.0754484	1.32367	1.46505	1.01069	0.052471	0.0579349	0.958219	1.06862	0.25504	1.21435	0.0642475	0.063779	1.1501	1.27813	1.02815	0.0653779	0.0676252	0.962772	1.09578	0.0543273	1.1461	0.0561763	0.0628501	1.08992
NCU00618	97163	2.68038	0.0318319	0.0315225	2.64855	2.7119	1.01083	0.0161526	0.0147632	0.994677	1.02559	1.62295	1.61726	0.0273223	0.0241221	1.58994	1.64138	1	0.018711	0.0182003	0.981289	1.0182	0.571737	3.20309	0.0386305	0.0331843	3.16446	3.23627	1.53009	0.0177694	0.0209235	1.51232	1.55101	1.61345	3.00722	0.0417712	0.0326584	2.96545	3.03988	1.50007	0.0229427	0.021013	1.47713	1.52108	1.44437	1.52386	0.0263107	0.0241833	1.49755
NCU00641	126882	2.01139	0.299001	0.336129	1.71239	2.34752	1.45994	0.174384	0.180726	1.28556	1.64067	0.071723	1.22717	0.230819	0.273005	0.996351	1.50018	1.22827	0.183858	0.215267	1.04441	1.44354	-0.455763	1.67697	0.295755	0.308824	1.38122	1.98579	1	0.142435	0.152984	0.857565	1.15298	0.228231	1.07955	0.219738	0.268258	0.859812	1.34781	1.48211	0.201339	0.258651	1.28077	1.74076	-0.067037	1.48458	0.254553	0.294702	1.23003
NCU05958	88306	1.56539	0.0694769	0.0768984	1.49591	1.64229	1.94183	0.0906788	0.0976927	1.85115	2.03952	-0.54361	1.22087	0.0646363	0.0593773	1.15623	1.28025	1.43604	0.100096	0.089031	1.33594	1.52507	0.0556967	1.00732	0.0582279	0.0601916	0.949092	1.06751	1.61874	0.087539	0.0880038	1.5312	1.70674	0.463689	1.0434	0.0613837	0.0639247	0.982016	1.10732	1.27102	0.0866574	0.0912315	1.18436	1.36225	0.0770379	1	0.0605411	0.0590704	0.939459
NCU04049	124690	1.59234	0.0963022	0.0942525	1.49604	1.68659	5.26612	0.0901292	0.113264	5.17599	5.37938	-3.88335	1.39868	0.0901737	0.0858546	1.30851	1.48453	2.24948	0.0887346	0.0842002	2.16075	2.33368	0.676211	2.00659	0.0991933	0.108947	1.9074	2.11554	8.80911	0.112022	0.126372	8.69709	8.93548	6.58155	1.04436	0.0816433	0.0893339	0.962717	1.13369	2.04554	0.0765649	0.0788945	1.96898	2.12443	0.835281	1.55148	0.0842044	0.0956708	1.46728
NCU04047	103890	1.64832	0.163921	0.182016	1.4844	1.83034	1.57379	0.183253	0.20395	1.39054	1.77774	-0.293341	1.48257	0.146843	0.145843	1.33573	1.62841	1	0.1841	0.211116	0.8159	1.21112	0.124611	1.59519	0.156297	0.169035	1.43889	1.76423	8.80531	0.357816	0.336093	8.44749	9.1414	6.68327	1.19732	0.13718	0.138678	1.06014	1.336	2.11983	0.240379	0.258033	1.87945	2.37786	0.543453	1	0.129684	0.143832	0.870316
NCU04075	124666	1.66633	0.0955932	0.0947993	1.57074	1.76113	1.53315	0.0704551	0.0623866	1.46269	1.59554	-0.0247998	1.40381	0.0816755	0.0836562	1.32213	1.48747	1	0.0708598	0.069012	0.92914	1.06901	0.253122	1.3594	0.0751104	0.0870114	1.28429	1.44641	1.12539	0.0531655	0.0551768	1.07222	1.18057	0.103723	1.22769	0.0866627	0.087292	1.14103	1.31498	1.29163	0.0789097	0.0751193	1.21272	1.36675	-0.102262	1.17889	0.0767102	0.0715308	1.10218
NCU08193	117147	5.70973	0.303651	0.309996	5.40608	6.01973	1.41118	0.0735674	0.0751696	1.33761	1.48635	3.91973	1.70314	0.156565	0.154892	1.54658	1.85803	1.52213	0.0928481	0.0992093	1.42928	1.62134	-0.0747643	1.08774	0.120649	0.136826	0.967091	1.22457	1	0.0628198	0.0583866	0.93718	1.05839	-0.0912956	1	0.112698	0.1384	0.887302	1.1384	1.34547	0.0841109	0.09778	1.26136	1.44325	0.122959	12.5129	0.4238	0.430628	12.0891
NCU06750	101936	1.62013	0.176728	0.180551	1.4434	1.80068	1.35036	0.0815098	0.0826091	1.26885	1.43297	0.0104329	1.92943	0.172109	0.196307	1.75732	2.12574	1.38026	0.0977742	0.109636	1.28249	1.4899	0.267425	1.45764	0.152472	0.180792	1.30517	1.63843	1.5896	0.0858944	0.0982867	1.50371	1.68789	-0.134726	1.94776	0.177022	0.19656	1.77074	2.14432	1.38757	0.0962967	0.106873	1.29127	1.49444	0.276295	1.45925	0.148686	0.171028	1.31056
NCU00232	81984	1.56747	0.12847	0.157974	1.439	1.72544	1.44513	0.115448	0.117957	1.32968	1.56309	-0.124087	1.301	0.117714	0.127027	1.18329	1.42803	1.03989	0.122127	0.121121	0.917763	1.16101	0.022275	1.61906	0.13274	0.142264	1.48632	1.76132	2.74142	0.15353	0.148148	2.58789	2.88957	0.826566	1.56693	0.130363	0.147696	1.43657	1.71463	1.21123	0.122991	0.138247	1.08824	1.34948	0.08709	1	0.100156	0.117985	0.899844
NCU00329	137791	2.43254	0.299049	0.340791	2.13349	2.77333	1.26027	0.144491	0.14406	1.11578	1.40433	0.729161	1	0.18533	0.230225	0.81467	1.23022	1.78662	0.19402	0.224667	1.5926	2.01129	0.362375	4.02176	0.369877	0.412261	3.65188	4.43402	1	0.130198	0.139945	0.869802	1.13994	2.51194	3.71293	0.361539	0.40925	3.35139	4.12218	1.57173	0.203009	0.19339	1.36872	1.76512	1.58627	3.34694	0.339729	0.345879	3.00721
NCU00379	82267	1.23307	0.0556933	0.0651501	1.17738	1.29822	3.12843	0.0773734	0.0907884	3.05106	3.21922	-2.04184	1.29744	0.0576689	0.0560772	1.23977	1.35352	1.31091	0.0706303	0.0668204	1.24028	1.37773	-0.113237	1.14877	0.0557499	0.0513559	1.09302	1.20013	1	0.0456928	0.0478578	0.954307	1.04786	0.0451623	1	0.0512568	0.0602357	0.948743	1.06024	1.36994	0.0704727	0.0680815	1.29947	1.43802	0.239232	1.40878	0.0614254	0.0586856	1.34735
NCU00226	81975	1.15339	0.0552239	0.056085	1.09817	1.20947	1.15763	0.0448104	0.0474977	1.11282	1.20513	-0.106962	1.10409	0.05312	0.0474623	1.05097	1.15155	1	0.0636086	0.0571079	0.936391	1.05711	-0.0061379	1.1588	0.0529264	0.0552604	1.10587	1.21406	1.22059	0.0502008	0.0486104	1.17039	1.2692	-0.0436712	1	0.0441246	0.0522584	0.955875	1.05226	1.376	0.0565612	0.0699319	1.31944	1.44593	0.26718	1.142	0.0507779	0.0548089	1.09122
NCU05384	44979	2.82793	0.241092	0.264752	2.58684	3.09268	4.87165	0.141775	0.156908	4.72987	5.02856	-2.44172	1	0.124852	0.14839	0.875148	1.14839	2.76214	0.14254	0.161841	2.6196	2.92398	1.47121	3.47385	0.243804	0.262804	3.23005	3.73665	5.18026	0.145454	0.142972	5.03481	5.32323	1.29815	13.6859	0.383956	0.460902	13.3019	14.1468	2.80242	0.146016	0.135157	2.6564	2.93758	10.3644	2.05889	0.195983	0.211859	1.86291
NCU00172	146378	1.3277	0.0737008	0.070456	1.254	1.39816	1.24807	0.0517764	0.0581821	1.19629	1.30625	-0.0522529	1.84555	0.0778021	0.0783646	1.76775	1.92391	1.70758	0.0747261	0.0725548	1.63285	1.78013	-0.0123869	1.49453	0.0771727	0.0753934	1.41736	1.56992	1	0.0488891	0.0493491	0.951111	1.04935	0.368008	1	0.0576184	0.0657873	0.942382	1.06579	1.8222	0.0740526	0.0780969	1.74815	1.9003	0.68236	1.61684	0.0665936	0.0659513	1.55025
NCU11012	81564	1.88028	0.129667	0.124778	1.75061	2.00506	3.07598	0.141276	0.142161	2.9347	3.21814	-1.46753	2.28612	0.121785	0.12735	2.16433	2.41347	1.27636	0.104671	0.122855	1.17169	1.39921	0.76512	1.45064	0.108038	0.109849	1.3426	1.56049	4.3053	0.161097	0.164874	4.1442	4.47017	2.58371	1	0.0916991	0.100895	0.908301	1.10089	1.54004	0.135459	0.119714	1.40458	1.65975	0.303686	1.4345	0.116151	0.106984	1.31835
NCU00030	62865	1.33157	0.0788864	0.0810317	1.25268	1.4126	2.67243	0.10263	0.0977563	2.5698	2.77019	-1.5175	1.42771	0.0734067	0.0841328	1.3543	1.51184	1.50584	0.090332	0.103694	1.41551	1.60953	-0.0963348	1.88766	0.0880215	0.0848446	1.79964	1.9725	1.71904	0.0853243	0.0825488	1.63372	1.80159	-0.0019503	1.14458	0.0788254	0.0766839	1.06575	1.22126	1.73339	0.10018	0.0964736	1.63321	1.82986	0.411946	1.40937	0.0793918	0.079504	1.32998
NCU06496	129470	1.19036	0.13412	0.131181	1.05624	1.32154	2.77025	0.251042	0.224621	2.51921	2.99487	-1.93863	1.11245	0.115626	0.134853	0.996824	1.2473	1	0.172229	0.203608	0.827771	1.20361	-0.206784	1.17319	0.133352	0.12955	1.03984	1.30274	4.40097	0.255365	0.295629	4.1456	4.6966	2.84286	1.11682	0.123608	0.137029	0.993212	1.25385	1.35302	0.193466	0.218403	1.15955	1.57142	-0.094295	1	0.113459	0.121296	0.886541
NCU07572	130001	1.01389	0.101448	0.114275	0.912442	1.12816	1.56727	0.104675	0.106575	1.46259	1.67385	-0.761403	1	0.0980866	0.0990609	0.901913	1.09906	2.18467	0.149842	0.149328	2.03483	2.334	0.935767	1.14493	0.112521	0.117418	1.03241	1.26235	2.40613	0.135018	0.12021	2.27111	2.52634	1.00876	1.96936	0.126496	0.159099	1.84286	2.12846	1.70795	0.12601	0.140002	1.58194	1.84795	-0.005088	1.10348	0.101948	0.106254	1.00153
NCU00083	109968	1	0.0356406	0.0385253	0.964359	1.03853	1	0.0510922	0.044682	0.948908	1.04468	-0.0803226	1.2449	0.040449	0.0423245	1.20445	1.28722	1.39094	0.0635581	0.0668217	1.32738	1.45776	0.0401574	1.16298	0.0405783	0.0491911	1.1224	1.21217	2.30442	0.0739353	0.0624894	2.23048	2.36691	1.01831	2.12477	0.0497763	0.0586519	2.07499	2.18342	1.28844	0.0608344	0.0656324	1.22761	1.35407	0.720921	1.83387	0.0482271	0.0477761	1.78564
NCU00080	146303	1.39902	0.0717754	0.0825225	1.32724	1.48154	1.22373	0.0462038	0.0498235	1.17753	1.27355	0.0536911	1	0.0566334	0.0663968	0.943367	1.0664	1.28262	0.0569665	0.0644225	1.22565	1.34704	0.159257	1.59067	0.0859249	0.0765285	1.50475	1.6672	1	0.0467559	0.0492406	0.953244	1.04924	0.455504	1.1754	0.0694543	0.0725164	1.10595	1.24792	1.53288	0.0638413	0.0652486	1.46904	1.59813	0.221122	1.2117	0.0656976	0.061959	1.146
NCU00074	129630	1.5997	0.0649643	0.0842874	1.53474	1.68399	2.71969	0.100301	0.123014	2.61939	2.8427	-1.30797	1.30957	0.0662883	0.0688139	1.24328	1.37838	1.78191	0.124717	0.127338	1.65719	1.90925	0.278809	1.04357	0.0556921	0.0630528	0.987878	1.10662	3.70835	0.119171	0.114978	3.58918	3.82333	2.48256	1.11419	0.0524108	0.0697804	1.06178	1.18397	2.66114	0.122544	0.136991	2.5386	2.79813	1.35463	1	0.0592952	0.0548052	0.940705
NCU00357	146519	1	0.0791407	0.0702241	0.920859	1.07022	1	0.0747383	0.0847492	0.925262	1.08475	-0.16389	1.49063	0.0799146	0.0895548	1.41072	1.58018	1.64773	0.132692	0.142908	1.51504	1.79064	-0.0651468	1.48145	0.0871719	0.0801492	1.39428	1.5616	2.12597	0.109215	0.125611	2.01676	2.25158	0.455156	4.16474	0.147987	0.144228	4.01675	4.30897	2.02671	0.12884	0.136743	1.89787	2.16345	1.8533	1.25828	0.0768262	0.0805746	1.18145
NCU00360	146522	1.72467	0.123168	0.134732	1.6015	1.8594	1.51405	0.0597656	0.0684207	1.45428	1.58247	0.0190313	1.29033	0.0996314	0.108626	1.1907	1.39896	1.83427	0.0772548	0.0780835	1.75702	1.91235	0.358059	1.47731	0.101226	0.119704	1.37608	1.59701	1.40034	0.054644	0.0607356	1.3457	1.46108	-0.0849916	1.24126	0.0982443	0.11285	1.14302	1.35411	1.53918	0.0643503	0.0783209	1.47483	1.6175	0.12072	1.25347	0.0974365	0.110064	1.15603
NCU00348	122358	1.87423	0.153397	0.165951	1.72083	2.04018	3.09692	0.13667	0.15394	2.96025	3.25086	-1.53003	2.40556	0.180505	0.163988	2.22505	2.56955	1.16496	0.113011	0.128905	1.05195	1.29387	0.93119	1.32921	0.128933	0.141933	1.20028	1.47114	1.48991	0.102395	0.121487	1.38752	1.6114	-0.083628	1.13328	0.130857	0.132515	1.00242	1.2658	1.3779	0.127381	0.136117	1.25052	1.51402	-0.015276	1.64031	0.140127	0.156052	1.50018
NCU06200	62623	1.42182	0.0536581	0.053	1.36816	1.47482	1.2383	0.0456045	0.0490446	1.1927	1.28734	0.0808173	2.01963	0.0574045	0.0652112	1.96223	2.08484	1.84459	0.0547113	0.0778689	1.78988	1.92246	0.0397666	1.55006	0.0517157	0.0553669	1.49834	1.60543	1	0.044343	0.0379382	0.955657	1.03794	0.460406	1	0.0457738	0.0430038	0.954226	1.043	1.61076	0.0594396	0.0656486	1.55132	1.67641	0.508317	1.5059	0.0505591	0.0555015	1.45534
NCU07562	95032	2.53044	0.0458011	0.0467308	2.48464	2.57717	1.38238	0.0272568	0.0249091	1.35512	1.40729	1.07735	2.08016	0.047953	0.0471116	2.03221	2.12727	1	0.027452	0.0248892	0.972548	1.02489	1.00732	3.22305	0.0535749	0.0549551	3.16948	3.27801	1.39027	0.0252392	0.023059	1.36503	1.41333	1.75615	2.41781	0.0491392	0.0493217	2.36867	2.46713	1.41154	0.0277709	0.0269208	1.38377	1.43846	0.93021	1.45413	0.0391763	0.0395101	1.41495
NCU07551	82689	1.50735	0.157191	0.158663	1.35016	1.66601	1.217	0.114744	0.115223	1.10226	1.33222	0.017936	1.75125	0.148119	0.157669	1.60313	1.90892	1.44991	0.155883	0.16615	1.29403	1.61606	-0.012929	1.08475	0.12546	0.143116	0.95929	1.22787	1.37076	0.129272	0.113192	1.24149	1.48395	0.013622	1.45788	0.137559	0.160268	1.32032	1.61815	1.31513	0.162797	0.146986	1.15233	1.46212	-0.141795	1.23052	0.128834	0.129588	1.10169
NCU07541	82714	1.26131	0.196552	0.205907	1.06476	1.46722	1.13142	0.160668	0.192389	0.970752	1.32381	-0.259051	1	0.158395	0.167531	0.841605	1.16753	1	0.196713	0.235724	0.803287	1.23572	-0.364244	2.85731	0.276737	0.289794	2.58057	3.1471	1.22267	0.16836	0.180049	1.05431	1.40272	1.17785	1.63166	0.217396	0.224685	1.41426	1.85635	1.50515	0.226963	0.227853	1.27819	1.733	-0.318739	6.58164	0.361823	0.356132	6.21982
NCU01172	57822	1.0993	0.0499051	0.0537914	1.04939	1.15309	2.06629	0.0702537	0.0739457	1.99604	2.14024	-1.09084	1.14516	0.0497433	0.0536915	1.09542	1.19885	1	0.0690556	0.0692256	0.930944	1.06923	0.0261911	1.0763	0.0505911	0.0555667	1.02571	1.13187	1.10651	0.0581216	0.0606296	1.04839	1.16714	-0.0834783	1.06132	0.0488263	0.0493954	1.01249	1.11072	1.1312	0.0709899	0.0656802	1.06021	1.19688	-0.0505053	1	0.0452727	0.0456341	0.954727
NCU09131	90763	1.36061	0.138285	0.138762	1.22233	1.49937	1.22166	0.103354	0.117854	1.11831	1.33951	-0.117189	1.16551	0.111052	0.120641	1.05446	1.28615	1.25712	0.146904	0.135014	1.11022	1.39213	-0.175935	1.42309	0.131049	0.133778	1.29204	1.55687	4.2367	0.206494	0.21371	4.03021	4.45041	2.47334	1	0.108262	0.122169	0.891738	1.12217	1	0.106501	0.130489	0.893499	1.13049	-0.22867	1.25077	0.124771	0.125509	1.126
NCU01175	115926	2.27837	0.0460611	0.0454026	2.23231	2.32377	1	0.031451	0.0299805	0.968549	1.02998	1.20233	2.49705	0.0527082	0.0506277	2.44434	2.54768	2.11788	0.0512466	0.0528654	2.06663	2.17075	0.273596	1.80487	0.0378861	0.044712	1.76698	1.84958	1.38738	0.0291986	0.0422964	1.35818	1.42968	0.337308	1.61052	0.0371737	0.044915	1.57335	1.65543	1.93357	0.04769	0.0475054	1.88588	1.98108	0.230445	1.63392	0.0368312	0.0413615	1.59709
NCU01301	57533	1.62204	0.17104	0.181333	1.451	1.80337	1.42887	0.10559	0.108204	1.32328	1.53707	-0.086074	1.49329	0.151826	0.156586	1.34146	1.64988	1.41029	0.121524	0.138709	1.28877	1.549	-0.207535	1	0.111597	0.138261	0.888403	1.13826	2.63018	0.133107	0.148515	2.49707	2.7787	1.35881	1.30216	0.148343	0.15728	1.15382	1.45944	1	0.106671	0.118017	0.893329	1.11802	0.0358	1.44525	0.146936	0.158888	1.29831
NCU06684	57183	1.63626	0.0462782	0.0436034	1.58998	1.67986	1.4287	0.032973	0.0335438	1.39573	1.46224	0.127738	1.52799	0.0383182	0.0424389	1.48967	1.57043	1.20473	0.0362799	0.0364842	1.16845	1.24121	0.248458	1.66841	0.0405675	0.0419114	1.62784	1.71032	1	0.0293419	0.0257277	0.970658	1.02573	0.602115	3.69496	0.0625798	0.0603572	3.63238	3.75532	1.26586	0.0378805	0.0382863	1.22798	1.30415	2.32823	1.0821	0.0371107	0.0334235	1.04499
NCU01366	127526	1.01931	0.0524094	0.0522459	0.966901	1.07156	1.76444	0.091393	0.0945899	1.67305	1.85903	-0.892129	1.16391	0.0570383	0.0538323	1.10687	1.21774	1	0.0862724	0.0865542	0.913728	1.08655	0.0203175	1.09114	0.0508988	0.055136	1.04024	1.14628	1.62586	0.0891196	0.0842032	1.53674	1.71006	0.390464	1.06073	0.0562134	0.059116	1.00452	1.11985	1.35541	0.0957431	0.094916	1.25967	1.45033	0.139821	1	0.0478682	0.0535401	0.952132
NCU01475	50581	1.71293	0.164627	0.16627	1.5483	1.8792	1.55544	0.0988764	0.103907	1.45656	1.65935	-0.111044	1	0.112744	0.12644	0.887256	1.12644	1	0.0974154	0.107185	0.902585	1.10719	-0.223855	1.55286	0.143446	0.148979	1.40941	1.70184	7.87924	0.187745	0.197105	7.6915	8.07634	5.98966	3.61427	0.209294	0.222137	3.40498	3.83641	1.2068	0.104632	0.120671	1.10217	1.32747	2.0775	1.42039	0.138121	0.139247	1.28227
NCU09552	119688	1	0.110565	0.110099	0.889435	1.1101	3.59352	0.140253	0.145478	3.45327	3.739	-2.84956	2.12982	0.134309	0.128662	1.99551	2.25848	1.75825	0.131721	0.142847	1.62653	1.9011	0.094414	2.05389	0.139433	0.132656	1.91446	2.18655	1.47217	0.101786	0.109562	1.37038	1.58173	0.332725	1.03024	0.0996562	0.112808	0.930584	1.14305	1.41906	0.121283	0.116953	1.29778	1.53601	0.154729	1.81954	0.131331	0.120967	1.68821
NCU07404	149864	1.30227	0.0505459	0.0517028	1.25172	1.35397	1.14199	0.01882	0.0193443	1.12317	1.16133	0.0903898	1.7332	0.0489615	0.0574634	1.68424	1.79066	1.16218	0.0232096	0.0249021	1.13897	1.18708	0.497156	1.99076	0.0609511	0.0545394	1.92981	2.0453	1	0.0173704	0.0196245	0.98263	1.01962	0.910184	2.98525	0.0614226	0.0662097	2.92383	3.05146	1.35393	0.0281611	0.0246598	1.32577	1.37859	1.54524	1.55524	0.0526961	0.0488047	1.50254
NCU07416	90468	1.28981	0.048969	0.057864	1.24084	1.34767	1.16575	0.0487674	0.0534989	1.11698	1.21925	0.0215921	1.03472	0.0468694	0.0411173	0.987851	1.07584	1.46241	0.0665623	0.073833	1.39585	1.53624	0.32001	1.07814	0.0438456	0.0567482	1.03429	1.13489	1	0.0460154	0.0535953	0.953985	1.0536	-0.0193009	1.9859	0.0586915	0.063755	1.92721	2.04966	1.39124	0.0647278	0.0631233	1.32651	1.45436	0.472845	1.11213	0.0398996	0.0456091	1.07223
NCU07419	90476	1.31847	0.152366	0.161748	1.1661	1.48022	1	0.125068	0.134536	0.874932	1.13454	0.031568	1.38199	0.144699	0.145266	1.23729	1.52726	1.77835	0.191829	0.225262	1.58652	2.00361	0.059265	1.50749	0.148409	0.153293	1.35908	1.66078	1.01387	0.140381	0.128057	0.873489	1.14193	0.217154	2.18474	0.173306	0.196796	2.01143	2.38154	1.6194	0.171756	0.197352	1.44764	1.81675	0.194682	1	0.131767	0.12725	0.868233
NCU02809	133983	1.75781	0.0485781	0.0520709	1.70923	1.80988	2.52509	0.0630559	0.062843	2.46203	2.58793	-0.878701	1.97105	0.0498952	0.0482483	1.92115	2.0193	1.03027	0.0479489	0.0613327	0.982321	1.0916	0.829552	1.7129	0.0523403	0.0472526	1.66056	1.76015	1.86167	0.0549325	0.0572682	1.80674	1.91894	0.0465849	1.34128	0.0456852	0.042394	1.29559	1.38367	1.20709	0.0471329	0.0558622	1.15996	1.26295	0.0326426	1.09168	0.0403269	0.0380687	1.05135
NCU07422	125832	2.09534	0.2137	0.245164	1.88164	2.3405	1	0.148926	0.150746	0.851074	1.15075	0.730894	1.75232	0.194243	0.203267	1.55808	1.95559	1.1252	0.185643	0.185821	0.939557	1.31102	0.247056	4.36439	0.259511	0.281479	4.10488	4.64587	2.4769	0.23342	0.217188	2.24348	2.69409	1.41079	2.08453	0.221313	0.232356	1.86322	2.31689	1.79428	0.221914	0.248227	1.57237	2.04251	-0.17929	1.5744	0.17004	0.195518	1.40436
NCU03261	133187	1.23988	0.0836169	0.0920224	1.15626	1.3319	1.73695	0.0805089	0.0740903	1.65644	1.81104	-0.654777	1.61583	0.0793062	0.102466	1.53652	1.7183	1.20108	0.0814488	0.0842622	1.11963	1.28534	0.251182	1.51953	0.0928368	0.0966703	1.42669	1.6162	1.07815	0.0619043	0.0626813	1.01625	1.14083	0.285862	1	0.0805001	0.0869365	0.9195	1.08694	1.03233	0.0691315	0.0730269	0.963198	1.10536	-0.123738	1.53993	0.0874024	0.0983425	1.45253
NCU02064	118503	1.57671	0.0745459	0.0751396	1.50216	1.65185	1	0.0457788	0.0460205	0.954221	1.04602	0.456144	2.45092	0.0794476	0.0855221	2.37147	2.53644	1.14174	0.0613413	0.0666608	1.0804	1.2084	1.16307	2.14642	0.0732323	0.0881497	2.07319	2.23457	1.10984	0.0482254	0.0491841	1.06161	1.15902	0.914164	2.92308	0.0984689	0.0999942	2.82461	3.02307	1.43856	0.0679285	0.0659896	1.37063	1.50455	1.32006	1	0.062797	0.0682663	0.937203
NCU07398	142197	4.04803	0.289823	0.297645	3.75821	4.34567	4.4382	0.420227	0.376928	4.01797	4.81513	-1.05692	1.81821	0.208354	0.222462	1.60986	2.04067	1.62648	0.328021	0.321749	1.29846	1.94823	-0.338373	1	0.168677	0.165169	0.831323	1.16517	1	0.199848	0.220146	0.800152	1.22015	-0.365017	1.08139	0.185014	0.17688	0.896376	1.25827	1.68755	0.297452	0.30964	1.3901	1.99719	0.131828	1.02455	0.163957	0.178773	0.860593
NCU09124	125959	1.84202	0.0911255	0.0896322	1.75089	1.93165	1	0.0576835	0.0647351	0.942317	1.06474	0.686159	1.71448	0.0765304	0.0812715	1.63795	1.79575	1.30015	0.0965617	0.102184	1.20359	1.40233	0.235616	1.25026	0.0782489	0.0740655	1.17201	1.32433	1.47824	0.0821135	0.0763532	1.39613	1.55459	0.071801	1.58653	0.0898198	0.0854255	1.49671	1.67196	1.447	0.0910744	0.106907	1.35593	1.55391	-0.0571968	1.06965	0.0641068	0.0688471	1.00554
NCU00456	117089	1.13021	0.115073	0.123454	1.01514	1.25366	1.32107	0.149615	0.161192	1.17145	1.48226	-0.467125	1	0.0963114	0.105986	0.903689	1.10599	3.0591	0.245269	0.26501	2.81383	3.32411	1.70785	5.29581	0.215565	0.193941	5.08025	5.48975	1	0.12517	0.145888	0.87483	1.14589	3.93436	1.60596	0.128109	0.137325	1.47785	1.74328	1.96517	0.224836	0.212084	1.74033	2.17725	-0.002951	1.10354	0.110403	0.105439	0.993137
NCU08990	117110	2.9579	0.0488532	0.0459939	2.90905	3.00389	1.1663	0.0158694	0.0163955	1.15043	1.1827	1.72635	2.33278	0.0404891	0.0426232	2.29229	2.3754	1	0.0199159	0.0199251	0.980084	1.01993	1.27237	3.0792	0.0462946	0.0451367	3.03291	3.12434	1.80386	0.0219287	0.0189636	1.78193	1.82282	1.21008	2.36488	0.0460333	0.0406322	2.31885	2.40551	1.57216	0.0256126	0.0240302	1.54655	1.59619	0.722656	1.65806	0.0334115	0.0321449	1.62465
NCU00294	94922	2.4702	0.026539	0.0276539	2.44366	2.49785	1.07792	0.0147548	0.012547	1.06317	1.09047	1.35319	2.60714	0.0251219	0.0256952	2.58202	2.63284	1.08969	0.0165803	0.0159438	1.07311	1.10563	1.47638	3.17637	0.0285733	0.0307967	3.1478	3.20717	1.36417	0.015516	0.0161304	1.34865	1.3803	1.7675	2.35286	0.0259793	0.0309101	2.32688	2.38377	1.27619	0.0172494	0.0163602	1.25894	1.29255	1.03433	1.53538	0.0203844	0.0198318	1.515
NCU00372	122379	1.36091	0.108561	0.133456	1.25235	1.49437	1.25528	0.142481	0.151057	1.1128	1.40634	-0.153988	1.98858	0.132286	0.12017	1.85629	2.10875	1.1336	0.161195	0.207091	0.972405	1.34069	0.515603	1.79719	0.118077	0.120006	1.67911	1.9172	1.54469	0.153554	0.15774	1.39114	1.70243	-0.023317	1	0.0917389	0.110105	0.908261	1.1101	1	0.155685	0.172206	0.844315	1.17221	-0.26579	1.39846	0.106127	0.108078	1.29233
NCU00412	146566	1.17969	0.0936782	0.0986242	1.08601	1.27831	1.50857	0.0752849	0.0701977	1.43329	1.57877	-0.492756	1.42568	0.0909919	0.102597	1.33469	1.52828	1.1872	0.0736727	0.0822302	1.11353	1.26943	0.0652579	1.53522	0.101797	0.0976996	1.43342	1.63292	1.01971	0.0560312	0.0638442	0.963679	1.08355	0.349869	1	0.0857471	0.0898225	0.914253	1.08982	1.04371	0.0690643	0.0717487	0.974646	1.11546	-0.115177	1.29548	0.0928076	0.0922089	1.20267
NCU06175	121971	1.3723	0.118589	0.11949	1.25371	1.49179	1.55795	0.0827838	0.0924035	1.47517	1.65035	-0.396643	1.12595	0.0955468	0.104576	1.0304	1.23053	1.29125	0.103856	0.0998999	1.18739	1.39115	-0.043132	1.64568	0.116062	0.130365	1.52962	1.77605	1	0.0688801	0.0733906	0.93112	1.07339	0.456227	1.45285	0.110858	0.11592	1.34199	1.56877	1.20844	0.0893615	0.101056	1.11908	1.3095	0.032496	1	0.0958529	0.0957884	0.904147
NCU06174	121970	1.15265	0.0812729	0.0934509	1.07138	1.2461	1	0.0865267	0.101172	0.913473	1.10117	-0.0297949	1.21683	0.0861721	0.0888477	1.13066	1.30568	1.38442	0.144032	0.139297	1.24039	1.52372	-0.0652897	1	0.0741343	0.0823575	0.925866	1.08236	1.20933	0.104119	0.104602	1.10521	1.31393	0.0228535	2.94208	0.124385	0.133453	2.81769	3.07553	1.18323	0.12363	0.125146	1.0596	1.30838	1.50932	1.22243	0.0929549	0.0854738	1.12948
NCU06259	81439	1.1866	0.053804	0.057102	1.1328	1.2437	1.63363	0.0479936	0.0429366	1.58564	1.67657	-0.543771	1.58254	0.0501566	0.0635852	1.53238	1.64613	1.31775	0.055384	0.0589781	1.26237	1.37673	0.155655	1.15948	0.048131	0.0492569	1.11135	1.20874	1	0.0376476	0.0361901	0.962352	1.03619	0.0751589	1	0.0459702	0.0499172	0.95403	1.04992	1.18529	0.0475537	0.0533854	1.13774	1.23868	0.0878191	1.2283	0.0432801	0.0493175	1.18502
NCU00105	63030	1.78295	0.117806	0.108907	1.66514	1.89186	2.01288	0.135079	0.134013	1.8778	2.14689	-0.481749	1.1099	0.0881267	0.0964055	1.02177	1.20631	1	0.128185	0.13002	0.871815	1.13002	-0.108247	1	0.0815698	0.0908253	0.91843	1.09083	1.29048	0.108946	0.135332	1.18153	1.42581	0.0907087	1.11841	0.0985145	0.0944	1.0199	1.21281	1.43558	0.131245	0.149233	1.30434	1.58481	0.091525	1.08322	0.0892319	0.0940644	0.993988
NCU00092	146314	2.17956	0.224682	0.233299	1.95488	2.41286	1.70731	0.163022	0.166653	1.54429	1.87396	0.080915	2.07241	0.197451	0.214175	1.87496	2.28659	1	0.157987	0.175194	0.842013	1.17519	0.699765	1.35146	0.166486	0.178074	1.18497	1.52953	1.86222	0.164249	0.179747	1.69797	2.04197	0.168437	1	0.144684	0.16561	0.855316	1.16561	1.2386	0.164813	0.171597	1.07379	1.4102	-0.091823	2.41264	0.217465	0.226303	2.19518
NCU06254	62747	1.4217	0.198181	0.180112	1.22352	1.60181	4.66537	0.183627	0.212936	4.48174	4.87831	-3.65479	1.57429	0.207897	0.220976	1.36639	1.79527	1.19748	0.130294	0.154239	1.06719	1.35172	0.014674	1.19353	0.171092	0.194016	1.02244	1.38755	1.34847	0.110506	0.119404	1.23796	1.46787	-0.149582	1.1232	0.1717	0.167541	0.9515	1.29074	1.31062	0.140087	0.147446	1.17053	1.45807	-0.120208	1.2552	0.174421	0.225583	1.08078
NCU01111	36062	3.74412	0.607974	0.560698	3.13615	4.30482	1	0.858014	2.46464	0.141986	3.46464	-0.328494	1	0.307415	0.328932	0.692585	1.32893	27.7674	7.89942	9.18885	19.868	36.9562	18.539	2.29895	0.462219	0.495402	1.83673	2.79435	9.73708	3.83588	5.62167	5.9012	15.3588	3.10685	2.69467	0.498137	0.57093	2.19653	3.2656	27.0223	7.85312	9.24479	19.1692	36.2671	15.9036	1.25232	0.29767	0.387469	0.95465
NCU01199	144219	1.61122	0.121399	0.134228	1.48982	1.74545	3.60627	0.14715	0.163555	3.45912	3.76982	-2.28	1.62389	0.107729	0.122886	1.51616	1.74678	2.42533	0.14976	0.173417	2.27557	2.59875	0.528794	1.27235	0.104836	0.1113	1.16751	1.38365	5.92119	0.200391	0.170163	5.7208	6.09135	4.33715	1	0.0994384	0.101956	0.900562	1.10196	2.50828	0.14722	0.153342	2.36106	2.66162	1.2591	1.37908	0.105284	0.116384	1.2738
NCU03597	77266	1.44006	0.167418	0.149009	1.27264	1.58907	1.95098	0.130908	0.143915	1.82007	2.09489	-0.822253	2.54483	0.188319	0.194079	2.35651	2.73891	1.25991	0.126654	0.144409	1.13326	1.40432	0.952192	1.96159	0.173964	0.189287	1.78763	2.15088	1.04029	0.0968384	0.0994251	0.943452	1.13972	0.647911	1	0.119412	0.125058	0.880588	1.12506	1.30073	0.125646	0.13338	1.17508	1.43411	0.050026	1.96867	0.168366	0.174351	1.8003
NCU06113	85652	1.14488	0.0486575	0.0508634	1.09622	1.19574	1.30916	0.0295115	0.0325872	1.27965	1.34175	-0.245525	1.66391	0.0534392	0.0506597	1.61047	1.71457	1.16979	0.0389004	0.0433577	1.13089	1.21315	0.397323	1.06815	0.0380679	0.044975	1.03008	1.11312	1.87035	0.0359707	0.0395823	1.83438	1.90993	0.721254	1.13254	0.0419978	0.0502392	1.09054	1.18278	1.12998	0.0382251	0.0363477	1.09175	1.16633	-0.0757855	1	0.0448006	0.0396507	0.955199
NCU00084	129637	1.48632	0.187668	0.179753	1.29865	1.66607	1.40106	0.103374	0.128644	1.29769	1.5297	-0.231052	1.15071	0.155002	0.171714	0.995708	1.32242	1.14724	0.120151	0.131627	1.02709	1.27887	-0.283159	1.20654	0.156409	0.158122	1.05013	1.36466	1.18285	0.101241	0.107732	1.08161	1.29058	-0.240451	1	0.15332	0.150178	0.84668	1.15018	1.02295	0.120753	0.124327	0.902197	1.14728	-0.247981	1.0318	0.131408	0.152889	0.900392
NCU00278	122308	1.69683	0.0920537	0.0944116	1.60478	1.79124	1.4543	0.0611817	0.0685314	1.39312	1.52283	0.0819449	1.41773	0.0799582	0.0817018	1.33777	1.49943	1.58507	0.0821251	0.0904816	1.50294	1.67555	0.0035131	1.7077	0.0891538	0.091342	1.61855	1.79904	1.84315	0.0710349	0.074249	1.77212	1.9174	-0.0269269	2.8681	0.108563	0.125369	2.75954	2.99347	1.61783	0.0843206	0.0891759	1.53351	1.70701	1.05253	1	0.066397	0.0745801	0.933603
NCU00279	41799	1.19709	0.206278	0.242056	0.990812	1.43915	1.70054	0.134109	0.133228	1.56643	1.83377	-0.842956	1.71442	0.232352	0.255596	1.48207	1.97002	1.056	0.128771	0.144333	0.927229	1.20033	0.281735	1.19706	0.223006	0.231685	0.974054	1.42874	1.29058	0.11825	0.121455	1.17233	1.41204	-0.256415	1	0.189157	0.226799	0.810843	1.2268	1.42644	0.151085	0.166248	1.27536	1.59269	0.048556	1.13342	0.183186	0.218949	0.950234
NCU06118	66960	1.33978	0.1495	0.154553	1.19028	1.49433	1.43712	0.137178	0.159789	1.29994	1.59691	-0.406629	1.06703	0.12685	0.132577	0.94018	1.19961	1.55284	0.186596	0.207672	1.36624	1.76051	0.166637	1.06845	0.122587	0.126306	0.945863	1.19476	2.61208	0.17129	0.194577	2.44079	2.80666	1.24603	1	0.131127	0.148555	0.868873	1.14855	1	0.153491	0.148016	0.846509	1.14802	-0.302046	1.19161	0.131175	0.145751	1.06044
NCU06088	47832	1.89597	0.209858	0.222728	1.68611	2.1187	1.55933	0.209015	0.214449	1.35032	1.77378	-0.087667	2.05882	0.18794	0.23067	1.87088	2.28949	1.02268	0.227867	0.260466	0.794813	1.28315	0.587734	1.45988	0.182992	0.195642	1.27689	1.65552	1.01433	0.183488	0.188654	0.830842	1.20298	0.073904	1	0.153189	0.157588	0.846811	1.15759	1.60892	0.228037	0.303189	1.38088	1.91211	0.223295	2.15389	0.198925	0.215163	1.95497
NCU03040	126754	1.48544	0.175741	0.190355	1.3097	1.6758	2.3309	0.158797	0.154758	2.1721	2.48566	-1.17596	1.71188	0.179382	0.205742	1.5325	1.91762	1.0511	0.132542	0.145307	0.918558	1.19641	0.336091	1.31235	0.193585	0.194751	1.11876	1.5071	1.03518	0.113364	0.106906	0.921816	1.14209	-0.023321	1.04031	0.170902	0.178574	0.869408	1.21888	1.21386	0.145422	0.145371	1.06844	1.35923	-0.150446	1.30529	0.175666	0.178919	1.12962
NCU03050	119199	1.7749	0.0571361	0.0540208	1.71776	1.82892	2.0534	0.061011	0.0516939	1.99239	2.10509	-0.38733	2.13357	0.0510158	0.0576359	2.08255	2.19121	1.67663	0.0655922	0.0599826	1.61104	1.73661	0.345942	1.76105	0.0556912	0.0480823	1.70536	1.80913	1	0.0391083	0.0439361	0.960892	1.04394	0.661423	1.01741	0.0418126	0.0432474	0.975597	1.06066	1.48071	0.051872	0.0536469	1.42884	1.53436	0.368181	1.67183	0.0431568	0.0507772	1.62867
NCU02834	125497	1.18583	0.0671149	0.0741514	1.11872	1.25998	2.00195	0.0827673	0.0813754	1.91918	2.08333	-0.96461	1.07235	0.066524	0.0637232	1.00583	1.13607	1	0.075463	0.0753955	0.924537	1.0754	-0.0695695	1	0.0585626	0.0742102	0.941437	1.07421	1.32321	0.0711028	0.0640305	1.25211	1.38724	0.177897	1.35423	0.067213	0.0737148	1.28702	1.42794	1.25849	0.0723542	0.0813212	1.18614	1.33981	-0.0527942	1.06981	0.0573805	0.060402	1.01243
NCU08621	93432	1.26731	0.0532724	0.0521734	1.21404	1.31948	1.93134	0.0385393	0.0421337	1.8928	1.97347	-0.759436	1.89854	0.0502918	0.0616663	1.84825	1.96021	2.12225	0.0486154	0.0562041	2.07363	2.17845	0.113428	1.4121	0.0445877	0.0446359	1.36751	1.45674	1.06435	0.0317825	0.0334924	1.03257	1.09784	0.26967	1.23989	0.0451908	0.0484263	1.1947	1.28832	1.24665	0.0382331	0.0435297	1.20842	1.29018	-0.0798994	1.50774	0.0553471	0.0492717	1.45239
NCU03284	133168	1.33511	0.0369303	0.0422102	1.29818	1.37732	1.04394	0.0801429	0.0859201	0.963797	1.12986	0.16832	1.24528	0.0383467	0.0372584	1.20693	1.28254	1	0.0988074	0.105411	0.901193	1.10541	0.101522	1.11266	0.0308113	0.0357709	1.08185	1.14843	2.7419	0.127604	0.113356	2.6143	2.85526	1.46587	1	0.0326232	0.0377702	0.967377	1.03777	2.05346	0.127069	0.132151	1.92639	2.18561	0.888621	1.15788	0.0318927	0.0340132	1.12599
NCU09224	105327	1.78268	0.143932	0.152314	1.63875	1.93499	2.23272	0.185574	0.221371	2.04715	2.45409	-0.815343	1.19085	0.117768	0.126613	1.07308	1.31746	1.08626	0.17897	0.202273	0.90729	1.28853	-0.215451	1.59438	0.141758	0.130586	1.45262	1.72497	1	0.132193	0.156528	0.867807	1.15653	0.296094	1	0.106005	0.126609	0.893995	1.12661	1.59035	0.198044	0.194336	1.39231	1.78469	0.265697	1.69795	0.126421	0.158406	1.57153
NCU09220	90515	1.41867	0.0711719	0.0825593	1.3475	1.50123	1.36106	0.0503415	0.0517966	1.31072	1.41286	-0.0653585	1	0.0564751	0.0630524	0.943525	1.06305	1	0.0551358	0.0572388	0.944864	1.05724	-0.118188	1.22371	0.0722743	0.0749041	1.15144	1.29861	1.11861	0.0500962	0.0466093	1.06851	1.16522	-0.0137836	1.41914	0.0760245	0.0746188	1.34312	1.49376	1.24895	0.0604844	0.0631788	1.18847	1.31213	0.0309867	1.20752	0.0637941	0.0719436	1.14373
NCU09216	125851	2.45754	0.112956	0.1109	2.34458	2.56844	1	0.0422921	0.0384566	0.957708	1.03846	1.30613	3.36914	0.110402	0.113255	3.25874	3.48239	1.33076	0.0520262	0.0570235	1.27873	1.38778	1.87095	2.03159	0.102191	0.0969607	1.9294	2.12855	1.15436	0.045239	0.0499836	1.10912	1.20434	0.725055	1.24798	0.0801594	0.0853384	1.16782	1.33332	1.36493	0.0538789	0.0571414	1.31105	1.42207	-0.0222673	1.56004	0.0860517	0.083655	1.47399
NCU09218	125849	1.76032	0.199173	0.233919	1.56115	1.99424	2.11925	0.130091	0.140352	1.98916	2.2596	-0.698455	2.22864	0.244446	0.235336	1.98419	2.46398	1.80258	0.157992	0.175822	1.64459	1.9784	0.005792	1.39917	0.164501	0.226834	1.23467	1.626	1	0.103001	0.111093	0.896999	1.11109	0.123576	1	0.16957	0.184253	0.83043	1.18425	1.46403	0.143419	0.146873	1.32061	1.6109	0.136358	1.42998	0.201869	0.208763	1.22811
NCU03072	51953	1	0.0759932	0.0811287	0.924007	1.08113	1.78977	0.0706298	0.0875091	1.71914	1.87728	-0.953272	1.58938	0.08012	0.0872938	1.50926	1.67667	1.27657	0.0817109	0.0843553	1.19486	1.36093	0.148335	1.42938	0.0909714	0.0866629	1.33841	1.51604	1.75259	0.0784321	0.0882076	1.67416	1.8408	0.158115	1.58176	0.097319	0.0833056	1.48444	1.66507	1.05527	0.0685045	0.0778329	0.986765	1.1331	0.351338	1.19861	0.090731	0.0816072	1.10788
NCU03063	150242	1.28451	0.111386	0.115247	1.17312	1.39976	1.95044	0.134153	0.144085	1.81629	2.09452	-0.921401	1.5503	0.103415	0.124452	1.44688	1.67475	1.38773	0.140256	0.161414	1.24747	1.54914	-0.102259	1.48838	0.124831	0.122975	1.36355	1.61136	1.04456	0.105213	0.120655	0.939347	1.16521	0.198334	1	0.0947113	0.111409	0.905289	1.11141	1.04188	0.14273	0.13945	0.89915	1.18133	-0.212259	1.06195	0.0962496	0.103695	0.9657
NCU08121	33363	2.26078	0.303485	0.36004	1.9573	2.62082	4.40807	0.321193	0.311728	4.08688	4.7198	-2.7625	1	0.190176	0.20076	0.809824	1.20076	1.00252	0.223995	0.263506	0.778525	1.26603	-0.422235	1.28363	0.218382	0.250414	1.06525	1.53404	5.36997	0.381311	0.367858	4.98866	5.73783	3.45461	2.81138	0.311937	0.377741	2.49944	3.18912	1.33497	0.240452	0.249072	1.09452	1.58404	0.915401	1.08422	0.211112	0.264542	0.873108
NCU01248	119948	1	0.139588	0.167981	0.860412	1.16798	3.85259	0.151628	0.19232	3.70096	4.04491	-3.1845	1.38976	0.15005	0.163706	1.23971	1.55347	2.05	0.161535	0.172742	1.88846	2.22274	0.334999	2.26755	0.205739	0.1997	2.06181	2.46725	1	0.103147	0.106136	0.896853	1.10614	0.955675	1.04246	0.142997	0.148657	0.899463	1.19112	1.75098	0.164844	0.16751	1.58614	1.91849	0.395019	1.54079	0.161938	0.175764	1.37885
NCU09140	133099	1.3867	0.180612	0.186557	1.20609	1.57326	1.29159	0.14203	0.164967	1.14956	1.45656	-0.250469	1	0.125524	0.138022	0.874476	1.13802	1.68255	0.20925	0.191984	1.4733	1.87453	0.335278	1.98536	0.175401	0.199554	1.80996	2.18491	1.40876	0.149908	0.156388	1.25885	1.56515	0.244811	1.12927	0.158293	0.167104	0.970977	1.29637	1.75685	0.193466	0.205857	1.56338	1.96271	0.26701	1.15932	0.123198	0.154249	1.03612
NCU03751	127867	2.46649	0.0965818	0.0954979	2.36991	2.56199	1.2668	0.0941383	0.0994572	1.17266	1.36626	1.00365	2.54245	0.088153	0.100233	2.4543	2.64268	1.52844	0.126785	0.136843	1.40166	1.66528	0.789014	1.86575	0.0811362	0.0886592	1.78461	1.95441	1	0.0884495	0.0878368	0.911551	1.08784	0.696777	1.40836	0.0837318	0.0843818	1.32463	1.49274	1.68763	0.123087	0.127372	1.56454	1.815	0.0718012	1.52794	0.0786643	0.0800923	1.44928
NCU03629	58522	1.88799	0.127025	0.142923	1.76097	2.03091	1.97855	0.11813	0.124664	1.86042	2.10321	-0.342249	2.49836	0.148631	0.14617	2.34973	2.64453	2.59186	0.157775	0.161583	2.43409	2.75344	-0.210445	1.86542	0.120032	0.132643	1.74539	1.99806	1.30153	0.0987642	0.102588	1.20277	1.40412	0.34127	1	0.0967268	0.117925	0.903273	1.11793	1.53949	0.129327	0.116823	1.41016	1.65631	0.292238	1.55634	0.111852	0.117695	1.44449
NCU03763	76964	1.61671	0.189371	0.197435	1.42734	1.81415	2.35393	0.140511	0.148937	2.21342	2.50287	-1.07553	2.92827	0.229179	0.222891	2.69909	3.15116	1.16941	0.130393	0.141784	1.03902	1.31119	1.3879	2.11174	0.186089	0.212059	1.92565	2.3238	1.21299	0.109587	0.110164	1.1034	1.32315	0.602497	1	0.138821	0.170656	0.861179	1.17066	1.19077	0.130538	0.128572	1.06023	1.31934	-0.110424	1.66843	0.176904	0.191161	1.49153
NCU04102	56855	1.26805	0.132831	0.130194	1.13522	1.39824	1.10482	0.0998204	0.116306	1.005	1.22113	-0.085907	2.74417	0.182256	0.190256	2.56191	2.93443	1.23521	0.131551	0.143807	1.10366	1.37902	1.1829	1	0.111929	0.12481	0.888071	1.12481	1.08619	0.105434	0.112918	0.980756	1.19911	-0.144054	1.02142	0.107031	0.127522	0.914389	1.14894	1.03163	0.124825	0.133714	0.906805	1.16534	-0.242137	1.77887	0.13596	0.143994	1.64291
NCU03740	120221	1.37295	0.0781618	0.0798125	1.29479	1.45276	1.25782	0.0675391	0.0638555	1.19028	1.32168	-0.0268873	1.30377	0.0701845	0.0821047	1.23359	1.38587	1	0.0696218	0.0715972	0.930378	1.0716	0.161988	1.62935	0.0806051	0.0823548	1.54874	1.7117	1.36246	0.0695854	0.0570855	1.29287	1.41955	0.129199	1.17749	0.0746481	0.0769149	1.10284	1.2544	1.21767	0.0692878	0.0793601	1.14838	1.29703	-0.106023	1	0.0648409	0.0653232	0.935159
NCU09143	105435	1.28312	0.0513202	0.0506334	1.2318	1.33375	1.31487	0.0813226	0.0763553	1.23355	1.39123	-0.159425	1.5801	0.0564276	0.0610114	1.52367	1.64111	1.65516	0.111041	0.108531	1.54412	1.76369	-0.0969924	1.47067	0.0486227	0.0552814	1.42205	1.52595	1.0696	0.0792355	0.0696742	0.990365	1.13927	0.282773	1.32374	0.0596356	0.048835	1.2641	1.37257	1.5	0.0988583	0.0994309	1.40114	1.59943	0.0285667	1.0372	0.0449389	0.0496762	0.992261
NCU03738	135165	2.38917	0.0397346	0.0430018	2.34944	2.43217	1.29294	0.0514071	0.0534679	1.24153	1.34641	1.00303	1.87226	0.0309917	0.0363742	1.84127	1.90863	1.75685	0.076706	0.0755745	1.68014	1.83242	0.0088438	2.70362	0.0421295	0.0401713	2.66149	2.74379	1.56117	0.058605	0.0622108	1.50256	1.62338	1.03811	2.27706	0.0437207	0.0416892	2.23334	2.31875	1.84973	0.0690361	0.0701912	1.78069	1.91992	0.313418	1.38777	0.032699	0.02906	1.35507
NCU03630	120299	1.51168	0.115934	0.135245	1.39575	1.64692	2.49812	0.112665	0.124374	2.38546	2.62249	-1.22675	1.82026	0.121278	0.126958	1.69898	1.94722	2.21005	0.131876	0.138408	2.07817	2.34846	0.130956	1.19823	0.117425	0.113148	1.0808	1.31138	1.36182	0.0957936	0.0902128	1.26603	1.45203	-0.0453516	1	0.104699	0.098506	0.895301	1.09851	1.34605	0.104463	0.117189	1.24159	1.46324	0.143081	1.28067	0.110727	0.128718	1.16994
NCU03757	116009	1.87735	0.0341683	0.0339535	1.84318	1.9113	1.5392	0.0299313	0.0297352	1.50927	1.56894	0.274247	1	0.0246021	0.0245348	0.975398	1.02453	1	0.0331352	0.0310604	0.966865	1.03106	-0.05767	3.81011	0.0475459	0.0413923	3.76256	3.8515	1.44424	0.0297839	0.025493	1.41446	1.46973	2.29283	2.84126	0.0402432	0.0463251	2.80102	2.88759	1.84745	0.0399726	0.0406552	1.80748	1.88811	0.912912	1.26163	0.0247043	0.0273738	1.23693
NCU04165	75403	1.49603	0.135216	0.133615	1.36081	1.62965	1	0.0832519	0.0788525	0.916748	1.07885	0.281961	1.87338	0.130881	0.127913	1.7425	2.00129	1.21364	0.111353	0.118992	1.10229	1.33263	0.409867	1	0.0946469	0.113046	0.905353	1.11305	2.60892	0.120227	0.136435	2.48869	2.74535	1.37565	1.08153	0.106761	0.106965	0.974769	1.1885	1.27182	0.102005	0.12286	1.16982	1.39468	-0.01868	1.85623	0.135037	0.14283	1.72119
NCU00068	81630	1.17159	0.0472392	0.0474855	1.12435	1.21908	1.96794	0.0696197	0.0806137	1.89832	2.04855	-0.924203	1.35917	0.0462939	0.0508679	1.31288	1.41004	1.15839	0.0839375	0.074917	1.07445	1.23331	0.0795691	1.32612	0.0406858	0.0452622	1.28543	1.37138	1	0.0547385	0.0585105	0.945261	1.05851	0.226924	1.41276	0.0465831	0.0528479	1.36618	1.46561	1.23222	0.0724754	0.0806996	1.15974	1.31292	0.0532573	1	0.0386132	0.0474184	0.961387
NCU10497	150374	1.25432	0.0415396	0.042835	1.21278	1.29716	1	0.0328995	0.0326922	0.967101	1.03269	0.180088	2.07772	0.0511493	0.0517138	2.02657	2.12943	1.30943	0.0451216	0.0435347	1.26431	1.35296	0.673606	1.49185	0.0410852	0.0468715	1.45076	1.53872	1.06783	0.0346917	0.0335874	1.03314	1.10142	0.349347	1.058	0.0353699	0.039756	1.02263	1.09776	1.28907	0.043833	0.0431165	1.24524	1.33219	0.147481	1.25788	0.0373799	0.0376212	1.2205
NCU00041	94828	1.70524	0.0409098	0.0450207	1.66433	1.75026	1	0.0382757	0.038547	0.961724	1.03855	0.625783	1.4953	0.0357011	0.0389574	1.4596	1.53426	1.24778	0.0696607	0.059972	1.17812	1.30775	0.151847	1.23306	0.0363715	0.0304233	1.19669	1.26348	2.9003	0.0643746	0.0643144	2.83593	2.96461	1.57244	2.13599	0.043397	0.0493329	2.09259	2.18532	1.77982	0.0661634	0.0656974	1.71366	1.84552	0.247076	1.23911	0.0391295	0.0304482	1.19998
NCU00040	62889	1.36414	0.0358161	0.0343391	1.32832	1.39848	1.5697	0.038282	0.0418188	1.53142	1.61152	-0.283195	1	0.031301	0.0321489	0.968699	1.03215	1	0.0393297	0.0429845	0.96067	1.04298	-0.0714786	2.47133	0.0465534	0.0458816	2.42478	2.51721	1.57484	0.0381202	0.0388126	1.53672	1.61365	0.811124	2.40182	0.0474322	0.0436375	2.35439	2.44546	1.76969	0.0508723	0.0484432	1.71882	1.81813	0.536255	1.27567	0.0356199	0.0356882	1.24005
NCU06244	94797	2.83351	0.179259	0.206716	2.65425	3.04023	2.13869	0.198019	0.204334	1.94067	2.34302	0.311227	3.51465	0.195825	0.194063	3.31882	3.70871	1	0.175466	0.191517	0.824534	1.19152	2.12731	2.19549	0.17362	0.181538	2.02187	2.37703	1.96057	0.176839	0.193177	1.78373	2.15375	-0.131877	1.73862	0.135633	0.15093	1.60299	1.88955	1.3455	0.191443	0.201511	1.15406	1.54701	0.055976	1.32514	0.141506	0.138046	1.18363
NCU06472	121928	1.02516	0.0930303	0.0904145	0.93213	1.11557	2.37793	0.109441	0.10188	2.26849	2.47981	-1.54768	2.03307	0.123638	0.120166	1.90943	2.15324	1.50336	0.119269	0.109914	1.38409	1.61327	0.296158	1.64647	0.115278	0.113908	1.53119	1.76038	1	0.0765487	0.0780084	0.923451	1.07801	0.453184	1	0.0954942	0.10444	0.904506	1.10444	1.17828	0.101386	0.102149	1.07689	1.28043	-0.027546	1.17953	0.0899989	0.0879174	1.08953
NCU06470	121926	1.43611	0.190342	0.197352	1.24577	1.63346	2.33936	0.132179	0.125545	2.20718	2.4649	-1.21914	1.50033	0.168284	0.189601	1.33205	1.68993	1.31203	0.113449	0.129814	1.19858	1.44184	-0.109798	1.52213	0.173486	0.185018	1.34864	1.70715	1.51855	0.104517	0.122419	1.41403	1.64097	-0.292325	1	0.15363	0.156392	0.84637	1.15639	1.40079	0.131941	0.138603	1.26885	1.53939	0.112457	1.1466	0.14551	0.178269	1.00109
NCU06469	81160	1.49499	0.0795134	0.0958156	1.41548	1.59081	3.13202	0.106437	0.110208	3.02558	3.24223	-1.82675	1.31047	0.0870054	0.0905446	1.22346	1.40101	1.61426	0.104333	0.108335	1.50993	1.7226	0.108912	2.04873	0.106296	0.0907979	1.94243	2.13953	1.63653	0.0840517	0.0837448	1.55248	1.72027	0.222159	1.37454	0.0789035	0.087632	1.29564	1.46217	1.99445	0.0993572	0.111428	1.89509	2.10588	0.432921	1.40179	0.0881981	0.0869771	1.31359
NCU00398	122399	1.14197	0.0648002	0.0798364	1.07717	1.22181	1.65437	0.0711786	0.0751545	1.58319	1.72952	-0.652355	1.45074	0.0731889	0.0707103	1.37755	1.52145	1.00289	0.072332	0.0815616	0.930558	1.08445	0.293099	1.11302	0.0675558	0.0688277	1.04546	1.18185	1	0.0593663	0.0621505	0.940634	1.06215	-0.0166863	1	0.0654861	0.0647681	0.934514	1.06477	1.12984	0.0704247	0.0821666	1.05942	1.21201	-0.0053528	1.0744	0.0633175	0.0657041	1.01108
NCU00138	81784	1.51894	0.194089	0.204456	1.32485	1.7234	1	0.075215	0.0845534	0.924785	1.08455	0.240298	1.43486	0.166804	0.175685	1.26806	1.61055	2.11006	0.139164	0.184963	1.9709	2.29502	0.360351	1.6173	0.170472	0.190018	1.44683	1.80732	6.05769	0.193868	0.196991	5.86382	6.25468	4.0565	1.06854	0.15223	0.174783	0.91631	1.24332	4.17407	0.238157	0.241789	3.93591	4.41586	2.69259	1	0.138381	0.158592	0.861619
NCU06424	14529	1.78928	0.157914	0.162661	1.63137	1.95194	1.23236	0.0983464	0.106292	1.13401	1.33865	0.292714	1.57463	0.134331	0.132059	1.4403	1.70669	1.76911	0.150954	0.14521	1.61816	1.91432	-0.088533	2.72001	0.19399	0.186315	2.52602	2.90632	1.20841	0.108803	0.102219	1.09961	1.31063	1.21539	1.50852	0.141077	0.149085	1.36744	1.6576	1.14153	0.113866	0.123224	1.02766	1.26475	0.102689	1.07902	0.114827	0.126588	0.964193
NCU04156	115710	1.33592	0.111728	0.130432	1.22419	1.46635	5.06613	0.158929	0.170716	4.9072	5.23685	-4.01265	3.13527	0.161928	0.163949	2.97334	3.29922	7.28093	0.220325	0.228977	7.0606	7.50991	3.76139	3.27362	0.158523	0.175486	3.1151	3.44911	2.0396	0.103543	0.125332	1.93606	2.16493	0.950165	1	0.0998755	0.112265	0.900124	1.11227	3.69096	0.194993	0.161265	3.49597	3.85222	2.3837	2.45895	0.141346	0.131709	2.3176
NCU04188	115703	1.87891	0.0583924	0.060472	1.82052	1.93938	1.50639	0.0606793	0.0636127	1.44571	1.57	0.250515	1.89835	0.0570845	0.0552886	1.84127	1.95364	1.07064	0.0755228	0.0680165	0.995117	1.13866	0.702609	1.45581	0.0525876	0.0549592	1.40322	1.51077	1.0411	0.0493562	0.0494937	0.991744	1.09059	0.312629	1	0.0428949	0.0444763	0.957105	1.04448	1	0.0606435	0.0597744	0.939357	1.05977	-0.10512	1.40548	0.0480517	0.049594	1.35743
NCU04153	119587	1.31871	0.094828	0.112235	1.22388	1.43095	1.37661	0.0798451	0.0803356	1.29676	1.45695	-0.233064	1	0.0838146	0.0927778	0.916185	1.09278	1.19768	0.105898	0.0909669	1.09178	1.28865	-0.0009958	1.20385	0.0996429	0.103351	1.10421	1.3072	1.04106	0.069993	0.0725063	0.971067	1.11357	-0.0093592	1.03711	0.0886745	0.0891388	0.948435	1.12625	1.13784	0.0929235	0.0895023	1.04492	1.22734	-0.0813323	1.48957	0.0876861	0.112403	1.40188
NCU06691	57172	3.79819	0.0781251	0.0785937	3.72006	3.87678	1.21119	0.13461	0.133314	1.07658	1.3445	2.37556	3.53388	0.0738759	0.0741063	3.46	3.60799	1	0.150494	0.155097	0.849506	1.1551	2.30491	2.96823	0.0635279	0.0832765	2.9047	3.05151	1.04363	0.121427	0.128733	0.922203	1.17236	1.73234	5.7711	0.0997523	0.098606	5.67135	5.86971	1.06056	0.141465	0.16556	0.919095	1.22612	4.44523	2.14782	0.0605531	0.0618101	2.08727
NCU02640	105967	2.09817	0.129841	0.158579	1.96833	2.25675	1.16705	0.0773821	0.0968871	1.08967	1.26394	0.704392	1.81955	0.132321	0.14113	1.68723	1.96068	1.18847	0.0994709	0.111728	1.089	1.3002	0.387031	1.28588	0.118839	0.116602	1.16704	1.40248	3.51279	0.140517	0.139055	3.37227	3.65184	1.96979	1	0.103417	0.100707	0.896583	1.10071	1.04887	0.0914134	0.109034	0.957457	1.1579	-0.14325	1.78572	0.124017	0.132311	1.6617
NCU03822	58145	1.35779	0.132699	0.142585	1.22509	1.50038	1	0.0768969	0.0783107	0.923103	1.07831	0.14678	1	0.101513	0.127577	0.898487	1.12758	1.16545	0.107418	0.107428	1.05803	1.27288	-0.069545	1.14523	0.122266	0.138059	1.02296	1.28329	1.64738	0.10037	0.107463	1.54701	1.75484	0.263721	1.65336	0.144399	0.140671	1.50896	1.79403	1.04457	0.0934906	0.100439	0.951079	1.14501	0.363952	1.78388	0.141621	0.138453	1.64226
NCU04648	77458	1.74125	0.0766511	0.0784864	1.6646	1.81974	1	0.0826421	0.0891888	0.917358	1.08919	0.57541	2.06692	0.0732623	0.0742879	1.99366	2.14121	1.15536	0.10679	0.122998	1.04857	1.27836	0.7153	1.94072	0.0685963	0.076385	1.87212	2.0171	1.64157	0.109845	0.114305	1.53173	1.75588	0.116249	1.5427	0.072668	0.0625005	1.47003	1.6052	1.96127	0.134211	0.13831	1.82706	2.09958	0.221858	1.15006	0.053775	0.0615496	1.09629
NCU03824	58139	2.78408	0.194141	0.190417	2.58994	2.9745	1.52172	0.102758	0.115731	1.41896	1.63745	0.952488	2.02651	0.14879	0.171897	1.87772	2.19841	1	0.120195	0.121295	0.879805	1.12129	0.756425	1.48379	0.135049	0.14623	1.34874	1.63002	1.42388	0.105655	0.116833	1.31822	1.54071	-0.191972	1	0.12215	0.126315	0.87785	1.12631	1.43101	0.130524	0.141484	1.30049	1.57249	0.174171	2.08102	0.152888	0.168234	1.92813
NCU03825	76820	2.24275	0.181854	0.185742	2.0609	2.42849	1.63137	0.102948	0.107927	1.52842	1.7393	0.321599	1.90572	0.167441	0.183395	1.73828	2.08912	1	0.107097	0.11188	0.892903	1.11188	0.626399	1.39789	0.139337	0.146924	1.25855	1.54481	1.39137	0.0983765	0.103188	1.29299	1.49456	-0.236005	1	0.122161	0.12497	0.877839	1.12497	1.17838	0.105583	0.11929	1.0728	1.29767	-0.052173	1.48134	0.135911	0.156211	1.34543
NCU03834	120141	1.31753	0.07028	0.0576468	1.24725	1.37518	1.56088	0.0585822	0.05387	1.5023	1.61475	-0.3675	1.09	0.0521324	0.0564019	1.03787	1.1464	1.29307	0.0684829	0.0647967	1.22459	1.35787	0.0781852	1.18746	0.0607441	0.0662506	1.12672	1.25371	1.37385	0.0470034	0.0557615	1.32685	1.42961	0.073136	1.18784	0.0562615	0.0633955	1.13158	1.25124	1.01576	0.0593191	0.0604236	0.956441	1.07618	0.0553949	1	0.0496725	0.0520715	0.950327
NCU06703	57146	1.17655	0.0483708	0.0514894	1.12818	1.22804	1.53227	0.0477237	0.0516059	1.48455	1.58388	-0.455697	1.07945	0.0474834	0.0438261	1.03197	1.12328	1.34994	0.056322	0.0638117	1.29362	1.41375	0.170342	1.24299	0.0517238	0.0509215	1.19127	1.29391	1	0.0386464	0.0450823	0.961354	1.04508	0.146184	2.69616	0.0752244	0.071139	2.62094	2.7673	1.04143	0.0556173	0.048606	0.985813	1.09004	1.5309	1.03398	0.0461799	0.0458516	0.9878
NCU03660	77147	1.37002	0.166304	0.169049	1.20372	1.53907	1	0.0688032	0.0801283	0.931197	1.08013	0.123588	1.09285	0.143821	0.14735	0.949029	1.2402	1.53211	0.0939461	0.114256	1.43816	1.64637	0.197964	1	0.120107	0.135665	0.879893	1.13566	1.01877	0.0617955	0.0763625	0.956974	1.09513	-0.17869	1.44124	0.153038	0.176409	1.2882	1.61765	1.15135	0.0915446	0.0852131	1.05981	1.23656	0.0516389	1.02263	0.125678	0.132696	0.896952
NCU04647	77456	1.88235	0.141429	0.158351	1.74092	2.0407	1.66269	0.102781	0.114666	1.55991	1.77736	-0.036435	1.92248	0.11749	0.123893	1.80499	2.04637	1.64195	0.132502	0.134705	1.50945	1.77666	0.028335	1.86071	0.12735	0.130427	1.73336	1.99114	1.75927	0.10674	0.117386	1.65253	1.87666	-0.143296	1.53969	0.130347	0.128753	1.40934	1.66844	1.60662	0.123749	0.127395	1.48287	1.73401	-0.185572	1.35087	0.0963134	0.110194	1.25456
NCU01201	76439	2.81844	0.170055	0.187391	2.64838	3.00583	1.54708	0.167582	0.169601	1.3795	1.71668	0.931704	1.99284	0.150738	0.14306	1.8421	2.1359	2.50289	0.264437	0.266461	2.23845	2.76935	0.102553	1.98994	0.149584	0.156189	1.84036	2.14613	2.40896	0.219045	0.207842	2.18992	2.6168	0.043786	1.73793	0.140936	0.147353	1.59699	1.88528	2.31115	0.250004	0.268156	2.06115	2.57931	0.175863	1.46392	0.123557	0.132471	1.34036
NCU01202	115914	1.56778	0.0671289	0.0614617	1.50065	1.62924	1.72855	0.0431041	0.0539423	1.68545	1.78249	-0.281841	2.04162	0.0680363	0.0771961	1.97358	2.11882	1.72518	0.0609061	0.0713906	1.66427	1.79657	0.177013	1.34406	0.066496	0.0626599	1.27756	1.40672	1.4625	0.0493722	0.0483188	1.41313	1.51082	0.0064079	1	0.0565697	0.0615305	0.94343	1.06153	1.49031	0.0616038	0.0646079	1.42871	1.55492	0.367176	1.47002	0.0595101	0.0692016	1.41051
NCU01252	57649	1.33905	0.055688	0.0697138	1.28336	1.40876	1.58988	0.0558482	0.0538264	1.53403	1.64371	-0.360344	1	0.0518292	0.0602032	0.948171	1.0602	1	0.0629031	0.058706	0.937097	1.05871	-0.123106	1.05963	0.054661	0.0517893	1.00497	1.11142	1.31209	0.054088	0.0527507	1.258	1.36484	0.146583	1.62537	0.0636594	0.0734672	1.56171	1.69884	1.05565	0.0563381	0.0626801	0.999312	1.11833	0.443381	1.17936	0.0541286	0.0573896	1.12523
NCU10220	56911	2.65112	0.418231	0.385235	2.23289	3.03636	1.84628	0.141839	0.164396	1.70444	2.01068	0.222213	2.44557	0.355358	0.361058	2.09021	2.80663	1.11447	0.157235	0.164809	0.957235	1.27928	0.810933	1.20763	0.236948	0.257835	0.970682	1.46547	1.0916	0.125628	0.136595	0.965972	1.22819	-0.257513	1.00784	0.228602	0.268388	0.779238	1.27623	1.16756	0.161933	0.190095	1.00563	1.35765	-0.270601	1	0.225715	0.257992	0.774285
NCU01441	56913	2.25543	0.196374	0.184222	2.05906	2.43965	3.71732	0.1178	0.128735	3.59952	3.84605	-1.787	1.89166	0.160985	0.169393	1.73067	2.06105	1.81794	0.109679	0.11656	1.70826	1.9345	-0.203825	1.45288	0.14024	0.144236	1.31264	1.59712	1.14654	0.0742355	0.0714579	1.0723	1.218	0.0946421	1	0.124911	0.129655	0.875089	1.12966	1.45534	0.0954966	0.105859	1.35984	1.5612	0.230188	1.19314	0.133145	0.132738	1.06
NCU01442	34384	1.72459	0.101645	0.132315	1.62295	1.85691	2.52512	0.173025	0.206627	2.35209	2.73175	-1.1088	1	0.0878961	0.0869664	0.912104	1.08697	1	0.157493	0.177558	0.842507	1.17756	-0.244459	1.59853	0.101266	0.11978	1.49726	1.71831	1.8378	0.163999	0.182284	1.6738	2.02008	-0.044509	1.60738	0.0990037	0.109062	1.50838	1.71644	1.9263	0.195081	0.195725	1.73122	2.12202	0.014777	1.28088	0.0892584	0.0997539	1.19162
NCU01451	119661	1.68809	0.023941	0.0273961	1.66415	1.71549	1	0.0240514	0.0250667	0.975949	1.02507	0.639082	1	0.0226031	0.020047	0.977397	1.02005	1.34165	0.0356661	0.0365917	1.30598	1.37824	0.285937	1.28508	0.0212138	0.0276158	1.26387	1.3127	5.19404	0.0463607	0.0484946	5.14768	5.24253	3.83498	1.18939	0.0232856	0.0230434	1.1661	1.21243	1.85391	0.0384572	0.040457	1.81545	1.89437	0.603019	1.5737	0.0301768	0.024763	1.54352
NCU06029	85806	1.66851	0.125985	0.125464	1.54252	1.79397	1.51913	0.0751856	0.0659947	1.44394	1.58512	-0.0425997	1.41556	0.102334	0.122706	1.31323	1.53827	1	0.0737166	0.0770177	0.926283	1.07702	0.236208	1.50744	0.111949	0.124565	1.39549	1.632	1.30022	0.0683886	0.0723463	1.23183	1.37257	0.0229247	1.56749	0.123987	0.119717	1.4435	1.68721	1.42905	0.0865254	0.0878399	1.34252	1.51689	-0.0733869	1.24719	0.098578	0.112782	1.14861
NCU01452	115750	2.21854	0.025454	0.0214024	2.19309	2.23994	1.29675	0.0153167	0.0119572	1.28143	1.30871	0.884379	1.58059	0.0238583	0.0193013	1.55673	1.59989	1	0.0160467	0.0174959	0.983953	1.0175	0.539236	2.99708	0.0262798	0.0276261	2.9708	3.02471	1.50953	0.0145792	0.0155986	1.49495	1.52513	1.44567	2.57781	0.0295989	0.0301674	2.54821	2.60798	1.43502	0.016905	0.0201606	1.41812	1.45518	1.09303	1.24944	0.018638	0.0168621	1.2308
NCU08169	124178	1.69505	0.176243	0.202259	1.51881	1.89731	2.56891	0.0949426	0.0949428	2.47397	2.66385	-1.14505	1.74495	0.182354	0.19151	1.5626	1.93646	1.67945	0.10439	0.116863	1.57506	1.79631	-0.233717	2.20612	0.197991	0.196151	2.00813	2.40227	1	0.0607319	0.0701055	0.939268	1.07011	0.938023	1	0.141493	0.146069	0.858507	1.14607	1.24344	0.0857675	0.0818982	1.15767	1.32534	0.0116035	3.36269	0.252309	0.24513	3.11038
NCU10038	80653	3.01426	0.280694	0.282605	2.73357	3.29687	41.854	0.794319	1.11218	41.0597	42.9662	-40.2326	4.36674	0.331525	0.31571	4.03521	4.68245	4.90976	0.619755	0.626322	4.29001	5.53608	-0.392445	2.27858	0.256266	0.264832	2.02231	2.54341	1	0.187643	0.228315	0.812357	1.22832	0.793999	1	0.164773	0.19727	0.835227	1.19727	2.36496	0.367265	0.421366	1.99769	2.78633	0.800425	1.17622	0.170997	0.196023	1.00522
NCU06021	147992	2.28167	0.119571	0.105851	2.1621	2.38752	1	0.0579466	0.0562587	0.942053	1.05626	1.10584	1.34602	0.0907078	0.0841295	1.25531	1.43015	1.06008	0.0723593	0.0715706	0.987721	1.13165	0.123662	1.64352	0.0953343	0.0875385	1.54819	1.73106	1.41332	0.0675884	0.0659805	1.34573	1.4793	0.0688852	1.54291	0.0996391	0.0954294	1.44327	1.63834	1.13331	0.068621	0.0775646	1.06469	1.21087	0.232396	1.48197	0.0953775	0.0882288	1.38659
NCU09451	85068	3.07215	0.222089	0.234384	2.85006	3.30653	3.32747	0.28005	0.337508	3.04742	3.66498	-0.814917	1.70769	0.171665	0.170471	1.53602	1.87816	2.74602	0.320625	0.336439	2.42539	3.08246	0.547234	2.22034	0.185059	0.198607	2.03528	2.41895	1	0.163432	0.184454	0.836568	1.18445	0.850827	1.10741	0.139841	0.148562	0.967569	1.25597	2.02042	0.257359	0.307986	1.76306	2.32841	0.507089	1.03929	0.126029	0.143987	0.913261
NCU09442	66370	1.80318	0.0890537	0.0862784	1.71413	1.88946	2.17654	0.124582	0.125207	2.05196	2.30175	-0.587621	2.05231	0.0854835	0.098673	1.96683	2.15098	2.24728	0.145184	0.170963	2.1021	2.41824	-0.048887	1.84302	0.0863313	0.086694	1.75669	1.92971	1	0.0818846	0.0863979	0.918115	1.0864	0.670291	1.04119	0.0632098	0.0762926	0.97798	1.11748	2.03358	0.133365	0.140777	1.90022	2.17436	0.782732	1.49647	0.0806019	0.0735945	1.41587
NCU06033	147983	1	0.0674977	0.0720601	0.932502	1.07206	2.06742	0.0677185	0.0820291	1.9997	2.14945	-1.21695	1.76617	0.0776823	0.0885225	1.68849	1.85469	1.28879	0.0814762	0.0841797	1.20731	1.37297	0.315518	1.27526	0.0694757	0.07848	1.20578	1.35374	1	0.053747	0.054965	0.946253	1.05496	0.150819	1.36353	0.0775938	0.0831235	1.28594	1.44665	1.13094	0.0711183	0.0742125	1.05982	1.20515	0.0807837	1.15332	0.0620847	0.0703909	1.09124
NCU05764	117943	2.21383	0.298031	0.344834	1.9158	2.55866	1	0.0963455	0.0792295	0.903655	1.07923	0.83657	1.05711	0.200051	0.220011	0.857059	1.27712	14.2669	0.37402	0.410695	13.8929	14.6776	12.6158	2.50763	0.313843	0.374938	2.19379	2.88257	3.70529	0.169757	0.173965	3.53553	3.87926	0.652965	1	0.229998	0.220638	0.770002	1.22064	16.3866	0.424118	0.345588	15.9625	16.7322	14.7418	83.3401	1.72396	1.72922	81.6161
NCU09299	66294	1.79858	0.067675	0.0843086	1.73091	1.88289	1.40903	0.0449074	0.0369891	1.36412	1.44602	0.284886	2.69478	0.0776774	0.0872572	2.6171	2.78204	1.71602	0.0560476	0.054655	1.65997	1.77067	0.846428	1.95612	0.0764884	0.0716168	1.87963	2.02774	1	0.0411537	0.0369795	0.958846	1.03698	0.842652	1.26491	0.0648332	0.0640864	1.20008	1.329	1.37037	0.0572997	0.048047	1.31307	1.41842	-0.0159261	1.42447	0.060033	0.0664379	1.36444
NCU05010	132257	1.11324	0.073185	0.0752746	1.04005	1.18851	2.65899	0.0828011	0.0819095	2.57619	2.7409	-1.70084	1.14873	0.0712857	0.0749585	1.07744	1.22369	1.07053	0.0656502	0.0696885	1.00488	1.14022	-0.0627742	1.34737	0.0767134	0.0755778	1.27066	1.42295	1.65577	0.0638887	0.0708008	1.59188	1.72657	0.168934	1	0.0664628	0.0750156	0.933537	1.07502	1.14883	0.0706755	0.0699384	1.07815	1.21877	0.0031389	1.49674	0.0806714	0.0790066	1.41607
NCU00261	122293	1.11622	0.036352	0.0343685	1.07987	1.15059	1.15131	0.0358787	0.0383254	1.11543	1.18964	-0.109767	1.50325	0.0425468	0.0396724	1.4607	1.54292	1.02501	0.0401995	0.040152	0.984811	1.06516	0.395541	1.04594	0.0333859	0.0323668	1.01255	1.07831	1.67287	0.0434803	0.0373701	1.62939	1.71024	0.551083	1	0.0332806	0.0350259	0.966719	1.03503	1.0914	0.0385121	0.0406142	1.05289	1.13201	0.017862	1.04798	0.0318884	0.0320679	1.01609
NCU06871	123618	1	0.0136682	0.0129117	0.986332	1.01291	1.02085	0.0120147	0.0132459	1.00884	1.0341	-0.0477641	1.04759	0.012489	0.0123651	1.0351	1.05996	1.05239	0.0222925	0.0192246	1.0301	1.07161	-0.0298576	1.1094	0.0143722	0.0121771	1.09503	1.12158	1.40138	0.0159704	0.0160233	1.38541	1.4174	0.263833	1.15773	0.0129656	0.0148407	1.14476	1.17257	1	0.0160464	0.0160151	0.983954	1.01602	0.128749	1.28797	0.0140791	0.0143448	1.27389
NCU06874	130971	1.40827	0.334271	0.367593	1.074	1.77586	1	0.108004	0.134829	0.891996	1.13483	-0.06083	1.39923	0.309085	0.385081	1.09014	1.78431	1.00892	0.140397	0.164887	0.868523	1.17381	-0.083662	3.74015	0.507937	0.578742	3.23221	4.31889	1.03093	0.122496	0.130808	0.908434	1.16174	2.07048	1	0.266686	0.32621	0.733314	1.32621	1.32306	0.1595	0.200841	1.16356	1.5239	-0.16265	4.28692	0.539667	0.624597	3.74725
NCU06875	117658	1.76878	0.0731043	0.0677608	1.69568	1.83654	1	0.0352178	0.0418628	0.964782	1.04186	0.653813	1.47698	0.0593966	0.0641224	1.41758	1.5411	1.63285	0.0667215	0.0592628	1.56613	1.69211	0.0250261	1.23829	0.0535993	0.0614201	1.18469	1.29971	1.34862	0.0469054	0.0414703	1.30171	1.39009	0.0020045	1.47928	0.0563482	0.0673891	1.42293	1.54667	1.6877	0.0617008	0.0631182	1.626	1.75082	0.0793301	1.49448	0.0529193	0.0569656	1.44156
NCU06878	123623	2.70638	0.211717	0.211879	2.49466	2.91826	2.31223	0.18709	0.206022	2.12514	2.51825	-0.023589	1.38131	0.160355	0.160379	1.22096	1.54169	1.43651	0.202029	0.210447	1.23448	1.64696	-0.307208	1.5438	0.16616	0.159479	1.37764	1.70328	1	0.138156	0.134289	0.861844	1.13429	0.243351	1.18127	0.141644	0.165202	1.03963	1.34647	1.62896	0.193736	0.220432	1.43522	1.84939	0.088752	1	0.121828	0.135084	0.878172
NCU05606	68739	2.4914	0.0777279	0.0943392	2.41367	2.58574	1.03506	0.0276513	0.0268583	1.00741	1.06192	1.35175	2.54897	0.0821202	0.0772659	2.46685	2.62624	1.29482	0.0349865	0.0344746	1.25983	1.32929	1.13756	2.79367	0.0766865	0.0926196	2.71698	2.88629	1	0.0282049	0.027718	0.971795	1.02772	1.68927	2.31338	0.0737164	0.0849296	2.23966	2.39831	1.34594	0.0360929	0.0386871	1.30985	1.38463	0.855037	1.88637	0.0636337	0.0720734	1.82274
NCU05581	124558	1.85117	0.0891881	0.100262	1.76198	1.95143	2.03261	0.0566726	0.0595652	1.97594	2.09218	-0.330193	1.48991	0.0781001	0.0742872	1.41181	1.5642	1	0.0516243	0.0534814	0.948376	1.05348	0.358329	1.23235	0.0662066	0.0689773	1.16614	1.30133	1.03166	0.0449635	0.0395948	0.986696	1.07125	0.0948886	1	0.0668291	0.075605	0.933171	1.0756	1.24166	0.0514804	0.0605233	1.19018	1.30218	0.114575	2.98039	0.118223	0.106894	2.86217
NCU09770	64379	1.33786	0.0467724	0.0481789	1.29109	1.38604	1.62063	0.0600665	0.0565073	1.56056	1.67714	-0.38605	1.50351	0.0502244	0.0466358	1.45329	1.55015	1	0.062467	0.0703587	0.937533	1.07036	0.382927	1.80216	0.0625944	0.0564474	1.73957	1.85861	1.40119	0.0613547	0.0632384	1.33984	1.46443	0.275137	4.91474	0.0900561	0.0882814	4.82468	5.00302	1.96375	0.0883367	0.0910209	1.87541	2.05477	2.76991	1	0.0387736	0.0413829	0.961226
NCU05544	96047	2.44079	0.10978	0.0910929	2.33101	2.53188	1	0.0240938	0.0232579	0.975906	1.02326	1.30775	2.50521	0.10135	0.0927619	2.40386	2.59797	1.38188	0.0354908	0.0359895	1.34639	1.41787	0.98599	1.73691	0.0835462	0.0869904	1.65336	1.8239	1.50983	0.0296887	0.0333185	1.48014	1.54315	0.110215	1.85218	0.0835128	0.0997692	1.76867	1.95195	1.3181	0.033283	0.0372316	1.28482	1.35533	0.413336	1.33794	0.0657587	0.0776724	1.27218
NCU05554	118131	2.17575	0.0314091	0.0369808	2.14434	2.21273	1.41304	0.0245856	0.0242022	1.38845	1.43724	0.707099	1.16515	0.0227692	0.0248416	1.14238	1.18999	1	0.0300335	0.0255138	0.969966	1.02551	0.116867	3.46703	0.0462998	0.0342011	3.42073	3.50123	1.63241	0.0262095	0.0267645	1.6062	1.65917	1.76156	2.70381	0.032488	0.0446139	2.67132	2.74842	1.90116	0.0323503	0.0324153	1.86881	1.93358	0.737747	1.32443	0.0262816	0.0261658	1.29815
NCU05550	131867	1.07084	0.0648332	0.0895631	1.00601	1.1604	1.43241	0.0691468	0.0681625	1.36326	1.50057	-0.494566	1	0.064077	0.0704391	0.935923	1.07044	1.43808	0.0798577	0.0879024	1.35822	1.52598	0.287783	1.29674	0.0667932	0.078687	1.22995	1.37543	1	0.0586355	0.0520356	0.941365	1.05204	0.177911	2.85547	0.107728	0.105985	2.74774	2.96145	1.42	0.0822755	0.0805494	1.33772	1.50055	1.24719	1.15348	0.0682858	0.0642769	1.08519
NCU05498	118148	1.4676	0.0121186	0.0115894	1.45548	1.47919	1	0.0146768	0.01477	0.985323	1.01477	0.440711	1.17501	0.0118398	0.00948568	1.16317	1.1845	5.12178	0.0394686	0.0390413	5.08231	5.16082	3.89782	1.76731	0.0122995	0.0109878	1.75501	1.7783	2.24211	0.0217828	0.0206957	2.22033	2.26281	0.442029	1.71499	0.00933085	0.0109992	1.70566	1.72599	4.23975	0.0318405	0.0333947	4.20791	4.27314	2.48192	1.37145	0.0116527	0.00888529	1.3598
NCU04794	131741	1.58636	0.110616	0.114225	1.47574	1.70059	1.56935	0.0984811	0.115288	1.47087	1.68464	-0.208894	1.48277	0.103187	0.101602	1.37958	1.58437	1.00223	0.0993188	0.108762	0.902911	1.11099	0.268591	1.55095	0.105723	0.113344	1.44523	1.66429	1	0.0812957	0.0923598	0.918704	1.09236	0.352867	1.20222	0.0986499	0.104158	1.10357	1.30638	1.46598	0.114482	0.128432	1.3515	1.59441	0.04512	1.60273	0.103989	0.108366	1.49874
NCU05602	50188	1.35682	0.106997	0.107321	1.24982	1.46414	2.14179	0.119256	0.121529	2.02253	2.26332	-1.0135	1.79097	0.110373	0.111778	1.6806	1.90275	1.54228	0.127133	0.120122	1.41515	1.6624	0.018195	1.27202	0.0938811	0.102561	1.17814	1.37458	2.08442	0.116824	0.123079	1.9676	2.2075	0.593015	1	0.089469	0.0976133	0.910531	1.09761	1.27105	0.10812	0.124555	1.16293	1.3956	0.0653167	1.57313	0.102742	0.108407	1.47039
NCU04806	124451	1.55979	0.068235	0.0641917	1.49155	1.62398	1.86589	0.0782036	0.0982881	1.78769	1.96418	-0.472623	1.61849	0.0622179	0.0704219	1.55627	1.68891	1	0.0742024	0.0877132	0.925798	1.08771	0.468559	1.40849	0.0646613	0.0653796	1.34383	1.47387	1.6206	0.07857	0.0985181	1.54203	1.71912	0.0681604	1	0.0542352	0.0576045	0.945765	1.0576	1.70067	0.108063	0.0930036	1.59261	1.79367	0.535002	1.26959	0.0522916	0.0650243	1.2173
NCU04768	87128	1.94791	0.164505	0.186241	1.78341	2.13415	1.77886	0.113358	0.11449	1.6655	1.89335	-0.109945	1.46817	0.152903	0.146546	1.31527	1.61472	1.58401	0.12798	0.141571	1.45603	1.72558	-0.158686	3.07402	0.186035	0.20434	2.88799	3.27836	1.20318	0.0999019	0.102583	1.10328	1.30576	1.58222	2.61268	0.179309	0.192579	2.43337	2.80526	1.36869	0.120233	0.126246	1.24846	1.49494	0.938435	1	0.109492	0.12659	0.890508
NCU04785	87167	4.73011	0.348909	0.381567	4.3812	5.11168	1.50566	0.175445	0.193543	1.33021	1.6992	2.682	1.07957	0.181037	0.198276	0.898533	1.27785	1.47179	0.186042	0.216527	1.28575	1.68832	0.007902	1.2136	0.223462	0.230232	0.990138	1.44383	1	0.148334	0.151982	0.851666	1.15198	-0.161844	1.05702	0.196698	0.204658	0.860322	1.26168	1.28031	0.215603	0.198067	1.06471	1.47838	-0.196971	1	0.184884	0.216099	0.815116
NCU03971	132027	1.20467	0.0607667	0.079612	1.1439	1.28428	1.8066	0.0702226	0.0596368	1.73638	1.86624	-0.722334	1.3806	0.0706058	0.0692364	1.30999	1.44984	1.35301	0.0783953	0.0735735	1.27461	1.42658	-0.116589	1.31524	0.0653845	0.0732711	1.24986	1.38851	1.27662	0.0609712	0.0578418	1.21565	1.33446	-0.0846063	1.33821	0.0719708	0.0682062	1.26624	1.40642	1.25724	0.0666887	0.0729629	1.19055	1.3302	-0.0639637	1.19644	0.0704244	0.0703612	1.12602
NCU03964	124767	1.56214	0.1203	0.108834	1.44184	1.67097	1.82168	0.0817492	0.0830666	1.73993	1.90475	-0.462907	1.81755	0.118801	0.125417	1.69875	1.94297	1.26645	0.097391	0.0872322	1.16906	1.35368	0.345067	1.47617	0.119568	0.102572	1.3566	1.57874	1.05166	0.0699845	0.0653355	0.981676	1.117	0.239607	1	0.0835328	0.0963046	0.916467	1.0963	1.24249	0.0815108	0.0849707	1.16098	1.32746	0.0646746	1.46783	0.0999193	0.103938	1.36791
NCU03080	91388	1.3146	0.117291	0.129222	1.19731	1.44382	1.51214	0.0956047	0.122236	1.41654	1.63438	-0.437067	1.69225	0.124003	0.129184	1.56825	1.82143	1.15659	0.118195	0.116578	1.03839	1.27317	0.295079	1.44981	0.125782	0.121215	1.32403	1.57103	1	0.0839906	0.0913282	0.916009	1.09133	0.2327	1	0.107729	0.109476	0.892271	1.10948	1.05909	0.114154	0.11235	0.944936	1.17144	-0.16454	1.44985	0.113146	0.119492	1.3367
NCU04761	87110	1.2081	0.0531323	0.0499596	1.15497	1.25806	1.798	0.0823936	0.0647765	1.71561	1.86278	-0.707809	1.35958	0.0498563	0.0541161	1.30972	1.4137	1.19457	0.064327	0.0858752	1.13024	1.28045	0.0292785	1.35308	0.0537103	0.0536126	1.29937	1.40669	1	0.0566189	0.0551114	0.943381	1.05511	0.244258	1	0.0487532	0.0492225	0.951247	1.04922	1.48146	0.0845631	0.0917315	1.3969	1.57319	0.347674	1.20179	0.0555483	0.0506706	1.14624
NCU02164	149317	1.12454	0.0422905	0.0392912	1.08225	1.16383	1.82125	0.0240042	0.0249926	1.79725	1.84624	-0.763993	1	0.0356122	0.0350991	0.964388	1.0351	1.57979	0.0289762	0.0336582	1.55081	1.61345	0.515715	1.41158	0.038346	0.0442502	1.37323	1.45583	1.3139	0.0267227	0.0205734	1.28718	1.33447	0.0387606	4.05546	0.0672283	0.0666501	3.98823	4.12211	1.21016	0.0248716	0.0288447	1.18529	1.239	2.74923	1.30216	0.0431201	0.0401865	1.25904
NCU02120	132511	1	0.0582982	0.0600649	0.941702	1.06006	1.61175	0.0719399	0.0798502	1.53981	1.6916	-0.749898	1.13143	0.0561197	0.0581658	1.07531	1.1896	1	0.0709197	0.0736139	0.92908	1.07361	0.0016964	1.11055	0.0570393	0.0599031	1.05351	1.17045	1.51647	0.0733053	0.0726496	1.44316	1.58912	0.272712	1.76129	0.0727313	0.0743084	1.68856	1.8356	1.2256	0.0735774	0.0792481	1.15202	1.30485	0.383711	1.146	0.0586249	0.0622784	1.08738
NCU02004	89443	1.12332	0.0431749	0.0441181	1.08015	1.16744	2.32655	0.0550127	0.0547788	2.27154	2.38133	-1.30118	1.6183	0.055747	0.0494666	1.56255	1.66777	1.26022	0.0488619	0.0651542	1.21136	1.32537	0.237179	1	0.0399234	0.0409374	0.960077	1.04094	1.11329	0.044028	0.0421452	1.06926	1.15544	0.0283246	1.05082	0.0410519	0.0471532	1.00977	1.09797	1.1105	0.0480923	0.0540854	1.06241	1.16459	-0.0355655	1.12017	0.0445204	0.0403444	1.07565
NCU02016	96430	1.69866	0.0512631	0.0485359	1.6474	1.7472	1.07615	0.038962	0.0363303	1.03719	1.11248	0.534917	1.86169	0.0476738	0.0577734	1.81402	1.91946	2.0933	0.0559432	0.0686249	2.03736	2.16192	0.117893	1.8448	0.047227	0.0450819	1.79757	1.88988	1.17184	0.0435654	0.0409062	1.12827	1.21275	0.584827	1.33771	0.0417074	0.0531452	1.296	1.39086	1.79431	0.0552304	0.0630448	1.73908	1.85735	0.348224	1.33646	0.0347477	0.0453643	1.30171
NCU00572	133903	2.4493	0.14358	0.157115	2.30572	2.60642	1.12243	0.141021	0.141881	0.981409	1.26431	1.04141	1	0.0917797	0.0970128	0.90822	1.09701	1.24141	0.194326	0.197193	1.04708	1.4386	-0.0499288	1.49723	0.115296	0.125282	1.38193	1.62251	1	0.128769	0.13949	0.871231	1.13949	0.242444	1.45497	0.11517	0.1249	1.3398	1.57987	1.69194	0.204532	0.193588	1.48741	1.88553	-0.092462	1.15976	0.0971529	0.0972654	1.06261
NCU03082	91382	1.4499	0.117425	0.13423	1.33248	1.58413	1.6903	0.0692324	0.0731759	1.62107	1.76348	-0.431001	1	0.105507	0.107168	0.894493	1.10717	1	0.0713481	0.071122	0.928652	1.07112	-0.178516	1.13292	0.113208	0.114215	1.01971	1.24713	2.2497	0.0842898	0.0820377	2.16541	2.33174	0.918275	1.254	0.124029	0.125151	1.12997	1.37915	1.15812	0.0675259	0.0758664	1.09059	1.23399	-0.104015	1.21615	0.106518	0.120953	1.10963
NCU02137	89145	1.56162	0.143835	0.133177	1.41779	1.6948	1.47045	0.0901298	0.102958	1.38032	1.57341	-0.155623	1.11976	0.102689	0.113415	1.01707	1.23318	1	0.0947526	0.113013	0.905247	1.11301	-0.095942	2.35176	0.156554	0.156647	2.19521	2.50841	2.46718	0.111757	0.12424	2.35542	2.59142	-0.152984	2.16169	0.148739	0.176128	2.01295	2.33782	1.49219	0.1188	0.125414	1.37339	1.6176	0.395347	1	0.107635	0.114811	0.892365
NCU07445	88950	1.48908	0.139941	0.137778	1.34914	1.62686	2.03644	0.160308	0.166956	1.87613	2.2034	-0.854257	1.2786	0.120129	0.138318	1.15847	1.41692	1.20759	0.153466	0.171628	1.05412	1.37922	-0.220747	1.07825	0.111814	0.120538	0.966436	1.19879	2.4271	0.167096	0.171507	2.26	2.59861	1.06122	1	0.109392	0.127096	0.890608	1.1271	1	0.138836	0.152283	0.861164	1.15228	-0.265932	1.22377	0.121418	0.125926	1.10235
NCU09095	149291	2.58798	0.185818	0.217329	2.40216	2.80531	1.62731	0.129379	0.119703	1.49793	1.74701	0.655149	2.3152	0.186447	0.172049	2.12875	2.48725	1.16544	0.133409	0.149764	1.03203	1.3152	0.813549	1.50125	0.160789	0.168037	1.34046	1.66929	1	0.0979835	0.105331	0.902016	1.10533	0.23513	1	0.128098	0.137407	0.871902	1.13741	1.40646	0.134992	0.146609	1.27147	1.55307	0.134061	1.64919	0.152768	0.159154	1.49642
NCU09873	87654	1.27458	0.0388758	0.0406034	1.2357	1.31518	1	0.0778882	0.0822693	0.922112	1.08227	0.153435	18.2289	0.139056	0.101869	18.0898	18.3308	4.06406	0.191979	0.216558	3.87208	4.28062	13.8092	10.4885	0.124733	0.0968476	10.3638	10.5853	13.8522	0.279396	0.28683	13.5728	14.139	2.98746	27.7652	0.110305	0.144764	27.6549	27.91	47.2493	0.376173	0.503719	46.8731	47.753	18.9632	1.8788	0.0566809	0.049477	1.82212
NCU00962	149782	1.61289	0.0634493	0.0665321	1.54944	1.67942	1.61887	0.0510649	0.051408	1.56781	1.67028	-0.120837	1.5176	0.064156	0.0598974	1.45344	1.5775	1.12685	0.0578604	0.0564162	1.06899	1.18327	0.270178	1.27314	0.0649268	0.0611259	1.20821	1.33427	1.58917	0.0465756	0.0526146	1.54259	1.64178	0.208329	1.35534	0.0728958	0.0662704	1.28244	1.42161	1.19289	0.0532018	0.0539343	1.13969	1.24682	0.0356199	1.15533	0.0554538	0.0652092	1.09988
NCU07435	149262	1.70309	0.0605109	0.0746749	1.64258	1.77776	2.2157	0.0700307	0.0701912	2.14567	2.28589	-0.643312	1.92286	0.0646402	0.0622622	1.85822	1.98512	1.50216	0.0703949	0.0841512	1.43177	1.58631	0.271909	1.43592	0.0637765	0.0610143	1.37214	1.49693	1	0.0471137	0.0518428	0.952886	1.05184	0.320301	1	0.0521492	0.0497448	0.947851	1.04974	1.49934	0.0656095	0.0746322	1.43373	1.57397	0.383986	1.34022	0.0554179	0.0515599	1.2848
NCU07437	118422	1.83178	0.0402498	0.0375511	1.79153	1.86933	1.06218	0.0245482	0.0240001	1.03763	1.08618	0.70535	1.84451	0.0405831	0.0416031	1.80393	1.88611	1.15048	0.030237	0.033162	1.12024	1.18364	0.620285	1.49989	0.0398505	0.0367019	1.46004	1.53659	1.01211	0.0251254	0.0245779	0.986985	1.03669	0.423352	1.35834	0.0386412	0.0370919	1.3197	1.39543	1.1835	0.0300371	0.0324395	1.15346	1.21594	0.103759	1.42812	0.0384066	0.0343632	1.38971
NCU07440	125187	1.19072	0.0844145	0.0841032	1.10631	1.27482	1.37333	0.0759271	0.0667957	1.2974	1.44013	-0.33382	1.23618	0.0729592	0.0832923	1.16322	1.31947	1.01195	0.0717954	0.0838955	0.940155	1.09585	0.0673753	1.43959	0.0948958	0.0818577	1.34469	1.52145	1.15918	0.0693091	0.0661111	1.08987	1.22529	0.119403	1	0.0775512	0.0760992	0.922449	1.0761	1	0.0736314	0.0750385	0.926369	1.07504	-0.149731	1.16449	0.0791178	0.07807	1.08537
NCU03148	118880	2.63305	0.0537488	0.0542439	2.5793	2.68729	1	0.0239701	0.0246053	0.97603	1.02461	1.5547	1.76377	0.042049	0.0444846	1.72172	1.80825	1.04372	0.0321196	0.033937	1.0116	1.07766	0.644064	2.93278	0.059447	0.0532818	2.87333	2.98606	1.572	0.0329437	0.0348053	1.53906	1.60681	1.26653	2.36897	0.0503356	0.0555785	2.31863	2.42455	1.86408	0.0385551	0.0404014	1.82552	1.90448	0.414153	1.43616	0.0388729	0.0413542	1.39729
NCU00596	92991	1.7241	0.141191	0.134967	1.58291	1.85907	1.0268	0.0983237	0.0956237	0.928476	1.12242	0.460485	1.38679	0.122818	0.123995	1.26397	1.51079	1.70433	0.146877	0.163128	1.55745	1.86746	0.046668	1.70487	0.131663	0.163572	1.57321	1.86844	1.4161	0.122808	0.115351	1.29329	1.53145	0.041756	1.53562	0.135607	0.151152	1.40001	1.68677	1.53969	0.134968	0.139093	1.40472	1.67878	-0.28205	1.17166	0.119374	0.117916	1.05229
NCU02181	118448	2.6556	0.031297	0.0282163	2.6243	2.68382	1	0.0154811	0.0153556	0.984519	1.01536	1.60895	1.62676	0.0209072	0.0248886	1.60585	1.65165	1.06623	0.020033	0.0188971	1.0462	1.08513	0.520726	3.72397	0.0251788	0.0362115	3.69879	3.76018	1.54367	0.0210576	0.0191132	1.52261	1.56278	2.13601	3.16193	0.0305591	0.0288121	3.13137	3.19074	1.35273	0.0187181	0.0209184	1.33401	1.37365	1.75772	1.53918	0.0228428	0.0234367	1.51634
NCU02177	125241	1.50949	0.0921556	0.0995016	1.41733	1.60899	1.55629	0.0785217	0.0889125	1.47777	1.6452	-0.227868	1.5735	0.0928571	0.0854667	1.48064	1.65897	1.17683	0.0917106	0.101294	1.08512	1.27812	0.202519	1.07827	0.0764442	0.0821103	1.00183	1.16038	1.28211	0.0700231	0.0815455	1.21209	1.36366	0.0517066	1	0.0774189	0.0920638	0.922581	1.09206	1.55554	0.0968386	0.102123	1.4587	1.65766	0.366638	1.71165	0.0964449	0.0915675	1.61521
NCU02133	89155	1.91479	0.0351069	0.0365846	1.87968	1.95137	1	0.028999	0.0273481	0.971001	1.02735	0.852335	1.30116	0.0314663	0.0288538	1.26969	1.33001	2.02829	0.0499032	0.049414	1.97839	2.0777	0.648373	2.08599	0.037717	0.0410312	2.04827	2.12702	1.39748	0.0338868	0.0374772	1.36359	1.43496	0.613316	1.13242	0.0266312	0.0295918	1.10579	1.16201	2.39517	0.0500166	0.0466232	2.34515	2.44179	1.18314	1	0.0276377	0.0240598	0.972362
NCU03907	124807	1.21476	0.14106	0.168353	1.0737	1.38311	1.39324	0.130618	0.122758	1.26262	1.516	-0.442298	1.1489	0.139201	0.144583	1.0097	1.29348	1.03295	0.138035	0.134135	0.894915	1.16709	-0.157386	1.19847	0.136526	0.14683	1.06194	1.3453	1	0.107095	0.113837	0.892905	1.11384	-0.051893	1.22562	0.156313	0.154552	1.06931	1.38017	1.031	0.124566	0.135996	0.906434	1.167	-0.097689	1.18863	0.128946	0.159781	1.05968
NCU07057	86983	1.54751	0.121975	0.123353	1.42553	1.67086	1.06782	0.0853285	0.0801152	0.982491	1.14794	0.2776	1.51806	0.108595	0.104351	1.40946	1.62241	1	0.106905	0.114275	0.893095	1.11427	0.29519	1.35637	0.110209	0.109054	1.24616	1.46542	1.46529	0.0992609	0.0984099	1.36603	1.5637	-0.0993949	1.0374	0.101984	0.101539	0.935416	1.13894	1.27124	0.111842	0.108941	1.1594	1.38018	0.020459	1	0.0891065	0.0912737	0.910894
NCU04750	87089	1	0.0731531	0.0622243	0.926847	1.06222	1.88072	0.0827095	0.0854388	1.79801	1.96616	-1.03931	1.32312	0.0645249	0.060734	1.2586	1.38385	1	0.0748892	0.0737654	0.925111	1.07377	0.18483	1.12949	0.059576	0.0645997	1.06991	1.19409	1.60422	0.072022	0.0828445	1.5322	1.68706	0.338108	1.17592	0.0696567	0.0700209	1.10626	1.24594	1.50295	0.0877635	0.0944157	1.41519	1.59737	0.169246	1.05916	0.0565557	0.0664518	1.0026
NCU07058	86982	2.33562	0.13789	0.137394	2.19773	2.47301	1.46444	0.0896515	0.102418	1.37479	1.56686	0.630872	1	0.0927909	0.0918385	0.907209	1.09184	1.01433	0.0984915	0.115263	0.915838	1.12959	-0.176	1.38427	0.105882	0.100959	1.27839	1.48523	2.03282	0.120986	0.121718	1.91183	2.15454	0.426605	2.037	0.129745	0.131862	1.90725	2.16886	1	0.0974478	0.097805	0.902552	1.0978	0.80945	1.48414	0.109861	0.113988	1.37428
NCU04817	87247	1.35196	0.0919374	0.103984	1.26002	1.45594	1.0327	0.118225	0.133595	0.914475	1.16629	0.0937276	1.70063	0.101134	0.112326	1.5995	1.81296	2.18097	0.22319	0.240156	1.95778	2.42113	0.144824	1.92432	0.104114	0.117945	1.82021	2.04226	1.30011	0.142362	0.155451	1.15775	1.45556	0.364645	2.94326	0.133881	0.125923	2.80938	3.06918	1.84295	0.192955	0.190989	1.65	2.03394	0.77544	1.09265	0.0820205	0.0928212	1.01063
NCU00577	126831	1.27473	0.0806511	0.0799326	1.19408	1.35466	1.07221	0.0657304	0.069893	1.00648	1.1421	0.0519759	1.56139	0.0849674	0.0836788	1.47642	1.64507	1.32861	0.0874016	0.102009	1.24121	1.43062	0.0458036	1.23827	0.0792232	0.0797841	1.15905	1.31805	1.60421	0.0824344	0.0816154	1.52178	1.68583	0.203722	1.1173	0.0875195	0.0693794	1.02978	1.18668	1.20782	0.0843889	0.0859977	1.12343	1.29382	-0.0632483	1.1965	0.0695178	0.0779606	1.12698
NCU02187	118446	1.71734	0.0347259	0.0334907	1.68261	1.75083	1.36372	0.0172386	0.0174837	1.34648	1.3812	0.30141	1.60413	0.0290766	0.0294661	1.57505	1.6336	1	0.0177857	0.0201236	0.982214	1.02012	0.55493	1.91014	0.0315861	0.0325338	1.87855	1.94267	1.55698	0.0178047	0.0182697	1.53918	1.57525	0.303304	3.69642	0.0363622	0.0417424	3.66006	3.73816	1.17873	0.0199119	0.021525	1.15882	1.20026	2.4598	1.65811	0.0304224	0.027005	1.62769
NCU09070	88996	1.83462	0.254764	0.280809	1.57986	2.11543	2.90319	0.167012	0.164403	2.73618	3.06759	-1.48774	1.36022	0.204405	0.22559	1.15582	1.58581	1.14427	0.142981	0.14685	1.00129	1.29112	-0.135305	1.07859	0.188154	0.205017	0.890436	1.28361	1.22796	0.117909	0.127421	1.11005	1.35538	-0.173556	1	0.183863	0.200488	0.816137	1.20049	1.1898	0.142447	0.155088	1.04735	1.34489	-0.153135	1.21076	0.185369	0.207129	1.02539
NCU09090	70340	1.58277	0.0941802	0.0938732	1.48859	1.67664	1	0.0577045	0.0597365	0.942295	1.05974	0.428853	1.573	0.08507	0.0851686	1.48793	1.65817	1.52025	0.0931084	0.0817488	1.42714	1.602	-0.114069	1.52049	0.0880334	0.0852335	1.43246	1.60572	1.37277	0.0669048	0.0644655	1.30587	1.43724	-0.0047789	1.8425	0.0970624	0.106758	1.74544	1.94926	1.66691	0.0823675	0.0838767	1.58454	1.75079	-0.0053491	1.11859	0.070993	0.0779609	1.0476
NCU00675	89673	1.23048	0.0913317	0.0880529	1.13915	1.31853	1.89742	0.0866687	0.0957194	1.81075	1.99314	-0.853991	1.00929	0.0718106	0.0751681	0.937479	1.08446	1	0.0818855	0.0922957	0.918114	1.0923	-0.154816	1.18628	0.0835671	0.0841461	1.10271	1.27043	1.02605	0.0667267	0.0740632	0.959323	1.10011	0.0025997	1	0.074948	0.0677481	0.925052	1.06775	1.11155	0.0865347	0.0823976	1.02502	1.19395	-0.0427328	1.92511	0.0954399	0.111018	1.82967
NCU00676	89676	2.43	0.275836	0.342835	2.15416	2.77284	2.37755	0.177784	0.184648	2.19977	2.5622	-0.408034	1.14047	0.196531	0.226637	0.943939	1.36711	1	0.148026	0.169267	0.851974	1.16927	-0.225328	1.72464	0.255158	0.250261	1.46948	1.9749	1.11678	0.132189	0.12849	0.984591	1.24527	0.224212	2.00695	0.275521	0.301195	1.73143	2.30814	1.32306	0.160931	0.174836	1.16213	1.4979	0.233533	1	0.178302	0.209378	0.821698
NCU02169	149313	1.75392	0.311885	0.345585	1.44203	2.0995	1.99583	0.290331	0.372625	1.7055	2.36845	-0.92642	2.23311	0.329566	0.385116	1.90354	2.61823	2.05715	0.356502	0.405944	1.70065	2.46309	-0.55955	1.50173	0.297024	0.350066	1.20471	1.8518	1	0.199197	0.280484	0.800803	1.28048	-0.075778	1.27923	0.278431	0.303041	1.0008	1.58227	1.24229	0.288598	0.362504	0.953692	1.60479	-0.603995	1.55066	0.296156	0.323859	1.2545
NCU01990	89477	1.46762	0.0614771	0.0679063	1.40614	1.53553	1.45687	0.0675506	0.0689487	1.38932	1.52582	-0.119676	1.62953	0.0649014	0.063632	1.56463	1.69316	1.16982	0.0751761	0.0802355	1.09464	1.25006	0.314573	1.5199	0.0665995	0.0615151	1.4533	1.58142	1.20068	0.0532478	0.0656185	1.14743	1.2663	0.187002	1.04484	0.0578775	0.0567413	0.986962	1.10158	1.30712	0.0740235	0.0767653	1.2331	1.38389	0.131515	1.09933	0.0549254	0.0482328	1.0444
NCU01980	89496	1.10802	0.190444	0.215577	0.917576	1.3236	3.02002	0.418719	0.403477	2.6013	3.4235	-2.50592	1.11531	0.176219	0.181885	0.939091	1.2972	1.86988	0.408019	0.467884	1.46186	2.33776	0.164666	1	0.194518	0.198941	0.805482	1.19894	2.53929	0.369784	0.390726	2.16951	2.93002	0.970565	1.83818	0.236297	0.258997	1.60188	2.09718	1.25888	0.310371	0.363004	0.948509	1.62188	-0.020001	1.26535	0.206155	0.209174	1.05919
NCU01963	149499	1.77558	0.0965454	0.0993928	1.67903	1.87497	1	0.092598	0.107354	0.907402	1.10735	0.571681	1.52992	0.0782025	0.0899511	1.45172	1.61987	1.84287	0.15268	0.154984	1.69019	1.99785	0.0703189	1.50697	0.0968345	0.0886146	1.41014	1.59558	1.87426	0.131021	0.129555	1.74324	2.00381	0.147654	1	0.075478	0.0798049	0.924522	1.0798	2.23484	0.175578	0.164073	2.05926	2.39891	0.979457	1.06225	0.0774102	0.0698193	0.98484
NCU01961	149501	1	0.214343	0.20711	0.785657	1.20711	6.81732	0.420246	0.538473	6.39707	7.35579	-6.57014	1.33529	0.208954	0.246053	1.12634	1.58134	2.82914	0.362034	0.450945	2.46711	3.28009	0.885763	1.50024	0.2605	0.264045	1.23974	1.76429	1.10847	0.194349	0.237109	0.914121	1.34558	-0.105839	1.89396	0.2785	0.27492	1.61546	2.16888	1.22844	0.23664	0.300987	0.9918	1.52943	0.086033	1.35042	0.225214	0.223461	1.12521
NCU01948	89567	2.49263	0.043241	0.0426297	2.44939	2.53526	1.42008	0.023494	0.0254054	1.39659	1.44549	1.0039	1.87594	0.0331098	0.0347813	1.84283	1.91072	1.3151	0.0296063	0.0313659	1.28549	1.34647	0.496364	3.30807	0.0441407	0.0418543	3.26393	3.34992	1.59413	0.0232621	0.0284155	1.57087	1.62255	1.64138	2.20257	0.0434944	0.0342001	2.15908	2.23677	1.52659	0.0295009	0.0316886	1.49709	1.55828	0.600797	1.50719	0.0297405	0.0282566	1.47745
NCU01938	50677	1.53687	0.0530199	0.0554125	1.48385	1.59228	1	0.0459151	0.0508725	0.954085	1.05087	0.432978	1.49239	0.0565783	0.0574536	1.43581	1.54984	1.35629	0.0681651	0.067378	1.28812	1.42367	0.0121437	1.55964	0.0488695	0.0574575	1.51077	1.6171	1.24712	0.0585675	0.0583202	1.18855	1.30544	0.20533	2.05809	0.0601778	0.0627137	1.99791	2.1208	2.1327	0.0816147	0.0697163	2.05109	2.20242	-0.0697184	1.58912	0.049255	0.056618	1.53987
NCU01918	70925	1.68476	0.0686531	0.0640633	1.61611	1.74882	1.08154	0.043068	0.0414187	1.03847	1.12296	0.493148	2.06333	0.0791692	0.0749339	1.98416	2.13826	1.80484	0.0747256	0.0680203	1.73011	1.87286	0.111301	1.34774	0.0568214	0.0570425	1.29092	1.40478	1	0.0444388	0.0463402	0.955561	1.04634	0.244578	1.14917	0.0528518	0.0528283	1.09632	1.202	1.55365	0.0595934	0.0618702	1.49406	1.61552	0.292058	1.51766	0.0591612	0.0528991	1.4585
NCU01926	118556	1	0.12876	0.131434	0.87124	1.13143	1	0.169411	0.194108	0.830589	1.19411	-0.322868	1.48077	0.135131	0.141855	1.34564	1.62262	12.7289	0.80657	0.785939	11.9223	13.5148	10.2997	1.25403	0.128629	0.141611	1.1254	1.39564	12.6389	0.625081	0.590251	12.0138	13.2292	10.6182	1.59311	0.148982	0.150467	1.44413	1.74358	10.3273	0.657048	0.703218	9.67025	11.0305	7.92667	5.45889	0.248447	0.264051	5.21044
NCU01931	70900	1.70992	0.105284	0.116425	1.60464	1.82635	2.71916	0.0735712	0.0856893	2.64559	2.80485	-1.20021	1.07528	0.0859747	0.0844623	0.989305	1.15974	1.42083	0.074897	0.0698478	1.34593	1.49068	0.186191	1.08695	0.082107	0.0953036	1.00484	1.18225	1.61632	0.0600254	0.065155	1.55629	1.68148	0.374041	1.10017	0.0917398	0.0942681	1.00843	1.19444	1.67332	0.0904834	0.0776078	1.58284	1.75093	0.388398	1.15629	0.0826539	0.0858396	1.07364
NCU01911	92454	1	0.0653186	0.058558	0.934681	1.05856	1.29037	0.0508196	0.0553242	1.23955	1.34569	-0.411013	1.13982	0.0549218	0.0578619	1.0849	1.19768	1	0.0590703	0.0620783	0.94093	1.06208	0.0228199	1.58349	0.0747237	0.0642368	1.50877	1.64773	3.53454	0.0924259	0.0812312	3.44211	3.61577	1.79439	5.69638	0.116395	0.0959899	5.57999	5.79237	1.2646	0.059955	0.0653244	1.20464	1.32992	4.25006	1.71253	0.074501	0.0697981	1.63803
NCU00949	132904	1.13055	0.130163	0.135883	1.00039	1.26643	1	0.0871651	0.0784418	0.912835	1.07844	-0.0780548	1	0.115214	0.119934	0.884786	1.11993	1.51555	0.1301	0.130817	1.38545	1.64637	0.265516	1.17073	0.130592	0.126822	1.04014	1.29755	1.75535	0.111026	0.119245	1.64432	1.8746	0.346772	1.72538	0.153371	0.162953	1.57201	1.88833	2.73846	0.165121	0.16203	2.57334	2.90049	0.685006	2.53329	0.164805	0.191878	2.36849
NCU01897	92422	4.24147	0.470307	0.44647	3.77116	4.68794	11.9777	0.506336	0.488424	11.4714	12.4661	-8.69496	5.33727	0.472867	0.495505	4.8644	5.83277	2.87778	0.374215	0.439996	2.50357	3.31778	1.54663	2.79257	0.345957	0.395446	2.44661	3.18802	4.0336	0.342393	0.376298	3.69121	4.4099	0.503191	8.04346	0.571256	0.598197	7.4722	8.64166	3.07975	0.376105	0.424161	2.70365	3.50391	3.96829	1	0.199514	0.245875	0.800486
NCU08870	116190	1	0.0698806	0.0825047	0.930119	1.0825	1.60866	0.0677433	0.0655571	1.54092	1.67422	-0.744098	3.3477	0.125539	0.112053	3.22216	3.45975	2.21866	0.096237	0.0930337	2.12242	2.31169	0.910467	2.59179	0.112136	0.116991	2.47965	2.70878	1	0.0564326	0.0525608	0.943567	1.05256	1.42709	2.38565	0.11961	0.114408	2.26604	2.50006	1.20449	0.0726711	0.070164	1.13182	1.27465	0.991386	3.49652	0.126989	0.114349	3.36953
NCU08897	116142	1.27773	0.0310552	0.0334108	1.24667	1.31114	1.05197	0.0242083	0.026588	1.02776	1.07856	0.168117	1.93786	0.0361039	0.0381257	1.90176	1.97599	1	0.029749	0.0331284	0.970251	1.03313	0.868628	1.8252	0.0382956	0.0375496	1.7869	1.86275	1.02343	0.028239	0.0257851	0.995191	1.04922	0.737689	1.12558	0.0276504	0.0296082	1.09793	1.15519	1.24539	0.03371	0.0318364	1.21168	1.27723	0.0564918	1.16399	0.0285826	0.0329504	1.13541
NCU03020	150742	1.29368	0.0549798	0.0623059	1.2387	1.35599	1.28273	0.0521226	0.0493153	1.23061	1.33205	-0.0933451	1.59783	0.0644394	0.0677394	1.53339	1.66557	1.39071	0.072643	0.0607468	1.31807	1.45146	0.0819338	1.41235	0.0540481	0.0715968	1.3583	1.48395	1	0.0460244	0.0512657	0.953976	1.05127	0.307036	1	0.0530069	0.0493285	0.946993	1.04933	1.50105	0.0589255	0.0630538	1.44212	1.5641	0.392796	1.21141	0.053303	0.059112	1.15811
NCU06371	128634	1.10948	0.108614	0.114982	1.00087	1.22446	1.94216	0.0983897	0.0942101	1.84377	2.03637	-1.0355	1.67857	0.119545	0.115153	1.55902	1.79372	1.2369	0.101597	0.112888	1.1353	1.34979	0.209237	1.36558	0.115166	0.121624	1.25041	1.4872	1.48475	0.0869349	0.0898421	1.39782	1.57459	-0.0893889	1	0.10103	0.105335	0.89897	1.10533	1.0156	0.0893992	0.0855541	0.926201	1.10115	-0.179134	1.1217	0.104057	0.106187	1.01764
NCU08904	128109	1.35436	0.124124	0.105838	1.23024	1.4602	2.56664	0.139777	0.151765	2.42686	2.71841	-1.48817	1.21502	0.0974362	0.0994991	1.11758	1.31452	1.13087	0.126132	0.137482	1.00474	1.26835	-0.150768	1.28034	0.10881	0.107425	1.17153	1.38777	4.2607	0.178508	0.192429	4.08219	4.45313	2.69443	1.12044	0.0979787	0.108328	1.02246	1.22877	1.41839	0.129582	0.12677	1.28881	1.54516	0.06004	1.20445	0.0966462	0.104627	1.1078
NCU07782	144747	4.77002	0.339678	0.350046	4.43034	5.12007	1.01643	0.12484	0.138762	0.89159	1.15519	3.27515	2.29919	0.258702	0.266171	2.04049	2.56536	1.44042	0.210738	0.206649	1.22968	1.64707	0.393419	1.76355	0.210285	0.236026	1.55326	1.99958	1.56776	0.150134	0.175915	1.41763	1.74368	-0.19041	1.19604	0.178265	0.199517	1.01777	1.39556	1.26809	0.189362	0.217978	1.07873	1.48607	-0.316829	1	0.149373	0.166576	0.850627
NCU09265	74601	1.49303	0.0197565	0.0209194	1.47327	1.51395	1	0.0194819	0.0231194	0.980518	1.02312	0.450154	1.57523	0.0209728	0.0216912	1.55426	1.59692	1.60184	0.0379506	0.0349758	1.56389	1.63682	-0.0330318	1.7125	0.0235821	0.0183951	1.68892	1.7309	1.49869	0.0249463	0.0269911	1.47374	1.52568	0.163237	1.27463	0.0176531	0.0209207	1.25698	1.29555	1.79595	0.0357528	0.0328139	1.7602	1.82876	0.464646	1.44418	0.0178191	0.0226011	1.42636
NCU03212	126079	1.11461	0.0608378	0.0557612	1.05377	1.17037	2.65921	0.0789221	0.0838169	2.58029	2.74303	-1.68925	1.15987	0.0579046	0.0596236	1.10197	1.21949	1.01218	0.0798525	0.0675899	0.932328	1.07977	0.0221955	1.08831	0.0604299	0.0485817	1.02788	1.13689	2.00042	0.0750372	0.0812812	1.92538	2.0817	0.788491	1	0.0548475	0.0599461	0.945152	1.05995	1.39851	0.074405	0.0800676	1.3241	1.47858	0.264159	1.19763	0.0631633	0.0536667	1.13447
NCU02587	92029	1.21497	0.104029	0.118166	1.11094	1.33314	2.47458	0.09171	0.104181	2.38287	2.57876	-1.46782	1.32474	0.10585	0.107403	1.21889	1.43214	1.23937	0.096338	0.10605	1.14303	1.34542	-0.12653	1.31051	0.10999	0.112937	1.20052	1.42345	1.07191	0.0691279	0.0737559	1.00278	1.14567	0.0548541	1	0.0919547	0.108275	0.908045	1.10827	1	0.0818131	0.0873819	0.918187	1.08738	-0.190088	1.17877	0.1027	0.115834	1.07607
NCU00799	89911	1.19842	0.159325	0.172384	1.0391	1.3708	3.20788	0.280163	0.322835	2.92772	3.53071	-2.49162	1.55804	0.175423	0.187797	1.38262	1.74584	1	0.214667	0.254056	0.785333	1.25406	0.128561	1.52821	0.176951	0.192553	1.35126	1.72076	2.36507	0.272486	0.255133	2.09258	2.6202	0.371821	1	0.139929	0.168972	0.860071	1.16897	1.40917	0.246693	0.2497	1.16248	1.65887	-0.006495	1.17733	0.151306	0.156368	1.02602
NCU09861	87677	1.07133	0.0461231	0.0413033	1.02521	1.11263	2.50589	0.0539699	0.0561549	2.45192	2.56204	-1.53684	1.38106	0.0515751	0.0422724	1.32948	1.42333	1.55726	0.0566528	0.0563842	1.50061	1.61364	0.0772748	1.45632	0.0446043	0.0468999	1.41172	1.50322	1	0.0374767	0.0377747	0.962523	1.03777	0.373941	1	0.0433515	0.0439473	0.956649	1.04395	1.48215	0.049416	0.0552575	1.43273	1.53741	0.388787	1.04905	0.0429034	0.0394212	1.00615
NCU09869	87662	1.15796	0.0503008	0.0486806	1.10766	1.20664	2.25127	0.0611429	0.0648608	2.19013	2.31613	-1.20847	1.29859	0.0486029	0.0482602	1.24999	1.34685	1	0.0585921	0.0598782	0.941408	1.05988	0.190109	1.54357	0.0494652	0.0602091	1.4941	1.60378	1.18044	0.0505292	0.0512288	1.12991	1.23167	0.262436	1.38666	0.0511828	0.0573915	1.33548	1.44405	1.32004	0.0658723	0.0614391	1.25417	1.38148	-0.0460019	1	0.0437974	0.043611	0.956203
NCU09263	106609	1.15386	0.037945	0.0418636	1.11592	1.19572	1.02953	0.0302918	0.0290687	0.999238	1.0586	0.0573163	1	0.0334149	0.0353928	0.966585	1.03539	1.73863	0.0418279	0.0395503	1.6968	1.77818	0.661409	2.20716	0.047414	0.0487961	2.15975	2.25596	2.04028	0.0381541	0.0344039	2.00213	2.07468	0.0850621	6.5235	0.0662332	0.0750041	6.45727	6.5985	1.27788	0.0339023	0.031985	1.24398	1.30986	5.1474	1.76431	0.0488114	0.046407	1.7155
NCU04044	69103	1.54883	0.0354942	0.0374992	1.51334	1.58633	1.4393	0.0308362	0.0343877	1.40846	1.47369	0.0396481	1.64339	0.0360606	0.0347089	1.60733	1.6781	1.4807	0.0374128	0.0408777	1.44329	1.52158	0.0857517	1.7541	0.038366	0.0338401	1.71573	1.78794	1.04444	0.0283679	0.0279838	1.01607	1.07242	0.64331	1.36596	0.0345343	0.0319962	1.33143	1.39796	1.44915	0.0341124	0.0422154	1.41504	1.49137	0.0170814	1.2768	0.0302444	0.0326274	1.24656
NCU03922	118239	1	0.0775296	0.0829183	0.92247	1.08292	1.49399	0.0512534	0.0554153	1.44274	1.54941	-0.626935	2.91281	0.122241	0.13673	2.79057	3.04954	4.75009	0.0858254	0.11937	4.66426	4.86946	1.61472	5.30497	0.167018	0.148981	5.13795	5.45395	1.27861	0.0489542	0.0531746	1.22966	1.33178	3.80617	5.30253	0.148491	0.162321	5.15404	5.46485	2.81218	0.0910875	0.0919166	2.72109	2.9041	2.24994	1.34314	0.0857789	0.083514	1.25736
NCU07071	124350	1	0.0683389	0.0765833	0.931661	1.07658	2.11775	0.141124	0.141725	1.97663	2.25948	-1.32781	1.01769	0.0621192	0.067266	0.955571	1.08496	1	0.126809	0.131412	0.873191	1.13141	-0.175841	1.29642	0.0707336	0.0718282	1.22569	1.36825	1.36477	0.12537	0.120164	1.2394	1.48493	-0.128848	2.04727	0.0816042	0.0841828	1.96567	2.13145	1.54046	0.142866	0.151825	1.39759	1.69229	0.273381	1.06326	0.0612184	0.0654025	1.00204
NCU03935	118234	1.4543	0.143444	0.141465	1.31086	1.59576	2.26056	0.126683	0.13502	2.13388	2.39558	-1.08472	1.39026	0.123917	0.140209	1.26634	1.53047	1.71524	0.128245	0.127883	1.587	1.84312	0.056526	1.40139	0.140908	0.135348	1.26048	1.53674	1	0.0774625	0.0920558	0.922538	1.09206	0.168426	1.15223	0.127696	0.141003	1.02453	1.29323	1.68223	0.117654	0.128502	1.56458	1.81073	0.271343	1.06571	0.108836	0.112454	0.956874
NCU09787	148587	1.95028	0.128078	0.142901	1.8222	2.09318	1.59036	0.120932	0.128026	1.46943	1.71839	0.103816	1.39332	0.109321	0.122194	1.284	1.51551	1.71563	0.158588	0.175068	1.55704	1.8907	0.041528	1	0.102781	0.10274	0.897219	1.10274	8.9645	0.256507	0.225663	8.70799	9.19016	7.60525	1.58475	0.133481	0.131047	1.45127	1.7158	2.10797	0.175672	0.188745	1.9323	2.29671	0.216501	1.25044	0.0952499	0.114972	1.15519
NCU02559	126495	1.93062	0.157352	0.170459	1.77327	2.10108	1	0.0756023	0.079998	0.924398	1.08	0.69327	2.9624	0.183072	0.193935	2.77933	3.15634	1.06404	0.101402	0.0970123	0.962638	1.16105	1.61828	1.61165	0.152688	0.151508	1.45896	1.76316	1.11697	0.0794553	0.0866164	1.03751	1.20359	0.255376	1.61991	0.1662	0.160092	1.45371	1.78	1.20487	0.0944862	0.108052	1.11038	1.31292	0.140788	1.50377	0.13515	0.150979	1.36862
NCU04067	131956	1.56074	0.288081	0.309259	1.27266	1.87	1	0.287729	0.352683	0.712271	1.35268	-0.080024	1.16314	0.21858	0.272914	0.94456	1.43605	2.14715	0.501346	0.62706	1.6458	2.77421	0.20975	1.2914	0.228971	0.2779	1.06243	1.5693	1.34308	0.347248	0.452626	0.995832	1.79571	-0.573468	1	0.222796	0.254996	0.777204	1.255	1.2707	0.333199	0.488403	0.937501	1.7591	-0.317495	1.27249	0.248016	0.270579	1.02447
NCU02590	92020	1.32258	0.106933	0.113681	1.21565	1.43626	1.69359	0.103958	0.108945	1.58963	1.80253	-0.586888	1.85154	0.110058	0.110459	1.74148	1.962	1.30955	0.108113	0.137836	1.20144	1.44739	0.294096	1.14228	0.0967147	0.109265	1.04557	1.25154	1.77737	0.105675	0.106176	1.67169	1.88355	0.42015	1.28808	0.10225	0.106088	1.18583	1.39417	1.37442	0.118322	0.125699	1.2561	1.50012	-0.13807	1.16462	0.0859442	0.104613	1.07868
NCU02099	149377	1	0.0864621	0.0893618	0.913538	1.08936	2.46082	0.0659626	0.0644288	2.39486	2.52525	-1.61171	1.41185	0.095361	0.0919995	1.31649	1.50385	1	0.0601579	0.0547416	0.939842	1.05474	0.261747	1.50188	0.110548	0.105241	1.39133	1.60712	1.87248	0.0691745	0.0636306	1.80331	1.93611	0.196184	8.65433	0.192386	0.221816	8.46194	8.87615	1.06205	0.0548553	0.0558053	1.00719	1.11786	7.34409	1.73423	0.104201	0.102476	1.63003
NCU06054	67078	1.41632	0.0590065	0.0602872	1.35731	1.47661	3.12166	0.0793897	0.0788093	3.04227	3.20047	-1.84316	1.83461	0.0685594	0.0670371	1.76605	1.90165	2.63073	0.0915505	0.0941743	2.53918	2.7249	0.637532	1.54373	0.0624966	0.0658688	1.48123	1.6096	1	0.0556912	0.0479657	0.944309	1.04797	0.433268	1	0.0496949	0.0530365	0.950305	1.05304	1.66326	0.0817966	0.0763485	1.58146	1.73961	0.528427	1.58946	0.0643044	0.0617678	1.52516
NCU06928	85265	1.58539	0.0870496	0.0905553	1.49834	1.67595	2.26129	0.0674909	0.0731228	2.1938	2.33441	-0.836072	2.0643	0.106468	0.0888064	1.95783	2.15311	1.12614	0.0610929	0.0699183	1.06505	1.19606	0.761774	1.97541	0.101658	0.0964854	1.87375	2.0719	1	0.0493611	0.0515082	0.950639	1.05151	0.822244	1	0.0716155	0.0785719	0.928384	1.07857	1.3361	0.0751255	0.0641656	1.26097	1.40027	0.182403	1.80941	0.0841623	0.0891162	1.72525
NCU00562	92908	1.60567	0.0642254	0.0736589	1.54144	1.67933	1.8925	0.0691523	0.0692816	1.82335	1.96178	-0.420337	1.86203	0.067948	0.0746023	1.79408	1.93663	1.12396	0.0753979	0.0686492	1.04856	1.19261	0.601473	1.70373	0.073947	0.0699339	1.62978	1.77366	1	0.0556594	0.0591621	0.944341	1.05916	0.570621	1	0.0558642	0.0564708	0.944136	1.05647	1.38081	0.0735056	0.0761671	1.3073	1.45698	0.250834	1.40007	0.0632141	0.0587957	1.33686
NCU09980	126582	2.17775	0.10529	0.0978465	2.07246	2.2756	1.3616	0.0531717	0.0564139	1.30843	1.41801	0.654446	2.18202	0.0951062	0.0929182	2.08691	2.27494	1.22343	0.0669831	0.074079	1.15645	1.29751	0.789405	2.30204	0.0976405	0.110674	2.2044	2.41271	1	0.0565798	0.0651547	0.94342	1.06515	1.13924	1.46823	0.0770403	0.0855414	1.39119	1.55377	1.26515	0.068117	0.0673271	1.19703	1.33248	0.0587126	2.18024	0.0948427	0.100893	2.0854
NCU10622	88779	2.36736	0.281769	0.311819	2.08559	2.67918	3.00413	0.156558	0.150806	2.84757	3.15494	-1.06935	2.47866	0.281082	0.302704	2.19758	2.78136	1.38082	0.137943	0.129187	1.24288	1.51001	0.687571	1.72555	0.260753	0.254753	1.4648	1.9803	1	0.0933986	0.086693	0.906601	1.08669	0.378104	1	0.194576	0.212336	0.805424	1.21234	1.56255	0.135121	0.12866	1.42743	1.69121	0.215093	4.68478	0.354733	0.346929	4.33005
NCU08091	52004	1.44943	0.074578	0.0852668	1.37485	1.5347	3.47195	0.151597	0.165473	3.32035	3.63742	-2.26257	1	0.0626785	0.0666021	0.937322	1.0666	1.34177	0.135809	0.133385	1.20596	1.47515	0.139359	1.35877	0.0717593	0.0692567	1.28701	1.42803	1	0.0904513	0.0950125	0.909549	1.09501	0.191998	1.08762	0.066959	0.0686613	1.02066	1.15628	2.27374	0.156923	0.173401	2.11682	2.44714	0.960536	1.20764	0.0694985	0.0689437	1.13814
NCU08093	96308	1.49527	0.0385928	0.0354501	1.45668	1.53072	1	0.0240458	0.0265391	0.975954	1.02654	0.430138	1.72359	0.0358327	0.0371104	1.68776	1.7607	1.45656	0.0373893	0.037942	1.41917	1.4945	0.193255	1.59248	0.0389181	0.0384073	1.55356	1.63089	1.25207	0.0300077	0.0260915	1.22206	1.27816	0.2754	1.07153	0.0348468	0.0300357	1.03668	1.10157	1.8721	0.0435404	0.0449072	1.82856	1.91701	0.726994	1.3445	0.0293461	0.0333462	1.31515
NCU08068	17061	1.17945	0.207439	0.255603	0.972011	1.43505	3.03445	0.15052	0.161961	2.88393	3.19641	-2.2244	2.13041	0.272973	0.323997	1.85744	2.45441	2.04465	0.166085	0.161481	1.87856	2.20613	-0.348694	2.5427	0.304766	0.34667	2.23793	2.88937	1.51062	0.118087	0.110017	1.39253	1.62064	0.617297	1	0.203732	0.239542	0.796268	1.23954	1.51251	0.123016	0.144479	1.38949	1.65699	0.149952	1.61538	0.236317	0.279366	1.37906
NCU10696	149173	1.31755	0.162098	0.162063	1.15545	1.47961	3.13707	0.152153	0.160812	2.98492	3.29788	-2.14243	1.77606	0.170539	0.182979	1.60552	1.95904	1.16427	0.132073	0.135519	1.0322	1.29979	0.305732	1.16729	0.150367	0.144761	1.01692	1.31205	1	0.0979873	0.0886387	0.902013	1.08864	-0.0717157	1	0.13719	0.145653	0.86281	1.14565	1.41631	0.137974	0.14669	1.27834	1.563	0.132683	1.36088	0.160483	0.157038	1.2004
NCU00597	133922	2.03093	0.245128	0.210363	1.7858	2.24129	1.34853	0.136588	0.142485	1.21194	1.49101	0.294787	1.22048	0.160303	0.208063	1.06018	1.42854	1	0.162259	0.167864	0.837741	1.16786	-0.107687	1.17322	0.175819	0.192199	0.997401	1.36542	2.02285	0.197445	0.187154	1.8254	2.21	0.459986	1	0.154059	0.174948	0.845941	1.17495	1.38058	0.165662	0.201988	1.21492	1.58257	0.03997	1.443	0.15434	0.188488	1.28866
NCU04718	148470	1.28089	0.037601	0.0365616	1.24329	1.31745	1.275	0.0350044	0.0385139	1.24	1.31351	-0.0702249	1	0.0251671	0.0288584	0.974833	1.02886	1.03722	0.0407137	0.0413661	0.996506	1.07859	-0.0323521	1.2168	0.0289127	0.0341308	1.18789	1.25093	1.15378	0.0383175	0.0335784	1.11546	1.18736	0.0005289	1.59299	0.0334858	0.0428695	1.5595	1.63586	1.10208	0.0397214	0.0427195	1.06236	1.1448	0.414705	1.55011	0.0309184	0.0352322	1.51919
NCU04713	131679	4.04606	0.257029	0.258639	3.78903	4.3047	9.48063	0.222669	0.228017	9.25796	9.70865	-5.91962	3.56555	0.278236	0.256258	3.28731	3.82181	1	0.124865	0.134943	0.875135	1.13494	2.15237	2.47668	0.231372	0.250231	2.24531	2.72691	1.02091	0.10123	0.110657	0.91968	1.13157	1.11374	1	0.138065	0.178337	0.861935	1.17834	1.27122	0.142188	0.151939	1.12903	1.42316	-0.049305	4.23261	0.280939	0.297049	3.95167
NCU04844	68606	1.26126	0.15436	0.174956	1.1069	1.43622	4.21457	0.246908	0.233358	3.96766	4.44793	-3.34103	1.45981	0.166789	0.153982	1.29302	1.61379	1.68707	0.189559	0.226583	1.49751	1.91365	-0.116281	1.84803	0.172427	0.182037	1.6756	2.03007	1.30292	0.151098	0.147064	1.15182	1.44998	0.225619	1.27159	0.147539	0.164975	1.12405	1.43657	1.53808	0.188406	0.204503	1.34967	1.74258	-0.086891	1.44686	0.153665	0.161004	1.2932
NCU04812	131755	1.79697	0.246002	0.268973	1.55097	2.06594	1	0.158916	0.163829	0.841084	1.16383	0.387139	1.25259	0.206681	0.214161	1.04591	1.46675	1.84451	0.261674	0.277743	1.58284	2.12225	0.116085	1.8853	0.25954	0.258404	1.62576	2.1437	2.1738	0.196318	0.224707	1.97748	2.39851	-0.166222	3.80133	0.316634	0.35801	3.4847	4.15934	2.27305	0.258341	0.284971	2.01471	2.55802	0.926675	2.19322	0.25978	0.290753	1.93344
NCU04811	68553	1.34781	0.0985318	0.0987273	1.24928	1.44654	1.43909	0.110971	0.13807	1.32812	1.57716	-0.327882	1.10982	0.0874759	0.0858828	1.02234	1.1957	1.21645	0.134185	0.159053	1.08227	1.3755	-0.113438	1.40213	0.101272	0.0952944	1.30086	1.49742	1	0.107063	0.122196	0.892937	1.1222	0.178662	2.64563	0.125976	0.121755	2.51965	2.76738	1.76261	0.153923	0.171408	1.60869	1.93402	0.585636	1	0.0846967	0.0851915	0.915303
NCU04824	68574	1	0.0838984	0.0973013	0.916102	1.0973	1.00807	0.0742509	0.0742185	0.933819	1.08229	-0.166187	1.19887	0.0875473	0.0903326	1.11132	1.2892	1.20563	0.10243	0.0984047	1.1032	1.30403	-0.186003	1.78532	0.10453	0.11361	1.68079	1.89893	1	0.0702153	0.0769494	0.929785	1.07695	0.603841	2.58197	0.140094	0.139082	2.44188	2.72105	1.25318	0.0963838	0.107003	1.1568	1.36018	1.08169	1.54995	0.108075	0.112412	1.44188
NCU04760	118049	1.3528	0.0538657	0.0517534	1.29893	1.40455	1.31604	0.0390854	0.0381077	1.27695	1.35415	-0.0552134	1.64062	0.0600121	0.0624467	1.58061	1.70307	1	0.0514933	0.0467852	0.948507	1.04679	0.533823	1.16573	0.0534528	0.0502867	1.11228	1.21602	1.21393	0.0329838	0.0383613	1.18095	1.25229	-0.0350705	1	0.0503398	0.0514125	0.94966	1.05141	1.14491	0.0475535	0.0458092	1.09736	1.19072	0.045944	1.07057	0.0502589	0.0451225	1.02031
NCU04757	87103	1.20173	0.0472928	0.0438941	1.15444	1.24562	1.50665	0.0573958	0.0528267	1.44925	1.55948	-0.405039	1.65586	0.0566206	0.0525135	1.59924	1.70837	1	0.056405	0.04905	0.943595	1.04905	0.550189	2.2582	0.0548195	0.0688861	2.20338	2.32709	1.06258	0.0456164	0.0464499	1.01696	1.10903	1.09435	1.61128	0.0577746	0.0586871	1.55351	1.66997	1.27604	0.0558586	0.0540027	1.22018	1.33004	0.223463	1.10399	0.0496544	0.0543516	1.05434
NCU04740	87066	1.16935	0.205192	0.225927	0.964158	1.39528	2.72931	0.202895	0.201833	2.52642	2.93114	-1.96699	2.05684	0.236009	0.263014	1.82083	2.31985	2.17593	0.209394	0.268897	1.96654	2.44483	-0.353318	1.97547	0.258825	0.280466	1.71664	2.25594	2.55934	0.206473	0.2156	2.35287	2.77494	0.096931	1	0.175561	0.240153	0.824439	1.24015	1.73878	0.190415	0.202573	1.54836	1.94135	0.308212	1.76548	0.21921	0.228465	1.54627
NCU04738	87062	1.35542	0.0503636	0.0529572	1.30506	1.40838	1.59265	0.0521761	0.058242	1.54047	1.65089	-0.345836	1	0.0417852	0.0423554	0.958215	1.04236	1	0.0499467	0.0560407	0.950053	1.05604	-0.0923021	1.29793	0.0435779	0.0463155	1.25435	1.34425	2.15583	0.065727	0.0590721	2.0901	2.2149	0.745858	2.63195	0.0651671	0.068462	2.56678	2.70041	1.35198	0.0617516	0.0667647	1.29023	1.41874	1.14804	1.53946	0.0540433	0.058827	1.48542
NCU04053	131965	1	0.0442957	0.0533007	0.955704	1.0533	1.36662	0.0359224	0.0460469	1.3307	1.41267	-0.456963	1.17848	0.0506722	0.0473457	1.12781	1.22583	1.15442	0.0478339	0.0480291	1.10659	1.20245	-0.0746413	1.64933	0.053131	0.0673396	1.5962	1.71667	1	0.0340484	0.0387971	0.965952	1.0388	0.557402	2.24083	0.0687395	0.0608976	2.17209	2.30173	1.31002	0.0486337	0.0437714	1.26139	1.35379	0.818299	1.41991	0.0561523	0.0561281	1.36376
NCU04082	49027	1.37663	0.219471	0.20312	1.15716	1.57975	3.04738	0.288692	0.267087	2.75869	3.31447	-2.15731	1.15488	0.184391	0.18754	0.970489	1.34242	3.25996	0.341302	0.349886	2.91866	3.60985	1.57624	2.05777	0.228987	0.283573	1.82878	2.34134	1.48835	0.208281	0.230259	1.28007	1.71861	0.110174	1.70546	0.21293	0.23992	1.49253	1.94538	1.16396	0.209854	0.262257	0.954106	1.42622	0.066313	1.3513	0.171495	0.21164	1.1798
NCU04087	118170	1.7427	0.0478105	0.0400999	1.69489	1.7828	1	0.0298796	0.0345193	0.97012	1.03452	0.66037	1.79414	0.0386953	0.0392311	1.75544	1.83337	2.83038	0.0688955	0.0623478	2.76148	2.89273	0.928113	1.24446	0.0348186	0.0347776	1.20964	1.27924	1.47593	0.0413213	0.0395388	1.43461	1.51547	0.155371	2.02481	0.0407172	0.0394197	1.98409	2.06423	1.75448	0.0540703	0.0553478	1.70041	1.80983	0.174265	1.11423	0.0317709	0.0319353	1.08246
NCU02538	119089	1.82967	0.0967455	0.0911063	1.73292	1.92078	2.02052	0.0620164	0.0581357	1.9585	2.07866	-0.345731	2.73859	0.10137	0.117153	2.63722	2.85574	1.90749	0.0856059	0.0659191	1.82188	1.97341	0.663811	1.69576	0.0912943	0.0945497	1.60447	1.79031	1	0.0404919	0.0489116	0.959508	1.04891	0.555554	1.10106	0.0810664	0.0836015	1.01999	1.18466	1.53006	0.0618773	0.0691386	1.46818	1.5992	0.283521	1.36215	0.0773085	0.0953228	1.28484
NCU02472	119113	1.87789	0.0667741	0.0747733	1.81112	1.95266	1.56996	0.0368166	0.0446102	1.53314	1.61457	0.196546	2.58707	0.0741905	0.0791106	2.51288	2.66618	1.68083	0.0581789	0.0486533	1.62265	1.72948	0.783396	1.76357	0.0642936	0.0623021	1.69928	1.82587	1	0.0338649	0.0424329	0.966135	1.04243	0.656843	1.08203	0.0467649	0.0516763	1.03527	1.13371	1.34109	0.0485893	0.0440856	1.2925	1.38518	0.158794	1.51106	0.0525425	0.0560458	1.45852
NCU07997	116537	1.86577	0.0389728	0.0343648	1.8268	1.90013	1	0.0247807	0.0255618	0.975219	1.02556	0.801235	2.17478	0.0332705	0.0321917	2.14151	2.20697	1.84539	0.0412775	0.0476507	1.80411	1.89304	0.248469	1.84393	0.0307936	0.0316911	1.81314	1.87562	1.74065	0.0302303	0.0353971	1.71042	1.77605	0.0370893	1.29806	0.0278649	0.0277873	1.2702	1.32585	2.29576	0.0458224	0.0462989	2.24994	2.34206	0.92409	1.71131	0.028451	0.0296905	1.68286
NCU06992	61430	1.3673	0.124023	0.140922	1.24328	1.50822	2.03234	0.139632	0.142114	1.89271	2.17445	-0.931177	1.22928	0.114049	0.12433	1.11523	1.35361	1.19745	0.127808	0.137855	1.06964	1.3353	-0.220074	1.33162	0.125437	0.120125	1.20618	1.45175	1	0.09934	0.113244	0.90066	1.11324	0.092939	1.08764	0.114085	0.121262	0.973555	1.2089	1.47601	0.146651	0.143191	1.32936	1.6192	0.120457	1	0.097011	0.117235	0.902989
NCU07699	120925	1.0189	0.0795588	0.0911779	0.939341	1.11008	2.43926	0.127199	0.12828	2.31206	2.56754	-1.6282	1.30393	0.0927197	0.0955033	1.21121	1.39943	1.36789	0.109254	0.118576	1.25864	1.48647	-0.140797	1.07058	0.0744392	0.0881288	0.996141	1.15871	1	0.0811076	0.0821631	0.918892	1.08216	-0.0860223	1	0.0744937	0.0891999	0.925506	1.0892	1.32538	0.107599	0.125065	1.21778	1.45044	0.128581	1.17569	0.0776919	0.0960085	1.098
NCU07702	78717	1	0.0507987	0.0549328	0.949201	1.05493	1	0.0525419	0.0524065	0.947458	1.05241	-0.103205	1.28755	0.0524856	0.0523732	1.23506	1.33992	1.29097	0.0768962	0.0770056	1.21407	1.36798	-0.125849	1.2873	0.0490488	0.0553889	1.23825	1.34269	1.26733	0.0591556	0.0613106	1.20817	1.32864	-0.0903894	1.59105	0.0553555	0.0620666	1.53569	1.65312	1.44752	0.0709989	0.0838924	1.37652	1.53141	0.0042821	1.38011	0.0530052	0.0547159	1.3271
NCU04323	75086	1.2178	0.130494	0.151096	1.08731	1.3689	1.29106	0.0782293	0.0817746	1.21283	1.37283	-0.285529	1.68349	0.16287	0.161668	1.52062	1.84516	1.45048	0.11405	0.111647	1.33643	1.56213	-0.041507	2.0986	0.16648	0.173128	1.93212	2.27173	1.18257	0.0786748	0.0854818	1.1039	1.26805	0.664068	1.46799	0.156459	0.161827	1.31153	1.62982	1.77948	0.132312	0.111488	1.64717	1.89097	0.017351	1	0.125404	0.129846	0.874596
NCU04388	116507	1.69459	0.0438414	0.0376487	1.65075	1.73224	1.4784	0.0215736	0.0202858	1.45683	1.49869	0.152063	2.34832	0.048599	0.0413916	2.29972	2.38971	1.67779	0.032944	0.0288	1.64485	1.70659	0.593131	1.39403	0.0330692	0.0413133	1.36096	1.43534	1	0.0193271	0.0199819	0.980673	1.01998	0.340979	1.13605	0.0359887	0.0326853	1.10006	1.16874	1.29536	0.0234769	0.0272841	1.27188	1.32264	0.103148	1.81974	0.0402874	0.0367117	1.77945
NCU04378	79505	1.21967	0.135716	0.134485	1.08395	1.35415	2.24509	0.136825	0.155636	2.10826	2.40073	-1.31677	2.58905	0.175097	0.158858	2.41395	2.74791	1.73853	0.172477	0.170823	1.56605	1.90935	0.5046	2.52831	0.172395	0.17519	2.35591	2.7035	1.72752	0.121216	0.146273	1.6063	1.87379	0.482122	1	0.105356	0.131711	0.894644	1.13171	1.0438	0.125759	0.132478	0.918041	1.17628	-0.21367	1.87105	0.144566	0.154639	1.72648
NCU07019	61495	1.34584	0.0661425	0.0732468	1.2797	1.41909	2.00632	0.0746068	0.0767707	1.93171	2.08309	-0.803393	1.8332	0.0749546	0.0795113	1.75825	1.91271	1.27651	0.0779379	0.0876063	1.19857	1.36412	0.394129	1.32956	0.0677501	0.0719822	1.26181	1.40154	1	0.0524206	0.0574306	0.947579	1.05743	0.204379	1	0.0623677	0.0580478	0.937632	1.05805	1.48295	0.0818598	0.0929638	1.40109	1.57591	0.343042	1.04648	0.0611569	0.0627391	0.985323
NCU06976	145669	1.26854	0.0343971	0.0372831	1.23414	1.30582	1.35892	0.029827	0.0324151	1.32909	1.39134	-0.157192	1.82211	0.0414047	0.0362513	1.78071	1.85836	1	0.0342502	0.0341586	0.96575	1.03416	0.746547	1.72431	0.0342579	0.043395	1.69005	1.76771	1.18614	0.0288433	0.0314397	1.1573	1.21758	0.472472	1.88099	0.0391871	0.0409961	1.8418	1.92199	1.08421	0.0347618	0.0364619	1.04945	1.12067	0.721131	1.43963	0.033056	0.0347016	1.40657
NCU06363	128642	1.42293	0.102186	0.097156	1.32074	1.52009	1.14569	0.0716566	0.0707956	1.07403	1.21649	0.104258	1.73189	0.10951	0.0955147	1.62238	1.8274	1.42846	0.091201	0.103336	1.33726	1.5318	0.090584	1.3581	0.0958158	0.0947127	1.26228	1.45281	1.17993	0.0728446	0.0796567	1.10709	1.25959	0.0026975	1.2926	0.0929784	0.0847282	1.19962	1.37733	1.13815	0.0761051	0.0857946	1.06204	1.22394	-0.024323	1.13417	0.0845903	0.0862808	1.04958
NCU09935	61597	1.50195	0.0458962	0.0500855	1.45605	1.55204	1.89308	0.0446341	0.0454286	1.84845	1.93851	-0.482455	1	0.0380738	0.0408723	0.961926	1.04087	1.24033	0.0465704	0.0457737	1.19376	1.2861	0.152887	1.22752	0.0383602	0.0520424	1.18916	1.27956	2.64798	0.0515327	0.050184	2.59645	2.69816	1.31688	2.07794	0.0527269	0.0517814	2.02521	2.12972	1.17268	0.0421114	0.0433141	1.13057	1.21599	0.809219	1.39566	0.0414046	0.0404035	1.35426
NCU09933	80278	1.3971	0.264945	0.257524	1.13216	1.65462	1	0.259316	0.348775	0.740684	1.34878	-0.21662	1	0.186927	0.208794	0.813073	1.20879	1.50062	0.418853	0.495457	1.08177	1.99608	-0.127027	2.4497	0.274256	0.342144	2.17544	2.79184	1.79366	0.327969	0.39413	1.46569	2.18779	-0.012346	1.49504	0.242051	0.304068	1.25299	1.79911	3.44048	0.550787	0.633101	2.88969	4.07358	1.09058	1.88752	0.28879	0.317829	1.59873
NCU09922	80289	1.77033	0.170786	0.168696	1.59954	1.93903	1.39386	0.0914395	0.0911689	1.30242	1.48503	0.114515	1	0.129509	0.122665	0.870491	1.12267	1	0.0963441	0.0965909	0.903656	1.09659	-0.219009	2.38898	0.190186	0.19329	2.19879	2.58227	1.80948	0.102804	0.0965828	1.70668	1.90606	0.292731	1.89396	0.162234	0.181262	1.73173	2.07522	1.41909	0.102519	0.107925	1.31657	1.52702	0.204711	1.85407	0.167976	0.172666	1.68609
NCU06346	116440	1.80395	0.0289692	0.0323025	1.77498	1.83625	1	0.0326089	0.032319	0.967391	1.03232	0.742662	2.03943	0.0319147	0.0311619	2.00752	2.07059	2.48232	0.0578288	0.0562424	2.42449	2.53856	0.353899	1.71569	0.029132	0.0289135	1.68656	1.7446	1.69436	0.0393582	0.0403588	1.655	1.73472	-0.0481608	1.00778	0.0219551	0.021824	0.985825	1.0296	2.07346	0.0490435	0.049268	2.02442	2.12273	0.994813	1.12224	0.0233927	0.0223528	1.09885
NCU07004	80139	1.61021	0.0975272	0.0923545	1.51268	1.70256	1.48108	0.0707962	0.0777676	1.41028	1.55885	-0.0461648	1.90692	0.0827916	0.105125	1.82413	2.01205	1.39212	0.0990294	0.109919	1.29309	1.50204	0.322089	1.74898	0.0929432	0.0933879	1.65604	1.84237	1	0.0597467	0.0690864	0.940253	1.06909	0.58695	1	0.0794491	0.0751708	0.920551	1.07517	1.37942	0.0938001	0.0996513	1.28562	1.47907	0.210449	1.61001	0.0841767	0.0902998	1.52583
NCU05245	80475	1.32468	0.0973882	0.108374	1.22729	1.43305	3.77521	0.14256	0.140208	3.63265	3.91542	-2.68813	1.65889	0.123992	0.104924	1.5349	1.76381	2.2624	0.132707	0.156171	2.12969	2.41857	0.365879	1.73019	0.12265	0.128753	1.60754	1.85894	1.18893	0.0893054	0.082372	1.09962	1.2713	0.336238	1.23768	0.100142	0.108942	1.13754	1.34662	1.77595	0.118928	0.133294	1.65702	1.90924	0.3104	1.39139	0.110801	0.107111	1.28059
NCU05243	38488	1.66537	0.0566663	0.0583618	1.6087	1.72373	1	0.0410732	0.0487365	0.958927	1.04874	0.559967	1.6108	0.0419118	0.0564406	1.56889	1.66724	1.60702	0.0865033	0.0698693	1.52052	1.67689	-0.108001	1.18087	0.049165	0.0483605	1.13171	1.22923	1.58664	0.0610131	0.0523405	1.52563	1.63898	0.296396	1.1415	0.0405006	0.0469751	1.101	1.18848	1.76928	0.0956348	0.0746461	1.67365	1.84393	0.48517	1.36665	0.052101	0.0555734	1.31455
NCU08663	61157	1.30998	0.0656199	0.0680284	1.24436	1.37801	1.56835	0.0623892	0.0663721	1.50596	1.63472	-0.390362	1.43299	0.0615244	0.0697422	1.37147	1.50273	1	0.0625943	0.0700834	0.937406	1.07008	0.301382	1.09051	0.0570264	0.0652577	1.03348	1.15577	1.28399	0.0575078	0.0629491	1.22648	1.34694	0.0707145	1.17959	0.0607414	0.0652846	1.11885	1.24487	1.00262	0.0649256	0.0611214	0.937694	1.06374	0.0551072	1	0.0636027	0.0626449	0.936397
NCU07707	60026	1.19819	0.0538794	0.0612877	1.14431	1.25948	2.07162	0.0758858	0.0613931	1.99573	2.13301	-0.988702	1	0.0466885	0.0476715	0.953311	1.04767	1.19698	0.0635412	0.0716116	1.13344	1.26859	0.0857673	1.44032	0.0608319	0.0522064	1.37949	1.49253	1	0.0530021	0.0495504	0.946998	1.04955	0.329938	1.14864	0.0603975	0.0522139	1.08824	1.20085	1.38077	0.0630546	0.0659486	1.31772	1.44672	0.116861	1.42686	0.057513	0.0607295	1.36935
NCU05250	121631	1	0.0513365	0.0570019	0.948663	1.057	1.67885	0.0877847	0.0868652	1.59107	1.76572	-0.817052	1.04801	0.052941	0.0529888	0.995069	1.101	1	0.0859721	0.090173	0.914028	1.09017	-0.095104	1.12029	0.0523262	0.0526824	1.06796	1.17297	1.55711	0.0920625	0.0861242	1.46505	1.64323	0.292075	1.04659	0.0513136	0.0537307	0.995276	1.10032	1.27648	0.0901549	0.10292	1.18633	1.3794	0.0860044	1.17653	0.0520619	0.0574761	1.12447
NCU05252	80458	1.68241	0.111673	0.123166	1.57074	1.80558	1.58133	0.0678525	0.0712706	1.51348	1.6526	-0.0818636	1.76677	0.105923	0.109271	1.66085	1.87604	1	0.0712859	0.0813221	0.928714	1.08132	0.579525	1.48238	0.105575	0.104583	1.37681	1.58696	1.51506	0.0672137	0.0692874	1.44785	1.58435	-0.139117	1.90876	0.108317	0.124997	1.80044	2.03376	1.02592	0.0641247	0.0731998	0.961795	1.09912	0.701323	1.36783	0.0994402	0.100316	1.26839
NCU09740	38402	1.18735	0.0574556	0.0478736	1.12989	1.23522	1.57669	0.0611101	0.0622803	1.51558	1.63897	-0.509076	1.16208	0.0430305	0.0496193	1.11905	1.2117	1.10697	0.063511	0.0688402	1.04346	1.17581	-0.0567607	1.36134	0.0463092	0.0516673	1.31503	1.41301	1	0.0514631	0.0521748	0.948537	1.05217	0.262856	1.261	0.0528992	0.0530312	1.2081	1.31403	1.09451	0.0633409	0.0597441	1.03117	1.15425	0.0538467	1	0.0481806	0.0467905	0.951819
NCU04353	121251	2.16901	0.202203	0.190115	1.96681	2.35913	1.27589	0.126648	0.135938	1.14924	1.41183	0.554979	1.72141	0.168417	0.194089	1.55299	1.9155	1.16092	0.155506	0.179419	1.00541	1.34034	0.212654	1.78277	0.173274	0.182504	1.6095	1.96527	1.42418	0.14157	0.151415	1.28261	1.5756	0.033901	1	0.139995	0.17268	0.860005	1.17268	1.34803	0.165587	0.19965	1.18244	1.54768	0.009763	1.79383	0.188228	0.190238	1.6056
NCU05280	129143	1.56152	0.213118	0.282171	1.3484	1.84369	2.55665	0.17803	0.176432	2.37862	2.73308	-1.38468	2.16062	0.240476	0.243073	1.92014	2.40369	1.37364	0.154258	0.173112	1.21938	1.54675	0.373392	2.28911	0.241702	0.280151	2.04741	2.56926	1	0.112339	0.125315	0.887661	1.12532	0.922093	1	0.156368	0.210187	0.843632	1.21019	1.60889	0.159798	0.196204	1.44909	1.80509	0.238905	1.61868	0.202791	0.268362	1.41589
NCU02385	139830	2.85364	0.205502	0.230385	2.64814	3.08403	1.26348	0.0891108	0.0869064	1.17437	1.35039	1.29775	2.99587	0.209502	0.230715	2.78637	3.22659	2.27939	0.12884	0.129546	2.15055	2.40894	0.377432	2.72446	0.212749	0.209554	2.51171	2.93401	1.10876	0.0871708	0.0833548	1.02159	1.19211	1.3196	1.75774	0.185685	0.190714	1.57206	1.94845	1.45312	0.123218	0.117114	1.3299	1.57023	0.001821	1.9118	0.176488	0.201604	1.73531
NCU02410	85950	1.8704	0.115321	0.103046	1.75508	1.97345	2.41077	0.122644	0.129409	2.28813	2.54018	-0.7851	1.2507	0.0864732	0.10131	1.16423	1.35201	1.29686	0.119118	0.115913	1.17774	1.41277	-0.174268	1.59089	0.10728	0.105193	1.48361	1.69608	1.55245	0.093943	0.110358	1.45851	1.66281	-0.179198	1.22379	0.0952293	0.0920371	1.12856	1.31583	1.7797	0.115949	0.126919	1.66375	1.90662	0.347924	1.34451	0.0891821	0.0956558	1.25533
NCU03988	118209	2.46584	0.0332559	0.0376416	2.43258	2.50348	1.33286	0.01821	0.0215068	1.31465	1.35437	1.07822	1.36598	0.0230562	0.0272268	1.34292	1.39321	1	0.0238957	0.0245613	0.976104	1.02456	0.318362	3.99344	0.0447519	0.0424055	3.94869	4.03585	1.50067	0.0200941	0.0226437	1.48058	1.52331	2.42537	2.74618	0.0386563	0.0384663	2.70752	2.78465	1.59972	0.025533	0.0248439	1.57419	1.62456	1.08296	1.45164	0.0262612	0.0265206	1.42538
NCU04314	115656	1.04947	0.0183422	0.0173976	1.03113	1.06687	1	0.0173019	0.018017	0.982698	1.01802	0.0131108	1.10032	0.0179765	0.0136639	1.08234	1.11398	6.62887	0.0589437	0.0573418	6.56993	6.68621	5.45594	1.67213	0.0230281	0.0193443	1.6491	1.69147	4.94892	0.0401905	0.0401368	4.90873	4.98906	3.21726	5.20793	0.0341778	0.0307862	5.17375	5.23872	6.68239	0.0546915	0.0439716	6.6277	6.72636	1.38898	1.09538	0.0171419	0.0139431	1.07824
NCU06658	75928	1.20323	0.106693	0.116836	1.09654	1.32007	1	0.115266	0.119737	0.884734	1.11974	-0.0232	1.24807	0.0961026	0.100379	1.15197	1.34845	2.7408	0.22127	0.228144	2.51953	2.96894	1.17108	1.92455	0.122279	0.136788	1.80227	2.06134	2.72162	0.190538	0.181155	2.53108	2.90278	0.469744	1.67788	0.108787	0.129617	1.56909	1.8075	3.05743	0.230753	0.27137	2.82668	3.3288	1.01918	1.06625	0.093879	0.103503	0.972371
NCU03882	69435	1.59993	0.0668671	0.0660725	1.53306	1.666	3.22255	0.0715791	0.0634657	3.15097	3.28602	-1.75295	2.15281	0.074241	0.0667692	2.07857	2.21958	1.90364	0.0707298	0.0688199	1.83291	1.97246	0.106109	1.83691	0.0688157	0.0671134	1.76809	1.90402	1	0.0399216	0.0443586	0.960078	1.04436	0.723736	1	0.0505894	0.0542201	0.949411	1.05422	1.6712	0.0543101	0.061087	1.61689	1.73229	0.56267	2.08527	0.0683536	0.0745044	2.01692
NCU04009	124724	1.48081	0.11029	0.120553	1.37052	1.60136	2.11256	0.104026	0.119219	2.00853	2.23178	-0.861259	1.83775	0.113487	0.121469	1.72426	1.95922	1.74188	0.125439	0.124944	1.61644	1.86682	-0.142561	1.52433	0.110693	0.11416	1.41364	1.63849	1	0.0875943	0.0828399	0.912406	1.08284	0.330797	1.35652	0.109622	0.114758	1.2469	1.47128	1.56757	0.120508	0.127448	1.44706	1.69502	-0.024216	1.03412	0.0847672	0.0985138	0.949353
NCU04644	58765	2.18826	0.197956	0.20763	1.9903	2.39589	4.104	0.249007	0.232001	3.85499	4.336	-2.3457	3.93846	0.232699	0.244921	3.70576	4.18338	3.83672	0.288661	0.294048	3.54806	4.13077	-0.425007	2.69073	0.199527	0.208976	2.4912	2.89971	1.99492	0.179987	0.192063	1.81493	2.18698	0.30422	9.22343	0.33589	0.339089	8.88754	9.56252	2.78777	0.233662	0.263909	2.55411	3.05168	5.83586	1.36231	0.148871	0.152448	1.21344
NCU04270	119501	1.21732	0.0340358	0.0364976	1.18328	1.25382	1.28511	0.040892	0.0437078	1.24422	1.32882	-0.145534	1.32864	0.034222	0.0351638	1.29442	1.3638	1.04985	0.043624	0.0481979	1.00623	1.09805	0.19637	1.42666	0.0371195	0.0381489	1.38954	1.46481	1	0.0352058	0.0360635	0.964794	1.03606	0.353477	2.78756	0.0487137	0.0514033	2.73885	2.83896	1.2598	0.0508929	0.0483387	1.20891	1.30814	1.43071	1	0.0326577	0.0290493	0.967342
NCU04329	56383	1.5716	0.0484131	0.0492482	1.52319	1.62085	1.85657	0.0505636	0.052547	1.80601	1.90912	-0.38593	1	0.0343221	0.038343	0.965678	1.03834	1	0.0545808	0.047183	0.945419	1.04718	-0.0929238	1.00471	0.0364569	0.0391751	0.968253	1.04389	3.52438	0.0780701	0.0726417	3.44631	3.59702	2.40242	1.79311	0.0536159	0.050242	1.73949	1.84335	1.42793	0.0602676	0.0658083	1.36766	1.49374	0.245756	1.47288	0.0424847	0.0445136	1.4304
NCU04332	75063	1.54443	0.144154	0.16484	1.40028	1.70927	1.46706	0.104754	0.103295	1.36231	1.57035	-0.170079	1.48798	0.154764	0.140059	1.33322	1.62804	1.19212	0.112054	0.128952	1.08007	1.32107	0.012144	2.04348	0.161168	0.180441	1.88231	2.22392	1.17073	0.0936398	0.0964166	1.07709	1.26715	0.615165	1.44899	0.150023	0.161997	1.29897	1.61099	1.59422	0.117074	0.132821	1.47715	1.72704	-0.133841	1	0.111803	0.127441	0.888197
NCU01356	144089	1.53564	0.233237	0.257113	1.3024	1.79275	1.9447	0.176698	0.159487	1.768	2.10419	-0.801784	1	0.149029	0.199088	0.850971	1.19909	1	0.157018	0.178039	0.842982	1.17804	-0.356106	2.51623	0.26673	0.338961	2.2495	2.85519	1.17063	0.138292	0.141227	1.03234	1.31186	0.937643	1.69664	0.242906	0.253315	1.45373	1.94995	1.61846	0.184284	0.2066	1.43418	1.82506	-0.371326	1.15914	0.205147	0.211971	0.953993
NCU01164	144251	1.02015	0.0375542	0.0410122	0.982596	1.06116	1.58392	0.0318526	0.0309317	1.55207	1.61485	-0.632256	1.32373	0.0367866	0.0422741	1.28694	1.366	1.04709	0.0325353	0.0350668	1.01455	1.08216	0.204787	1.24022	0.039568	0.0410925	1.20065	1.28131	1.20435	0.0266255	0.0281564	1.17772	1.23251	-0.0318544	1	0.0378647	0.0414217	0.962135	1.04142	1	0.0282539	0.0309606	0.971746	1.03096	-0.0696756	1.21207	0.0356698	0.0393154	1.1764
NCU01165	76528	1.25044	0.0445347	0.046145	1.20591	1.29659	1	0.0291871	0.0291599	0.970813	1.02916	0.176745	1.15706	0.0353854	0.0421193	1.12167	1.19918	1.15714	0.0387398	0.0425946	1.1184	1.19973	-0.0807791	1	0.0360992	0.0373231	0.963901	1.03732	3.25526	0.0541744	0.0501945	3.20109	3.30545	2.16376	1.58887	0.0451234	0.0469917	1.54375	1.63586	1.19792	0.0419031	0.0406252	1.15602	1.23855	0.305201	1.25492	0.0410502	0.0426668	1.21387
NCU04576	77305	2.51101	0.203718	0.18784	2.30729	2.69885	1.59951	0.14034	0.140819	1.45917	1.74033	0.566963	1.72684	0.14974	0.171865	1.5771	1.8987	2.33013	0.215457	0.222846	2.11467	2.55298	0.215968	1.37845	0.13581	0.164748	1.24264	1.5432	1	0.11297	0.120361	0.88703	1.12036	0.122279	1.47987	0.140533	0.163363	1.33934	1.64323	1.87367	0.198088	0.181804	1.67558	2.05547	0.032349	1.08806	0.121326	0.13184	0.966734
NCU01017	120118	1.43731	0.101579	0.0928053	1.33573	1.53012	2.264	0.128123	0.13843	2.13588	2.40243	-1.0667	1.13542	0.0849127	0.0899334	1.05051	1.22535	1.34707	0.132267	0.133392	1.2148	1.48046	-0.0105504	1.26121	0.0847495	0.0853847	1.17646	1.34659	1.47216	0.103584	0.117457	1.36858	1.58962	0.0219813	1	0.0844132	0.0817088	0.915587	1.08171	1.56099	0.138336	0.14075	1.42265	1.70174	0.340945	1.22069	0.0826416	0.0884135	1.13805
NCU01024	144337	1.44822	0.12394	0.144392	1.32428	1.59261	2.0307	0.0820762	0.0992169	1.94862	2.12992	-0.805637	1.05054	0.115984	0.125074	0.934556	1.17561	1.28185	0.0839642	0.086542	1.19789	1.36839	0.0222718	1.53306	0.150345	0.144245	1.38272	1.67731	1.02659	0.0524889	0.0663619	0.974101	1.09295	0.289763	2.14894	0.152868	0.163208	1.99607	2.31215	1.31338	0.0811469	0.0814003	1.23223	1.39478	0.601292	1.0119	0.103786	0.123394	0.908114
NCU01009	98213	1.91716	0.266711	0.273676	1.65045	2.19084	1	0.20989	0.243819	0.79011	1.24382	0.40663	1.6518	0.232415	0.242698	1.41938	1.8945	5.2184	0.610308	0.659483	4.60809	5.87788	2.71359	1	0.179494	0.182837	0.820506	1.18284	3.91162	0.418499	0.468284	3.49312	4.3799	2.31028	2.09846	0.279283	0.250297	1.81918	2.34876	4.91205	0.56013	0.697474	4.35192	5.60952	2.00316	1.71654	0.21853	0.250653	1.49801
NCU02798	119279	1.35187	0.10274	0.12833	1.24913	1.4802	1.19696	0.0640965	0.072679	1.13286	1.26964	-0.020509	3.4663	0.159694	0.16055	3.30661	3.62685	8.78761	0.203694	0.220018	8.58392	9.00763	4.95707	3.15067	0.156	0.155755	2.99467	3.30642	2.01664	0.0922822	0.0936425	1.92436	2.11028	0.884387	65.6557	0.311192	0.338135	65.3445	65.9938	6.4354	0.18301	0.166979	6.25239	6.60238	58.7421	1	0.0839464	0.0947862	0.916054
NCU03608	77239	1.31395	0.0555416	0.061821	1.25841	1.37577	11.7153	0.0823594	0.108905	11.6329	11.8242	-10.5658	1.48698	0.0561935	0.0562148	1.43079	1.54319	1.12597	0.0605174	0.0638198	1.06545	1.18979	0.240997	1.56351	0.0667793	0.0606327	1.49673	1.62414	1.35813	0.0580694	0.0548979	1.30006	1.41303	0.0837028	1.02376	0.046977	0.0524864	0.976783	1.07625	1.35676	0.0771976	0.0575795	1.27956	1.41434	0.203316	1	0.0445141	0.0499357	0.955486
NCU03606	144541	1.23887	0.0991741	0.0960679	1.1397	1.33494	4.38003	0.0827358	0.0977551	4.29729	4.47779	-3.33809	3.28631	0.129776	0.138066	3.15653	3.42438	2.13475	0.0965322	0.0799547	2.03822	2.2147	0.941829	2.77899	0.134512	0.137231	2.64448	2.91622	1	0.046042	0.0506727	0.953958	1.05067	1.59381	1	0.0817353	0.0950372	0.918265	1.09504	1.3926	0.0707323	0.0756978	1.32187	1.4683	0.226831	1.42865	0.093496	0.0936361	1.33515
NCU10417	149117	1.22729	0.181792	0.167774	1.0455	1.39506	1.59919	0.106523	0.114403	1.49267	1.71359	-0.668095	1.18777	0.149125	0.175917	1.03865	1.36369	2.0423	0.149569	0.15963	1.89273	2.20193	0.529044	1.13404	0.139959	0.173258	0.994081	1.3073	1.15622	0.0833854	0.1023	1.07283	1.25852	-0.234463	1.11409	0.151226	0.178104	0.962864	1.29219	1.15449	0.103312	0.114474	1.05118	1.26896	-0.241016	1	0.130026	0.153328	0.869974
NCU01340	127545	1.60751	0.287071	0.341573	1.32044	1.94908	5.59768	0.345985	0.352248	5.2517	5.94993	-4.62949	2.95538	0.324308	0.416535	2.63107	3.37191	4.52175	0.445659	0.381653	4.07609	4.9034	0.704176	2.62217	0.342808	0.389367	2.27936	3.01154	2.10117	0.226517	0.227694	1.87465	2.32886	-0.049502	1.7839	0.314449	0.30804	1.46945	2.09194	2.66938	0.285894	0.296114	2.38349	2.96549	0.291546	1.24005	0.258131	0.304403	0.981919
NCU06722	149131	1.82599	0.0772201	0.0901219	1.74877	1.91611	2.26536	0.0726755	0.0809039	2.19268	2.34626	-0.597494	2.63999	0.0890106	0.100238	2.55098	2.74023	1.18717	0.0668609	0.0680462	1.12031	1.25522	1.29576	1.65931	0.0804477	0.0883787	1.57886	1.74769	1.2981	0.0558578	0.0587363	1.24224	1.35684	0.222026	1	0.05991	0.0636988	0.94009	1.0637	1.33026	0.0767051	0.0749361	1.25355	1.4052	0.189856	1.1707	0.0619463	0.0737781	1.10875
NCU01343	115852	1.80472	0.138812	0.151661	1.66591	1.95638	1.92231	0.0817845	0.0879724	1.84053	2.01028	-0.344374	2.12546	0.153406	0.161508	1.97205	2.28697	1.42463	0.0956515	0.0907542	1.32898	1.51538	0.45667	1.88575	0.135836	0.165891	1.74991	2.05164	1.56406	0.0771085	0.0837812	1.48695	1.64784	0.102073	1.28239	0.126301	0.13199	1.15609	1.41438	1.39903	0.0886966	0.0903656	1.31033	1.4894	-0.104047	1.30689	0.126209	0.138077	1.18068
NCU03253	142442	1.48446	0.0342359	0.0384289	1.45022	1.52289	1	0.0256878	0.0250205	0.974312	1.02502	0.425204	1.05589	0.029955	0.0310896	1.02594	1.08698	1.40665	0.0366067	0.0386711	1.37004	1.44532	0.283064	1.58664	0.032708	0.0386838	1.55393	1.62532	1.52782	0.0358543	0.0292708	1.49197	1.55709	-0.0031588	2.18368	0.0443966	0.0403943	2.13928	2.22407	1.38103	0.0358246	0.0384401	1.34521	1.41947	0.719813	1	0.0293606	0.031794	0.970639
NCU11109	58716	1.15929	0.0418104	0.0410613	1.11748	1.20035	1.65575	0.0356829	0.0346975	1.62007	1.69045	-0.572968	1.58324	0.0473027	0.0465572	1.53594	1.6298	1.3078	0.038501	0.045197	1.2693	1.353	0.18294	1.18214	0.0429533	0.0437954	1.13919	1.22594	1.39064	0.0366207	0.0361376	1.35402	1.42678	0.128084	1.3678	0.0466924	0.0468261	1.32111	1.41463	1.20436	0.0408725	0.0396831	1.16349	1.24404	0.0770645	1	0.0375856	0.0352062	0.962414
NCU01403	76033	1	0.187769	0.249916	0.812231	1.24992	4.84463	0.273533	0.287797	4.5711	5.13243	-4.3202	1.97601	0.246537	0.314017	1.72947	2.29003	2.75311	0.242303	0.273816	2.51081	3.02693	0.22078	4.30792	0.373067	0.458403	3.93485	4.76632	1.58326	0.175041	0.176468	1.40822	1.75973	2.17513	4.76829	0.442736	0.477335	4.32555	5.24563	2.70655	0.217462	0.291776	2.48909	2.99833	1.32723	2.04523	0.253242	0.307677	1.79199
NCU00706	96495	2.39415	0.0346213	0.0299302	2.35953	2.42408	1.80792	0.0312561	0.0285126	1.77666	1.83643	0.523096	1.60498	0.0272867	0.0272815	1.57769	1.63226	2.2055	0.0384152	0.0435306	2.16708	2.24903	0.534823	2.50498	0.0292654	0.0308507	2.47571	2.53583	2.93915	0.0379188	0.0371833	2.90123	2.97633	0.365401	1.89325	0.027489	0.030216	1.86576	1.92347	2.43925	0.0388416	0.0419714	2.40041	2.48122	0.476942	1.20115	0.0228044	0.0255849	1.17835
NCU04584	77322	1.29944	0.087128	0.088623	1.21231	1.38806	1.60594	0.135141	0.13535	1.4708	1.74129	-0.528978	1.07573	0.0750303	0.0775883	1.0007	1.15332	2.50325	0.190509	0.185325	2.31274	2.68858	1.15942	1.36391	0.078338	0.0914362	1.28557	1.45535	1	0.110148	0.111768	0.889852	1.11177	0.173804	1.17157	0.087852	0.0835561	1.08372	1.25513	1.53384	0.154267	0.153321	1.37957	1.68716	0.124447	1	0.0742904	0.0719216	0.92571
NCU04585	77324	1.11703	0.0718776	0.0746321	1.04515	1.19166	1.56251	0.0697218	0.0728248	1.49279	1.63533	-0.590182	1.12246	0.0571799	0.0640158	1.06528	1.18648	1.5044	0.0881802	0.094014	1.41622	1.59841	0.229744	1.07962	0.065273	0.0609607	1.01435	1.14058	1.25481	0.0615982	0.0662899	1.19321	1.3211	0.0526311	1.10622	0.0632853	0.0687552	1.04293	1.17498	1.12412	0.0739382	0.0895711	1.05018	1.21369	-0.124793	1	0.0618023	0.066472	0.938198
NCU06649	144027	1	0.0597352	0.0590843	0.940265	1.05908	2.01478	0.0727785	0.0620637	1.942	2.07684	-1.13658	1.34939	0.0608863	0.0673826	1.2885	1.41677	1.1081	0.0600848	0.0680228	1.04802	1.17612	0.112381	1.46243	0.0667162	0.0699058	1.39571	1.53234	1.01917	0.0532124	0.0549609	0.965958	1.07413	0.321583	1.4929	0.0640111	0.0733989	1.42889	1.5663	1	0.0555793	0.0616028	0.944421	1.0616	0.367286	1.28889	0.0665947	0.0574268	1.2223
NCU06651	93699	2.2355	0.0708856	0.0626559	2.16461	2.29816	1.52271	0.0349431	0.0314505	1.48777	1.55416	0.610454	2.21255	0.0664782	0.0681066	2.14607	2.28066	1.22739	0.0319969	0.0394042	1.19539	1.26679	0.879278	2.16842	0.0647454	0.0635937	2.10367	2.23201	1.28382	0.0319051	0.0310251	1.25191	1.31485	0.788829	3.59451	0.0901275	0.0765143	3.50438	3.67102	1	0.0306906	0.0323151	0.969309	1.03232	2.47207	2.91078	0.0681573	0.0682398	2.84262
NCU04231	75270	1.65887	0.198027	0.225166	1.46084	1.88404	1	0.129975	0.136525	0.870025	1.13653	0.324318	1.16333	0.152898	0.186625	1.01043	1.34996	1.85186	0.225913	0.246121	1.62595	2.09798	0.275992	2.18701	0.237446	0.248983	1.94956	2.43599	1.79729	0.157304	0.186303	1.63999	1.98359	-0.034029	1	0.158964	0.177275	0.841036	1.17728	2.79534	0.254445	0.24137	2.54089	3.03671	1.36362	1.30325	0.168442	0.203122	1.13481
NCU01008	115968	2.16978	0.149225	0.153961	2.02055	2.32374	1.50911	0.0622175	0.0672784	1.44689	1.57639	0.444167	2.88386	0.142147	0.180523	2.74171	3.06438	1.31524	0.0847509	0.0840992	1.23049	1.39934	1.34237	1.51648	0.11226	0.132461	1.40422	1.64894	1.3679	0.0597607	0.0703966	1.30814	1.4383	-0.0340766	1.10412	0.10918	0.108645	0.99494	1.21277	1.18506	0.0753487	0.0813412	1.10971	1.2664	-0.103054	1.54315	0.127613	0.126527	1.41554
NCU04598	144583	1.22612	0.0610219	0.0617684	1.1651	1.28789	1.102	0.0473916	0.0454417	1.05461	1.14744	0.0176564	1	0.0475909	0.0424868	0.952409	1.04249	1.12283	0.0581264	0.0651176	1.0647	1.18795	0.0222168	1.37565	0.0481387	0.0561769	1.32751	1.43183	1	0.0449012	0.0378395	0.955099	1.03784	0.289672	1.48011	0.0689212	0.0687478	1.41119	1.54886	1.2587	0.0607463	0.0617904	1.19795	1.32049	0.0906984	1.12615	0.0434272	0.0492149	1.08272
NCU04601	128001	1.93875	0.156548	0.143789	1.7822	2.08254	1	0.183828	0.226863	0.816172	1.22686	0.555339	1.06568	0.103678	0.1097	0.962002	1.17538	8.0724	0.674455	0.781078	7.39794	8.85348	6.22257	1.29849	0.130131	0.143442	1.16836	1.44193	3.32899	0.350044	0.406963	2.97895	3.73595	1.53701	1	0.100908	0.119554	0.899092	1.11955	5.76873	0.567329	0.585639	5.2014	6.35437	4.08185	5.5247	0.203294	0.246627	5.32141
NCU08963	74955	2.80473	0.0534092	0.0566548	2.75132	2.86138	1	0.0274731	0.0256264	0.972527	1.02563	1.72569	2.02372	0.0426929	0.049228	1.98103	2.07295	1.01294	0.0299871	0.0351448	0.982953	1.04808	0.932942	3.67163	0.0594992	0.0621227	3.61213	3.73375	1.41335	0.0288216	0.0307455	1.38453	1.4441	2.16804	2.79595	0.0549652	0.0478789	2.74098	2.84383	1.35956	0.0307755	0.0363967	1.32878	1.39596	1.34503	1.53339	0.0360222	0.040098	1.49737
NCU08964	115627	1.74979	0.0224511	0.023188	1.72734	1.77298	1.78542	0.0186727	0.0238762	1.76675	1.8093	-0.0819573	1.67558	0.0187099	0.0244067	1.65687	1.69999	1.29591	0.0216454	0.0211138	1.27426	1.31702	0.339846	2.17408	0.0240908	0.024019	2.14999	2.1981	1.3136	0.0172302	0.0172187	1.29637	1.33082	0.81917	1.64963	0.0201705	0.0241775	1.62946	1.67381	1.33684	0.0209226	0.0197161	1.31592	1.35656	0.272903	1.3106	0.0203689	0.020644	1.29023
NCU08965	143656	1.10347	0.0507243	0.0649919	1.05275	1.16846	1.21579	0.0521328	0.0519195	1.16366	1.26771	-0.214964	1.13741	0.0519108	0.0600857	1.0855	1.1975	1.00369	0.064102	0.0593458	0.939588	1.06304	0.0224634	1	0.0509721	0.0558106	0.949028	1.05581	1.14226	0.0550192	0.0521234	1.08724	1.19438	0.0314302	1.16567	0.0648039	0.0563681	1.10087	1.22204	1.08541	0.0595054	0.060995	1.0259	1.1464	-0.0455389	1.21512	0.0557843	0.0525009	1.15934
NCU08966	127120	1.21084	0.062771	0.0553867	1.14807	1.26623	1.27979	0.05883	0.0579167	1.22096	1.33771	-0.189638	1.3213	0.0582644	0.0576668	1.26304	1.37897	1.21055	0.075258	0.0796091	1.13529	1.29016	-0.0271235	1.15639	0.0551387	0.0544273	1.10125	1.21082	1	0.0498618	0.050275	0.950138	1.05028	0.0509763	1	0.0590428	0.0560662	0.940957	1.05607	1.39865	0.0779788	0.0755594	1.32067	1.47421	0.264605	1.24828	0.0611321	0.0540575	1.18715
NCU10062	143647	3.41612	0.176778	0.185425	3.23934	3.60154	1.13938	0.0795491	0.077765	1.05983	1.21715	2.0222	2.6386	0.149204	0.152221	2.4894	2.79082	1	0.0842859	0.101536	0.915714	1.10154	1.38786	1.9227	0.133879	0.152682	1.78882	2.07538	1.6894	0.0979749	0.100697	1.59143	1.7901	-0.001276	1	0.111908	0.105269	0.888092	1.10527	1.47355	0.108115	0.107426	1.36543	1.58098	0.260166	3.09792	0.149124	0.155383	2.9488
NCU04256	127212	1.1622	0.0778923	0.0785029	1.08431	1.2407	2.03332	0.171343	0.193246	1.86198	2.22657	-1.14226	2.09813	0.103433	0.0953938	1.9947	2.19352	1	0.158171	0.179769	0.841829	1.17977	0.814928	1	0.0692278	0.0745531	0.930772	1.07455	1.19074	0.143412	0.135598	1.04733	1.32634	-0.0272251	1.28595	0.0723402	0.0892544	1.21361	1.3752	1.15168	0.155157	0.165463	0.996523	1.31714	-0.103533	1.27305	0.0693522	0.0779108	1.2037
NCU04570	120338	1.3074	0.0905617	0.0935605	1.21684	1.40096	2.27851	0.0875333	0.0891551	2.19098	2.36767	-1.15083	1.17317	0.0732863	0.080504	1.09988	1.25367	1.34083	0.0917684	0.0837057	1.24906	1.42454	-0.0046124	1.48203	0.0869267	0.0960298	1.3951	1.57806	1.3124	0.0694692	0.0627292	1.24293	1.37513	0.0199741	1.33358	0.0808841	0.0869865	1.2527	1.42057	1.23864	0.0824165	0.0802512	1.15622	1.31889	-0.0661953	1.40016	0.0844735	0.0850515	1.31569
NCU08926	127151	1.12732	0.0354549	0.035952	1.09187	1.16327	1.46149	0.0654879	0.0565574	1.396	1.51805	-0.426182	1.20646	0.0328096	0.0368888	1.17365	1.24335	1.04142	0.0646944	0.0687795	0.976726	1.1102	0.0634509	1.15234	0.0364586	0.037638	1.11588	1.18998	1.1407	0.0596483	0.0544259	1.08105	1.19513	-0.0792445	1	0.0314688	0.0348251	0.968531	1.03483	1	0.0618772	0.0698599	0.938123	1.06986	-0.0967023	1.2738	0.0399325	0.0352988	1.23387
NCU10077	56373	1.82507	0.2079	0.212513	1.61717	2.03758	1.99969	0.122254	0.131139	1.87744	2.13083	-0.513659	1.92002	0.185333	0.215481	1.73469	2.1355	1.61684	0.148919	0.159513	1.46792	1.77635	-0.041666	1.75757	0.180122	0.211337	1.57745	1.96891	1	0.096651	0.0927556	0.903349	1.09276	0.484692	1	0.14365	0.164638	0.85635	1.16464	1.38196	0.123613	0.131761	1.25835	1.51372	0.093709	1.67203	0.183593	0.192784	1.48844
NCU08930	56352	2.11045	0.0669607	0.0740906	2.04349	2.18454	1.99245	0.0504021	0.0557768	1.94205	2.04823	-0.0047375	2.59056	0.0805358	0.0677053	2.51002	2.65827	2.39637	0.0793881	0.0661314	2.31698	2.4625	0.0475228	2.16012	0.0674888	0.0662524	2.09263	2.22637	1.57735	0.0536212	0.0463875	1.52373	1.62374	0.468894	1.26975	0.0547869	0.0593624	1.21496	1.32911	2.14756	0.0697491	0.0714504	2.07781	2.21901	0.748698	1.45477	0.0574332	0.0541522	1.39734
NCU09841	56251	3.61249	0.140152	0.132099	3.47234	3.74459	5.4134	0.249109	0.232336	5.16429	5.64574	-2.1734	3.3803	0.129109	0.124002	3.25119	3.5043	1.95795	0.177918	0.172703	1.78003	2.13065	1.12054	1.62514	0.0885378	0.103209	1.5366	1.72835	9.34589	0.235155	0.276779	9.11074	9.62267	7.38239	1	0.0747329	0.0939314	0.925267	1.09393	1.92792	0.17669	0.172689	1.75123	2.10061	0.657299	1.67209	0.101859	0.090341	1.57023
NCU07196	36463	1.61033	0.307174	0.327799	1.30316	1.93813	1.3945	0.168096	0.181299	1.2264	1.5758	-0.272643	1.65358	0.318941	0.331982	1.33464	1.98556	1.20392	0.186301	0.200056	1.01762	1.40398	-0.069337	2.14049	0.336583	0.375732	1.80391	2.51622	1	0.134172	0.160892	0.865828	1.16089	0.643015	1.34928	0.24139	0.325074	1.10789	1.67435	1.52441	0.188355	0.202997	1.33605	1.72741	-0.338299	1.41802	0.26134	0.297697	1.15668
NCU06664	119769	2.21772	0.129393	0.140271	2.08833	2.35799	1	0.0556403	0.0573171	0.94436	1.05732	1.03101	2.26645	0.105805	0.130864	2.16064	2.39731	1.42086	0.0824201	0.0907617	1.33844	1.51162	0.649023	1.6545	0.121004	0.107022	1.5335	1.76152	1.22424	0.0638998	0.0602875	1.16034	1.28453	0.248968	1.99575	0.11218	0.115169	1.88357	2.11092	1.16846	0.070114	0.0736906	1.09835	1.24215	0.641419	1.43308	0.0950112	0.105821	1.33807
NCU03858	88157	1.28644	0.0767267	0.0722533	1.20971	1.35869	1.97615	0.0717388	0.0769421	1.90441	2.05309	-0.843379	1.52703	0.0738026	0.0777748	1.45323	1.6048	1.19166	0.077686	0.0749929	1.11397	1.26665	0.186575	1.40616	0.0678403	0.0811897	1.33832	1.48735	1.84997	0.0645833	0.0702233	1.78539	1.92019	0.298037	1.08689	0.0597323	0.0740253	1.02716	1.16092	1.3254	0.0764807	0.0782514	1.24892	1.40365	0.088004	1	0.063113	0.0628409	0.936887
NCU04225	56601	1.43864	0.127805	0.141863	1.31083	1.5805	1.22057	0.0943338	0.102488	1.12624	1.32306	-0.012223	1	0.109293	0.117508	0.890707	1.11751	1.23397	0.111309	0.12573	1.12266	1.3597	0.005153	2.24454	0.14431	0.164572	2.10023	2.40911	1.67072	0.112617	0.112566	1.5581	1.78329	0.316944	1.81412	0.157998	0.164207	1.65612	1.97833	1.5101	0.130187	0.133018	1.37991	1.64312	0.013004	1.23131	0.121373	0.127469	1.10994
NCU08960	119411	2.66718	0.0469265	0.0505782	2.62025	2.71776	2.16534	0.0338509	0.0324757	2.13149	2.19782	0.422438	1.82232	0.0371417	0.0397539	1.78518	1.86207	1.36643	0.0338934	0.0329774	1.33254	1.39941	0.385771	3.23429	0.0468351	0.0500018	3.18745	3.28429	2.57928	0.0356047	0.0364697	2.54368	2.61575	0.571705	2.43246	0.045141	0.0465106	2.38732	2.47897	2.41009	0.0420501	0.0428024	2.36804	2.45289	-0.0655734	1.5401	0.032197	0.0360429	1.5079
NCU07238	143618	1.18532	0.0248367	0.0285121	1.16048	1.21383	1.37702	0.0323925	0.0340062	1.34463	1.41103	-0.250543	1.1627	0.0227875	0.0276983	1.13991	1.1904	1.23764	0.038003	0.039764	1.19964	1.2774	0.0092387	1.7285	0.0317216	0.0281892	1.69678	1.75669	1.34317	0.0303191	0.0316136	1.31285	1.37478	0.321995	4.29713	0.0456617	0.0485256	4.25147	4.34566	1.37875	0.0382323	0.0404438	1.34052	1.41919	2.83227	1	0.0206666	0.0224494	0.979333
NCU08095	70112	10.6561	1.1078	1.23518	9.5483	11.8913	1.46321	0.197636	0.200588	1.26557	1.6638	7.8845	1	0.305985	0.377432	0.694015	1.37743	1.82575	0.279902	0.303586	1.54585	2.12934	0.168416	66.9423	2.02453	2.14157	64.9178	69.0839	1.57303	0.202159	0.267812	1.37087	1.84084	63.0769	15.4131	1.43355	1.44627	13.9795	16.8594	3.21833	0.368622	0.360803	2.84971	3.57913	10.4004	1.8696	0.443661	0.516328	1.42594
NCU11381	117918	1.27679	0.074133	0.0754842	1.20266	1.35227	1.90384	0.0693438	0.0784503	1.8345	1.98229	-0.779633	1.67395	0.0859265	0.07621	1.58802	1.75016	2.14795	0.100509	0.0955064	2.04744	2.24346	0.297281	1.56936	0.0662314	0.0775027	1.50313	1.64686	1	0.0523528	0.053505	0.947647	1.0535	0.449624	1.25544	0.0699771	0.0672779	1.18546	1.32272	1.79459	0.0788878	0.0887013	1.7157	1.88329	0.392984	1.31845	0.0668046	0.0719939	1.25165
NCU08166	131485	1.26122	0.128549	0.133988	1.13267	1.39521	1.28984	0.0810879	0.0846749	1.20875	1.37451	-0.241844	1	0.108523	0.100904	0.891477	1.1009	1.64876	0.11854	0.119735	1.53022	1.76849	0.429316	2.50384	0.154115	0.202352	2.34972	2.70619	1.64586	0.0872516	0.0952184	1.55861	1.74108	0.608647	42.5289	0.302248	0.371939	42.2267	42.9008	1.71224	0.100778	0.116951	1.61146	1.82919	40.3975	1.36263	0.129581	0.124453	1.23305
NCU03319	118802	2.00092	0.0526335	0.0511338	1.94829	2.05205	1.15882	0.0246513	0.026892	1.13417	1.18571	0.762574	2.59561	0.0548572	0.057124	2.54075	2.65273	1.23079	0.0311616	0.0343664	1.19963	1.26516	1.2756	1.72759	0.0463138	0.046489	1.68128	1.77408	1	0.0263409	0.0234513	0.973659	1.02345	0.657825	1.1902	0.0393967	0.0410509	1.1508	1.23125	1.21419	0.0290841	0.0318067	1.18511	1.246	-0.046145	1.49445	0.0427231	0.0413413	1.45173
NCU06066	139706	1.63099	0.14284	0.149685	1.48815	1.78068	1.55518	0.138266	0.147326	1.41691	1.70251	-0.214356	1.131	0.119288	0.122654	1.01171	1.25365	2.15158	0.174265	0.212857	1.97731	2.36444	0.723661	1.56587	0.136097	0.153808	1.42977	1.71968	1.91383	0.148312	0.16427	1.76552	2.0781	0.04584	1.35684	0.133451	0.139176	1.22339	1.49602	1.26555	0.152652	0.157175	1.1129	1.42273	-0.199336	1.10473	0.10733	0.128999	0.9974
NCU08161	67841	1.33106	0.123378	0.128514	1.20768	1.45957	2.36868	0.094786	0.0984585	2.27389	2.46714	-1.25946	1.27561	0.121738	0.114383	1.15387	1.38999	1	0.0852409	0.0827998	0.914759	1.0828	0.0710722	1.479	0.123528	0.129967	1.35547	1.60897	1.36889	0.0767728	0.0706385	1.29212	1.43953	-0.0840565	1.27191	0.113129	0.133934	1.15878	1.40584	1.16445	0.0788884	0.0877657	1.08556	1.25222	-0.0934347	1	0.099006	0.106145	0.900994
NCU01545	117293	2.04074	0.0240605	0.0257394	2.01668	2.06648	1.0768	0.0118105	0.0103424	1.06499	1.08714	0.929537	2.34762	0.0240818	0.0219725	2.32354	2.36959	1.16993	0.0138872	0.0142388	1.15604	1.18417	1.13937	1.35961	0.0232092	0.0207771	1.3364	1.38039	1	0.0120919	0.0106044	0.987908	1.0106	0.325796	1	0.0177368	0.0161938	0.982263	1.01619	1.06222	0.014958	0.0132187	1.04726	1.07544	0.0310682	1.52243	0.0176366	0.0203291	1.50479
NCU10245	122751	2.54847	0.298156	0.372935	2.25031	2.92141	5.04702	0.199124	0.222841	4.8479	5.26986	-3.01955	1	0.184051	0.219515	0.815949	1.21951	1.9331	0.190023	0.180641	1.74308	2.11374	0.523562	1.51259	0.240622	0.277139	1.27197	1.78973	1.17654	0.12686	0.118261	1.04968	1.2948	-0.022833	2.06384	0.292309	0.310119	1.77153	2.37396	1.15962	0.138013	0.148883	1.02161	1.3085	0.463028	1.35928	0.23097	0.259469	1.12831
NCU02261	46163	1.3601	0.035685	0.0399044	1.32442	1.4	1.07395	0.0508934	0.0445433	1.02306	1.11849	0.205922	1.76922	0.0362034	0.0377505	1.73302	1.80697	1.05395	0.0605801	0.0687336	0.99337	1.12268	0.610333	1.59537	0.0382547	0.0402228	1.55712	1.63559	1	0.0451895	0.0441272	0.954811	1.04413	0.512988	1.4028	0.0352123	0.0336951	1.36759	1.4365	1.48182	0.0671868	0.0685117	1.41463	1.55033	-0.0218619	1.10276	0.0325397	0.0301675	1.07022
NCU02262	124067	1.79847	0.29033	0.328538	1.50814	2.12701	2.5725	0.112936	0.11944	2.45956	2.69194	-1.1838	3.45697	0.419441	0.470916	3.03753	3.92789	1.48824	0.114193	0.123223	1.37405	1.61146	1.42607	2.67385	0.347591	0.412614	2.32626	3.08646	1	0.07439	0.0811679	0.92561	1.08117	1.24509	1	0.262664	0.26497	0.737336	1.26497	1.55583	0.110442	0.12568	1.44539	1.68151	0.180418	2.03499	0.289039	0.334997	1.74595
NCU02293	67507	1.55451	0.184451	0.208884	1.37006	1.76339	2.18966	0.232829	0.216586	1.95683	2.40625	-1.03619	2.22381	0.210328	0.227784	2.01348	2.45159	2.13944	0.287717	0.288581	1.85172	2.42802	-0.414539	1.85942	0.176051	0.225877	1.68337	2.0853	1.44401	0.180192	0.220233	1.26382	1.66424	0.019126	1.02903	0.155749	0.17679	0.873281	1.20582	1.94032	0.256413	0.269687	1.68391	2.21001	0.478087	1.29282	0.18185	0.180406	1.11097
NCU02294	131358	1.66676	0.125635	0.121967	1.54113	1.78873	1.30093	0.0925811	0.0949145	1.20835	1.39584	0.145281	1.83244	0.12077	0.115967	1.71167	1.94841	1	0.0959619	0.108553	0.904038	1.10855	0.603117	1.27427	0.101852	0.0987515	1.17242	1.37302	1.50867	0.100846	0.110046	1.40782	1.61872	0.0348025	1	0.0995703	0.0947902	0.90043	1.09479	1.02194	0.0991223	0.100569	0.922818	1.12251	-0.171972	1.17039	0.09504	0.091726	1.07535
NCU03400	84588	1.72175	0.182117	0.170999	1.53963	1.89275	1	0.0875531	0.0896829	0.912447	1.08968	0.44995	2.65477	0.199162	0.198057	2.45561	2.85283	2.68993	0.166471	0.155319	2.52346	2.84525	-0.329368	1.5648	0.164317	0.1679	1.40048	1.7327	1.19097	0.0873762	0.10044	1.10359	1.29141	0.109073	1	0.130198	0.13244	0.869802	1.13244	1.88298	0.138879	0.133668	1.7441	2.01665	0.611661	2.63248	0.175574	0.197127	2.45691
NCU01657	130413	1.19689	0.118908	0.129173	1.07798	1.32606	2.00226	0.146607	0.193385	1.85565	2.19565	-1.11766	1	0.0943622	0.105817	0.905638	1.10582	1.78641	0.196414	0.193543	1.59	1.97995	0.484179	1.63099	0.140196	0.129459	1.49079	1.76045	1.48224	0.148923	0.151399	1.33332	1.63364	-0.142845	1.18651	0.114598	0.121702	1.07191	1.30821	2.03652	0.211601	0.206645	1.82492	2.24316	0.516707	1.09994	0.105236	0.112635	0.994704
NCU03367	147444	1.46249	0.0943739	0.101854	1.36812	1.56434	2.87297	0.111	0.123284	2.76197	2.99625	-1.62814	1.46396	0.0841394	0.0844438	1.37982	1.5484	1.38535	0.105127	0.105973	1.28022	1.49132	-0.111502	1.50828	0.0864748	0.0903687	1.42181	1.59865	1	0.0730422	0.0767946	0.926958	1.07679	0.345011	1.05583	0.0825265	0.0766968	0.973304	1.13253	1.63437	0.110996	0.104027	1.52337	1.7384	0.390847	1	0.080159	0.0722343	0.919841
NCU03368	45078	2.28291	0.101578	0.109672	2.18133	2.39258	1.1906	0.048827	0.0467412	1.14177	1.23734	0.943991	3.18695	0.112263	0.115122	3.07469	3.30207	2.03324	0.0711429	0.087625	1.9621	2.12087	0.953822	1.66854	0.0900721	0.0936751	1.57847	1.76222	1	0.0509204	0.0430808	0.94908	1.04308	0.535387	1	0.0722514	0.0716316	0.927749	1.07163	1.1999	0.060797	0.0576992	1.1391	1.2576	0.0674714	1.17613	0.071687	0.081293	1.10444
NCU06821	84215	1.28543	0.0462388	0.0520868	1.23919	1.33752	2.17	0.0406371	0.043463	2.12936	2.21346	-0.974272	1.40004	0.0521989	0.0470935	1.34784	1.44713	1	0.0400626	0.0395076	0.959937	1.03951	0.308333	1.23128	0.0472295	0.0457489	1.18405	1.27703	3.59697	0.0456549	0.0525333	3.55132	3.6495	2.27429	2.74682	0.0607623	0.0676565	2.68606	2.81448	1.18379	0.0387056	0.0404027	1.14508	1.22419	1.46187	1	0.041648	0.0415305	0.958352
NCU08676	116569	1.84267	0.0404859	0.043115	1.80218	1.88579	1	0.0239746	0.0236321	0.976025	1.02363	0.778552	1.49645	0.0361054	0.034708	1.46034	1.53116	1.15021	0.0327483	0.033118	1.11746	1.18333	0.277017	1.38822	0.0375238	0.0408448	1.3507	1.42906	1.16123	0.0302232	0.0293302	1.13101	1.19056	0.160136	1.56978	0.0385135	0.0384988	1.53127	1.60828	1.46624	0.0383716	0.0363523	1.42787	1.50259	0.0286742	1.26856	0.0372605	0.0371731	1.2313
NCU01580	147077	1.57041	0.147262	0.163144	1.42315	1.73355	1.44916	0.121771	0.114932	1.32739	1.56409	-0.140944	1.19007	0.128193	0.143067	1.06188	1.33314	1	0.129946	0.122221	0.870054	1.12222	-0.060344	1.50285	0.147246	0.148065	1.3556	1.65091	1.29811	0.113017	0.115537	1.18509	1.41365	-0.058043	1	0.124666	0.129802	0.875334	1.1298	1.08994	0.121927	0.131436	0.968013	1.22138	-0.161789	1.28396	0.12733	0.140847	1.15663
NCU09176	129287	4.61921	0.540291	0.588108	4.07892	5.20732	13.9447	0.805032	0.719134	13.1397	14.6638	-10.5849	1	0.246028	0.293593	0.753972	1.29359	1	0.306141	0.374272	0.693859	1.37427	-0.599734	4.44998	0.530933	0.593216	3.91905	5.0432	2.59793	0.426528	0.417969	2.1714	3.0159	0.903148	3.91343	0.485179	0.576788	3.42825	4.49022	2.66966	0.498674	0.575003	2.17099	3.24466	0.183588	2.39536	0.402296	0.413799	1.99306
NCU01804	65267	1.11967	0.082529	0.0882481	1.03714	1.20792	2.00354	0.0896309	0.0862501	1.91391	2.08979	-1.05265	1.38554	0.0906488	0.0880472	1.29489	1.47359	1.96417	0.100333	0.122991	1.86384	2.08716	0.39025	1.04022	0.0769592	0.085944	0.963261	1.12616	1.55578	0.0837476	0.0868382	1.47203	1.64262	0.345868	1.26413	0.0933174	0.0882473	1.17081	1.35238	1.25465	0.0793658	0.105901	1.17528	1.36055	-0.189738	1	0.0763795	0.0830496	0.92362
NCU03383	130730	1	0.0770547	0.0811074	0.922945	1.08111	1	0.142372	0.166179	0.857628	1.16618	-0.243234	1.80667	0.11274	0.0991477	1.69393	1.90582	5.79017	0.394346	0.44108	5.39582	6.23125	3.49001	1.7313	0.103881	0.105351	1.62742	1.83665	4.34152	0.312527	0.341059	4.02899	4.68258	2.19234	1.12055	0.0803345	0.081273	1.04022	1.20182	4.90848	0.368772	0.419195	4.53971	5.32768	3.33788	1.73785	0.0820388	0.101641	1.65581
NCU03393	117540	1.85417	0.0314686	0.028784	1.8227	1.88295	1.75617	0.0303503	0.0287654	1.72582	1.78494	0.037766	1.20255	0.0224285	0.0254594	1.18012	1.22801	1	0.0306726	0.0302118	0.969327	1.03021	0.14991	3.50768	0.040481	0.0457363	3.4672	3.55342	1.9344	0.0328516	0.0338597	1.90155	1.96826	1.49894	2.5565	0.0352057	0.0328242	2.52129	2.58932	1.8916	0.0378476	0.0382977	1.85375	1.9299	0.591397	1.23686	0.0246613	0.0249512	1.2122
NCU03395	117541	1.26065	0.0439286	0.044433	1.21672	1.30508	1.58911	0.0321988	0.0316465	1.55691	1.62076	-0.404035	1.34665	0.0448442	0.0388402	1.30181	1.38549	1.40203	0.0364816	0.0342976	1.36555	1.43633	-0.0199418	1.31558	0.0446542	0.040806	1.27093	1.35639	1	0.0285387	0.0262811	0.971461	1.02628	0.244645	1	0.0355859	0.0407581	0.964414	1.04076	1.40139	0.0319075	0.0328366	1.36948	1.43423	0.328724	1.20634	0.0389753	0.0472272	1.16736
NCU04552	117721	3.08954	0.0434128	0.0365771	3.04613	3.12612	1.11548	0.0178139	0.017602	1.09767	1.13308	1.91305	2.22919	0.038325	0.0304886	2.19087	2.25968	1.25829	0.0236047	0.026377	1.23469	1.28467	0.906198	3.38622	0.0385055	0.0403864	3.34771	3.42661	1.84944	0.0204996	0.0229517	1.82894	1.87239	1.47532	2.84155	0.0429857	0.0478399	2.79856	2.88939	1.75609	0.0232299	0.02694	1.73286	1.78303	1.01553	1.44294	0.0275661	0.0271029	1.41537
NCU09806	118950	1.16042	0.0495283	0.0596676	1.11089	1.22009	4.95409	0.0609263	0.067093	4.89316	5.02118	-3.91029	2.37762	0.0773973	0.0716536	2.30022	2.44927	2.88597	0.0631345	0.0585837	2.82284	2.94455	0.373562	1.78665	0.0715176	0.0643865	1.71513	1.85104	1.2222	0.0380994	0.036265	1.1841	1.25846	0.456667	1	0.0448481	0.0522195	0.955152	1.05222	2.00664	0.059048	0.0501096	1.94759	2.05675	0.895372	3.54828	0.0926935	0.0784308	3.45559
NCU06939	85282	1.14328	0.0735295	0.0699847	1.06975	1.21326	1.55455	0.0840881	0.078812	1.47046	1.63336	-0.563611	1.77301	0.0730596	0.0878102	1.69995	1.86082	1.18001	0.0983683	0.0973699	1.08164	1.27738	0.422571	1.47162	0.078384	0.0712226	1.39324	1.54284	1	0.0685935	0.0663658	0.931407	1.06637	0.32687	1.57843	0.0725964	0.0812471	1.50583	1.65968	1.4621	0.0898815	0.106331	1.37222	1.56843	-0.0625974	1	0.0603998	0.0618446	0.9396
NCU09703	85486	3.40821	0.280536	0.312917	3.12767	3.72113	1	0.0794046	0.0838358	0.920595	1.08384	2.04384	3.50776	0.251958	0.280503	3.2558	3.78826	1.56504	0.142803	0.124548	1.42224	1.68959	1.56621	2.14591	0.232292	0.246374	1.91362	2.39228	1.48789	0.0941577	0.1013	1.39373	1.58919	0.324428	1	0.169466	0.175805	0.830534	1.1758	1.36945	0.108168	0.119135	1.26128	1.48859	0.085477	1.77384	0.220283	0.24085	1.55356
NCU01888	92406	1.20049	0.122275	0.125501	1.07822	1.32599	1	0.131041	0.137495	0.868959	1.13749	-0.05928	1.12605	0.10856	0.119813	1.01749	1.24586	1.5286	0.207355	0.245662	1.32125	1.77426	0.075382	1.14139	0.107423	0.128151	1.03397	1.26954	2.6956	0.228839	0.259327	2.46676	2.95493	1.19722	1	0.106634	0.130274	0.893366	1.13027	2.21495	0.225874	0.252737	1.98908	2.46769	0.858802	1.69427	0.129079	0.148707	1.56519
NCU01886	92405	1.09269	0.0260855	0.0270409	1.0666	1.11973	3.55399	0.0518966	0.0576109	3.50209	3.6116	-2.545	1.0963	0.0242602	0.0279489	1.07204	1.12425	1.6685	0.0453012	0.0509368	1.6232	1.71944	0.49895	1.60149	0.0305204	0.032766	1.57097	1.63426	5.08252	0.0568947	0.0617091	5.02563	5.14423	3.39137	1.16588	0.0269449	0.0283269	1.13894	1.19421	1.63304	0.0458085	0.0491224	1.58723	1.68216	0.393025	1.30533	0.0290063	0.0279209	1.27632
NCU02435	117806	1.53056	0.0271761	0.029339	1.50338	1.5599	2.45518	0.0202443	0.0230927	2.43494	2.47827	-0.974889	3.41898	0.0370107	0.036459	3.38197	3.45544	2.63295	0.0248733	0.0270637	2.60808	2.66001	0.721956	2.89879	0.0432851	0.034913	2.8555	2.9337	1.22512	0.017051	0.0176274	1.20807	1.24275	1.61276	1.06919	0.0256179	0.0257095	1.04357	1.0949	2.07533	0.0235042	0.0242235	2.05183	2.09955	0.956926	2.20776	0.0334272	0.0347277	2.17433
NCU04407	79436	1.44784	0.110784	0.115829	1.33706	1.56367	2.16432	0.0873107	0.0907417	2.07701	2.25506	-0.918006	1.25449	0.100031	0.106179	1.15446	1.36067	1.52134	0.0985066	0.0976524	1.42283	1.61899	0.0621644	1.13732	0.0994792	0.104181	1.03784	1.2415	1	0.0624271	0.0664089	0.937573	1.06641	-0.0285681	1	0.0971956	0.100787	0.902804	1.10079	1.21587	0.0776582	0.0873084	1.13821	1.30318	0.0374248	1.41985	0.10478	0.113631	1.31507
NCU04408	121209	4.37663	1.1043	1.25994	3.27233	5.63657	1.50869	0.103216	0.115226	1.40547	1.62392	1.64841	4.51472	1.11092	1.30939	3.4038	5.82411	1.10789	0.129321	0.126704	0.978569	1.23459	2.16921	3.516	0.951596	1.18756	2.5644	4.70356	1	0.100828	0.100907	0.899172	1.10091	1.4635	2.09963	0.809381	0.96818	1.29025	3.06781	1.48164	0.131638	0.146305	1.35	1.62794	-0.337696	2.87566	0.870902	1.06535	2.00476
NCU02838	89649	1.14213	0.189475	0.166655	0.952655	1.30879	1.50816	0.109641	0.103434	1.39852	1.61159	-0.658939	1.40888	0.176441	0.195416	1.23244	1.6043	1.199	0.119082	0.124644	1.07992	1.32364	-0.091205	1.41949	0.174168	0.195545	1.24532	1.61503	1	0.0874293	0.0857346	0.912571	1.08573	0.159587	1	0.14232	0.178905	0.85768	1.17891	1.02928	0.101799	0.100383	0.927481	1.12966	-0.251424	1.1946	0.180477	0.192599	1.01412
NCU02067	125348	1.49229	0.173385	0.181715	1.3189	1.674	1.62872	0.104625	0.102753	1.52409	1.73147	-0.412568	1.40733	0.166099	0.163958	1.24123	1.57129	1	0.116171	0.118135	0.883829	1.11814	0.123096	1.55856	0.180464	0.193806	1.3781	1.75237	1.12958	0.100025	0.100404	1.02955	1.22998	0.148112	1	0.133724	0.17313	0.866276	1.17313	1.16313	0.113995	0.119478	1.04913	1.28261	-0.123995	1.1138	0.132202	0.178688	0.981598
NCU03207	72406	1	0.0797844	0.086255	0.920216	1.08625	2.39851	0.0837416	0.0831186	2.31477	2.48163	-1.56141	1.85425	0.0993309	0.100916	1.75492	1.95517	1.79688	0.0769144	0.0870358	1.71997	1.88392	-0.128997	1.51669	0.101499	0.103594	1.41519	1.62028	1.06954	0.0551811	0.060961	1.01436	1.1305	0.28469	1.12753	0.0786947	0.0843061	1.04884	1.21184	1.41932	0.0773911	0.0724019	1.34193	1.49172	0.130093	1.08393	0.0764717	0.081948	1.00746
NCU02497	150557	2.42163	0.165011	0.21001	2.25662	2.63164	1.88661	0.137807	0.140012	1.7488	2.02662	0.229997	2.24956	0.160013	0.179003	2.08955	2.42856	1	0.115874	0.141324	0.884126	1.14132	0.948223	1.15655	0.113818	0.124177	1.04273	1.28073	2.57105	0.158944	0.146215	2.41211	2.71727	1.13138	1	0.114926	0.12191	0.885074	1.12191	1.44944	0.138797	0.140942	1.31064	1.59038	0.188733	1.99423	0.159838	0.161542	1.83439
NCU08650	39282	1.50603	0.0860974	0.0983994	1.41993	1.60443	1.55714	0.128063	0.128393	1.42908	1.68553	-0.2656	1.40448	0.0816175	0.0912877	1.32286	1.49577	1.42149	0.15463	0.149912	1.26686	1.5714	-0.228908	1.18877	0.085047	0.0824783	1.10372	1.27125	1.18468	0.106213	0.118577	1.07847	1.30326	-0.199534	1	0.0796197	0.0849358	0.92038	1.08494	1.4318	0.146721	0.143571	1.28508	1.57537	0.200143	1.24267	0.078592	0.0776944	1.16408
NCU01802	147218	1.1773	0.367409	0.467919	0.809891	1.64522	1.06138	0.0971508	0.10559	0.964229	1.16697	-0.357079	1.82875	0.445892	0.506818	1.38286	2.33557	1.38847	0.147179	0.154527	1.24129	1.543	-0.160139	1	0.323986	0.417732	0.676014	1.41773	1	0.102585	0.0945097	0.897415	1.09451	-0.520317	1.15859	0.387567	0.436051	0.771023	1.59464	1.18054	0.133451	0.138754	1.04709	1.31929	-0.547552	1.49678	0.429432	0.436604	1.06735
NCU07494	149216	1.78847	0.180398	0.191281	1.60807	1.97975	2.16135	0.103084	0.112959	2.05827	2.27431	-0.666237	2.79851	0.211552	0.201329	2.58696	2.99984	1.49861	0.113513	0.112759	1.3851	1.61137	0.975589	2.13932	0.182756	0.211591	1.95656	2.35091	1	0.0763982	0.0812611	0.923602	1.08126	0.875303	1.12199	0.143083	0.164418	0.978907	1.28641	1.26411	0.104534	0.115778	1.15958	1.37989	-0.126832	1	0.127485	0.144087	0.872515
NCU06038	117788	1.95401	0.120359	0.120569	1.83365	2.07458	1.99641	0.0704812	0.0769933	1.92593	2.0734	-0.239752	1.98895	0.11506	0.115671	1.87389	2.10462	1.71925	0.0775371	0.0771951	1.64171	1.79645	0.0774449	1.85566	0.113507	0.120558	1.74215	1.97622	1.29497	0.0593992	0.0520983	1.23557	1.34707	0.395085	1.26304	0.104689	0.104902	1.15835	1.36794	1.50047	0.0662687	0.0784136	1.4342	1.57888	0.0662593	1.36296	0.0964794	0.102895	1.26648
NCU02496	126555	1.20836	0.0977336	0.0940856	1.11063	1.30245	2.01891	0.102964	0.0966436	1.91595	2.11555	-1.00493	1.58372	0.0895059	0.0970634	1.49421	1.68078	1.80209	0.121692	0.125272	1.6804	1.92736	-0.0003854	1.39875	0.0891605	0.0955226	1.30959	1.49427	1	0.0714072	0.081661	0.928593	1.08166	0.227928	1	0.0855781	0.087101	0.914422	1.0871	1.31989	0.0960564	0.108407	1.22383	1.4283	0.136733	1.19251	0.0896423	0.0964206	1.10287
NCU02605	119050	1.27002	0.0721902	0.0755114	1.19783	1.34553	2.57942	0.0769431	0.0864341	2.50248	2.66585	-1.46802	1.86542	0.080711	0.0827524	1.78471	1.94817	1.7728	0.087239	0.0874369	1.68556	1.86024	-0.0755279	1.197	0.0645506	0.0701067	1.13245	1.26711	2.22358	0.0759226	0.0736975	2.14766	2.29728	0.880551	1.00432	0.059142	0.0656118	0.945178	1.06993	1.58998	0.0857928	0.0874784	1.50419	1.67746	0.434255	1.05089	0.0575942	0.0701111	0.993296
NCU07505	70154	1.1	0.0945383	0.0945127	1.00546	1.19451	2.2906	0.103628	0.122166	2.18697	2.41277	-1.4073	1.04093	0.0864162	0.0922024	0.954514	1.13313	1.20074	0.110099	0.105304	1.09064	1.30604	-0.0424914	1.26039	0.101449	0.0941712	1.15894	1.35456	1	0.07824	0.0780855	0.92176	1.07809	0.0808555	1	0.0894449	0.0909056	0.910555	1.09091	1.20091	0.105805	0.0877603	1.0951	1.28867	0.0041994	1.11251	0.0910925	0.0923578	1.02142
NCU09221	90512	1.30103	0.174977	0.219777	1.12605	1.52081	2.05737	0.159786	0.1701	1.89758	2.22747	-1.10142	1.63382	0.201954	0.211768	1.43187	1.84559	1.25065	0.143304	0.167913	1.10735	1.41856	0.013303	1.47746	0.196826	0.233938	1.28063	1.7114	1.01216	0.117878	0.114897	0.894282	1.12706	0.153577	1.03524	0.170269	0.218652	0.864971	1.25389	1.18891	0.135954	0.154611	1.05296	1.34352	-0.200936	1.71444	0.19842	0.247434	1.51602
NCU05599	118111	2.50509	0.0618504	0.0558391	2.44324	2.56093	1.69825	0.0391889	0.0359763	1.65906	1.73423	0.709013	1.90937	0.051119	0.0459323	1.85825	1.9553	1.09644	0.0399136	0.037102	1.05653	1.13354	0.724709	3.13818	0.0575057	0.0547783	3.08067	3.19296	1.50108	0.0293911	0.035937	1.47169	1.53702	1.54366	2.51433	0.0552255	0.0589403	2.4591	2.57327	1.5545	0.037973	0.0369149	1.51653	1.59141	0.86769	1.49363	0.0460431	0.0448927	1.44759
NCU08506	138454	1.24384	0.303867	0.392463	0.939973	1.6363	1.60935	0.357282	0.400304	1.25207	2.00965	-1.06968	2.16246	0.381701	0.422464	1.78076	2.58492	2.03798	0.459891	0.500033	1.57809	2.53801	-0.757254	1.40829	0.31907	0.368624	1.08922	1.77691	1	0.269942	0.302292	0.730058	1.30229	-0.213072	1.48879	0.352431	0.397297	1.13636	1.88609	1.74982	0.41184	0.479183	1.33798	2.229	-0.548107	1.54312	0.347555	0.388735	1.19556
NCU05900	68140	1.97879	0.142158	0.151523	1.83663	2.13031	3.29456	0.15219	0.170947	3.14237	3.46551	-1.62888	1	0.101875	0.112282	0.898125	1.11228	2.9756	0.209044	0.205732	2.76656	3.18133	1.65427	1.54084	0.113492	0.138149	1.42735	1.67899	6.86475	0.22378	0.262568	6.64097	7.12732	4.96198	3.19365	0.175165	0.18721	3.01849	3.38086	2.95598	0.186643	0.195994	2.76934	3.15197	-0.133489	1.36039	0.115862	0.121874	1.24453
NCU06209	62642	1.07493	0.0565657	0.0663215	1.01836	1.14125	2.69397	0.174445	0.166868	2.51953	2.86084	-1.84247	1.01029	0.0586575	0.0609218	0.951632	1.07121	1.62175	0.178793	0.174659	1.44296	1.79641	0.371745	1.17155	0.0646253	0.0607207	1.10692	1.23227	1.38576	0.125008	0.134656	1.26075	1.52042	0.0284813	2.3923	0.0845135	0.0763056	2.30779	2.46861	1	0.125998	0.132382	0.874002	1.13238	1.1754	1.06621	0.0594499	0.058867	1.00676
NCU06196	81294	1.05098	0.0436697	0.048194	1.00731	1.09917	1.44523	0.0485284	0.0556295	1.3967	1.50086	-0.493549	1	0.0406024	0.0404733	0.959398	1.04047	1.08399	0.0619071	0.0643032	1.02208	1.14829	-0.0183904	1.66211	0.0562951	0.0601575	1.60581	1.72227	4.22977	0.0800966	0.0855808	4.14967	4.31535	2.42741	2.15933	0.0563318	0.0661888	2.103	2.22552	1.3643	0.0665109	0.065614	1.29779	1.42991	0.673084	1.30781	0.0460655	0.0457717	1.26174
NCU05717	62159	2.22482	0.16136	0.140592	2.06346	2.36541	1	0.0370494	0.043601	0.962951	1.0436	1.01986	2.53251	0.156838	0.171328	2.37567	2.70384	1.04942	0.0497503	0.0560522	0.99967	1.10547	1.2702	1.78643	0.131405	0.143506	1.65502	1.92994	1.24237	0.0441345	0.0498895	1.19824	1.29226	0.362766	1.46691	0.122898	0.130949	1.34401	1.59786	1.28239	0.0573944	0.0605035	1.225	1.34289	0.0011185	1.79672	0.13436	0.144162	1.66236
NCU11348	115615	2.49154	0.0646836	0.0730376	2.42686	2.56458	1	0.0341282	0.0366837	0.965872	1.03668	1.39017	2.43878	0.0691125	0.0683229	2.36967	2.5071	1.83909	0.0555577	0.061106	1.78353	1.9002	0.469471	1.82447	0.0629702	0.0658416	1.7615	1.89031	1.19517	0.0385165	0.0353414	1.15665	1.23051	0.530988	1.31548	0.0550174	0.0567005	1.26046	1.37218	1.57119	0.0505889	0.0551208	1.5206	1.62631	0.148421	2.10593	0.0638945	0.0687527	2.04204
NCU01696	147145	1.16105	0.0936805	0.0998659	1.06737	1.26092	1.03595	0.05107	0.0577702	0.98488	1.09372	-0.0263507	1.04934	0.0765492	0.0962801	0.972791	1.14562	1	0.0583088	0.0726793	0.941691	1.07268	-0.0998885	1.54257	0.0994812	0.0935946	1.44309	1.63616	1.17825	0.0588789	0.0612321	1.11937	1.23948	0.203607	1.47453	0.0935679	0.104032	1.38096	1.57856	1.02463	0.0690497	0.0718945	0.95558	1.09652	0.284438	1	0.078475	0.0846756	0.921525
NCU05433	130633	1.30437	0.189256	0.211779	1.11511	1.51615	3.6881	0.218342	0.209841	3.46976	3.89794	-2.78283	1.73421	0.228463	0.185193	1.50575	1.9194	1	0.16312	0.166493	0.83688	1.16649	0.339254	1.43907	0.160927	0.201105	1.27814	1.64018	1.75959	0.164274	0.175348	1.59532	1.93494	-0.044859	1	0.151951	0.182769	0.848049	1.18277	1.63762	0.188527	0.214975	1.44909	1.85259	0.266324	1.45465	0.181568	0.198898	1.27308
NCU06262	81447	1.17161	0.0691366	0.0789937	1.10247	1.2506	3.08701	0.126786	0.116896	2.96022	3.20391	-2.10143	1.31481	0.0701198	0.0803802	1.24469	1.39519	1.62066	0.106841	0.111541	1.51382	1.7322	0.118629	1.14766	0.0683663	0.0706306	1.07929	1.21829	1	0.0670038	0.0757703	0.932996	1.07577	0.0035234	1	0.0707792	0.0682461	0.929221	1.06825	1.5572	0.0961685	0.104913	1.46103	1.66211	0.392785	1.19018	0.0741162	0.0721535	1.11606
NCU09510	80698	1.05464	0.0439249	0.0427017	1.01072	1.09734	1.30831	0.056577	0.0546948	1.25173	1.363	-0.35229	1.0885	0.0415943	0.0437039	1.04691	1.1322	1.23908	0.0589741	0.0678262	1.18011	1.30691	0.047902	1	0.0476198	0.0456648	0.95238	1.04566	1	0.0526168	0.0502547	0.947383	1.05025	-0.0982816	1.74238	0.0516073	0.0525208	1.69077	1.7949	1.27631	0.0646299	0.077471	1.21168	1.35378	0.336992	1.02276	0.0420392	0.0414736	0.980721
NCU08748	122772	1.54833	0.0900909	0.0807352	1.45824	1.62907	1	0.0920494	0.108511	0.907951	1.10851	0.349728	1.21585	0.0684077	0.0815779	1.14744	1.29743	1.80229	0.172167	0.168315	1.63012	1.9706	0.332695	1	0.0738049	0.0733451	0.926195	1.07335	1.57296	0.119988	0.134245	1.45297	1.7072	0.379627	1.04116	0.0736409	0.0716668	0.967519	1.11283	2.12903	0.177134	0.173589	1.9519	2.30262	0.839069	1.01072	0.0704137	0.068957	0.940306
NCU01854	119120	1.14471	0.0474793	0.0487378	1.09723	1.19345	1.66779	0.0549569	0.0525942	1.61283	1.72038	-0.623154	1.37437	0.0447009	0.0457477	1.32967	1.42012	1.33251	0.057502	0.055293	1.27501	1.3878	-0.0581339	1.01547	0.0414524	0.0455255	0.974018	1.061	2.18323	0.0549597	0.0572367	2.12827	2.24047	1.06727	1.24173	0.0478192	0.0446466	1.19391	1.28638	1.22498	0.0638684	0.0497441	1.16111	1.27472	-0.0808133	1	0.0381974	0.040492	0.961803
NCU03780	120189	1.44773	0.173475	0.192139	1.27425	1.63987	1.94937	0.0921536	0.0968577	1.85722	2.04623	-0.771973	1.27981	0.152579	0.165491	1.12723	1.4453	2.2721	0.123574	0.117142	2.14853	2.38924	0.703225	1.62745	0.183733	0.183505	1.44372	1.81096	1	0.0660773	0.082262	0.933923	1.08226	0.361455	1.05646	0.1359	0.158024	0.92056	1.21448	2.05496	0.110451	0.115991	1.94451	2.17095	0.730025	1	0.124997	0.150058	0.875003
NCU00369	63566	1.26964	0.0848171	0.0833055	1.18482	1.35295	2.87295	0.137765	0.135236	2.73518	3.00819	-1.82336	1.11833	0.0766738	0.0837685	1.04166	1.2021	2.41084	0.158272	0.156166	2.25257	2.56701	1.05047	1.1971	0.0811033	0.090743	1.116	1.28784	1.28649	0.0910943	0.0998842	1.1954	1.38637	-0.0924473	1.91451	0.0952757	0.124546	1.81923	2.03906	1.7355	0.13124	0.13962	1.60426	1.87512	-0.0558857	1.04763	0.0781425	0.0819088	0.969488
NCU03787	144408	1.10399	0.0895139	0.0954998	1.01448	1.19949	1.36296	0.0784422	0.0838454	1.28452	1.44681	-0.432329	1.04985	0.0791033	0.0873122	0.970747	1.13716	1.01911	0.0882792	0.10246	0.930831	1.12157	-0.150823	1.06359	0.0864663	0.0910979	0.977124	1.15469	1.27966	0.0764392	0.0792521	1.20322	1.35891	0.0485329	1	0.0843966	0.0805687	0.915603	1.08057	1	0.082347	0.087418	0.917653	1.08742	-0.162916	1.30738	0.0924976	0.0826519	1.21488
NCU01816	65297	1.49517	0.0881089	0.0897943	1.40706	1.58496	1	0.0652737	0.0702444	0.934726	1.07024	0.336817	2.59752	0.0915813	0.119113	2.50594	2.71663	2.34578	0.12232	0.120626	2.22346	2.46641	0.0395327	2.37147	0.0991563	0.104821	2.27231	2.47629	1.18218	0.0683956	0.0768604	1.11378	1.25904	1.01327	1.50306	0.0928058	0.0850754	1.41025	1.58814	2.02284	0.111037	0.112487	1.9118	2.13533	0.323668	1.1615	0.0736512	0.070042	1.08785
NCU04548	123761	1.2266	0.0837675	0.0895858	1.14283	1.31619	4.18878	0.123572	0.117101	4.06521	4.30588	-3.16305	2.12088	0.115908	0.116297	2.00497	2.23718	1.40149	0.104627	0.10139	1.29686	1.50288	0.502092	1.84025	0.112587	0.101493	1.72766	1.94174	1.07472	0.0691516	0.0726105	1.00557	1.14733	0.580333	1	0.0837816	0.0832033	0.916218	1.0832	1.0636	0.0840437	0.0842812	0.979556	1.14788	-0.103647	1.56791	0.099709	0.0972786	1.4682
NCU01085	144301	1.41059	0.102141	0.116704	1.30845	1.52729	1.56994	0.0929613	0.0927121	1.47698	1.66265	-0.354203	2.20257	0.125411	0.123487	2.07716	2.32606	1.41619	0.108977	0.10386	1.30721	1.52005	0.557109	1.66029	0.117232	0.105291	1.54306	1.76558	1.64655	0.0904305	0.0896524	1.55612	1.7362	-0.193144	1	0.0920906	0.0954596	0.907909	1.09546	1.37488	0.100629	0.105356	1.27425	1.48024	0.178791	1.52997	0.108745	0.107825	1.42122
NCU06879	85194	2.02237	0.19689	0.198888	1.82548	2.22126	1.65021	0.162212	0.169109	1.488	1.81932	0.006161	1.17972	0.13894	0.175975	1.04078	1.3557	1.66173	0.199562	0.231935	1.46217	1.89366	0.106473	1.50268	0.188333	0.18092	1.31435	1.6836	1.05276	0.127955	0.144201	0.924805	1.19696	0.117386	1.90622	0.196282	0.200669	1.70994	2.10689	1.52237	0.188203	0.198014	1.33417	1.72038	-0.010446	1	0.139263	0.154522	0.860737
NCU04081	124660	1.98032	0.213156	0.21186	1.76716	2.19218	2.4694	0.150677	0.169702	2.31872	2.6391	-0.871938	2.16194	0.217528	0.194967	1.94441	2.35691	1.14906	0.128441	0.143099	1.02062	1.29216	0.652253	1.76656	0.196246	0.201227	1.57031	1.96779	2.00292	0.171204	0.13719	1.83172	2.14011	-0.136071	1.03006	0.15824	0.164795	0.87182	1.19486	1	0.126643	0.137176	0.873357	1.13718	-0.265356	1.83494	0.192902	0.201289	1.64204
NCU02804	93180	1.42925	0.0832316	0.0877885	1.34602	1.51704	1.96926	0.103247	0.112201	1.86601	2.08146	-0.735443	1.67276	0.0814816	0.0852385	1.59128	1.758	2.51363	0.142158	0.147937	2.37147	2.66157	0.613473	1.5118	0.0743888	0.0850518	1.43741	1.59685	1.45035	0.0928127	0.110324	1.35754	1.56067	-0.123263	1.19366	0.0791991	0.0766387	1.11446	1.2703	1.75372	0.120454	0.119816	1.63327	1.87354	0.362967	1.18808	0.0767294	0.0673464	1.11135
NCU00495	82524	1.36715	0.0762462	0.0835846	1.2909	1.45073	1.68214	0.06473	0.064469	1.61741	1.74661	-0.455705	1.16372	0.0714356	0.0688103	1.09228	1.23253	1.12556	0.0709852	0.0831137	1.05457	1.20867	-0.116389	1.68145	0.0844469	0.0888637	1.597	1.77031	1.18898	0.0647768	0.0592411	1.1242	1.24822	0.348782	1.56848	0.0821379	0.0841539	1.48634	1.65263	1.11651	0.0774344	0.0765765	1.03908	1.19309	0.293256	1	0.0647438	0.0664528	0.935256
NCU00110	81720	1.9666	0.159014	0.150802	1.80759	2.1174	2.01133	0.100135	0.0970101	1.91119	2.10834	-0.300754	1.64146	0.119009	0.134846	1.52245	1.77631	1.29192	0.10809	0.130037	1.18383	1.42196	0.100494	1.2757	0.112804	0.123477	1.1629	1.39918	1	0.0830331	0.0812883	0.916967	1.08129	0.0816077	1	0.107211	0.11071	0.892789	1.11071	1.27868	0.103122	0.122246	1.17556	1.40093	0.064848	1.54917	0.115077	0.138895	1.43409
NCU07393	149856	1.99211	0.124189	0.127313	1.86792	2.11942	1.84677	0.106772	0.0922341	1.74	1.939	-0.0710831	1.77578	0.119698	0.121775	1.65608	1.89755	1	0.0878489	0.0985554	0.912151	1.09856	0.557527	1.1029	0.0939182	0.101444	1.00898	1.20434	1.94361	0.091436	0.0973014	1.85217	2.04091	0.64783	1	0.0938591	0.0995373	0.906141	1.09954	1.04495	0.0969544	0.0884283	0.947996	1.13338	-0.151542	1.44959	0.0969282	0.108891	1.35266
NCU01305	76205	1.32758	0.057731	0.0574764	1.26985	1.38506	1.44604	0.0559013	0.0604222	1.39014	1.50646	-0.236613	1	0.048696	0.0452831	0.951304	1.04528	1	0.0517245	0.0621675	0.948276	1.06217	-0.0970076	1.11461	0.047371	0.0508435	1.06724	1.16545	2.94588	0.0861634	0.0805335	2.85972	3.02641	1.69426	1.62834	0.0652452	0.0623609	1.56309	1.6907	1.22906	0.0631643	0.0588727	1.1659	1.28793	0.275162	1.02273	0.0477751	0.0508392	0.974955
NCU04154	75426	1	0.247139	0.301606	0.752861	1.30161	2.18504	0.178501	0.174297	2.00654	2.35934	-1.60648	1.16923	0.249544	0.272272	0.919686	1.4415	1.03348	0.158648	0.181227	0.874832	1.21471	-0.295021	1.8413	0.357424	0.340235	1.48388	2.18153	1	0.1256	0.143768	0.8744	1.14377	0.340108	1.99536	0.322186	0.346531	1.67317	2.34189	1.34165	0.173119	0.197109	1.16853	1.53876	0.134415	4.31153	0.502284	0.486276	3.80925
NCU02152	132485	2.03444	0.066599	0.0735665	1.96784	2.10801	2.1407	0.11408	0.133139	2.02662	2.27384	-0.305998	2.05911	0.064409	0.059075	1.9947	2.11818	1.18016	0.117787	0.118477	1.06237	1.29864	0.696064	1.26813	0.051061	0.0575884	1.21707	1.32572	1.79476	0.105216	0.113721	1.68954	1.90848	0.363826	1.49325	0.0566807	0.0643827	1.43657	1.55763	1	0.101981	0.110975	0.898019	1.11098	0.325594	1.14746	0.0494085	0.0531435	1.09805
NCU01999	125408	1.3196	0.0740687	0.0742485	1.24553	1.39385	1.63939	0.0805977	0.0843576	1.55879	1.72375	-0.478216	1.34034	0.0751001	0.0791516	1.26524	1.41949	1	0.0799277	0.0863555	0.920072	1.08636	0.178884	1.14866	0.067798	0.0797272	1.08086	1.22839	1.38592	0.0782309	0.0800376	1.30769	1.46596	0.0793019	1	0.0678563	0.0634935	0.932144	1.06349	1.16083	0.0840217	0.0900715	1.07681	1.2509	0.0133148	1.13264	0.0628286	0.068362	1.06981
NCU00688	54545	2.52435	0.462858	0.565044	2.06149	3.08939	1.08862	0.183288	0.194183	0.905332	1.2828	0.778689	2.19196	0.404527	0.473101	1.78743	2.66506	1	0.204469	0.227873	0.795531	1.22787	0.55956	1.84219	0.371629	0.434368	1.47056	2.27656	2.08845	0.24154	0.273869	1.84691	2.36232	-0.429648	1.17705	0.321246	0.388468	0.855804	1.56552	1.61812	0.248493	0.291197	1.36963	1.90932	-0.195891	1	0.278749	0.328828	0.721251
NCU02149	70442	2.18357	0.123476	0.147404	2.06009	2.33097	1.53173	0.0808137	0.094164	1.45092	1.62589	0.4342	3.0989	0.150222	0.148736	2.94868	3.24764	1.78052	0.117003	0.116726	1.66352	1.89725	1.05143	1.66029	0.130941	0.117883	1.52935	1.77817	1.10459	0.0698117	0.0782586	1.03478	1.18285	0.3465	1.18483	0.106273	0.102959	1.07856	1.28779	1.39151	0.0933465	0.103877	1.29816	1.49539	0.0103745	1.39668	0.102263	0.108315	1.29442
NCU11538	133943	1.76635	0.226866	0.282058	1.53948	2.04841	1.2514	0.0764638	0.0863597	1.17494	1.33776	0.201724	1.99013	0.291925	0.289596	1.6982	2.27973	1.47044	0.103555	0.105172	1.36688	1.57561	0.122593	1.82911	0.291398	0.304299	1.53771	2.13341	1.12828	0.0859172	0.0710416	1.04236	1.19932	0.33839	1	0.177487	0.230627	0.822513	1.23063	1.17443	0.0888678	0.0963079	1.08556	1.27074	-0.145065	1.38718	0.242698	0.224145	1.14448
NCU01967	149495	1.53818	0.0899724	0.0972757	1.44821	1.63546	2.86234	0.112272	0.108441	2.75007	2.97078	-1.52257	1.35721	0.0883716	0.0929911	1.26884	1.4502	2.02073	0.133082	0.110015	1.88765	2.13075	0.437447	1.35121	0.091385	0.0968675	1.25982	1.44808	1	0.0711376	0.0769576	0.928862	1.07696	0.182867	1.13836	0.0883388	0.0831714	1.05002	1.22153	1.75749	0.111301	0.110849	1.64619	1.86834	0.424658	1.26367	0.076884	0.0916131	1.18679
NCU00657	51737	1.63701	0.145197	0.139608	1.49181	1.77662	1.70938	0.124766	0.113524	1.58461	1.8229	-0.331091	2.42036	0.157243	0.171699	2.26312	2.59206	1.40389	0.141659	0.139338	1.26223	1.54323	0.719889	1.83567	0.144981	0.160843	1.69069	1.99651	1	0.0904985	0.0941797	0.909501	1.09418	0.596509	1	0.113065	0.129291	0.886935	1.12929	1.24086	0.12633	0.125873	1.11453	1.36673	-0.014761	1.27421	0.125265	0.128973	1.14895
NCU04083	124657	1.07345	0.178799	0.202529	0.894651	1.27598	1	0.151965	0.178443	0.848035	1.17844	-0.283792	1.30021	0.190349	0.211548	1.10986	1.51176	2.0801	0.261973	0.306886	1.81813	2.38699	0.306369	1	0.185191	0.192695	0.814809	1.1927	1.47832	0.181526	0.210111	1.29679	1.68843	0.104099	1.36499	0.210885	0.21498	1.1541	1.57997	1.37499	0.214013	0.250003	1.16098	1.62499	-0.418993	1.39339	0.181103	0.205426	1.21229
NCU04825	124466	1.50794	0.687626	0.835813	0.820314	2.34375	1.2335	0.277944	0.326717	0.955556	1.56022	-0.739903	1.4417	0.563522	0.722964	0.878178	2.16466	2.22708	0.500573	0.537547	1.72651	2.76463	-0.438157	1.57616	0.603801	0.831496	0.972359	2.40766	1	0.27501	0.337265	0.72499	1.33726	-0.364906	2.16738	0.788178	0.882238	1.3792	3.04962	1.20555	0.338481	0.422657	0.867069	1.62821	-0.249005	1.23949	0.557688	0.674214	0.681802
NCU05564	131858	1	0.0304704	0.0334466	0.96953	1.03345	1.0685	0.0258184	0.0262632	1.04268	1.09476	-0.125234	1.05206	0.0283543	0.0303708	1.02371	1.08243	1	0.0351229	0.0319424	0.964877	1.03194	-0.0082367	1.05525	0.0319744	0.0300581	1.02328	1.08531	1.09816	0.0277632	0.0255272	1.0704	1.12369	-0.0149113	1.34966	0.0377057	0.0337902	1.31195	1.38345	1.104	0.0288251	0.0358142	1.07517	1.13981	0.17214	1.07659	0.0288293	0.0289143	1.04776
NCU05547	148668	1.6451	0.119651	0.128802	1.52545	1.7739	1.74769	0.0873026	0.0901264	1.66039	1.83782	-0.312367	1.67604	0.106248	0.11537	1.56979	1.79141	1.82535	0.105903	0.11305	1.71945	1.9384	-0.071963	1.32352	0.100447	0.107105	1.22307	1.43063	1.08236	0.0646974	0.0700219	1.01766	1.15238	0.0706911	1.42604	0.110188	0.124428	1.31585	1.55047	1.64263	0.0938368	0.105442	1.54879	1.74807	-0.0016748	1.02363	0.0898761	0.089556	0.933754
NCU05559	131861	1.21634	0.0500801	0.0562082	1.16626	1.27255	2.26489	0.0927492	0.0879805	2.17214	2.35287	-1.18661	1.45362	0.0509169	0.0595595	1.4027	1.51318	1.2216	0.0800324	0.089708	1.14157	1.31131	0.0913951	1.45892	0.0590781	0.0625097	1.39984	1.52143	1	0.0593391	0.0629782	0.940661	1.06298	0.336864	1.1395	0.051322	0.0526789	1.08818	1.19218	1.59777	0.0847924	0.0949515	1.51298	1.69272	0.320799	1.28725	0.0516769	0.0525039	1.23557
NCU09825	77663	1.90406	0.136544	0.157257	1.76752	2.06132	1.65956	0.0798681	0.11286	1.57969	1.77242	-0.004904	2.35267	0.151147	0.16905	2.20152	2.52172	1.3736	0.112929	0.117972	1.26067	1.49157	0.709951	2.24375	0.15612	0.159414	2.08763	2.40316	1	0.0769587	0.0811961	0.923041	1.0812	1.00643	1	0.114778	0.114801	0.885222	1.1148	1.43805	0.118501	0.11559	1.31955	1.55364	0.204748	2.01025	0.143525	0.147939	1.86673
NCU04043	124699	1.41238	0.109332	0.105927	1.30305	1.51831	1.55987	0.0870308	0.0884309	1.47284	1.6483	-0.345253	1.44665	0.10599	0.115902	1.34066	1.56255	1.30472	0.105702	0.102735	1.19902	1.40746	-0.066795	1.0841	0.101951	0.0954142	0.982149	1.17951	1.00999	0.0751846	0.0780636	0.934805	1.08805	-0.105905	1.04188	0.0995406	0.104366	0.942339	1.14625	1.3358	0.0967547	0.109861	1.23905	1.44566	0.0927993	1	0.0860203	0.0993178	0.91398
NCU00563	143304	1.32735	0.225137	0.241926	1.10221	1.56928	1	0.14022	0.161575	0.85978	1.16158	-0.059362	1.17727	0.190196	0.2158	0.987074	1.39307	1.76721	0.240877	0.265586	1.52633	2.0328	0.133263	2.2077	0.270032	0.292185	1.93767	2.49988	1.26049	0.159982	0.176863	1.10051	1.43735	0.500315	1	0.183477	0.202501	0.816523	1.2025	1.43329	0.210637	0.230896	1.22265	1.66419	0.020152	2.20769	0.279191	0.280033	1.9285
NCU06999	80128	1.03027	0.0355055	0.0408259	0.994765	1.0711	1.76966	0.0312263	0.0387699	1.73843	1.80843	-0.813665	1.18288	0.0383676	0.0333671	1.14451	1.21625	1.04963	0.0374775	0.0387854	1.01215	1.08842	0.056097	1.19001	0.0348179	0.0401934	1.15519	1.2302	1.28951	0.0300022	0.0353604	1.25951	1.32487	0.0293044	1	0.0373618	0.0360052	0.962638	1.03601	1.10011	0.0328357	0.0363495	1.06727	1.13646	0.0312691	1.22824	0.0365736	0.039759	1.19167
NCU08288	128591	1.43708	0.0684844	0.0766645	1.3686	1.51374	1	0.0676859	0.0772472	0.932314	1.07725	0.291348	1.19932	0.0647575	0.062968	1.13456	1.26229	1.4175	0.112079	0.115339	1.30542	1.53284	0.043133	1	0.0542556	0.0655949	0.945744	1.06559	2.26795	0.104931	0.111992	2.16302	2.37994	1.09742	1.77439	0.0760262	0.0819364	1.69836	1.85633	1.26635	0.0948877	0.0995711	1.17146	1.36592	0.332443	1.27822	0.0648251	0.0706599	1.21339
NCU05240	116711	1.54179	0.0687847	0.0640525	1.47301	1.60584	1.46071	0.0463304	0.0425692	1.41438	1.50328	-0.0302739	1.66145	0.0595613	0.0579771	1.60189	1.71943	1.44661	0.0582992	0.0590335	1.38831	1.50564	0.0962452	1.19738	0.0542612	0.0555196	1.14312	1.2529	1.53444	0.0502113	0.0502191	1.48423	1.58466	0.231329	1.14637	0.0513788	0.0609661	1.09499	1.20734	1.24819	0.0530132	0.0585319	1.19518	1.30672	-0.0121593	1.16608	0.0503493	0.0557456	1.11573
NCU00519	133863	1.60338	0.0757781	0.0669617	1.5276	1.67034	1.05935	0.0615335	0.0543589	0.997816	1.11371	0.413893	1.64649	0.070081	0.0669055	1.57641	1.7134	1.63778	0.0797792	0.0992137	1.558	1.73699	-0.160585	1.86255	0.0634051	0.0729922	1.79914	1.93554	1.11111	0.060187	0.0622534	1.05092	1.17336	0.625781	1.13187	0.0561972	0.0570455	1.07567	1.18892	1.8031	0.0848478	0.0852036	1.71825	1.8883	0.529337	1.01538	0.0514981	0.0594584	0.963882
NCU06362	121054	1.13336	0.0626994	0.0664786	1.07066	1.19984	2.51895	0.0801784	0.0888774	2.43877	2.60783	-1.53717	1.27576	0.0647209	0.0645303	1.21104	1.34029	1.97935	0.0887301	0.0836217	1.89062	2.06297	0.55033	1.73234	0.0826943	0.0757904	1.64965	1.80813	1.47072	0.0613842	0.0702503	1.40934	1.54097	0.108675	1	0.0618043	0.0593615	0.938196	1.05936	1.69272	0.0856443	0.0836556	1.60708	1.77638	0.547714	1.18265	0.0599519	0.0638332	1.1227
NCU05804	95875	2.47129	0.0272405	0.0295175	2.44405	2.50081	1.45982	0.0156135	0.0190957	1.44421	1.47892	0.965134	1.60823	0.0206136	0.0211327	1.58762	1.62936	1.84174	0.0254537	0.0239464	1.81629	1.86569	0.186924	2.96107	0.0292656	0.0311311	2.9318	2.9922	2.16325	0.0223868	0.0205501	2.14086	2.1838	0.748004	3.58863	0.0302604	0.0321668	3.55837	3.6208	1.95574	0.0252563	0.0277452	1.93048	1.98349	1.57488	1.57858	0.019583	0.0184604	1.559
NCU05817	148323	1.94728	0.197093	0.206868	1.75019	2.15415	1.144	0.113915	0.121808	1.03008	1.26581	0.484379	1.38507	0.168266	0.155748	1.2168	1.54082	1.43783	0.170207	0.183649	1.26762	1.62148	-0.273195	1.51115	0.169535	0.183241	1.34162	1.69439	1.3318	0.136995	0.142573	1.19481	1.47437	-0.132758	1	0.138141	0.171148	0.861859	1.17115	1.32567	0.16376	0.151749	1.16191	1.47742	-0.009238	1.24943	0.151352	0.164411	1.09808
NCU03997	49651	1.97577	0.147755	0.153521	1.82801	2.12929	2.03276	0.232066	0.223512	1.80069	2.25627	-0.428257	1.68609	0.127591	0.127369	1.5585	1.81346	2.77103	0.34739	0.298893	2.42364	3.06992	0.610181	1.92857	0.153068	0.14574	1.7755	2.07431	1.49471	0.1903	0.224724	1.30441	1.71943	0.056068	1	0.105703	0.114473	0.894297	1.11447	2.02674	0.278808	0.3274	1.74793	2.35414	0.633459	1.21301	0.118643	0.113208	1.09437
NCU04609	120372	1.56175	0.0765086	0.0735035	1.48524	1.63525	1.1405	0.0730035	0.0666975	1.0675	1.2072	0.278044	1.65271	0.0720538	0.0706035	1.58066	1.72331	1.09978	0.0873641	0.0871822	1.01242	1.18696	0.393694	1.45024	0.0722288	0.0714267	1.37801	1.52167	1.13142	0.0663053	0.0714467	1.06511	1.20287	0.175144	1	0.0600929	0.0597657	0.939907	1.05977	1	0.0698808	0.0829386	0.930119	1.08294	-0.129646	1.3407	0.0696638	0.0649826	1.27104
NCU07283	61299	1.29453	0.0670037	0.0763581	1.22753	1.37089	1.89313	0.0790945	0.0853205	1.81404	1.97845	-0.750924	1.23634	0.0603062	0.0658688	1.17603	1.30221	1	0.070779	0.0859901	0.929221	1.08599	0.0900437	1.19353	0.0600095	0.0633178	1.13352	1.25685	1.10756	0.0668149	0.0686056	1.04075	1.17617	-0.0426451	1.79936	0.0823485	0.0758603	1.71701	1.87522	1.37266	0.0882722	0.0916868	1.28439	1.46435	0.252665	1.07939	0.0560064	0.0568454	1.02338
NCU02304	67492	1.46184	0.200422	0.236059	1.26142	1.6979	2.23222	0.171882	0.19362	2.06034	2.42584	-1.16442	2.09861	0.210483	0.243604	1.88813	2.34221	2.28581	0.227937	0.229511	2.05787	2.51532	-0.284341	1.47534	0.208222	0.20257	1.26712	1.67791	1.06191	0.1271	0.127398	0.93481	1.18931	0.07781	1	0.152207	0.19245	0.847793	1.19245	1.46024	0.175558	0.19477	1.28468	1.65501	0.092232	1.1479	0.161467	0.174198	0.986433
NCU05959	118297	1.85452	0.0770065	0.0730772	1.77751	1.9276	1.93747	0.0482379	0.042635	1.88923	1.98011	-0.202592	2.09906	0.0752242	0.0783091	2.02384	2.17737	1.93584	0.0547339	0.0544227	1.88111	1.99026	0.0335731	1.71722	0.0670136	0.0756953	1.65021	1.79292	1.15731	0.0396892	0.0368325	1.11762	1.19414	0.456064	1	0.0559303	0.0578815	0.94407	1.05788	1.18739	0.0492602	0.040904	1.13813	1.22829	0.0802483	1.49381	0.0669416	0.0622288	1.42687
NCU02315	86162	1.1487	0.0953747	0.0933456	1.05333	1.24205	1.99218	0.0957293	0.09613	1.89645	2.08831	-1.03498	1.78132	0.10579	0.113488	1.67553	1.89481	1.30077	0.0961865	0.103514	1.20458	1.40428	0.271246	1.5125	0.106544	0.110266	1.40596	1.62277	1.19729	0.0772939	0.0827388	1.12	1.28003	0.125927	1	0.0873681	0.0914513	0.912632	1.09145	1.11805	0.0807275	0.103561	1.03732	1.22161	-0.0541288	1.31418	0.0958026	0.0969139	1.21838
NCU02310	124025	1.01249	0.072319	0.0734285	0.940171	1.08592	1.21567	0.0962765	0.0979634	1.11939	1.31363	-0.373462	1	0.0728295	0.0755973	0.927171	1.0756	1.20113	0.116072	0.134609	1.08506	1.33574	0.0094607	1.3843	0.0825658	0.0816588	1.30173	1.46596	1	0.0861705	0.0982829	0.913829	1.09828	0.203451	1.16316	0.0842525	0.0862346	1.07891	1.24939	1.15407	0.120947	0.125898	1.03312	1.27997	-0.201061	1.02612	0.0680551	0.0751751	0.958065
NCU00614	93026	1	0.043926	0.048803	0.956074	1.0488	1	0.039437	0.0401205	0.960563	1.04012	-0.0840465	1.25894	0.0417589	0.0459436	1.21718	1.30488	1.19131	0.0456661	0.0474892	1.14564	1.2388	-0.0216181	1.31796	0.0460036	0.0464348	1.27196	1.36439	1.03911	0.0339652	0.0412259	1.00514	1.08034	0.191621	1.06873	0.0512242	0.0439115	1.01751	1.11264	1.30709	0.0490695	0.052202	1.25802	1.35929	0.145379	1.10654	0.041918	0.0467541	1.06462
NCU07483	125152	1.29166	0.0950829	0.0992268	1.19658	1.39089	2.25033	0.101743	0.0915135	2.14859	2.34184	-1.14527	1.13605	0.0796084	0.0971882	1.05644	1.23324	1.45173	0.0955909	0.092049	1.35614	1.54378	0.122901	1.13544	0.0808487	0.0940879	1.05459	1.22953	1.35596	0.0686815	0.067274	1.28728	1.42323	0.0577506	1.1528	0.0916902	0.0826213	1.06111	1.23542	1.35244	0.0867848	0.0890595	1.26566	1.4415	0.0302339	1	0.0746648	0.0895571	0.925335
NCU08637	151034	1.00073	0.0718922	0.074958	0.928838	1.07569	1.67186	0.0653868	0.0774552	1.60647	1.74932	-0.820477	1.1717	0.0705305	0.0727454	1.10117	1.24445	1.12448	0.0686325	0.0725821	1.05585	1.19706	-0.0958926	1.2165	0.0838066	0.0801536	1.13269	1.29665	1.07968	0.0576683	0.0596613	1.02201	1.13934	-0.0066479	2.19346	0.0993726	0.0992864	2.09409	2.29275	1	0.0652176	0.0667606	0.934782	1.06676	1.02733	1.42968	0.0876112	0.0766001	1.34207
NCU08633	127028	1.28297	0.0855769	0.10213	1.19739	1.3851	1.54534	0.0932232	0.0835904	1.45212	1.62893	-0.431537	1.06123	0.069653	0.0833018	0.991577	1.14453	1.18404	0.0959668	0.0953106	1.08807	1.27935	-0.0564586	1.72624	0.101319	0.107357	1.62492	1.8336	1.74331	0.0852376	0.0921869	1.65807	1.8355	-0.175525	1.85043	0.104873	0.0977714	1.74556	1.9482	1.08556	0.0784704	0.0904359	1.00709	1.176	0.569561	1.25419	0.0856188	0.0860106	1.16857
NCU03126	150185	1.27566	0.0329736	0.0354733	1.24269	1.31113	2.25971	0.0438245	0.0403857	2.21589	2.3001	-1.05741	1.87931	0.0364222	0.0364582	1.84289	1.91577	1.86141	0.0458083	0.0431795	1.8156	1.90459	-0.0617017	2.25914	0.0402347	0.0443211	2.21891	2.30346	1.34467	0.0287163	0.0324231	1.31595	1.37709	0.841812	1	0.0323309	0.0341902	0.967669	1.03419	1.85557	0.0399324	0.0435889	1.81564	1.89916	0.781447	1.63009	0.0345019	0.0359841	1.59559
NCU00926	105153	1.58695	0.226569	0.222302	1.36038	1.80925	1	0.111534	0.125083	0.888466	1.12508	0.235298	1.44099	0.187367	0.216672	1.25362	1.65766	1.39662	0.165705	0.175574	1.23091	1.57219	-0.318571	1.46456	0.176963	0.230975	1.2876	1.69554	1.88612	0.158793	0.172928	1.72733	2.05905	0.031792	1.43533	0.187632	0.217406	1.2477	1.65274	1.35287	0.168999	0.159526	1.18387	1.5124	-0.264698	1.52679	0.195411	0.18916	1.33138
NCU02615	91976	1.12846	0.044258	0.0500161	1.0842	1.17848	1.50599	0.0494045	0.0524927	1.45659	1.55848	-0.474281	1.33287	0.0459697	0.0417222	1.2869	1.37459	1.31908	0.0601452	0.0625728	1.25893	1.38165	-0.0947525	1.1703	0.0440813	0.0398741	1.12622	1.21017	1	0.0396761	0.0504965	0.960324	1.0505	0.0757222	1.03034	0.0358423	0.0440512	0.994498	1.07439	1.15613	0.0529285	0.0564359	1.1032	1.21257	0.0288103	1.10632	0.0411092	0.0438376	1.06521
NCU09482	130129	1.13418	0.0528369	0.0494883	1.08134	1.18367	2.34912	0.0683901	0.0689362	2.28073	2.41806	-1.33671	1	0.038636	0.0474583	0.961364	1.04746	1.19475	0.0692336	0.0763368	1.12552	1.27109	0.0780581	1.35932	0.0498077	0.0459371	1.30951	1.40526	1.53243	0.0606179	0.0571188	1.47181	1.58955	0.066555	1.74602	0.05439	0.0730556	1.69163	1.81908	1.2695	0.0659748	0.0703846	1.20353	1.33988	0.351745	1.07339	0.0429447	0.0508161	1.03045
NCU03137	133281	1.15421	0.0471552	0.0514809	1.10705	1.20569	1	0.0337826	0.0357399	0.966217	1.03574	0.0713149	1.4446	0.060375	0.0536145	1.38423	1.49821	1.03454	0.0425085	0.045953	0.992032	1.08049	0.303732	1.12873	0.0554752	0.0531629	1.07325	1.18189	2.51592	0.0508123	0.0485156	2.46511	2.56444	1.28321	1	0.0465147	0.0440489	0.953485	1.04405	1.08942	0.0376817	0.044931	1.05174	1.13435	0.0076894	2.21331	0.0644141	0.064675	2.1489
NCU10789	126483	1.15368	0.0615221	0.0604296	1.09216	1.21411	1	0.0583961	0.0540956	0.941604	1.0541	0.0380623	1.43999	0.0568553	0.0585536	1.38313	1.49854	1.17675	0.0794642	0.0741661	1.09729	1.25092	0.132219	1.32139	0.0585121	0.0640006	1.26288	1.38539	1.1558	0.0535741	0.0555034	1.10223	1.2113	0.0515745	1	0.0527125	0.0597046	0.947287	1.0597	1.18982	0.0687956	0.0755496	1.12102	1.26537	0.0613198	1.2448	0.0540562	0.0521118	1.19074
NCU03115	91301	1.25072	0.0945704	0.101863	1.15615	1.35258	2.45406	0.144341	0.158891	2.30972	2.61295	-1.4568	1.22296	0.0910061	0.0893297	1.13195	1.31229	1	0.115459	0.13478	0.884541	1.13478	-0.0028261	1.35239	0.0989432	0.0982149	1.25345	1.4506	1.35812	0.112357	0.129824	1.24576	1.48794	-0.204842	1.50172	0.10728	0.103076	1.39444	1.6048	1.32347	0.107343	0.142361	1.21613	1.46583	-0.071391	1	0.0830096	0.0871894	0.91699
NCU02598	96978	1.71552	0.148917	0.1705	1.5666	1.88602	1.49742	0.138462	0.136672	1.35896	1.63409	-0.067489	1.97649	0.158471	0.155275	1.81802	2.13177	1.84528	0.178728	0.192008	1.66655	2.03729	-0.219269	2.39046	0.16113	0.172989	2.22933	2.56345	1.1008	0.122007	0.131903	0.978793	1.2327	0.996627	3.63508	0.230741	0.226376	3.40434	3.86146	1.43867	0.150608	0.168279	1.28806	1.60695	1.79739	1	0.115811	0.12416	0.884189
NCU01717	44171	2.37384	0.626925	0.782947	1.74691	3.15679	1	0.252195	0.308641	0.747805	1.30864	0.438274	1.2811	0.410699	0.519974	0.870401	1.80107	6.37739	0.886738	0.984275	5.49065	7.36167	3.68958	1	0.378302	0.498093	0.621698	1.49809	6.86155	0.699981	0.805517	6.16157	7.66707	4.66348	1.06391	0.393571	0.566739	0.670339	1.63065	6.58812	0.773232	0.985625	5.81489	7.57374	4.18424	15.312	1.56152	1.5135	13.7505
NCU02236	148180	1.26878	0.083818	0.10225	1.18496	1.37103	3.35783	0.178798	0.184026	3.17903	3.54186	-2.35689	1.5038	0.0954479	0.0966219	1.40835	1.60042	1.21085	0.151721	0.154817	1.05913	1.36567	0.0426851	1.37179	0.0978576	0.0992229	1.27393	1.47101	2.00217	0.143966	0.151105	1.8582	2.15327	0.387191	1.18952	0.0936168	0.0921807	1.0959	1.2817	1.42011	0.155491	0.162501	1.26462	1.58261	-0.0170817	1	0.0805756	0.0727643	0.919424
NCU02237	148179	1.54713	0.145723	0.119038	1.40141	1.66617	2.33511	0.170303	0.16548	2.16481	2.50059	-1.09918	1	0.102499	0.110795	0.897501	1.11079	1.77858	0.168682	0.173751	1.6099	1.95233	0.499103	1.40214	0.121793	0.125317	1.28035	1.52746	1	0.115795	0.124245	0.884205	1.12424	0.156102	1.20019	0.105543	0.124429	1.09465	1.32462	1.27508	0.153509	0.150399	1.12157	1.42548	-0.203048	1.03619	0.101074	0.110364	0.935116
NCU03083	126197	1.09101	0.0422848	0.0442613	1.04873	1.13527	1.90602	0.0543952	0.0572159	1.85162	1.96324	-0.914511	1.98264	0.0466792	0.0470054	1.93596	2.02965	1.44945	0.0611242	0.063272	1.38833	1.51272	0.423239	1.62815	0.0481346	0.0451884	1.58002	1.67334	1	0.0488422	0.0431723	0.951158	1.04317	0.536843	1	0.0385731	0.0388246	0.961427	1.03882	1.38762	0.0623791	0.0675898	1.32524	1.45521	0.286416	1.26729	0.0379377	0.04581	1.22935
NCU08600	93392	1.127	0.0510441	0.0554137	1.07596	1.18241	1.64598	0.0575219	0.0774364	1.58846	1.72342	-0.64746	1	0.0446053	0.051613	0.955395	1.05161	1	0.0620573	0.0694159	0.937943	1.06942	-0.11367	1.2209	0.0507947	0.0451394	1.17011	1.26604	5.25322	0.103049	0.117613	5.15017	5.37083	3.88413	2.23851	0.067683	0.0678266	2.17083	2.30634	1.27191	0.0744852	0.0746762	1.19742	1.34659	0.824241	1.02453	0.0459459	0.0453387	0.978584
NCU04423	145403	1.15442	0.0786956	0.0834026	1.07572	1.23782	1.61922	0.0875939	0.0871161	1.53163	1.70634	-0.630612	1.13983	0.0733282	0.0713228	1.0665	1.21115	1.07047	0.0924827	0.0932557	0.977987	1.16373	-0.0972239	1	0.0702483	0.0769119	0.929752	1.07691	1	0.0695189	0.0609254	0.930481	1.06093	-0.146431	1.3843	0.0870046	0.0956442	1.2973	1.47994	1.1311	0.0845805	0.0872055	1.04652	1.21831	0.0789899	1.11235	0.075251	0.0741991	1.0371
NCU03094	51840	2.01061	0.18092	0.222953	1.82969	2.23356	2.26835	0.168161	0.17442	2.10019	2.44277	-0.61308	1.65997	0.166368	0.185378	1.4936	1.84535	1	0.131605	0.158737	0.868395	1.15874	0.334865	2.6668	0.195883	0.232581	2.47092	2.89938	1.78826	0.160815	0.158337	1.62745	1.9466	0.52432	1.79578	0.182048	0.203049	1.61373	1.99883	1.88382	0.188864	0.182521	1.69496	2.06634	-0.303873	1.92423	0.171926	0.189561	1.7523
NCU03091	150216	1.47051	0.0413635	0.047705	1.42915	1.51822	1	0.0339835	0.0353125	0.966017	1.03531	0.393834	1.32442	0.0382393	0.041812	1.28618	1.36623	1.10652	0.0466828	0.04873	1.05984	1.15525	0.130931	1.75417	0.0429707	0.0505443	1.7112	1.80471	1.1323	0.0378933	0.0391298	1.09441	1.17143	0.53977	4.01679	0.0615501	0.0574717	3.95524	4.07426	1.43459	0.0465633	0.055541	1.38803	1.49013	2.46511	1.46368	0.0418802	0.0384809	1.4218
NCU02631	91937	1.69736	0.371301	0.428218	1.32606	2.12558	1.62196	0.165835	0.165095	1.45613	1.78706	-0.460996	2.31014	0.419012	0.448673	1.89113	2.75881	1.82896	0.211709	0.215814	1.61725	2.04477	-0.153646	1.96931	0.361239	0.432211	1.60807	2.40152	1.49959	0.158827	0.166759	1.34076	1.66635	-0.058278	1.52737	0.355697	0.429636	1.17167	1.95701	1	0.149036	0.175454	0.850964	1.17545	-0.003781	1.70674	0.340086	0.390954	1.36665
NCU02705	126363	1.57279	0.170414	0.183696	1.40238	1.75649	4.32189	0.231269	0.234432	4.09062	4.55632	-3.15395	1.97676	0.166508	0.211785	1.81025	2.18854	2.13695	0.225346	0.220178	1.9116	2.35713	-0.276941	2.29754	0.191692	0.225408	2.10585	2.52295	1.37167	0.138047	0.142965	1.23362	1.51463	0.591213	1.20754	0.150425	0.162291	1.05712	1.36983	1.49973	0.174898	0.182403	1.32483	1.68213	-0.044999	1	0.129809	0.142193	0.870191
NCU03096	133316	1.14346	0.101811	0.11495	1.04165	1.25841	1.07403	0.114244	0.126416	0.959786	1.20045	-0.158797	1.02915	0.10192	0.100495	0.92723	1.12965	1.42253	0.165496	0.180023	1.25703	1.60255	0.127389	1.01432	0.0942268	0.104219	0.920093	1.11854	1.12129	0.117544	0.132492	1.00375	1.25378	-0.114793	1.01082	0.0973395	0.106403	0.913481	1.11722	1.25752	0.145031	0.158593	1.11249	1.41611	-0.004734	1.10149	0.0981012	0.107877	1.00339
NCU09381	72951	2.38627	0.119971	0.12559	2.2663	2.51186	2.06514	0.0730927	0.0850146	1.99205	2.15015	0.116144	3.61974	0.149612	0.127951	3.47013	3.74769	1.94091	0.0904032	0.0970157	1.85051	2.03793	1.4322	2.01986	0.112359	0.11195	1.9075	2.13181	1	0.0541638	0.0625874	0.945836	1.06259	0.844914	1.58105	0.0954861	0.0945158	1.48556	1.67557	1.8202	0.0978774	0.108269	1.72232	1.92847	0.0467568	2.10806	0.103894	0.111583	2.00417
NCU02681	91842	1.6971	0.0763504	0.077756	1.62075	1.77486	1	0.0444206	0.0467218	0.955579	1.04672	0.574028	2.27371	0.0930017	0.0889043	2.18071	2.36261	1.3535	0.0669019	0.0676506	1.2866	1.42115	0.759558	1.62661	0.0731687	0.0831351	1.55344	1.70975	1.16476	0.042608	0.0495867	1.12215	1.21435	0.339095	1.38971	0.0766702	0.0779401	1.31304	1.46765	1.4214	0.0635092	0.0746988	1.35789	1.4961	-0.109759	1.23862	0.0647452	0.0676546	1.17387
NCU09222	90510	1.58469	0.0754145	0.0754992	1.50928	1.66019	1	0.0392293	0.0437746	0.960771	1.04377	0.465501	1.48902	0.0723279	0.0740791	1.41669	1.5631	1.39663	0.0625116	0.0640683	1.33412	1.4607	-0.0440062	1.30033	0.0608573	0.0709522	1.23947	1.37128	1.27639	0.0429657	0.0460373	1.23342	1.32243	-0.0829546	1.26896	0.0653621	0.0671068	1.2036	1.33607	1.40447	0.0504702	0.0580759	1.354	1.46255	0.017933	1.06491	0.0623467	0.0564664	1.00256
NCU02765	119291	2.82949	0.0937488	0.0990256	2.73574	2.92852	1.98854	0.0435632	0.0453911	1.94498	2.03393	0.70181	1	0.0527761	0.0548704	0.947224	1.05487	1.15931	0.0450264	0.0446924	1.11428	1.204	0.0594132	3.59912	0.106398	0.106824	3.49272	3.70594	1	0.0338721	0.0356367	0.966128	1.03564	2.45709	2.64429	0.092118	0.0944921	2.55217	2.73878	1.50661	0.0515384	0.0466479	1.45507	1.55326	0.998914	1.9103	0.0712681	0.076226	1.83903
NCU09112	72118	1	0.0500809	0.0472836	0.949919	1.04728	1.48615	0.0544158	0.0673695	1.43173	1.55352	-0.6036	1.12939	0.0496827	0.0450002	1.07971	1.17439	1	0.0678014	0.0673111	0.932199	1.06731	0.0123962	1.15712	0.0453497	0.0443823	1.11177	1.2015	6.00074	0.09839	0.110746	5.90235	6.11149	4.70085	1.16986	0.0493965	0.0479929	1.12046	1.21785	1.3822	0.0725098	0.0731082	1.30969	1.45531	0.0918373	1.05999	0.0426611	0.0463515	1.01733
NCU09899	91560	1.58697	0.0750199	0.0729653	1.51195	1.65994	1.40703	0.0775975	0.088783	1.32943	1.49581	0.0161371	1.19325	0.0683455	0.0653804	1.1249	1.25863	1	0.0830658	0.10026	0.916934	1.10026	0.0246445	1.00802	0.0624908	0.0660532	0.945529	1.07407	1.81691	0.0867364	0.098873	1.73017	1.91578	0.6561	1.26509	0.0697346	0.0675824	1.19536	1.33267	1.29699	0.091678	0.0994489	1.20531	1.39644	-0.12736	1	0.0602628	0.05719	0.939737
NCU00956	90219	2.38053	0.181082	0.175315	2.19945	2.55584	4.55911	0.157143	0.19945	4.40197	4.75856	-2.55911	3.4157	0.183768	0.180719	3.23193	3.59642	2.20758	0.157314	0.161435	2.05027	2.36902	0.862917	2.82786	0.184678	0.191848	2.64318	3.01971	1.13345	0.101025	0.0939421	1.03243	1.22739	1.41579	1.80168	0.139559	0.154772	1.66212	1.95645	1.66602	0.136175	0.153941	1.52985	1.81996	-0.15784	1.33222	0.109973	0.134427	1.22225
NCU02771	93266	1.09056	0.0722069	0.072073	1.01835	1.16263	1.18705	0.0640632	0.0756283	1.12299	1.26268	-0.244325	1.27977	0.068649	0.0793499	1.21112	1.35912	2.68564	0.137352	0.114965	2.54829	2.80061	1.18917	2.24312	0.0980717	0.097526	2.14505	2.34065	1.10939	0.0723963	0.0658567	1.03699	1.17525	0.969802	1.30414	0.0753718	0.0786213	1.22877	1.38276	1.66615	0.0883715	0.100033	1.57778	1.76618	0.195017	1.13656	0.0664986	0.0664349	1.07006
NCU02762	126315	1.57686	0.0960524	0.0882024	1.48081	1.66506	1.41635	0.0468911	0.0452614	1.36946	1.46161	0.0191962	2.37354	0.0922744	0.101184	2.28127	2.47472	1	0.0449175	0.0556936	0.955083	1.05569	1.22557	1.55821	0.0882499	0.082419	1.46996	1.64063	1.11006	0.0385717	0.046535	1.07149	1.1566	0.313365	1	0.066153	0.0653091	0.933847	1.06531	1.01391	0.0520764	0.0490849	0.961834	1.06299	-0.103475	1.69968	0.0810116	0.0855021	1.61867
NCU09467	110635	1.83093	0.121942	0.130564	1.70899	1.96149	1.17352	0.136482	0.125342	1.03704	1.29886	0.410126	1.09416	0.0874056	0.099211	1.00675	1.19337	1	0.154012	0.175495	0.845988	1.17549	-0.168741	1.42848	0.110671	0.130512	1.31781	1.55899	1.89259	0.168453	0.179291	1.72414	2.07188	0.165145	1	0.0914176	0.103894	0.908582	1.10389	1.21337	0.160516	0.1704	1.05285	1.38377	-0.05104	1.37701	0.10221	0.114297	1.2748
NCU05593	124549	1.47392	0.0952332	0.0912013	1.37869	1.56512	1.38645	0.0826208	0.082211	1.30383	1.46866	-0.0899742	1.805	0.09938	0.10495	1.70562	1.90995	1	0.0989139	0.0984672	0.901086	1.09847	0.607153	1.88948	0.0926955	0.100481	1.79678	1.98996	1.26261	0.0840844	0.0915501	1.17853	1.35416	0.442624	2.0637	0.106948	0.102794	1.95675	2.16649	2.07746	0.127443	0.12833	1.95002	2.20579	-0.216477	1	0.0722687	0.0798387	0.927731
NCU05992	88222	1.67287	0.166321	0.170626	1.50655	1.8435	1	0.0944983	0.108778	0.905502	1.10878	0.397771	1.39039	0.129929	0.15027	1.26046	1.54066	1.38319	0.144912	0.146746	1.23828	1.52994	-0.269475	1	0.116397	0.135137	0.883603	1.13514	1.07048	0.100077	0.0976132	0.970403	1.16809	-0.164734	1.23339	0.137967	0.150794	1.09542	1.38418	1.25341	0.127675	0.142709	1.12573	1.39612	-0.258449	1.02234	0.115838	0.128017	0.906502
NCU06001	96190	2.83165	0.0637145	0.0729116	2.76794	2.90456	1	0.0352898	0.0329078	0.96471	1.03291	1.73503	2.10547	0.0626922	0.0588311	2.04278	2.1643	1.90647	0.0536804	0.0585029	1.85279	1.96497	0.0778049	1.7755	0.0664387	0.0576319	1.70906	1.83313	1.89004	0.0526467	0.052473	1.83739	1.94251	0.0042614	2.14495	0.065315	0.0697845	2.07964	2.21473	2.81299	0.0544808	0.0721429	2.75851	2.88513	0.543775	2.38779	0.0601485	0.0616394	2.32764
NCU04772	124422	1.59445	0.116966	0.11544	1.47748	1.70989	1.10264	0.0615709	0.0507203	1.04107	1.15336	0.324124	1.39777	0.0990757	0.102225	1.29869	1.49999	1.02401	0.0657576	0.0795977	0.958252	1.10361	0.195087	1.75048	0.10272	0.112043	1.64776	1.86252	1.85677	0.0781242	0.0732975	1.77865	1.93007	-0.0838772	1.11214	0.0964216	0.106879	1.01572	1.21902	1.38866	0.0716657	0.0788634	1.31699	1.46752	0.0979753	1.54916	0.0977977	0.10334	1.45136
NCU09193	125873	2.18511	0.077655	0.0836256	2.10745	2.26874	1	0.0396357	0.0427091	0.960364	1.04271	1.06475	1.31464	0.0597552	0.0530662	1.25488	1.36771	1.3886	0.0611368	0.0562564	1.32746	1.44486	-0.040243	2.05428	0.0746002	0.0689509	1.97968	2.12323	1.17606	0.0430439	0.0450429	1.13302	1.2211	0.758577	1	0.0542444	0.0537438	0.945756	1.05374	1.61254	0.0525742	0.0568132	1.55997	1.66935	0.506222	4.80122	0.1156	0.107022	4.68562
NCU10232	141550	1.27639	0.0514255	0.0579719	1.22496	1.33436	1.55735	0.0719942	0.0771407	1.48536	1.63449	-0.409526	1.50702	0.044962	0.0453115	1.46206	1.55233	1.38737	0.0849062	0.0858382	1.30246	1.47321	-0.0111502	1.44689	0.0568867	0.0506791	1.39	1.49757	1	0.0564908	0.0614054	0.943509	1.06141	0.328598	1.00832	0.0506646	0.0520253	0.957655	1.06035	1.34473	0.07474	0.084271	1.26999	1.429	0.209645	1.02057	0.041517	0.0424815	0.979053
NCU03058	72741	1.01512	0.06722	0.0761385	0.9479	1.09126	2.43583	0.0992071	0.100715	2.33662	2.53655	-1.58865	1.27291	0.0676835	0.0776375	1.20523	1.35055	1	0.0812924	0.0907473	0.918708	1.09075	0.114479	1.40551	0.0769639	0.0810284	1.32855	1.48654	1.72655	0.083909	0.0969622	1.64264	1.82351	0.156103	1.0075	0.0644658	0.0773922	0.943034	1.08489	1.20774	0.0839936	0.0898609	1.12375	1.2976	0.0388542	1.24702	0.0704685	0.0753423	1.17655
NCU09100	132452	1.36588	0.186073	0.16851	1.17981	1.53439	2.35896	0.154431	0.16963	2.20453	2.52859	-1.34878	1.78054	0.173577	0.190649	1.60696	1.97119	1.25365	0.151899	0.152534	1.10175	1.40618	0.200779	1.58872	0.180846	0.192697	1.40787	1.78142	1	0.0989858	0.117367	0.901014	1.11737	0.290507	1	0.144471	0.143772	0.855529	1.14377	1.77905	0.15604	0.169257	1.62301	1.94831	0.479238	1.5004	0.174685	0.173658	1.32571
NCU02002	89448	1.22961	0.129625	0.139066	1.09999	1.36868	1.50237	0.149816	0.188547	1.35255	1.69092	-0.590932	1.2684	0.129323	0.139021	1.13908	1.40742	1	0.172083	0.187441	0.827917	1.18744	-0.048364	1.24482	0.1266	0.132246	1.11822	1.37707	2.47408	0.184541	0.18656	2.28954	2.66064	0.912473	1	0.120986	0.133406	0.879014	1.13341	1.04294	0.161726	0.150401	0.881214	1.19334	-0.252192	1.08418	0.107623	0.130659	0.976557
NCU00558	74201	2.4204	0.159627	0.153769	2.26077	2.57417	1	0.0402382	0.0443911	0.959762	1.04439	1.21638	1.27174	0.112488	0.120634	1.15925	1.39237	2.98559	0.0888869	0.0957112	2.8967	3.0813	1.50433	1	0.102863	0.121981	0.897137	1.12198	5.77547	0.0940558	0.0942457	5.68141	5.86972	4.55943	1.48001	0.115719	0.133326	1.36429	1.61334	4.54226	0.102383	0.105496	4.43988	4.64776	2.82654	1.45453	0.114838	0.127749	1.33969
NCU00680	118571	1.47314	0.0619046	0.0678989	1.41124	1.54104	1.45787	0.0501851	0.0482472	1.40768	1.50612	-0.0948818	2.1956	0.0634082	0.0595902	2.13219	2.25519	1.68008	0.0627938	0.070659	1.61729	1.75074	0.381453	3.96102	0.0841384	0.0810143	3.87688	4.04203	1	0.0353682	0.0531766	0.964632	1.05318	2.8237	4.89096	0.0860907	0.125502	4.80487	5.01646	1.67289	0.0666747	0.0710394	1.60622	1.74393	3.06094	1	0.0423413	0.0444713	0.957659
NCU02162	89091	2.04924	0.215396	0.203615	1.83384	2.25286	1.53323	0.105912	0.108284	1.42732	1.64151	0.19233	2.50586	0.209521	0.205548	2.29634	2.71141	1.77765	0.147162	0.135401	1.63049	1.91305	0.383288	2.11615	0.209364	0.20851	1.90679	2.32466	1.03226	0.0888687	0.106522	0.943391	1.13878	0.768004	1.60266	0.186143	0.178917	1.41652	1.78158	1.10179	0.10947	0.120023	0.99232	1.22181	0.194704	1	0.135442	0.142806	0.864558
NCU01917	149534	2.10112	0.283383	0.299228	1.81774	2.40035	1	0.222191	0.244691	0.777809	1.24469	0.573046	1.06034	0.189575	0.207185	0.870765	1.26753	1.41343	0.334825	0.45147	1.07861	1.8649	-0.18892	1	0.181552	0.224116	0.818448	1.22412	1.84748	0.33701	0.322884	1.51047	2.17036	0.286354	2.11611	0.291348	0.304423	1.82476	2.42053	3.54284	0.528564	0.529954	3.01428	4.07279	0.593743	1.89196	0.238525	0.29326	1.65343
NCU01929	125468	1.06591	0.0555582	0.0529581	1.01035	1.11887	2.13026	0.0457825	0.0418261	2.08448	2.17209	-1.16173	1.51931	0.0489202	0.0570177	1.47039	1.57633	1.22502	0.0417332	0.0391264	1.18329	1.26415	0.206243	1.25409	0.0509684	0.0561931	1.20312	1.31028	1.91828	0.0406206	0.04168	1.87766	1.95996	0.567376	1	0.0491966	0.0512702	0.950803	1.05127	1.0574	0.0415591	0.0326816	1.01584	1.09008	-0.0354293	1.03469	0.0527094	0.05023	0.981981
NCU01884	92403	1.16661	0.182967	0.197147	0.983643	1.36376	2.67324	0.229576	0.223171	2.44366	2.89641	-1.91277	1.6173	0.202849	0.223377	1.41445	1.84068	1.55719	0.246217	0.266478	1.31097	1.82367	-0.409217	1.8176	0.225096	0.234841	1.5925	2.05244	2.12022	0.231223	0.212515	1.889	2.33274	-0.163444	1	0.168226	0.183	0.831774	1.183	1.29382	0.200921	0.21	1.0929	1.50382	-0.090101	1.31372	0.186253	0.210953	1.12747
NCU03993	124738	1.15534	0.170452	0.162316	0.984888	1.31766	1.40049	0.191428	0.202081	1.20906	1.60257	-0.617683	1.41798	0.150035	0.191372	1.26795	1.60935	2.03041	0.258085	0.269414	1.77232	2.29982	0.162973	1.13473	0.133501	0.166578	1.00123	1.30131	2.26253	0.232971	0.25383	2.02956	2.51636	0.728251	1	0.140476	0.141436	0.859524	1.14144	1.50295	0.21177	0.209617	1.29118	1.71257	0.149744	1.14533	0.139685	0.159861	1.00564
NCU05814	124237	1.72322	0.115389	0.112546	1.60783	1.83577	1	0.0386335	0.0372099	0.961367	1.03721	0.570621	1.60994	0.105313	0.103461	1.50463	1.7134	1.70358	0.0612515	0.0649614	1.64233	1.76854	-0.0710725	2.82631	0.144495	0.129634	2.68181	2.95594	1.67332	0.0448264	0.0474402	1.62849	1.72076	0.961055	1	0.0903201	0.0928639	0.90968	1.09286	1.59893	0.0559365	0.0546164	1.54299	1.65355	0.45013	4.13416	0.139484	0.153687	3.99468
NCU05813	67987	1.60839	0.0718138	0.0738477	1.53658	1.68224	2.02314	0.0634089	0.063637	1.95973	2.08678	-0.550201	1.38341	0.0742266	0.0740072	1.30918	1.45742	1.22963	0.075042	0.06381	1.15459	1.29344	0.0157434	2.2104	0.0918735	0.0855085	2.11853	2.29591	1.21521	0.0509366	0.0534563	1.16427	1.26867	0.84986	1.53017	0.0766364	0.0737782	1.45353	1.60395	1.34004	0.0669158	0.0672926	1.27312	1.40733	0.046201	1.02886	0.0658911	0.0661242	0.962969
NCU01163	107492	2.56221	0.217963	0.207266	2.34425	2.76948	1.08362	0.137005	0.140341	0.946615	1.22396	1.12029	2.12128	0.169543	0.182773	1.95174	2.30405	1.62223	0.205812	0.207259	1.41642	1.82949	0.122248	1.39829	0.152786	0.161289	1.2455	1.55958	1.55271	0.162177	0.178767	1.39053	1.73148	-0.169046	1.16654	0.137313	0.149337	1.02923	1.31588	1.17631	0.160212	0.188436	1.0161	1.36475	-0.299779	1.34612	0.142085	0.153081	1.20403
NCU03605	120316	1.73593	0.0853998	0.0937222	1.65053	1.82965	2.47067	0.0676614	0.0793399	2.40301	2.55001	-0.89948	2.24918	0.08764	0.101895	2.16154	2.35107	1.73443	0.0751158	0.0762263	1.65931	1.81066	0.350884	1.74141	0.0945504	0.0920715	1.64686	1.83348	1	0.0486094	0.0494667	0.951391	1.04947	0.597393	1.16605	0.080531	0.0837251	1.08552	1.24978	1.82835	0.0776373	0.073053	1.75071	1.9014	0.500938	1.05433	0.0665941	0.0753733	0.987736
NCU04617	128014	1.48248	0.0987901	0.111215	1.38369	1.5937	2.83941	0.125154	0.120796	2.71426	2.96021	-1.57652	1.35425	0.0924862	0.0926269	1.26176	1.44688	1	0.101578	0.101851	0.898422	1.10185	0.159913	1.37823	0.0871571	0.0988265	1.29107	1.47706	1.69032	0.10411	0.100018	1.58621	1.79034	0.109154	1	0.0884996	0.0950653	0.9115	1.09507	1.08814	0.093668	0.102789	0.994472	1.19093	-0.100593	1.36697	0.0902625	0.0979937	1.27671
NCU01408	144053	1.68229	0.0840473	0.0777243	1.59824	1.76001	3.7762	0.0956063	0.088656	3.68059	3.86486	-2.26661	2.18368	0.0919604	0.0831617	2.09172	2.26684	1.79728	0.096053	0.0987953	1.70123	1.89608	0.195644	1.65982	0.0851662	0.0806919	1.57465	1.74051	1	0.0593968	0.0552326	0.940603	1.05523	0.519421	1	0.0658455	0.0658708	0.934154	1.06587	1.59871	0.0756991	0.0694199	1.52301	1.66813	0.45714	1.51368	0.0689081	0.0739416	1.44477
NCU00828	125616	1.93421	0.132855	0.132308	1.80136	2.06652	2.78722	0.180782	0.180428	2.60644	2.96765	-1.16629	3.3205	0.14907	0.154753	3.17143	3.47525	3.25259	0.217336	0.206459	3.03525	3.45905	-0.287619	1.89594	0.12221	0.124752	1.77373	2.02069	1.34776	0.109633	0.134697	1.23813	1.48246	0.291273	1.55727	0.110805	0.114434	1.44646	1.6717	2.75609	0.186773	0.207635	2.56932	2.96372	0.897613	1.32203	0.102339	0.112984	1.21969
NCU08962	74954	1.18078	0.0455175	0.0546281	1.13526	1.23541	1.51827	0.0480651	0.0501125	1.4702	1.56838	-0.43312	1.01392	0.04673	0.0447272	0.96719	1.05865	1.05202	0.0529721	0.0543425	0.999048	1.10636	-0.0595993	1.3474	0.0479255	0.0498183	1.29947	1.39722	1.57391	0.0494689	0.0488843	1.52444	1.62279	0.127223	1.43249	0.0543884	0.0511396	1.3781	1.48363	1.09545	0.0557845	0.0473466	1.03967	1.1428	0.235305	1.03597	0.0437651	0.0426909	0.992205
NCU09233	93370	2.19535	0.245371	0.223406	1.94998	2.41876	2.06033	0.161006	0.162062	1.89932	2.22239	-0.272413	3.83831	0.292184	0.284592	3.54613	4.1229	1.95272	0.183941	0.199466	1.76878	2.15219	1.39394	2.08319	0.231769	0.224234	1.85142	2.30742	1.63464	0.142863	0.145806	1.49178	1.78045	0.070975	1.36766	0.196773	0.210996	1.17089	1.57866	1.81561	0.163503	0.187225	1.65211	2.00284	0.073451	1	0.161934	0.150117	0.838066
NCU08155	46679	5.8044	0.280233	0.274897	5.52417	6.0793	1	0.0990771	0.12347	0.900923	1.12347	4.4007	4.56068	0.215078	0.220435	4.3456	4.78111	3.24121	0.209732	0.220411	3.03148	3.46162	0.883981	9.32732	0.273571	0.312594	9.05375	9.63991	1.78402	0.147219	0.143629	1.6368	1.92765	7.1261	10.5872	0.300124	0.297565	10.2871	10.8848	2.07472	0.175067	0.197065	1.89965	2.27178	8.01529	1.438	0.123665	0.144648	1.31434
NCU08163	124172	2.51671	0.205887	0.20753	2.31082	2.72424	3.1619	0.119256	0.133769	3.04264	3.29567	-0.984846	2.55799	0.175912	0.213518	2.38208	2.77151	1.59923	0.122682	0.128349	1.47655	1.72758	0.654499	2.28475	0.177454	0.191647	2.1073	2.4764	1.27072	0.0843812	0.102503	1.18634	1.37322	0.734073	1	0.129849	0.139197	0.870151	1.1392	1.22996	0.109274	0.114967	1.12069	1.34493	-0.018511	1.6791	0.150041	0.171884	1.52906
NCU03194	72443	1.35681	0.0650939	0.0679365	1.29172	1.42475	2.04907	0.0623878	0.0615717	1.98668	2.11064	-0.818926	1.49132	0.0657941	0.0664242	1.42553	1.55774	1.11395	0.0612352	0.0659576	1.05271	1.17991	0.245618	1.3742	0.0645731	0.0691067	1.30963	1.44331	1	0.0491202	0.0509248	0.95088	1.05092	0.258702	1.09821	0.0619849	0.0576826	1.03623	1.15589	1.15413	0.0682844	0.0669166	1.08585	1.22105	-0.070047	1.33957	0.0590374	0.0562028	1.28053
NCU02940	150688	1.13708	0.119533	0.116278	1.01755	1.25336	3.1145	0.104398	0.104621	3.0101	3.21912	-2.20157	1.69789	0.121906	0.126452	1.57598	1.82434	1.16685	0.077628	0.0819155	1.08922	1.24877	0.327218	1.66652	0.119046	0.127505	1.54747	1.79402	1.10973	0.0559767	0.0667539	1.05375	1.17648	0.37099	1	0.100097	0.101281	0.899903	1.10128	1.16592	0.0709962	0.0873698	1.09492	1.25329	-0.0063572	1.57809	0.121514	0.115545	1.45658
NCU06145	147899	1.51341	0.0749097	0.0822094	1.4385	1.59562	1.96584	0.0575758	0.0624974	1.90826	2.02834	-0.589837	1.54906	0.0722996	0.0822241	1.47676	1.63128	1.51119	0.0700329	0.0675721	1.44116	1.57876	-0.102002	1.52456	0.0744266	0.079659	1.45013	1.60422	1	0.0392843	0.0397888	0.960716	1.03979	0.410345	1	0.0604403	0.0690488	0.93956	1.06905	1.40784	0.0629369	0.0648693	1.3449	1.47271	0.275854	1.57522	0.0732938	0.0694539	1.50193
NCU02577	51934	1.47867	0.128411	0.129698	1.35026	1.60837	1.31562	0.0874678	0.100318	1.22815	1.41594	-0.065679	1.59568	0.125526	0.126699	1.47015	1.72238	1.51053	0.124517	0.121167	1.38601	1.6317	-0.161543	1.60112	0.130004	0.131987	1.47112	1.73311	1.01321	0.0843437	0.0895382	0.928866	1.10275	0.368368	1.98913	0.144523	0.138435	1.84461	2.12757	1.22652	0.102827	0.115169	1.12369	1.34169	0.502918	1.16784	0.106434	0.119963	1.06141
NCU03901	69396	1.23174	0.0538123	0.044546	1.17793	1.27629	2.50526	0.0634553	0.0601442	2.4418	2.5654	-1.38748	1.79921	0.06188	0.0518941	1.73733	1.8511	1.43869	0.0520882	0.0567158	1.3866	1.49541	0.241924	1.39211	0.0486957	0.0585999	1.34341	1.45071	1.45279	0.0447314	0.0463784	1.40806	1.49917	-0.0426513	1.96791	0.0552177	0.0616788	1.91269	2.02959	1.39225	0.054315	0.0518972	1.33793	1.44415	0.468545	1.26659	0.0505203	0.0458399	1.21607
NCU02024	125385	1.11591	0.0738103	0.0791839	1.0421	1.19509	1.70317	0.0897767	0.0857185	1.61339	1.78889	-0.746789	1.484	0.0826629	0.0841589	1.40134	1.56816	1.41602	0.0889346	0.103414	1.32709	1.51943	-0.118097	1.09926	0.0706625	0.0784473	1.0286	1.17771	1	0.0750945	0.0839933	0.924906	1.08399	-0.0553958	1.30861	0.0821289	0.0911095	1.22648	1.39972	1.40139	0.0964892	0.103171	1.3049	1.50456	-0.0948187	1	0.0728385	0.0664062	0.927161
NCU04079	131944	1	0.0740512	0.0789434	0.925949	1.07894	1.72333	0.0783314	0.0850303	1.645	1.80836	-0.882411	1.11891	0.0730686	0.0726392	1.04584	1.19155	1	0.0806307	0.0795907	0.919369	1.07959	-0.0337493	1.50139	0.0939345	0.0714881	1.40746	1.57288	1.45002	0.0673838	0.0749452	1.38264	1.52497	-0.11751	1.02211	0.076485	0.0649374	0.945625	1.08705	1.40182	0.0840549	0.103461	1.31777	1.50528	0.230718	1.26345	0.0698636	0.0771238	1.19359
NCU03177	72474	1.22005	0.116373	0.120758	1.10368	1.34081	1.1451	0.0974612	0.115981	1.04764	1.26108	-0.157404	1.39758	0.110545	0.117383	1.28703	1.51496	1.28187	0.146832	0.139913	1.13504	1.42178	-0.134748	1.43709	0.119097	0.119534	1.31799	1.55662	1.04301	0.0997086	0.103989	0.943301	1.147	0.170994	1.24028	0.110093	0.115344	1.13019	1.35562	1.18685	0.124279	0.145053	1.06257	1.3319	-0.201716	1.11775	0.104331	0.106892	1.01342
NCU07027	129072	1.35186	0.0116862	0.0104545	1.34017	1.36231	1	0.0258872	0.0348056	0.974113	1.03481	0.305368	1.25839	0.0112179	0.0113575	1.24717	1.26975	7.01495	0.121033	0.110454	6.89392	7.1254	5.62417	1.41492	0.0139767	0.0132807	1.40094	1.4282	5.01252	0.0573964	0.0662607	4.95512	5.07878	3.52692	1.7038	0.0148888	0.0113794	1.68891	1.71518	9.98867	0.137601	0.124839	9.85107	10.1135	8.13589	1.4295	0.0115557	0.0120767	1.41794
NCU11706	145083	1.678	1.25729	2.58533	0.42071	4.26333	2.62571	0.148644	0.1696	2.47707	2.79531	-2.3746	0	0	0	0	0	2.28292	0.155668	0.150903	2.12725	2.43382	2.12725	0	0	0	0	0	1	0.0915062	0.0993767	0.908494	1.09938	0.908494	0	0	0	0	0	1.34718	0.127809	0.124328	1.21937	1.47151	1.21937	1.60202	1.21039	2.29913	0.39163
NCU05945	88327	1.69636	0.158646	0.171913	1.53771	1.86827	2.07399	0.109805	0.109388	1.96418	2.18338	-0.645664	1.2423	0.121904	0.140629	1.1204	1.38293	1.08671	0.110706	0.110361	0.976004	1.19707	-0.076675	1.43217	0.150578	0.146426	1.28159	1.5786	1	0.0822221	0.0823944	0.917778	1.08239	0.199198	1	0.11736	0.124472	0.88264	1.12447	1.16933	0.112447	0.105356	1.05688	1.27469	-0.067589	1.67669	0.14882	0.155199	1.52787
NCU11341	124307	1.69013	0.224393	0.219698	1.46574	1.90983	2.41841	0.12107	0.141458	2.29734	2.55987	-1.09413	1.41589	0.185238	0.186358	1.23065	1.60225	1.2686	0.114683	0.127593	1.15392	1.39619	-0.165541	2.39282	0.236894	0.241435	2.15593	2.63426	1	0.0844032	0.0911851	0.915597	1.09119	1.06474	1	0.156028	0.190962	0.843972	1.19096	1.31628	0.124579	0.133138	1.1917	1.44942	0.000739	1.32342	0.170116	0.200648	1.1533
NCU08893	128096	1	0.0955079	0.102461	0.904492	1.10246	2.95621	0.144576	0.167305	2.81163	3.12351	-2.21902	1.47958	0.115304	0.123805	1.36428	1.60338	1.9303	0.160522	0.182868	1.76978	2.11317	0.166393	1.71657	0.12576	0.122304	1.59081	1.83887	1.76765	0.130575	0.142698	1.63707	1.91035	-0.201799	1.49346	0.121479	0.110498	1.37198	1.60396	1.88102	0.158491	0.174754	1.72253	2.05577	0.118571	1.22631	0.104452	0.105703	1.12186
NCU01119	127722	1.42496	0.0927734	0.111043	1.33219	1.536	2.95776	0.116178	0.112124	2.84158	3.06988	-1.7377	2.48245	0.114985	0.12072	2.36747	2.60317	2.4178	0.129929	0.137833	2.28787	2.55563	-0.188168	1.45948	0.0913304	0.0975929	1.36815	1.55707	1	0.0800758	0.0698642	0.919924	1.06986	0.298285	1	0.0765043	0.081258	0.923496	1.08126	2.01402	0.132058	0.127542	1.88196	2.14156	0.800704	1.27986	0.0900703	0.0804013	1.18979
NCU02223	67689	1	0.0582875	0.0562161	0.941712	1.05622	2.12804	0.0623651	0.067278	2.06567	2.19532	-1.25361	1.28348	0.0592156	0.0637762	1.22426	1.34726	1.05214	0.0526284	0.061508	0.999512	1.11365	0.110616	1.36574	0.0656312	0.0671198	1.30011	1.43286	1	0.045766	0.0427578	0.954234	1.04276	0.257351	1.0199	0.0564561	0.0644801	0.963444	1.08438	1.10703	0.0572489	0.0665887	1.04978	1.17362	-0.034599	1.36938	0.0643597	0.0656222	1.30502
NCU02224	46079	1.38233	0.0375837	0.0399962	1.34475	1.42233	1.75106	0.0486539	0.0533833	1.70241	1.80444	-0.459697	1.80242	0.039452	0.035016	1.76297	1.83744	1.51361	0.0521898	0.0637569	1.46142	1.57737	0.185601	1.52887	0.0361449	0.0372123	1.49273	1.56608	1	0.0357957	0.0427585	0.964204	1.04276	0.449967	1	0.0308012	0.0323604	0.969199	1.03236	1.39926	0.0556212	0.0569174	1.34364	1.45618	0.311278	1.31432	0.0334608	0.0351313	1.28086
NCU02254	67615	1.06568	0.072678	0.0705572	0.993002	1.13624	1.16824	0.0899685	0.0912108	1.07827	1.25945	-0.266449	1.00786	0.0605868	0.0700655	0.947273	1.07793	1.31245	0.131301	0.123616	1.18115	1.43607	0.103223	1.11911	0.0709371	0.0737892	1.04817	1.1929	1	0.0843333	0.0841334	0.915667	1.08413	-0.0359605	2.05886	0.0920622	0.0989425	1.9668	2.1578	1.37094	0.112601	0.118667	1.25834	1.48961	0.477191	1	0.0651901	0.0755042	0.93481
NCU06894	85218	1.64198	0.140094	0.135599	1.50189	1.77758	2.14229	0.0995098	0.100636	2.04278	2.24293	-0.74104	1.50933	0.122888	0.115385	1.38644	1.62472	1	0.09001	0.100083	0.90999	1.10008	0.286359	1.31221	0.118164	0.117251	1.19405	1.42946	2.24836	0.1001	0.102112	2.14826	2.35047	0.718799	1	0.0987765	0.108629	0.901223	1.10863	1.31958	0.0983204	0.104345	1.22126	1.42392	0.112631	1.80245	0.128507	0.122586	1.67394
NCU01189	57787	1.19511	0.0737193	0.064456	1.12139	1.25957	1.6422	0.0627628	0.0824032	1.57944	1.7246	-0.603213	1.53469	0.0640879	0.0668562	1.4706	1.60155	1.08789	0.0747416	0.0813507	1.01315	1.16924	0.301361	1.33672	0.062441	0.0627113	1.27428	1.39943	1	0.051269	0.0633683	0.948731	1.06337	0.210911	1	0.0576132	0.0662463	0.942387	1.06625	1.31394	0.0767919	0.0867173	1.23715	1.40066	0.170902	1.28267	0.057389	0.0612042	1.22528
NCU06710	143972	1.13133	0.060073	0.065973	1.07126	1.1973	1.61513	0.0488902	0.0539684	1.56624	1.6691	-0.597841	1.67838	0.0713633	0.0711709	1.60702	1.74955	1.21774	0.0567976	0.0585108	1.16094	1.27625	0.330766	1.28972	0.0620507	0.0727614	1.22767	1.36248	1.16972	0.0433036	0.0515071	1.12642	1.22123	0.0064422	1.7471	0.0831392	0.0680631	1.66396	1.81516	1	0.0507075	0.0536879	0.949292	1.05369	0.610273	1	0.0540962	0.0580942	0.945904
NCU01766	65189	1.21133	0.0619143	0.0621074	1.14942	1.27344	1.59649	0.0633749	0.0685344	1.53312	1.66502	-0.515609	2.17506	0.0658384	0.0691648	2.10922	2.24422	1.62704	0.0889838	0.0996348	1.53806	1.72667	0.382547	1.46983	0.0535335	0.0603968	1.4163	1.53023	1	0.0532126	0.0627588	0.946787	1.06276	0.353538	1.14243	0.0525374	0.0591338	1.08989	1.20156	1.50365	0.0697656	0.0865031	1.43388	1.59015	0.232321	1.21206	0.053639	0.0577224	1.15842
NCU01763	130472	1.82409	0.118025	0.11964	1.70606	1.94373	1.91327	0.0651237	0.0531907	1.84815	1.96646	-0.260396	2.18069	0.114688	0.127742	2.066	2.30843	1.78134	0.0648287	0.0826137	1.71651	1.86395	0.202048	1.88978	0.109902	0.115422	1.77988	2.0052	1.0351	0.0473115	0.0487418	0.987788	1.08384	0.696036	1.81713	0.113021	0.112481	1.70411	1.92961	1.52067	0.0736743	0.0725162	1.447	1.59319	0.110923	1.75945	0.10941	0.119122	1.65004
NCU08500	95158	2.15615	0.0345617	0.0329095	2.12159	2.18906	1.01491	0.0186075	0.0196684	0.996302	1.03458	1.08701	1.51195	0.0250971	0.0272835	1.48685	1.53923	1	0.0222113	0.0272872	0.977789	1.02729	0.459566	3.41192	0.039921	0.030878	3.372	3.4428	1.3571	0.0191326	0.0212286	1.33797	1.37833	1.99367	2.63268	0.0331136	0.0340775	2.59957	2.66676	1.43557	0.0254718	0.027366	1.4101	1.46294	1.13663	1.41074	0.0250426	0.0244228	1.3857
NCU01670	83735	1.2796	0.0867853	0.0846161	1.19281	1.36422	1.66172	0.0601425	0.0671274	1.60158	1.72885	-0.536033	1.92708	0.0935095	0.0923101	1.83357	2.01939	1.13264	0.0584765	0.0663612	1.07416	1.199	0.634569	1	0.080166	0.0860476	0.919834	1.08605	1.03087	0.0529663	0.0472596	0.977904	1.07813	-0.108144	2.51649	0.11429	0.11293	2.4022	2.62942	1.25875	0.0695704	0.0683635	1.18918	1.32711	1.07509	1.2462	0.0870286	0.081206	1.15917
NCU02248	131398	1.28061	0.0756525	0.0756946	1.20496	1.3563	2.25888	0.0793328	0.0739918	2.17955	2.33287	-1.12791	1.6161	0.0766157	0.0737825	1.53948	1.68988	1.56948	0.0756242	0.0823894	1.49386	1.65187	-0.112385	1.20018	0.070725	0.0661006	1.12946	1.26628	1	0.0593188	0.0520591	0.940681	1.05206	0.0773959	1	0.0735602	0.067361	0.92644	1.06736	1.41747	0.0804187	0.0871297	1.33705	1.5046	0.26969	1.15074	0.0666937	0.066231	1.08405
NCU02379	86028	1.04637	0.0441976	0.0644716	1.00217	1.11084	1.55527	0.0565256	0.0705872	1.49874	1.62586	-0.623685	1	0.0503138	0.0560596	0.949686	1.05606	1.34642	0.0733158	0.0774619	1.2731	1.42388	0.217045	1.21914	0.0582098	0.0587546	1.16093	1.27789	1	0.050518	0.0510817	0.949482	1.05108	0.109849	1.08561	0.0542248	0.05636	1.03139	1.14197	1.49225	0.0816212	0.0797685	1.41063	1.57202	0.268659	1.18128	0.0506419	0.0541076	1.13064
NCU02394	85993	1	0.0637155	0.0640954	0.936284	1.0641	1.67098	0.07102	0.0735371	1.59996	1.74452	-0.808233	1.0425	0.0539448	0.0697048	0.988555	1.1122	1.27362	0.0759239	0.0817701	1.1977	1.35539	0.0854913	1.06923	0.0616477	0.0641413	1.00758	1.13337	1	0.0599587	0.0584358	0.940041	1.05844	-0.0508535	1.19868	0.0706825	0.0648606	1.128	1.26354	1.38986	0.0781275	0.0796512	1.31173	1.46951	0.0481919	1.03185	0.0594585	0.0614082	0.972391
NCU02811	133976	1.35182	0.0196682	0.0197693	1.33215	1.37159	1.48308	0.0179064	0.0153541	1.46517	1.49843	-0.166282	1.23159	0.0197703	0.0196065	1.21182	1.2512	1	0.0168713	0.0187318	0.983129	1.01873	0.193088	1.09465	0.018268	0.0201247	1.07638	1.11477	1.18157	0.0151206	0.0129712	1.16645	1.19454	0.0516747	1.65099	0.0218958	0.0200738	1.62909	1.67106	1.21725	0.0162097	0.0186417	1.20104	1.23589	0.393202	1	0.0185105	0.019068	0.98149
NCU06680	75874	1.30672	0.264875	0.321592	1.04185	1.62831	2.10521	0.143551	0.157799	1.96166	2.26301	-1.22116	1.38649	0.280045	0.318419	1.10644	1.70491	1	0.133833	0.122815	0.866167	1.12281	-0.01637	1.41687	0.299728	0.336058	1.11714	1.75293	1.21097	0.111618	0.121317	1.09935	1.33229	-0.215145	1	0.262019	0.283261	0.737981	1.28326	1.4629	0.1448	0.155782	1.3181	1.61868	0.034839	1.87122	0.297231	0.36451	1.57399
NCU06681	119753	1.91047	0.0414648	0.0534905	1.86901	1.96396	1	0.0321528	0.0334541	0.967847	1.03345	0.835551	1.1672	0.0352469	0.0389997	1.13195	1.2062	1.15057	0.0448888	0.0424527	1.10568	1.19302	-0.0610696	1.04798	0.0350717	0.0341997	1.01291	1.08218	1.09554	0.0301692	0.0317265	1.06537	1.12727	-0.0168089	1.78782	0.0447321	0.0509469	1.74309	1.83877	1.44376	0.0458298	0.0487289	1.39793	1.49249	0.250599	1.85092	0.0536363	0.043117	1.79728
NCU07544	82708	1	0.0490824	0.0474414	0.950918	1.04744	1.31673	0.0498446	0.0529916	1.26689	1.36972	-0.418804	1.06087	0.0437361	0.0507038	1.01713	1.11157	1.04808	0.0534937	0.0565451	0.994586	1.10463	-0.0874912	1.07002	0.0453329	0.0407656	1.02469	1.11079	3.07062	0.0828618	0.0663431	2.98776	3.13696	1.87697	1.49506	0.0498839	0.0521782	1.44518	1.54724	1.11201	0.0522483	0.0515154	1.05976	1.16353	0.281651	1.10283	0.0428408	0.045845	1.05999
NCU07568	63976	1.13655	0.0486231	0.0578008	1.08793	1.19435	1.38969	0.0415797	0.0365213	1.34811	1.42621	-0.338284	1	0.0471914	0.045773	0.952809	1.04577	1.02525	0.0409799	0.0431994	0.98427	1.06845	-0.0615029	1.31643	0.0508646	0.057836	1.26557	1.37427	1.01584	0.0332376	0.0370947	0.982602	1.05293	0.212631	2.02093	0.0683846	0.0627197	1.95255	2.08365	1.21482	0.0427608	0.0497204	1.17206	1.26454	0.688005	1.11059	0.0488591	0.0503635	1.06173
NCU06201	41138	1.98871	0.173941	0.183123	1.81477	2.17183	1	0.135544	0.150114	0.864456	1.15011	0.664655	2.47143	0.166728	0.176552	2.3047	2.64798	2.94663	0.29257	0.270564	2.65406	3.21719	0.006078	2.69272	0.190404	0.187481	2.50232	2.8802	1.42441	0.16352	0.180502	1.26089	1.60491	0.897404	2.5255	0.170066	0.198283	2.35543	2.72378	1.71042	0.21121	0.262465	1.49921	1.97288	0.382549	1.67765	0.132575	0.157392	1.54508
NCU00407	122408	1.22692	0.194631	0.186718	1.03229	1.41364	1.92769	0.139954	0.147315	1.78774	2.075	-1.04272	2.12864	0.234219	0.247012	1.89442	2.37565	1	0.129704	0.147198	0.870296	1.1472	0.747223	2.25064	0.271962	0.240596	1.97868	2.49124	1.30668	0.123971	0.126604	1.18271	1.43328	0.545394	1	0.179431	0.169311	0.820569	1.16931	1.78471	0.162265	0.190786	1.62244	1.9755	0.453134	1.75495	0.230514	0.227627	1.52444
NCU00356	122364	1.06475	0.0536908	0.056635	1.01106	1.12139	1.21824	0.0810233	0.0805935	1.13722	1.29883	-0.287774	1.19621	0.0498441	0.0553023	1.14637	1.25151	1.0358	0.0905272	0.0942365	0.945273	1.13004	0.0163294	1	0.0556706	0.0569429	0.944329	1.05694	1.45237	0.0835751	0.0818901	1.36879	1.53426	0.311852	1.83996	0.0833754	0.0738998	1.75658	1.91386	1.11951	0.0825635	0.0964867	1.03695	1.216	0.540588	1.3389	0.0642903	0.0652978	1.27461
NCU00042	62896	2.08441	0.160029	0.138506	1.92438	2.22292	6.63159	0.0995175	0.116571	6.53207	6.74816	-4.82378	2.24803	0.133354	0.154501	2.11468	2.40253	1.61902	0.0956453	0.0865444	1.52337	1.70556	0.409112	1.37966	0.113286	0.1196	1.26637	1.49926	1.62749	0.0705182	0.082637	1.55697	1.71013	0.0577118	2.18456	0.135246	0.139635	2.04931	2.3242	1.5391	0.0820998	0.0908102	1.457	1.62991	0.419404	1.46333	0.107257	0.120616	1.35607
NCU00071	100659	14.3729	4.01336	4.0735	10.3595	18.4464	2.60237	0.984715	1.47946	1.61766	4.08183	6.27771	0	0	0	0	0	2.31551	1.04506	1.56004	1.27045	3.87555	1.27045	1	0.767702	1.70291	0.232298	2.70291	1	0.538829	0.883618	0.461171	1.88362	-2.24174	1.01755	0.805217	1.69115	0.212333	2.7087	1.7076	0.923186	1.43845	0.784414	3.14605	-1.92429	0	0	0	0
NCU00219	122256	1	0.0474138	0.056158	0.952586	1.05616	1.65148	0.043542	0.0494004	1.60794	1.70088	-0.748294	1.68366	0.0662156	0.0659377	1.61744	1.7496	1.08885	0.0536347	0.048971	1.03522	1.13782	0.479623	1.93387	0.0800749	0.071863	1.8538	2.00573	1	0.0413239	0.0392495	0.958676	1.03925	0.814546	1.34445	0.0660286	0.0653799	1.27842	1.40983	1.21666	0.0537898	0.0446591	1.16287	1.26132	0.0171023	1.65268	0.0616557	0.0664349	1.59102
NCU00242	146434	2.0182	0.107642	0.120435	1.91056	2.13864	2.23167	0.0737089	0.0692142	2.15796	2.30088	-0.390326	1.77907	0.104353	0.0991358	1.67472	1.87821	1	0.0652092	0.0607637	0.934791	1.06076	0.613953	2.71463	0.132125	0.129211	2.58251	2.84384	1.53966	0.0616273	0.0688415	1.47803	1.6085	0.974004	3.61474	0.130136	0.137169	3.4846	3.75191	1.62147	0.0707518	0.0768494	1.55072	1.69832	1.78628	1.33019	0.081978	0.099024	1.24821
NCU11367	101184	1.30202	0.0885434	0.101853	1.21348	1.40387	1.9562	0.126807	0.113858	1.82939	2.07006	-0.856581	1.36164	0.0904078	0.090576	1.27123	1.45222	1	0.105829	0.110964	0.894171	1.11096	0.160268	1.76336	0.0978985	0.109445	1.66546	1.87281	1.12197	0.0848923	0.0953039	1.03708	1.21727	0.448188	2.23073	0.126371	0.122833	2.10436	2.35356	1.32166	0.111054	0.121441	1.21061	1.4431	0.661258	1.04485	0.0744638	0.0937449	0.970386
NCU07727	99203	1.17636	0.0605173	0.0516799	1.11584	1.22804	1.35157	0.0611377	0.0652711	1.29043	1.41684	-0.300998	1.29406	0.0471399	0.0492485	1.24692	1.34331	1.69244	0.089817	0.093836	1.60262	1.78628	0.259314	1.11376	0.0453599	0.0461993	1.0684	1.15996	1	0.0559879	0.0616206	0.944012	1.06162	0.0067795	1	0.041997	0.0423776	0.958003	1.04238	1.13644	0.0782626	0.0706023	1.05818	1.20704	0.0157998	1.08191	0.0474031	0.0462459	1.03451
NCU08694	61097	1.10091	0.0475891	0.0556198	1.05332	1.15653	1.39435	0.0550673	0.0543906	1.33928	1.44874	-0.39542	1.20498	0.0532121	0.0535964	1.15177	1.25858	1.21667	0.0623165	0.0585574	1.15435	1.27523	-0.104223	1.10638	0.0539382	0.0526866	1.05244	1.15907	1	0.0441599	0.0472506	0.95584	1.04725	0.0051912	1.94933	0.0681627	0.062869	1.88117	2.0122	1.26857	0.0658144	0.0563838	1.20276	1.32495	0.556213	1	0.047008	0.0506105	0.952992
NCU05265	80430	1.50213	0.129352	0.137555	1.37278	1.63969	2.4226	0.169977	0.145932	2.25262	2.56853	-1.19575	1	0.0950525	0.107787	0.904948	1.10779	1	0.126163	0.135221	0.873837	1.13522	-0.23395	2.08682	0.143291	0.153943	1.94353	2.24076	1.35309	0.12525	0.123525	1.22784	1.47661	0.466914	2.68909	0.159188	0.160569	2.5299	2.84966	1.94082	0.149997	0.192012	1.79082	2.13283	0.39707	1.2357	0.108714	0.115851	1.12699
NCU04336	145479	1.68332	0.116911	0.122914	1.56641	1.80623	1.69385	0.100552	0.128342	1.5933	1.82219	-0.255783	1.80302	0.118689	0.115927	1.68433	1.91895	1.71167	0.141716	0.140033	1.56995	1.8517	-0.167372	2.12216	0.146894	0.115801	1.97527	2.23796	1.59908	0.116266	0.11567	1.48281	1.71475	0.260516	1.44621	0.103368	0.110258	1.34284	1.55647	1.85522	0.127722	0.148449	1.7275	2.00367	0.17103	1.55426	0.104319	0.114013	1.44994
NCU08279	60244	1.38825	0.103069	0.113385	1.28518	1.50164	1.81161	0.105781	0.108645	1.70583	1.92026	-0.635074	1.34647	0.0987732	0.102774	1.2477	1.44924	1.69954	0.121055	0.14245	1.57849	1.84199	0.129241	1.1811	0.0984379	0.0944129	1.08266	1.27551	1	0.0808836	0.0750834	0.919116	1.07508	0.0075787	1.16009	0.0994234	0.0900509	1.06067	1.25014	1.52119	0.102644	0.124888	1.41855	1.64608	0.168405	1	0.0867335	0.0910869	0.913266
NCU09929	80287	1	0.0404779	0.044262	0.959522	1.04426	1	0.0292672	0.0348247	0.970733	1.03482	-0.0753026	1.114	0.0407399	0.0388476	1.07326	1.15285	1.9345	0.0513572	0.064925	1.88314	1.99943	0.730295	2.64277	0.0609813	0.0570602	2.58179	2.69983	1.41126	0.0407497	0.0388417	1.37051	1.4501	1.13169	1.16364	0.0410762	0.0459647	1.12256	1.2096	1.97229	0.0558042	0.0630354	1.91649	2.03533	0.706881	4.27948	0.0827919	0.0712557	4.19669
NCU06403	78961	1.33286	0.104455	0.112396	1.2284	1.44526	2.97241	0.122292	0.11661	2.85012	3.08902	-1.86062	2.04533	0.113544	0.119741	1.93179	2.16507	3.66743	0.155539	0.135331	3.51189	3.80276	1.34682	2.54816	0.116021	0.11708	2.43214	2.66524	1.23752	0.0725894	0.08029	1.16493	1.31781	1.11433	1.93609	0.110404	0.128749	1.82569	2.06484	2.23485	0.112586	0.120745	2.12226	2.35559	0.057425	1.72008	0.0973753	0.114963	1.6227
NCU06398	128614	1.1305	0.0835983	0.0950266	1.0469	1.22553	1	0.0780436	0.0675904	0.921956	1.06759	-0.0206887	1	0.0831312	0.0823977	0.916869	1.0824	1.15245	0.104988	0.0989494	1.04746	1.2514	-0.0349357	1.35463	0.0917818	0.101314	1.26285	1.45594	1.09442	0.0750853	0.076134	1.01933	1.17055	0.0922942	1.52077	0.114072	0.110243	1.4067	1.63101	1.49435	0.100721	0.114857	1.39363	1.60921	-0.202509	1.71981	0.0999118	0.108201	1.6199
NCU07771	59053	2.67822	0.0585811	0.0531292	2.61964	2.73135	1.14614	0.02027	0.0233243	1.12587	1.16946	1.45017	1.62455	0.0408774	0.049407	1.58367	1.67396	1	0.028537	0.0263862	0.971463	1.02639	0.557286	2.05584	0.0547231	0.0460818	2.00112	2.10192	3.05848	0.0333652	0.0459932	3.02511	3.10447	0.923193	1.39191	0.0413676	0.044526	1.35054	1.43644	1.27319	0.0309425	0.0314563	1.24225	1.30465	0.0458961	2.31717	0.0505359	0.048019	2.26663
NCU01474	50505	1.2469	0.0715164	0.0808401	1.17538	1.32774	1.92235	0.107412	0.112425	1.81494	2.03477	-0.859391	1.31077	0.0642472	0.0786147	1.24652	1.38938	1.36166	0.118169	0.131289	1.24349	1.49295	-0.145894	1.69359	0.0890942	0.0730107	1.6045	1.7666	1.43636	0.101331	0.10998	1.33503	1.54634	0.0581558	1.08922	0.066653	0.0716939	1.02257	1.16091	1.2705	0.103949	0.131664	1.16655	1.40216	0.0056371	1.11249	0.0718073	0.0750435	1.04068
NCU01471	127373	1.5312	0.0597431	0.055493	1.47146	1.58669	1.60187	0.0560878	0.0590127	1.54578	1.66088	-0.189426	1.72416	0.0581376	0.0563275	1.66602	1.78049	1.60494	0.0736085	0.0749177	1.53133	1.67986	-0.0138353	1.08556	0.0500797	0.0511764	1.03548	1.13674	1	0.0482918	0.0448634	0.951708	1.04486	-0.0093831	1.17236	0.0516567	0.0500764	1.1207	1.22244	1.26691	0.0575712	0.06156	1.20934	1.32847	-0.0130976	1.13313	0.0495447	0.0569546	1.08359
NCU04428	121192	1.01054	0.0833781	0.0819844	0.927162	1.09252	1.65378	0.0868064	0.0911782	1.56697	1.74496	-0.817796	1.20497	0.0839875	0.0846532	1.12098	1.28962	1.07679	0.0823405	0.0930364	0.994449	1.16983	-0.0488439	1.20347	0.0848623	0.0866334	1.11861	1.2901	1.1533	0.0649431	0.0764793	1.08836	1.22978	-0.111172	1	0.08407	0.0886907	0.91593	1.08869	1.21086	0.0807896	0.0939184	1.13007	1.30478	0.0413797	1.12135	0.0805262	0.083706	1.04082
NCU06536	145006	1.06751	0.0457239	0.0423341	1.02179	1.10984	2.18224	0.0326658	0.0311329	2.14957	2.21337	-1.19159	1	0.0399941	0.0394108	0.960006	1.03941	1.17866	0.0369057	0.0367894	1.14175	1.21545	0.102344	2.46259	0.0593317	0.0585978	2.40326	2.52119	1	0.0258572	0.0258467	0.974143	1.02585	1.37741	2.88117	0.0655586	0.0679928	2.81561	2.94916	1.33467	0.0328071	0.0347885	1.30186	1.36946	1.44615	1.82077	0.0485599	0.0581028	1.77221
NCU07930	144962	1.47058	0.0302142	0.0296698	1.44037	1.50025	3.5258	0.049391	0.0388856	3.47641	3.56469	-2.12432	2.04822	0.034432	0.0289002	2.01379	2.07712	2.16675	0.0427914	0.0413717	2.12396	2.20812	0.0468384	1.88646	0.0325178	0.0311367	1.85394	1.9176	1	0.0248204	0.0272381	0.97518	1.02724	0.826704	1.80664	0.0309995	0.0342632	1.77564	1.8409	1.81361	0.0407722	0.0404773	1.77284	1.85409	-0.0680654	1.52657	0.0239896	0.0309412	1.50258
NCU00193	81897	1.99834	0.177187	0.19517	1.82115	2.19351	6.55387	0.244109	0.222443	6.30976	6.77631	-4.95516	3.26809	0.226119	0.234669	3.04197	3.50276	1.20366	0.15446	0.161373	1.0492	1.36503	1.67694	2.26985	0.1838	0.184366	2.08605	2.45422	1.49389	0.142464	0.14506	1.35143	1.63895	0.4471	1	0.129433	0.131488	0.870567	1.13149	1.73875	0.178392	0.190593	1.56036	1.92934	0.42887	1.7346	0.158152	0.171093	1.57645
NCU06498	121954	1.25658	0.082248	0.0899784	1.17433	1.34656	1.90986	0.0699671	0.0827413	1.83989	1.9926	-0.818269	1.02954	0.0718499	0.072858	0.95769	1.1024	1	0.0786514	0.073586	0.921349	1.07359	-0.115896	1.21068	0.0759157	0.083541	1.13476	1.29422	1.21097	0.0642253	0.0660905	1.14674	1.27706	-0.147476	1.37698	0.0869547	0.0998234	1.29003	1.4768	1.15372	0.0678209	0.07827	1.0859	1.23199	0.0580353	1.21654	0.078974	0.0805506	1.13757
NCU00295	63423	1.4428	0.0418092	0.0500399	1.40099	1.49284	2.00473	0.0435135	0.0427246	1.96122	2.04745	-0.646464	1.74511	0.0508422	0.0505566	1.69427	1.79567	1.07977	0.0397749	0.0492154	1.04	1.12899	0.565282	1.42268	0.0525458	0.048454	1.37013	1.47113	1.00732	0.0316425	0.0306567	0.975677	1.03798	0.332157	1	0.0410623	0.0438046	0.958938	1.0438	1.23373	0.0446798	0.0436252	1.18905	1.27736	0.145246	1.3214	0.0486522	0.0532501	1.27275
NCU00205	146400	1.00713	0.130047	0.134991	0.877083	1.14212	1.9901	0.153097	0.15159	1.837	2.14169	-1.26461	1.99929	0.154995	0.172464	1.8443	2.17175	1	0.126652	0.138383	0.873348	1.13838	0.705912	2.10803	0.169747	0.193629	1.93828	2.30166	1.26102	0.121648	0.124897	1.13937	1.38592	0.552366	1	0.143673	0.132079	0.856327	1.13208	1.56006	0.165546	0.15698	1.39451	1.71704	0.262435	1.69651	0.165947	0.168767	1.53056
NCU07579	122528	1.34357	0.0847366	0.0821212	1.25883	1.42569	1.46758	0.0872952	0.102735	1.38028	1.57032	-0.311482	1.30398	0.0672003	0.0772222	1.23678	1.3812	1	0.0942637	0.0995226	0.905736	1.09952	0.137257	1.13401	0.0652857	0.0704554	1.06872	1.20447	3.33318	0.133205	0.115829	3.19998	3.44901	1.99551	1	0.0697831	0.0739279	0.930217	1.07393	1.3671	0.111228	0.114192	1.25587	1.48129	0.181944	1.13075	0.0644571	0.0677315	1.06629
NCU05008	118347	1.50403	0.059768	0.0619223	1.44426	1.56595	1.26099	0.0511205	0.0457386	1.20987	1.30673	0.137533	2.1736	0.056018	0.0695482	2.11758	2.24315	1.31284	0.0574223	0.0642704	1.25542	1.37711	0.740472	1.91546	0.0615724	0.0610638	1.85389	1.97652	1	0.0394634	0.0401733	0.960537	1.04017	0.813714	1.30315	0.0546933	0.058979	1.24846	1.36213	1.33734	0.0547882	0.0595902	1.28255	1.39693	-0.0795772	1.26426	0.0556996	0.0506349	1.20856
NCU01317	115864	2.64451	0.0392188	0.0395272	2.60529	2.68404	1.26157	0.0243912	0.0227297	1.23718	1.2843	1.32099	1.63924	0.0267915	0.0255654	1.61245	1.66481	1.02216	0.0294806	0.0267257	0.992679	1.04889	0.563563	3.50483	0.038662	0.0412821	3.46617	3.54611	1.37456	0.0253358	0.0268009	1.34922	1.40136	2.06481	3.04353	0.0380113	0.040437	3.00552	3.08397	1.48048	0.0327631	0.032079	1.44772	1.51256	1.49296	1.51211	0.0254317	0.0287626	1.48668
NCU03685	58434	1.1726	0.0393597	0.0460173	1.13324	1.21862	1.0322	0.0465001	0.0477024	0.9857	1.0799	0.0533379	1	0.0348905	0.0369931	0.965109	1.03699	1	0.0646551	0.05603	0.935345	1.05603	-0.101648	1.35436	0.0329867	0.0455047	1.32137	1.39986	1.44021	0.0568134	0.0584607	1.3834	1.49867	-0.0164681	1.8696	0.0461508	0.0501741	1.82345	1.91977	1.3539	0.0634331	0.0708622	1.29047	1.42476	0.398687	1.32205	0.0419355	0.0401891	1.28011
NCU04578	58625	1.88282	0.137792	0.154129	1.74503	2.03695	2.08291	0.106037	0.112307	1.97687	2.19522	-0.450189	2.69994	0.139645	0.142878	2.56029	2.84282	1.50369	0.115229	0.132451	1.38846	1.63614	0.924154	1.40385	0.113438	0.124288	1.29041	1.52814	1	0.0801945	0.0849264	0.919806	1.08493	0.205486	1	0.106166	0.113281	0.893834	1.11328	1.52706	0.116953	0.113676	1.41011	1.64074	0.296826	1.28	0.107674	0.114539	1.17233
NCU07741	59004	1.5055	0.0766007	0.095713	1.4289	1.60121	1.05069	0.0517727	0.0427961	0.998917	1.09349	0.335413	1.38375	0.0776373	0.0806483	1.30611	1.4644	1.04779	0.0676051	0.0588041	0.980185	1.10659	0.199519	1.0449	0.0696749	0.0697101	0.975225	1.11461	1.10096	0.0513384	0.0536461	1.04962	1.15461	-0.0649885	1	0.0643842	0.0636535	0.935616	1.06365	1	0.056278	0.0589028	0.943722	1.0589	-0.119932	1.5434	0.0777223	0.0849587	1.46568
NCU07747	77694	2.17829	0.0634012	0.0592523	2.11489	2.23754	1.02529	0.0382542	0.0380205	0.987036	1.06331	1.05158	1.5825	0.0530884	0.0481839	1.52941	1.63068	1	0.0435912	0.0438221	0.956409	1.04382	0.485589	2.10044	0.0522886	0.0608928	2.04815	2.16133	1.81848	0.052328	0.0486037	1.76615	1.86708	0.181068	3.44738	0.0785178	0.0716551	3.36886	3.51904	1.09368	0.0431792	0.0436877	1.0505	1.13737	2.23149	2.03945	0.0549654	0.0570497	1.98448
NCU01445	75610	1.25253	0.0804121	0.0916976	1.17212	1.34423	1.50945	0.0642736	0.0663189	1.44518	1.57577	-0.403651	1.61061	0.0811462	0.0961057	1.52946	1.70672	1	0.0640524	0.07366	0.935948	1.07366	0.455804	1	0.0711912	0.077284	0.928809	1.07728	1.23646	0.0577373	0.0655057	1.17872	1.30197	0.101439	1.33019	0.0883611	0.08864	1.24183	1.41883	1.05946	0.0658419	0.0721975	0.993618	1.13166	0.110171	1.32816	0.079113	0.0781511	1.24905
NCU01374	144078	2.3567	0.155578	0.169635	2.20112	2.52633	1.16591	0.110086	0.113609	1.05582	1.27952	0.921603	1.83537	0.154306	0.163946	1.68106	1.99932	1.02292	0.128419	0.128619	0.894501	1.15154	0.529525	1.1214	0.113562	0.116088	1.00784	1.23749	1	0.0978053	0.113044	0.902195	1.11304	-0.105206	1	0.106208	0.132006	0.893792	1.13201	1.12025	0.112472	0.137161	1.00778	1.25741	-0.124228	1.91065	0.149781	0.15746	1.76087
NCU01303	144130	1.86905	0.103603	0.119299	1.76545	1.98835	1.38843	0.0690658	0.0617139	1.31936	1.45014	0.315303	2.55149	0.115989	0.122871	2.4355	2.67436	1	0.0705164	0.0736162	0.929484	1.07362	1.36188	1.58948	0.0867225	0.101177	1.50276	1.69066	1.05119	0.0589777	0.0599314	0.992212	1.11112	0.391636	1	0.084589	0.0880698	0.915411	1.08807	1.05909	0.0743433	0.0763152	0.984747	1.13541	-0.103323	1.71539	0.102894	0.101175	1.6125
NCU04177	36096	2.72978	0.354941	0.389188	2.37484	3.11897	1.94843	0.33015	0.286831	1.61828	2.23526	0.139578	3.91343	0.443241	0.406397	3.47019	4.31983	1.41922	0.317902	0.371484	1.10132	1.7907	1.67949	1.9646	0.296187	0.320377	1.66841	2.28498	1	0.210719	0.254388	0.789281	1.25439	0.414025	1	0.198796	0.247008	0.801204	1.24701	1.42582	0.338052	0.367741	1.08777	1.79356	-0.15924	2.54954	0.308787	0.358112	2.24075
NCU03560	130844	1.47756	0.142115	0.12506	1.33544	1.60262	2.19046	0.115636	0.099079	2.07482	2.28954	-0.954094	1.31814	0.109126	0.125435	1.20901	1.44358	1.10029	0.0952026	0.100362	1.00509	1.20065	0.008362	1.2797	0.115292	0.123503	1.16441	1.4032	1.01375	0.0764955	0.0760073	0.937254	1.08976	0.0746507	1	0.108758	0.116243	0.891242	1.11624	1.04361	0.0883493	0.0941805	0.955261	1.13779	-0.160982	1.35541	0.110633	0.120237	1.24478
NCU04152	56748	1.20297	0.0854837	0.0887866	1.11749	1.29176	1.55401	0.0684651	0.074962	1.48554	1.62897	-0.511486	1.4772	0.0947533	0.10216	1.38245	1.57936	1.15527	0.0760668	0.080865	1.0792	1.23613	0.146312	1.24283	0.0883058	0.0817412	1.15452	1.32457	1	0.0543379	0.0686454	0.945662	1.06865	0.0858788	1	0.0700792	0.0879571	0.929921	1.08796	1.19994	0.0733036	0.080272	1.12664	1.28021	0.0386793	1.25972	0.0807052	0.0865495	1.17901
NCU01294	107373	1	0.0633748	0.0645823	0.936625	1.06458	1.23144	0.044461	0.0443783	1.18698	1.27582	-0.339193	1.75627	0.084245	0.0844186	1.67203	1.84069	1.33006	0.0560977	0.0525675	1.27396	1.38263	0.289397	1.71728	0.0816441	0.0724489	1.63564	1.78973	1.44772	0.0437747	0.0409021	1.40395	1.48862	0.147014	1.00806	0.0657477	0.0733299	0.942312	1.08139	1.29541	0.0490928	0.0513349	1.24632	1.34674	0.164927	3.83687	0.108078	0.114274	3.72879
NCU03718	77050	1.42977	0.136047	0.135785	1.29372	1.56556	3.77906	0.161129	0.16507	3.61793	3.94413	-2.65041	1.55243	0.125874	0.121266	1.42656	1.6737	2.21687	0.180384	0.185117	2.03649	2.40199	0.36279	1.5704	0.135331	0.134234	1.43507	1.70463	1.31344	0.104002	0.111741	1.20944	1.42518	0.009888	1	0.100593	0.11209	0.899407	1.11209	1.89709	0.146062	0.1362	1.75103	2.03329	0.638938	1.18552	0.114188	0.118345	1.07133
NCU11261	120217	1.953	0.29534	0.345937	1.65766	2.29894	1.00939	0.102044	0.125172	0.907346	1.13456	0.523098	2.12776	0.294443	0.320865	1.83332	2.44862	1.15685	0.148081	0.171146	1.00877	1.328	0.505321	1.51953	0.262553	0.310163	1.25698	1.82969	1.06553	0.10875	0.118153	0.95678	1.18368	0.073294	1.09801	0.228087	0.280811	0.869923	1.37882	1	0.12668	0.143738	0.87332	1.14374	-0.273815	1.33525	0.25052	0.275695	1.08473
NCU08120	70140	2.90234	0.249123	0.266283	2.65322	3.16862	2.80691	0.124902	0.139617	2.68201	2.94653	-0.29331	1.5814	0.19363	0.206874	1.38777	1.78827	1.06996	0.113946	0.131546	0.956014	1.20151	0.186264	3.47352	0.280349	0.289282	3.19317	3.7628	1.55943	0.109527	0.111234	1.4499	1.67066	1.52251	2.31982	0.23667	0.255323	2.08315	2.57514	1.72292	0.131409	0.127672	1.59151	1.85059	0.232558	1	0.134224	0.16798	0.865776
NCU03042	74055	1.1555	0.0637258	0.0653681	1.09177	1.22087	2.37854	0.0698341	0.0605922	2.30871	2.43913	-1.34736	1.44881	0.0667516	0.0614855	1.38206	1.5103	1.1635	0.0694285	0.0611038	1.09407	1.2246	0.157455	1.45845	0.0652701	0.0680073	1.39318	1.52646	1.49379	0.0544012	0.0622982	1.43939	1.55609	-0.0870685	1.42031	0.0673494	0.0656074	1.35296	1.48592	1.07384	0.0569218	0.0643626	1.01692	1.1382	0.214758	1.29663	0.0628896	0.0630671	1.23374
NCU03598	127964	1.4114	0.124408	0.126738	1.28699	1.53814	2.24678	0.127382	0.120575	2.1194	2.36736	-1.08036	1.30855	0.121136	0.114966	1.18741	1.42352	1	0.107833	0.10361	0.892167	1.10361	0.083804	1.23768	0.111714	0.119865	1.12597	1.35755	1.15655	0.0912818	0.0968112	1.06527	1.25336	-0.127395	1.43764	0.11675	0.141018	1.32089	1.57866	1.48879	0.120922	0.118531	1.36787	1.60732	-0.21079	1.45434	0.115124	0.12011	1.33922
NCU01208	76418	1.00867	0.0623078	0.0567063	0.946362	1.06538	1.17039	0.0309739	0.0327034	1.13942	1.20309	-0.256731	1	0.0475508	0.0588618	0.952449	1.05886	1.08268	0.040213	0.0368178	1.04247	1.1195	-0.0163948	1.31304	0.0618314	0.0590167	1.25121	1.37206	1.66534	0.0355345	0.0368799	1.62981	1.70222	0.257749	1.76657	0.0749851	0.0769979	1.69158	1.84357	1.23794	0.039826	0.0429313	1.19811	1.28087	0.410714	1.18303	0.052576	0.0591979	1.13045
NCU06883	16038	1.29906	0.11511	0.125218	1.18395	1.42428	1.06504	0.105525	0.118558	0.959515	1.1836	0.000352	1.43918	0.120747	0.114057	1.31843	1.55324	1.26802	0.159599	0.161361	1.10842	1.42938	-0.110948	1.42324	0.11911	0.113498	1.30413	1.53674	1.61372	0.128088	0.139946	1.48563	1.75367	-0.051106	1.23775	0.107316	0.1116	1.13043	1.34935	1.33594	0.140563	0.15685	1.19538	1.49279	-0.153973	1.54716	0.110755	0.116105	1.43641
NCU10721	146213	2.59659	0.1482	0.161921	2.44839	2.75851	2.00386	0.130075	0.125846	1.87379	2.12971	0.318684	2.79248	0.140024	0.153918	2.65246	2.9464	1.60891	0.117116	0.135123	1.49179	1.74403	0.908423	1.76203	0.127783	0.133423	1.63425	1.89545	1.54733	0.107926	0.105601	1.4394	1.65293	-0.018684	1.22065	0.105491	0.1264	1.11516	1.34705	1.66375	0.120614	0.135787	1.54314	1.79954	0.196086	1.43347	0.119879	0.124479	1.31359
NCU06247	122040	1	0.0149377	0.0152008	0.985062	1.0152	1.08425	0.0160875	0.0171115	1.06816	1.10136	-0.116299	1.30264	0.0161082	0.0166359	1.28653	1.31928	1	0.020577	0.0193555	0.979423	1.01936	0.267176	1.25002	0.0178483	0.0166864	1.23217	1.26671	1.1774	0.018049	0.0169263	1.15935	1.19433	0.0378454	1.30653	0.0157236	0.0162899	1.29081	1.32282	1.28091	0.0223616	0.0187147	1.25855	1.29962	-0.0088183	1.61758	0.0162517	0.0160418	1.60133
NCU00106	146323	1.08436	0.0830292	0.0990241	1.00133	1.18338	2.0089	0.112063	0.102009	1.89684	2.11091	-1.10958	1.32569	0.0914484	0.0945897	1.23424	1.42028	1.38128	0.0997694	0.112358	1.28151	1.49364	-0.138769	1.1945	0.0932765	0.098673	1.10122	1.29317	1	0.0725398	0.0697513	0.92746	1.06975	0.0314722	1	0.0770591	0.0880462	0.922941	1.08805	1.22031	0.10967	0.0987882	1.11064	1.3191	0.0225938	1.28899	0.0922986	0.101292	1.19669
NCU00420	82364	1.28065	0.0332384	0.033537	1.24741	1.31419	1.32553	0.04053	0.0416746	1.285	1.3672	-0.119793	1.09387	0.0309825	0.0319645	1.06289	1.12583	1	0.0506915	0.0483229	0.949308	1.04832	0.0145646	1.13428	0.032642	0.0335959	1.10164	1.16788	4.05982	0.0622709	0.0628624	3.99755	4.12268	2.82967	1.10809	0.0314598	0.0382524	1.07663	1.14634	1.48005	0.0502347	0.0576671	1.42982	1.53772	0.283473	1.36735	0.0326396	0.0352385	1.33471
NCU00644	119251	1.19398	0.0501944	0.0529373	1.14379	1.24692	1.20992	0.0510647	0.0596472	1.15886	1.26957	-0.125782	2.44203	0.0709991	0.0639772	2.37103	2.50601	1.13058	0.0609217	0.0649284	1.06966	1.19551	1.17552	1.87082	0.0572642	0.0632454	1.81356	1.93407	1.27641	0.0562588	0.0607589	1.22015	1.33717	0.476387	1.6274	0.0658565	0.0666498	1.56154	1.69405	1.47902	0.0654969	0.0768427	1.41352	1.55586	0.0056808	1.10023	0.0464398	0.0530105	1.05379
NCU04406	121211	1.63891	0.0638044	0.0683686	1.57511	1.70728	2.77828	0.0742292	0.0683113	2.70405	2.84659	-1.27149	1.86012	0.0794488	0.0656235	1.78067	1.92574	1.62831	0.0745887	0.0736386	1.55372	1.70195	0.0787226	1.50409	0.0646697	0.064106	1.43942	1.5682	1	0.0488354	0.0484898	0.951165	1.04849	0.39093	1.18205	0.0513437	0.0652131	1.13071	1.24726	1.31796	0.0751214	0.062923	1.24284	1.38088	-0.0044245	1.30524	0.0560173	0.0597911	1.24922
NCU02048	89347	1.39096	0.0705554	0.0682929	1.3204	1.45925	1.82406	0.0576675	0.060952	1.76639	1.88501	-0.564607	1.55652	0.0679369	0.0721286	1.48858	1.62865	1.06631	0.0584258	0.0593751	1.00788	1.12569	0.362898	1.39076	0.0618983	0.0665225	1.32886	1.45728	1.00137	0.0407833	0.0432741	0.960587	1.04464	0.284218	1	0.0630676	0.0582288	0.936932	1.05823	1	0.0484558	0.0518373	0.951544	1.05184	-0.106685	1.44962	0.061237	0.0733007	1.38838
NCU03230	126061	1.44151	0.0773974	0.0767776	1.36411	1.51829	1.84816	0.0845568	0.0986522	1.7636	1.94681	-0.5827	1.69837	0.0790269	0.0804008	1.61934	1.77877	2.1101	0.111559	0.116171	1.99854	2.22627	0.21977	1.38048	0.0768847	0.0786058	1.3036	1.45909	2.34198	0.109273	0.103356	2.23271	2.44534	0.773621	1.02569	0.0696023	0.0687661	0.956088	1.09446	1.64818	0.102223	0.110314	1.54596	1.75849	0.451501	1.18457	0.0630342	0.0641265	1.12154
NCU09511	129254	1.34736	0.0770878	0.0917335	1.27027	1.43909	1.50221	0.0756765	0.077182	1.42653	1.57939	-0.30912	1.30452	0.079625	0.0835501	1.22489	1.38807	1.1885	0.0832734	0.0940819	1.10523	1.28258	-0.0576869	1.30603	0.0819273	0.0816561	1.2241	1.38769	1	0.0618878	0.0667015	0.938112	1.0667	0.157401	1	0.0677127	0.0812377	0.932287	1.08124	1.17183	0.087652	0.088756	1.08418	1.26059	0.0029403	1.51928	0.0856559	0.0885398	1.43362
NCU05233	80506	1.35184	0.109387	0.117406	1.24245	1.46925	1.89652	0.0882396	0.105915	1.80828	2.00244	-0.759982	1.36283	0.101353	0.110162	1.26148	1.47299	1.16503	0.101276	0.101207	1.06375	1.26624	-0.00476	1.47988	0.104392	0.114718	1.37549	1.5946	2.44561	0.114224	0.115197	2.33139	2.56081	0.736788	1.23531	0.104769	0.101867	1.13054	1.33718	1.17524	0.100418	0.0974579	1.07482	1.2727	-0.142157	1.21421	0.0975229	0.100616	1.11669
NCU00005	81495	2.19962	0.0947534	0.100103	2.10487	2.29972	1.88894	0.0698206	0.0724144	1.81912	1.96135	0.143512	1.98435	0.101044	0.102384	1.88331	2.08673	1	0.061864	0.0725508	0.938136	1.07255	0.810755	1.42473	0.0813292	0.092683	1.3434	1.51741	1.1347	0.055307	0.061484	1.07939	1.19618	0.147217	1	0.0704448	0.077744	0.929555	1.07774	1.32106	0.0716982	0.0688128	1.24936	1.38987	0.171618	1.67095	0.0875618	0.0930996	1.58339
NCU06267	81458	1.30083	0.12063	0.137349	1.1802	1.43818	1.59785	0.12277	0.146492	1.47508	1.74434	-0.564142	1.11459	0.11447	0.123203	1.00012	1.23779	2.18494	0.1878	0.182661	1.99714	2.3676	0.759347	1	0.105284	0.124321	0.894716	1.12432	1	0.107665	0.120216	0.892335	1.12022	-0.231986	2.04828	0.125864	0.167327	1.92242	2.21561	2.09588	0.176225	0.191073	1.91966	2.28695	-0.295952	1.04388	0.104547	0.124263	0.939333
NCU06268	122061	1.43657	0.0616039	0.0584484	1.37497	1.49502	1.16957	0.0505994	0.0528499	1.11897	1.22242	0.152546	1.46034	0.0538235	0.0569589	1.40652	1.5173	1.17104	0.059237	0.0638692	1.1118	1.23491	0.171607	1.57052	0.0633624	0.0551643	1.50716	1.62568	1	0.0509359	0.0481426	0.949064	1.04814	0.459015	1	0.0530021	0.0435417	0.946998	1.04354	1.3436	0.0661641	0.0696897	1.27744	1.41329	0.233894	1.50491	0.0508739	0.0537953	1.45404
NCU00147	63115	1.29564	0.128238	0.145702	1.1674	1.44134	1.14205	0.0907598	0.0940347	1.05129	1.23608	-0.0686827	1.52598	0.130341	0.129339	1.39564	1.65532	1.71538	0.142672	0.139469	1.57271	1.85485	-0.082611	2.12659	0.149116	0.169304	1.97747	2.29589	1.16372	0.0914187	0.0913865	1.0723	1.25511	0.722368	2.58435	0.159347	0.169547	2.425	2.7539	1.68215	0.127609	0.138092	1.55454	1.82024	0.604761	1.10448	0.111824	0.117629	0.992656
NCU06204	121997	1.30724	0.137167	0.148191	1.17007	1.45543	1	0.0829586	0.0915783	0.917041	1.09158	0.0784947	1.34143	0.124747	0.145405	1.21668	1.48683	1.0986	0.106088	0.118236	0.992512	1.21684	-0.000153	1.3053	0.118826	0.140069	1.18647	1.44537	1.28207	0.0943451	0.10377	1.18772	1.38584	-0.199366	1.33909	0.141366	0.15635	1.19772	1.49544	1.32783	0.121371	0.134472	1.20646	1.4623	-0.264578	1.1185	0.120654	0.123407	0.997846
NCU06463	121920	1.2953	0.163839	0.15922	1.13146	1.45452	2.82964	0.176929	0.161935	2.65271	2.99158	-1.86011	1.80978	0.176737	0.178346	1.63304	1.98813	1.31043	0.147612	0.178185	1.16282	1.48862	0.144428	1.52116	0.14383	0.178699	1.37733	1.69986	1.52901	0.131161	0.14078	1.39785	1.66979	-0.30201	1.07119	0.135199	0.143775	0.935991	1.21497	1.09234	0.133518	0.145015	0.958822	1.23735	-0.256143	1.49423	0.167376	0.164272	1.32685
NCU00158	122203	1.07266	0.121918	0.124448	0.950742	1.19711	2.23915	0.121144	0.126301	2.11801	2.36545	-1.41471	1.19375	0.111432	0.117736	1.08232	1.31149	1.56077	0.123091	0.14035	1.43768	1.70112	0.126193	1	0.101105	0.10559	0.898895	1.10559	1.37661	0.0977991	0.0959703	1.27881	1.47258	0.173221	1.10516	0.104356	0.130546	1.0008	1.23571	1.27973	0.10232	0.114611	1.17741	1.39434	-0.058296	1.0495	0.100187	0.115568	0.949313
NCU02945	126682	1.1753	0.0547026	0.0599563	1.1206	1.23526	1.26126	0.0397261	0.0430363	1.22153	1.3043	-0.183699	1.06918	0.0529842	0.0495294	1.0162	1.11871	1	0.0476522	0.0536271	0.952348	1.05363	-0.0374313	1.15751	0.0554104	0.0603697	1.1021	1.21788	3.0789	0.0625888	0.0584322	3.01631	3.13733	1.79843	1	0.0572508	0.0545903	0.942749	1.05459	1.12949	0.0486859	0.0515783	1.0808	1.18107	0.0262138	1.21252	0.0518893	0.0575906	1.16063
NCU01655	83705	1.28273	0.0992381	0.100326	1.18349	1.38306	2.43994	0.0872017	0.103428	2.35274	2.54337	-1.35988	1.16306	0.0855195	0.0910735	1.07754	1.25413	1.64751	0.0990349	0.097297	1.54848	1.74481	0.294342	1.46357	0.100707	0.105136	1.36286	1.56871	1	0.0643938	0.0711767	0.935606	1.07118	0.291686	1.22614	0.103301	0.102459	1.12284	1.3286	1.74295	0.0996972	0.0886057	1.64325	1.83156	0.314654	1.04099	0.084666	0.097085	0.956324
NCU01729	83799	1	0.0424181	0.0510933	0.957582	1.05109	1	0.0631406	0.0628331	0.936859	1.06283	-0.105251	1.05839	0.0482213	0.0402167	1.01017	1.09861	1.10274	0.088319	0.093309	1.01442	1.19605	-0.0841857	1.46639	0.0512391	0.0482191	1.41515	1.51461	1.45971	0.0827435	0.0802958	1.37697	1.54001	-0.124855	1.57354	0.0517342	0.0516236	1.52181	1.62516	1.34876	0.0877875	0.087951	1.26097	1.43671	0.0850948	1.43828	0.0482355	0.0446035	1.39004
NCU06752	84095	1.56075	0.117344	0.134416	1.44341	1.69517	1	0.0814786	0.0827403	0.918521	1.08274	0.360666	1.17056	0.0998707	0.108515	1.07069	1.27907	1.2695	0.106275	0.116931	1.16323	1.38643	-0.11585	1	0.0982537	0.0961472	0.901746	1.09615	1.96401	0.100017	0.126228	1.86399	2.09024	0.767846	1.28247	0.110967	0.110265	1.1715	1.39274	1.38498	0.114072	0.121249	1.27091	1.50623	-0.121827	1.2615	0.108459	0.105127	1.15304
NCU03102	118897	2.01271	0.0357096	0.0433111	1.977	2.05602	1.60659	0.0260013	0.0293073	1.58059	1.6359	0.341103	1.3225	0.0284038	0.0301665	1.2941	1.35267	1	0.0265919	0.0297818	0.973408	1.02978	0.264314	2.70004	0.0391017	0.0392723	2.66094	2.73931	1.65699	0.0282076	0.0270124	1.62878	1.684	0.976936	2.26222	0.0403178	0.0415667	2.2219	2.30379	1.79229	0.0291629	0.0346447	1.76313	1.82693	0.394968	1.3244	0.029076	0.0307394	1.29532
NCU11918	84070	2.41469	0.302613	0.336711	2.11208	2.7514	1	0.0830124	0.0877671	0.916988	1.08777	1.02431	2.24937	0.280918	0.329627	1.96845	2.579	1.33366	0.110797	0.11967	1.22286	1.45333	0.515122	1.55241	0.248988	0.25671	1.30342	1.80912	1.3467	0.0950147	0.0937301	1.25169	1.44043	-0.137008	1.38392	0.213388	0.263009	1.17053	1.64693	1.36313	0.107593	0.118319	1.25554	1.48145	-0.310917	1	0.200654	0.205371	0.799346
NCU11427	65358	1.93088	0.0679712	0.0862372	1.86291	2.01712	2.20392	0.0569119	0.0517907	2.14701	2.25571	-0.392802	2.43349	0.0819613	0.0929215	2.35153	2.52641	1.59025	0.0599956	0.0634796	1.53025	1.65373	0.697799	1.75296	0.0592088	0.0662798	1.69375	1.81924	1	0.037521	0.0370649	0.962479	1.03706	0.656686	1.35499	0.0591018	0.0678799	1.29589	1.42287	1.69116	0.0604655	0.0614547	1.63069	1.75261	0.207825	1.76367	0.0762639	0.0691681	1.68741
NCU03549	66146	1.13501	0.0451686	0.0467155	1.08984	1.18173	4.74817	0.0937411	0.0922363	4.65443	4.84041	-3.75056	1.36915	0.0488025	0.0489401	1.32035	1.41809	1.48698	0.0764622	0.0840209	1.41052	1.571	-0.0075723	1.50182	0.0490762	0.0495583	1.45274	1.55138	1.47917	0.0652518	0.0684314	1.41392	1.5476	-0.0948576	1	0.0475904	0.044192	0.95241	1.04419	1.54854	0.0812029	0.0782922	1.46734	1.62683	0.423145	1.20275	0.0465761	0.0455354	1.15617
NCU09571	147782	1.0545	0.124368	0.138051	0.930132	1.19255	3.59235	0.274384	0.364838	3.31797	3.95719	-3.02706	1.07196	0.119705	0.126346	0.952255	1.19831	1	0.204495	0.244627	0.795505	1.24463	-0.292372	1.16466	0.126065	0.126009	1.03859	1.29067	2.21431	0.251508	0.270784	1.9628	2.48509	0.672133	1	0.116704	0.133594	0.883296	1.13359	1.95284	0.268473	0.300824	1.68437	2.25366	0.550773	1.04604	0.109536	0.129405	0.936504
NCU09573	66644	1	0.0893658	0.0901188	0.910634	1.09012	1.81616	0.0642368	0.0659325	1.75192	1.88209	-0.971458	1.01391	0.0830869	0.0901551	0.930823	1.10407	1.15751	0.0664455	0.0662619	1.09106	1.22377	-0.0130006	1.3525	0.098987	0.101145	1.25351	1.45365	1	0.0507349	0.0497852	0.949265	1.04979	0.203728	1.44054	0.100763	0.113866	1.33978	1.55441	1.01793	0.0636258	0.0697422	0.954304	1.08767	0.252105	1.25066	0.0825118	0.0975745	1.16815
NCU05373	84392	1.16825	0.0658396	0.0719856	1.10241	1.24024	1	0.0416735	0.0394791	0.958326	1.03948	0.0629313	1	0.0554379	0.0616004	0.944562	1.0616	2.03408	0.0682552	0.0755973	1.96582	2.10968	0.904224	1.10511	0.0629739	0.0641541	1.04214	1.16926	1.28102	0.0505242	0.0429381	1.2305	1.32396	0.0612317	2.0848	0.0847874	0.0956585	2.00001	2.18046	1.59438	0.0572313	0.0619499	1.53715	1.65633	0.343683	1.51328	0.0748795	0.0808713	1.4384
NCU03544	43829	1.02432	0.07944	0.0972175	0.94488	1.12154	3.82843	0.249411	0.275478	3.57902	4.10391	-3.15903	1.56684	0.105874	0.123283	1.46097	1.69012	1	0.17628	0.193664	0.82372	1.19366	0.267302	1.18042	0.0917736	0.103256	1.08865	1.28368	1.6387	0.179932	0.171067	1.45877	1.80977	0.175092	1	0.092061	0.0909494	0.907939	1.09095	1.85224	0.235477	0.244589	1.61676	2.09683	0.525814	1.22012	0.0932136	0.0898861	1.12691
NCU11245	44355	1.53052	0.22381	0.231367	1.30671	1.76189	1.66357	0.17497	0.184843	1.4886	1.84841	-0.541703	1	0.159429	0.171444	0.840571	1.17144	1.05427	0.182238	0.180509	0.872032	1.23478	-0.299412	1.62156	0.194324	0.22328	1.42724	1.84484	1.00249	0.137364	0.167213	0.865126	1.1697	0.257533	1.30619	0.194464	0.201551	1.11173	1.50774	1	0.16263	0.171023	0.83737	1.17102	-0.059297	1.12452	0.167895	0.177291	0.956625
NCU03334	123307	1.53067	0.116111	0.117557	1.41456	1.64823	1.52354	0.177675	0.181582	1.34586	1.70512	-0.290563	1.55849	0.0995779	0.124251	1.45891	1.68274	2.67783	0.260321	0.266618	2.41751	2.94445	0.734768	1.7388	0.116458	0.131413	1.62234	1.87021	1.6738	0.165644	0.186321	1.50816	1.86012	-0.237779	1.21964	0.104925	0.109118	1.11472	1.32876	1.39936	0.184442	0.213226	1.21492	1.61259	-0.11384	1.26733	0.101228	0.113458	1.1661
NCU03105	91324	1.90035	0.129954	0.131402	1.7704	2.03175	1.69979	0.0953551	0.102746	1.60443	1.80254	-0.03214	1.57778	0.109393	0.12045	1.46839	1.69823	1.53106	0.116894	0.125355	1.41417	1.65641	-0.188028	1.43779	0.110568	0.116438	1.32722	1.55423	2.40658	0.102715	0.115287	2.30387	2.52187	0.749637	1.44305	0.111639	0.121042	1.33141	1.56409	1.19596	0.104392	0.0983585	1.09157	1.29432	0.0370925	1.26422	0.100968	0.105023	1.16325
NCU00461	63763	1.43205	0.0382003	0.041468	1.39385	1.47352	1.49386	0.0348662	0.0333799	1.45899	1.52724	-0.13339	2.60394	0.0505877	0.0540529	2.55335	2.65799	1.45879	0.0435009	0.0496732	1.41529	1.50846	1.04489	2.28865	0.0458692	0.0513877	2.24278	2.34004	1	0.0288232	0.0313444	0.971177	1.03134	1.21144	1	0.0308578	0.0344576	0.969142	1.03446	1.10533	0.0415588	0.0368815	1.06377	1.14221	0.0293136	1.43335	0.0369896	0.0414274	1.39636
NCU00811	118612	1	0.0547185	0.0590666	0.945281	1.05907	3.49344	0.0535454	0.064485	3.43989	3.55793	-2.61264	3.22757	0.0881155	0.0960231	3.13945	3.32359	2.96196	0.0705443	0.0669332	2.89142	3.02889	0.110561	5.99304	0.115021	0.123708	5.87802	6.11675	1.56893	0.0424734	0.0487399	1.52646	1.61767	4.26035	1.43534	0.0640291	0.0696116	1.37131	1.50495	2.19223	0.0538536	0.062425	2.13838	2.25466	0.633425	4.75848	0.113143	0.112266	4.64534
NCU08666	79833	1.68392	0.113451	0.127797	1.57047	1.81172	2.02904	0.10372	0.11277	1.92532	2.14181	-0.571341	2.70765	0.142992	0.136712	2.56466	2.84436	1.73929	0.124432	0.143018	1.61486	1.88231	0.68235	1.66593	0.110848	0.116056	1.55508	1.78199	1	0.0852544	0.0883156	0.914746	1.08832	0.466766	1.55263	0.11835	0.101473	1.43428	1.6541	1.51674	0.114726	0.116822	1.40201	1.63356	-0.199282	1	0.0907704	0.0857363	0.90923
NCU04872	59351	1	0.101389	0.102816	0.898611	1.10282	1.95631	0.0929869	0.102384	1.86332	2.05869	-1.16008	1.79839	0.116175	0.130856	1.68222	1.92925	4.01871	0.15018	0.177875	3.86853	4.19658	1.93928	2.54799	0.152892	0.158472	2.3951	2.70646	1.0818	0.0643626	0.0787537	1.01744	1.16055	1.23454	6.31363	0.214767	0.231087	6.09886	6.54472	2.8723	0.129226	0.139783	2.74307	3.01208	3.08678	3.85543	0.171015	0.168849	3.68441
NCU03123	133294	1	0.0859926	0.083937	0.914007	1.08394	1.74403	0.104246	0.112312	1.63978	1.85634	-0.942335	1.19821	0.0825358	0.0917486	1.11567	1.28996	1	0.10604	0.104521	0.89396	1.10452	0.0111532	1.10647	0.0843966	0.088346	1.02207	1.19482	1.51661	0.105271	0.100926	1.41134	1.61754	0.216523	1.0862	0.0882719	0.0820238	0.997928	1.16822	1.26814	0.104445	0.111053	1.1637	1.37919	-0.0045288	1.37182	0.0844241	0.0905138	1.2874
NCU08709	83267	1.11256	0.0369073	0.0419214	1.07565	1.15448	1.04043	0.0441722	0.0562281	0.996258	1.09666	-0.0210054	1	0.0393243	0.036241	0.960676	1.03624	1	0.0593681	0.0755462	0.940632	1.07555	-0.0956091	1.1553	0.0424777	0.0398529	1.11282	1.19515	1.14627	0.0488108	0.0541079	1.09746	1.20038	-0.0875556	1.7405	0.0465451	0.0553738	1.69395	1.79587	1.15237	0.0556632	0.0629785	1.09671	1.21535	0.478606	1.03613	0.0380349	0.0366403	0.998095
NCU01496	101590	1	0.688933	1.18475	0.311067	2.18475	1	0.221074	0.252414	0.778926	1.25241	-0.941347	3.14634	1.32269	1.85233	1.82365	4.99867	2.74605	0.489921	0.556571	2.25613	3.30262	-1.47897	4.24372	1.57465	2.09797	2.66907	6.34169	1.0065	0.232143	0.252366	0.774357	1.25887	1.4102	9.73656	2.52174	2.9492	7.21482	12.6858	1.73478	0.346105	0.436919	1.38868	2.1717	5.04312	13.4461	3.14744	3.39916	10.2987
NCU01495	43942	1.80545	0.534144	0.649241	1.27131	2.45469	1	0.151549	0.153947	0.848451	1.15395	0.117359	1	0.385247	0.471752	0.614753	1.47175	2.95583	0.323447	0.345394	2.63238	3.30122	1.16063	9.47065	1.19546	1.42082	8.27519	10.8915	1.87124	0.202036	0.200904	1.6692	2.07214	6.20305	2.7588	0.719148	0.824387	2.03965	3.58319	2.89064	0.29766	0.301691	2.59298	3.19233	-0.990207	41.5805	2.56243	3.14086	39.0181
NCU11940	83406	5.39103	1.28777	1.31953	4.10326	6.71056	1.81545	0.251592	0.28633	1.56386	2.10178	2.00148	1	0.487212	0.663491	0.512788	1.66349	1.60314	0.281647	0.353078	1.32149	1.95622	-0.341998	1.11436	0.510029	0.7341	0.604331	1.84846	1	0.178419	0.241789	0.821581	1.24179	-0.637458	1.19018	0.565976	0.780046	0.624204	1.97023	1.3869	0.268784	0.353362	1.11812	1.74026	-0.85211	2.87228	0.875281	1.07883	1.997
NCU08706	83275	1	0.188235	0.226142	0.811765	1.22614	1.93095	0.275975	0.242522	1.65497	2.17347	-1.36171	1.94729	0.257264	0.279142	1.69003	2.22643	2.04166	0.286962	0.292007	1.7547	2.33367	-0.471734	1.71531	0.256474	0.273558	1.45884	1.98887	1.42177	0.18315	0.222749	1.23862	1.64452	-0.185683	1.10237	0.210511	0.246437	0.891859	1.34881	1.36218	0.2445	0.260629	1.11768	1.62281	-0.231127	1.56706	0.234866	0.276792	1.33219
NCU01534	130338	2.08991	0.113058	0.117353	1.97685	2.20726	1.01238	0.0443644	0.0512815	0.968016	1.06366	0.913191	1.80447	0.10484	0.103536	1.69963	1.90801	1.09139	0.0598986	0.0650984	1.03149	1.15649	0.543142	1.50139	0.101872	0.100139	1.39952	1.60153	2.58829	0.072974	0.0675529	2.51532	2.65584	0.913787	1	0.0817235	0.0785925	0.918276	1.07859	1.0671	0.0565315	0.0683262	1.01057	1.13543	-0.068024	1.86654	0.0956281	0.0991462	1.77091
NCU01527	130335	1.65974	0.165329	0.182984	1.49441	1.84272	1.84515	0.138112	0.136776	1.70704	1.98193	-0.487515	1	0.130897	0.141182	0.869103	1.14118	1.31041	0.149612	0.159692	1.1608	1.4701	0.019616	2.6218	0.17767	0.211664	2.44413	2.83346	1.69791	0.130661	0.128195	1.56725	1.82611	0.618025	5.22545	0.271775	0.289871	4.95368	5.51532	1.15844	0.143389	0.150914	1.01505	1.30935	3.64432	1.19998	0.134223	0.133699	1.06576
NCU06857	147346	1.783	0.182909	0.198308	1.60009	1.98131	1	0.10278	0.111628	0.89722	1.11163	0.488463	1.33526	0.143667	0.167627	1.19159	1.50289	1.80925	0.179017	0.197547	1.63023	2.0068	0.127346	1.12475	0.135927	0.154091	0.988823	1.27884	1.37865	0.122647	0.139167	1.256	1.51782	-0.022838	1.33709	0.16645	0.181318	1.17064	1.51841	1.05869	0.13202	0.146687	0.92667	1.20538	-0.034737	1	0.134566	0.141362	0.865434
NCU01551	117297	1.12183	0.0879212	0.0807143	1.03391	1.20254	1.29097	0.0730534	0.0742773	1.21792	1.36525	-0.331338	1.2654	0.0722703	0.0843912	1.19313	1.34979	2.08496	0.113961	0.0990841	1.971	2.18404	0.621208	1.06962	0.0776025	0.0804956	0.992017	1.15012	1	0.066604	0.0646766	0.933396	1.06468	-0.0726591	1.97844	0.102073	0.104863	1.87637	2.0833	1.51794	0.0883899	0.101104	1.42955	1.61904	0.257323	1	0.0710602	0.0721858	0.92894
NCU08712	122796	1.57086	0.140613	0.155572	1.43025	1.72643	1.13574	0.109305	0.107248	1.02643	1.24299	0.187259	1.12585	0.111063	0.111083	1.01479	1.23693	1	0.125301	0.140086	0.874699	1.14009	-0.125299	1.20647	0.115594	0.124697	1.09088	1.33117	1.26828	0.112315	0.126928	1.15597	1.39521	-0.175202	1.76168	0.152022	0.152272	1.60966	1.91395	1.30556	0.136061	0.142318	1.1695	1.44788	0.16178	1	0.0987515	0.11895	0.901249
NCU02318	124022	1.18593	0.0665199	0.0710017	1.11941	1.25693	1.73918	0.0750883	0.0739931	1.66409	1.81317	-0.693763	1.25335	0.0624172	0.0660491	1.19093	1.3194	1.53802	0.096797	0.105174	1.44122	1.64319	0.121824	1.26722	0.0707431	0.073993	1.19648	1.34121	1	0.0590708	0.067148	0.940929	1.06715	0.129329	2.57993	0.103532	0.0847926	2.4764	2.66472	1.36368	0.0809228	0.0870404	1.28276	1.45072	1.02568	1	0.0556351	0.0561131	0.944365
NCU01791	83919	2.09214	0.106255	0.102875	1.98589	2.19502	2.09796	0.0588555	0.0691564	2.0391	2.16712	-0.181231	2.29038	0.0921444	0.0984506	2.19824	2.38883	2.08356	0.0732036	0.0713121	2.01036	2.15487	0.0433635	2.16773	0.105916	0.104877	2.06181	2.27261	1	0.0478038	0.0468659	0.952196	1.04687	1.01495	1.61548	0.092288	0.088022	1.52319	1.7035	1.47782	0.0664292	0.0637241	1.41139	1.54154	-0.0183521	1.82349	0.0868263	0.0994235	1.73666
NCU03554	66152	1.19388	0.0622202	0.0701651	1.13166	1.26405	1.95638	0.0616114	0.052723	1.89477	2.0091	-0.877443	1.14636	0.0581784	0.0636907	1.08818	1.21005	1.05256	0.0541435	0.059587	0.998416	1.11215	-0.0239654	1.56842	0.0715683	0.0766198	1.49685	1.64504	1.45369	0.0507822	0.0564304	1.40291	1.51012	-0.0132687	1.25924	0.0647326	0.0656148	1.19451	1.32485	1.16452	0.052124	0.0564336	1.1124	1.22095	-0.0264462	1	0.0573575	0.0598432	0.942643
NCU03562	44547	2.04444	0.344127	0.397401	1.70031	2.44184	1	0.39374	0.692014	0.60626	1.69201	0.008299	1.25947	0.255365	0.292381	1.00411	1.55185	10.3024	1.87343	2.01729	8.42897	12.3197	6.87712	1	0.227861	0.289653	0.772139	1.28965	5.37458	1.10908	1.32997	4.2655	6.70455	2.97585	3.27685	0.423214	0.52233	2.85364	3.79918	10.8157	1.8211	2.21884	8.9946	13.0345	5.19542	4.59112	0.532385	0.478322	4.05874
NCU08476	64648	1.35986	0.0972172	0.100191	1.26264	1.46005	1	0.0616174	0.0621315	0.938383	1.06213	0.200511	1.17028	0.0907831	0.09212	1.0795	1.2624	1.33739	0.0928556	0.0925583	1.24453	1.42995	-0.0178656	1.3982	0.0959508	0.100877	1.30225	1.49908	1.14801	0.058282	0.0801995	1.08973	1.22821	0.0740397	2.74326	0.122663	0.150594	2.6206	2.89385	1.25839	0.0827706	0.0817304	1.17562	1.34012	1.28048	1	0.0855449	0.0835001	0.914455
NCU01821	130518	1.58765	0.0640988	0.054399	1.52355	1.64205	1.32026	0.0454829	0.0466029	1.27478	1.36686	0.156688	2.40892	0.0675934	0.0655262	2.34133	2.47445	1.04148	0.0456655	0.060098	0.995814	1.10158	1.23975	2.24388	0.0542512	0.0704583	2.18963	2.31434	1.11044	0.0377862	0.0406244	1.07265	1.15106	1.03856	1.46354	0.053176	0.0547455	1.41036	1.51829	1.50218	0.0607945	0.0558491	1.44139	1.55803	-0.0769	1.13633	0.0488971	0.0469043	1.08743
NCU05650	124505	1.18874	0.0576904	0.0683764	1.13105	1.25712	1.15538	0.0460966	0.0510472	1.10928	1.20643	-0.0753776	1.40281	0.0605506	0.0630073	1.34226	1.46582	4.37153	0.106291	0.108307	4.26524	4.47984	2.79942	1.21074	0.0577059	0.0590814	1.15303	1.26982	1	0.0438861	0.0494431	0.956114	1.04944	0.103591	1.05109	0.0559735	0.0518466	0.995117	1.10294	4.17396	0.113691	0.102057	4.06027	4.27602	2.95733	1	0.0517071	0.0541867	0.948293
NCU05616	148625	7.5746	0.64396	0.565553	6.93064	8.14015	1.74605	0.349158	0.404865	1.39689	2.15091	4.77973	1.78379	0.33319	0.437268	1.4506	2.22106	2.66692	0.542475	0.552785	2.12445	3.21971	-0.096613	2.50339	0.430489	0.387299	2.0729	2.89069	1.44351	0.323236	0.358284	1.12027	1.80179	0.271107	1.75405	0.334698	0.424932	1.41935	2.17898	1.80947	0.421945	0.51484	1.38752	2.32431	-0.791457	1.25012	0.29248	0.331874	0.95764
NCU06918	147746	4.19026	0.131664	0.122288	4.0586	4.31255	2.69433	0.05557	0.0566956	2.63876	2.75103	1.30757	8.67929	0.158919	0.153859	8.52037	8.83315	1.05068	0.0472923	0.0487787	1.00339	1.09946	7.42091	4.12072	0.12554	0.117383	3.99518	4.2381	1.23026	0.04201	0.0371904	1.18825	1.26745	2.72773	11.3952	0.174713	0.144011	11.2205	11.5392	1	0.0433214	0.0426187	0.956679	1.04262	10.1779	2.26947	0.0868611	0.0920972	2.18261
NCU09775	117207	3.83396	0.421778	0.519071	3.41218	4.35303	1	0.142435	0.1701	0.857565	1.1701	2.24208	1	0.237127	0.294673	0.762873	1.29467	12.9461	0.719396	0.737767	12.2267	13.6839	10.932	3.09971	0.414212	0.5398	2.6855	3.63951	9.17948	0.465405	0.542701	8.71407	9.72218	5.07456	7.51218	0.632242	0.823581	6.87994	8.33576	20.7179	0.813044	0.84166	19.9049	21.5596	11.5691	7.02943	0.599764	0.608195	6.42967
NCU10683	85761	2.73082	0.295296	0.329788	2.43552	3.06061	1.78827	0.140334	0.149627	1.64794	1.9379	0.497627	2.35711	0.236561	0.282682	2.12055	2.63979	1.58328	0.177112	0.167247	1.40617	1.75053	0.370022	2.00196	0.264166	0.285937	1.73779	2.2879	1.05178	0.11133	0.117313	0.94045	1.16909	0.568701	1.25379	0.190085	0.218163	1.0637	1.47195	1.35064	0.15716	0.160464	1.19348	1.5111	-0.278473	1.67168	0.20481	0.261668	1.46687
NCU00004	122076	1.28204	0.0659183	0.0705989	1.21612	1.35264	1.64537	0.0718028	0.0651779	1.57357	1.71055	-0.494426	1.65817	0.0676152	0.0784592	1.59055	1.73663	1	0.0729931	0.0717181	0.927007	1.07172	0.518837	1.19446	0.0531257	0.0610114	1.14133	1.25547	1.08405	0.05516	0.0592916	1.02889	1.14334	-0.0020073	1.44515	0.0712708	0.0685422	1.37388	1.51369	1.02239	0.0659827	0.0654302	0.956407	1.08782	0.286059	1	0.0542648	0.0513945	0.945735
NCU00006	129580	1.04137	0.0390083	0.0338144	1.00236	1.07518	1	0.0511622	0.0567634	0.948838	1.05676	-0.0544017	1.12138	0.0319411	0.0392339	1.08944	1.16061	2.13662	0.0943016	0.0946564	2.04232	2.23128	0.881705	1.03622	0.0371816	0.0341075	0.999038	1.07033	2.16883	0.0745883	0.0754988	2.09424	2.24433	1.02391	1	0.0349577	0.0350764	0.965042	1.03508	2.23821	0.0842964	0.0875542	2.15391	2.32576	1.11884	1.08856	0.0345475	0.0349438	1.05401
NCU00007	62819	1.03998	0.0597597	0.0614685	0.98022	1.10145	1	0.0859928	0.0815685	0.914007	1.08157	-0.101348	1.00937	0.0532031	0.0567363	0.956167	1.06611	1.19403	0.106739	0.112387	1.08729	1.30642	0.0211847	1	0.0522061	0.0536987	0.947794	1.0537	1.49611	0.0939779	0.0927973	1.40213	1.58891	0.348433	1.23268	0.064162	0.0630848	1.16852	1.29576	1.50166	0.100609	0.113361	1.40105	1.61502	0.105286	1.05779	0.0493603	0.0633136	1.00843
NCU00014	62828	2.05184	0.123613	0.106029	1.92823	2.15787	1.43065	0.0787417	0.0849099	1.35191	1.51556	0.412667	1.87705	0.0952277	0.112183	1.78182	1.98923	1.42077	0.0936348	0.0820441	1.32714	1.50281	0.279008	1.59114	0.106033	0.115908	1.48511	1.70705	1.09763	0.0650178	0.0761976	1.03261	1.17383	0.311279	1	0.0817028	0.0922333	0.918297	1.09223	1.12578	0.0685466	0.0862502	1.05723	1.21203	-0.0349999	1.99151	0.11046	0.108659	1.88105
NCU00025	129594	1.31224	0.0475037	0.0467936	1.26474	1.35903	1.12095	0.0318085	0.0327601	1.08914	1.15371	0.111026	1.3995	0.0435749	0.0453732	1.35593	1.44487	1.40395	0.0427266	0.0444282	1.36122	1.44838	-0.0836498	1.21013	0.0439159	0.0410663	1.16621	1.2512	1	0.0284088	0.0314834	0.971591	1.03148	0.134731	1.38691	0.047795	0.0490659	1.33912	1.43598	1.07003	0.0398004	0.0387928	1.03023	1.10882	0.230292	1.14459	0.0449598	0.0441546	1.09963
NCU00029	122096	1.35051	0.0588726	0.0588691	1.29164	1.40938	1.29153	0.0538835	0.0560016	1.23765	1.34753	-0.0558942	1.62037	0.0561405	0.0492393	1.56423	1.66961	1.02496	0.0498354	0.0607718	0.975125	1.08573	0.478498	1.08567	0.047335	0.0428684	1.03834	1.12854	1.0464	0.0449112	0.051007	1.00149	1.09741	-0.059072	1.31644	0.0576455	0.0603205	1.25879	1.37676	1	0.0624822	0.0563023	0.937518	1.0563	0.202492	1	0.0435743	0.0417041	0.956426
NCU00921	132883	1.27684	0.145699	0.165302	1.13114	1.44214	1.49281	0.118307	0.121565	1.3745	1.61437	-0.483234	1	0.128054	0.146656	0.871946	1.14666	1.23112	0.136004	0.137417	1.09512	1.36854	-0.05154	1.43851	0.158793	0.174024	1.27972	1.61253	1.71974	0.116917	0.121295	1.60282	1.84103	-0.009711	1.24296	0.148474	0.148317	1.09449	1.39128	1.12347	0.125321	0.120507	0.998149	1.24398	-0.149491	1.33427	0.161114	0.167642	1.17316
NCU00032	81547	1.04587	0.055368	0.0481168	0.990502	1.09399	2.03539	0.0635183	0.0588382	1.97187	2.09423	-1.10373	1.36519	0.0564488	0.0540834	1.30874	1.41927	1.72599	0.0740724	0.075768	1.65192	1.80176	0.232644	1	0.0523388	0.0533101	0.947661	1.05331	1.69025	0.0637687	0.0581298	1.62648	1.74838	0.573171	1.37281	0.0525444	0.0589914	1.32027	1.4318	1.29185	0.0629534	0.0638186	1.2289	1.35567	-0.035403	1.29715	0.059006	0.0581506	1.23814
NCU00051	62911	1.6538	0.130669	0.124095	1.52313	1.7779	2.08452	0.111521	0.101717	1.973	2.18624	-0.663106	1.49487	0.112529	0.115561	1.38234	1.61043	1.45576	0.118846	0.11228	1.33691	1.56804	-0.185699	1.85333	0.12304	0.128977	1.73029	1.98231	1.29047	0.0859439	0.0879081	1.20453	1.37838	0.351912	1.08783	0.099662	0.10259	0.988168	1.19042	1.57758	0.109963	0.126823	1.46762	1.7044	0.277197	1	0.0936201	0.090001	0.90638
NCU00057	129617	1.69533	0.160213	0.170497	1.53512	1.86583	2.89797	0.117941	0.13306	2.78003	3.03103	-1.49591	1.53339	0.146885	0.159748	1.38651	1.69314	1.89037	0.144998	0.139309	1.74537	2.02968	0.052234	2.10513	0.172886	0.181412	1.93224	2.28654	1.98161	0.117523	0.113617	1.86409	2.09523	-0.162983	1.58827	0.136549	0.153522	1.45172	1.74179	1.83426	0.13638	0.127472	1.69788	1.96173	-0.043912	1.23067	0.125681	0.141568	1.10499
NCU00059	81610	3.43465	0.30061	0.360943	3.13404	3.79559	3.06469	0.374925	0.46617	2.68976	3.53086	-0.39682	1	0.161034	0.185789	0.838966	1.18579	1	0.274388	0.353438	0.725612	1.35344	-0.460177	1.68932	0.231839	0.240883	1.45748	1.9302	2.30997	0.339934	0.360956	1.97004	2.67093	0.039833	1.32861	0.211907	0.214904	1.1167	1.54351	1.0484	0.286752	0.290163	0.761648	1.33856	-0.22186	1.049	0.160384	0.188095	0.888616
NCU00064	62940	1.1641	0.0311295	0.0297907	1.13297	1.19389	1.06108	0.0257007	0.024114	1.03538	1.08519	0.0477765	1.18024	0.0264405	0.0283302	1.1538	1.20857	1.0092	0.0320257	0.0283041	0.977174	1.0375	0.116295	1.3359	0.034058	0.0264242	1.30184	1.36232	1.09388	0.0235051	0.0257306	1.07037	1.11961	0.182231	1.35994	0.0297486	0.0324436	1.33019	1.39238	1	0.0275625	0.0277245	0.972437	1.02772	0.302467	1.2237	0.0271645	0.0283531	1.19654
NCU00072	62960	1.28068	0.0382471	0.0423194	1.24243	1.323	1.28798	0.0388576	0.0493364	1.24912	1.33732	-0.0948835	1.4177	0.0389811	0.0365799	1.37872	1.45428	1.25428	0.0546298	0.0615257	1.19965	1.31581	0.0629132	1.28528	0.0352848	0.0400004	1.25	1.32528	1.01272	0.0422021	0.0408574	0.970518	1.05358	0.196418	1.04717	0.0368007	0.034069	1.01037	1.08124	1.1337	0.0508526	0.0541628	1.08285	1.18786	0.0016084	1.10392	0.032591	0.0354393	1.07133
NCU00073	81640	1.15134	0.0533086	0.0518137	1.09803	1.20315	1.53717	0.0542229	0.0475009	1.48295	1.58467	-0.486639	1.03254	0.0414628	0.0546747	0.991077	1.08721	1.27285	0.053489	0.0568849	1.21936	1.32973	0.132146	1.01271	0.045845	0.0457289	0.966865	1.05844	1.37731	0.0479737	0.0485984	1.32934	1.42591	0.270897	1.26132	0.0534287	0.0569623	1.20789	1.31828	1.1843	0.0564921	0.0537951	1.12781	1.2381	-0.0302038	1.07068	0.0446608	0.0469702	1.02602
NCU00081	81659	1	0.128928	0.140828	0.871072	1.14083	1.76456	0.135922	0.146775	1.62864	1.91133	-1.04026	1.06326	0.123949	0.133765	0.939311	1.19703	1.60865	0.172261	0.190707	1.43639	1.79936	0.239364	1.06078	0.126811	0.131353	0.933969	1.19213	1.37257	0.138488	0.132468	1.23408	1.50504	0.041949	1.54074	0.155158	0.154812	1.38558	1.69555	1.51887	0.155016	0.161775	1.36385	1.68064	-0.295063	1.74336	0.148709	0.155759	1.59465
NCU00085	122141	1.18756	0.0927627	0.112185	1.0948	1.29974	1	0.0972209	0.0966139	0.902779	1.09661	-0.0018166	1.31976	0.0886363	0.106766	1.23112	1.42653	1.14891	0.126689	0.139551	1.02222	1.28846	-0.0573373	2.25227	0.120389	0.140122	2.13188	2.39239	1.50542	0.124201	0.115615	1.38122	1.62104	0.510846	1	0.0918759	0.0944858	0.908124	1.09449	1.96117	0.160259	0.16078	1.80091	2.12195	0.706425	6.57104	0.172032	0.200709	6.39901
NCU00087	146309	1.03364	0.069948	0.063403	0.963692	1.09704	1.19618	0.0889064	0.0919396	1.10727	1.28812	-0.324428	1.5736	0.07779	0.0707328	1.49581	1.64433	1.38738	0.119714	0.124976	1.26767	1.51236	-0.016546	1.08829	0.0537523	0.0713669	1.03454	1.15966	1	0.0851062	0.0932582	0.914894	1.09326	-0.0587205	1	0.058617	0.0608652	0.941383	1.06087	1.46055	0.107229	0.123439	1.35332	1.58399	0.292456	1.09761	0.0569735	0.0674504	1.04064
NCU00088	62995	1.46607	0.185066	0.210868	1.281	1.67694	2.57895	0.163396	0.157591	2.41555	2.73654	-1.45554	4.31908	0.273328	0.306349	4.04575	4.62543	1.46514	0.150784	0.159938	1.31436	1.62508	2.42067	2.21632	0.206538	0.237423	2.00978	2.45374	1	0.105868	0.109906	0.894132	1.10991	0.899876	1	0.167429	0.165497	0.832571	1.1655	1.04424	0.113668	0.130417	0.930572	1.17466	-0.234925	1.13581	0.16034	0.187389	0.97547
NCU00089	129642	1.24743	0.111581	0.111876	1.13585	1.35931	2.71248	0.153216	0.174193	2.55926	2.88667	-1.75082	1.09879	0.084015	0.101212	1.01477	1.2	2.73276	0.192063	0.219848	2.5407	2.95261	1.34069	1	0.0889066	0.0944321	0.911093	1.09443	1.27094	0.12009	0.125268	1.15085	1.39621	0.0564179	1.3951	0.10807	0.112709	1.28703	1.50781	1	0.125287	0.134394	0.874713	1.13439	0.152636	1.07382	0.0890593	0.0966959	0.984761
NCU00091	122147	1.09302	0.0608832	0.07042	1.03214	1.16344	4.64281	0.0999686	0.0960809	4.54284	4.73889	-3.70675	1.10106	0.0714661	0.0668199	1.02959	1.16788	1.04895	0.068829	0.0612039	0.980121	1.11015	-0.08056	1.19293	0.0627312	0.0650829	1.1302	1.25801	1	0.0514418	0.0484319	0.948558	1.04843	0.0817669	1	0.0664807	0.0647515	0.933519	1.06475	1.19944	0.0699963	0.0760885	1.12944	1.27553	0.0646922	1.18948	0.0630031	0.0679588	1.12648
NCU00095	122149	1.19676	0.0413876	0.0405924	1.15537	1.23735	2.37067	0.0460349	0.0485641	2.32464	2.41923	-1.26386	1.3605	0.0463061	0.0442552	1.31419	1.40476	1	0.0395076	0.0400253	0.960492	1.04003	0.274169	1.44878	0.0361488	0.0432156	1.41263	1.492	1.22773	0.0365202	0.0352056	1.19121	1.26294	0.149696	1.17525	0.0372712	0.0451082	1.13798	1.22036	1.11903	0.0396761	0.038383	1.07935	1.15741	-0.0194342	1.26526	0.0381594	0.0362011	1.2271
NCU00101	63018	1.76352	0.0768315	0.0842891	1.68669	1.84781	4.12622	0.0805344	0.0888154	4.04569	4.21504	-2.52835	2.64351	0.0848088	0.0945615	2.5587	2.73807	1.47553	0.0648499	0.0705288	1.41068	1.54606	1.01264	1.7161	0.0662327	0.0694853	1.64987	1.78559	1	0.0505595	0.0556835	0.949441	1.05568	0.594184	1	0.0659977	0.0643756	0.934002	1.06438	1.33918	0.0775712	0.0650351	1.26161	1.40422	0.197233	1.43417	0.0723986	0.077233	1.36177
NCU00103	116941	1.56466	0.106988	0.121239	1.45767	1.6859	1.45103	0.0692491	0.0795931	1.38178	1.53062	-0.0729511	1.65439	0.106441	0.112295	1.54795	1.76669	1.50848	0.0958332	0.102968	1.41265	1.61145	-0.063499	1.67983	0.100324	0.103695	1.57951	1.78353	1.07976	0.0664369	0.0690728	1.01332	1.14883	0.430673	1.49741	0.105458	0.103219	1.39195	1.60063	1.11472	0.0774241	0.0759684	1.0373	1.19069	0.201264	1.34582	0.0988241	0.0926884	1.247
NCU00109	63040	1.48574	0.0951465	0.102968	1.39059	1.58871	2.20103	0.0724976	0.0892073	2.12853	2.29024	-0.899644	1.88059	0.100224	0.107728	1.78037	1.98832	1.81408	0.0962981	0.0921747	1.71778	1.90625	-0.125889	1.27161	0.0801175	0.0956409	1.19149	1.36725	1.13664	0.0664763	0.0654132	1.07016	1.20205	-0.0105607	1.07768	0.0802529	0.0832977	0.997427	1.16098	1.37236	0.0853464	0.0850519	1.28701	1.45741	0.126036	1.19763	0.0912668	0.0927919	1.10636
NCU00112	122163	1	0.0750626	0.0857083	0.924937	1.08571	1.4016	0.0752434	0.0760217	1.32636	1.47762	-0.552684	3.19421	0.119323	0.121459	3.07489	3.31567	1.51705	0.102188	0.0921322	1.41486	1.60918	1.4657	2.3159	0.11043	0.110356	2.20547	2.42626	1	0.0583768	0.0683554	0.941623	1.06836	1.13711	2.47195	0.112175	0.116239	2.35977	2.58819	1.168	0.077139	0.0841253	1.09086	1.25213	1.10765	1.11407	0.0716484	0.0836749	1.04242
NCU00114	129663	1.82616	0.121931	0.100625	1.70423	1.92678	1.53688	0.0930184	0.0947443	1.44386	1.63162	0.0726047	2.26963	0.114882	0.10433	2.15475	2.37396	1.76788	0.130571	0.134749	1.63731	1.90263	0.252119	2.13162	0.109852	0.0992719	2.02177	2.23089	1.2466	0.0849434	0.0842956	1.16166	1.3309	0.690872	1	0.0822489	0.0822483	0.917751	1.08225	1.45968	0.124162	0.116661	1.33552	1.57634	0.25327	1.70082	0.0970656	0.102963	1.60375
NCU00115	81733	1.94563	0.126086	0.144581	1.81954	2.09021	2.57576	0.0997344	0.103312	2.47603	2.67907	-0.859528	1.81153	0.117049	0.117813	1.69448	1.92934	1.39315	0.0930114	0.0975561	1.30014	1.49071	0.203775	1.27996	0.10721	0.11582	1.17275	1.39578	2.15389	0.104912	0.102327	2.04898	2.25622	0.653198	1	0.099545	0.100693	0.900455	1.10069	1.24919	0.0826709	0.0947926	1.16652	1.34398	0.0658261	1.47726	0.111182	0.110853	1.36608
NCU00117	63061	1.12547	0.0538023	0.0600368	1.07167	1.18551	1.4263	0.0443264	0.0454002	1.38197	1.4717	-0.400033	1.70134	0.0693548	0.0686747	1.63199	1.77001	1.34798	0.0601188	0.0546232	1.28786	1.4026	0.229382	1.2085	0.0533806	0.0620147	1.15512	1.27051	1	0.0365126	0.0442531	0.963487	1.04425	0.110866	1	0.0545985	0.0619212	0.945402	1.06192	1.24068	0.0608886	0.0511018	1.17979	1.29178	0.11787	1.18013	0.053802	0.0629845	1.12633
NCU00119	129667	1.09881	0.0596795	0.0629565	1.03913	1.16177	1.35485	0.0545786	0.0578678	1.30027	1.41272	-0.373587	1.18787	0.056603	0.0535581	1.13127	1.24143	1	0.0600421	0.0601229	0.939958	1.06012	0.0711441	1.26885	0.0622347	0.0620511	1.20662	1.3309	1.15625	0.0473527	0.0517163	1.1089	1.20797	-0.001351	1.63587	0.0688247	0.0698722	1.56705	1.70574	1.19325	0.0697669	0.0639776	1.12348	1.25723	0.309818	1	0.0488039	0.0545065	0.951196
NCU00125	146341	1.64475	0.185775	0.198697	1.45897	1.84345	1.88655	0.210339	0.221952	1.67621	2.1085	-0.649527	1.55013	0.174199	0.185724	1.37593	1.73585	1	0.205949	0.239967	0.794051	1.23997	0.135964	1.27221	0.16763	0.162526	1.10458	1.43474	1.04516	0.161081	0.179436	0.884079	1.2246	-0.120016	1	0.153147	0.154054	0.846853	1.15405	1.18177	0.189561	0.207912	0.992209	1.38968	-0.161845	1.14057	0.164816	0.150866	0.975754
NCU00126	146342	1.22691	0.097588	0.0961782	1.12932	1.32309	1.38178	0.0946235	0.106834	1.28716	1.48861	-0.359292	1.28097	0.0887418	0.103032	1.19223	1.384	1	0.106616	0.11906	0.893384	1.11906	0.0731682	1	0.0841402	0.100812	0.91586	1.10081	3.19336	0.138035	0.147645	3.05533	3.34101	1.95451	1.206	0.0970517	0.102566	1.10895	1.30857	1.43749	0.121707	0.124172	1.31578	1.56166	0.007217	1.38351	0.0964784	0.0974892	1.28703
NCU00127	122178	2.03885	0.0393868	0.0448863	1.99946	2.08374	1	0.0313265	0.0341752	0.968673	1.03418	0.965288	2.44801	0.0412674	0.043862	2.40674	2.49187	1.99061	0.0715791	0.0550633	1.91903	2.04567	0.361069	1.73472	0.037665	0.0380622	1.69705	1.77278	2.62839	0.0563629	0.0534524	2.57203	2.68184	0.799245	2.33039	0.0459281	0.042813	2.28446	2.3732	3.27155	0.0775755	0.0688923	3.19397	3.34044	0.820771	2.49709	0.0443598	0.0468184	2.45273
NCU00128	26923	1.47592	0.183583	0.190608	1.29234	1.66653	1.00422	0.280219	0.335054	0.724001	1.33927	-0.046937	1.62698	0.176017	0.21363	1.45096	1.84061	1.56079	0.415326	0.545579	1.14546	2.10637	-0.655406	1	0.156208	0.168298	0.843792	1.1683	1	0.292871	0.315184	0.707129	1.31518	-0.461169	1.843	0.209827	0.207282	1.63317	2.05028	1.05452	0.340454	0.451796	0.714066	1.50632	0.126857	1.42939	0.176528	0.187003	1.25286
NCU00132	146346	2.01338	0.0966612	0.120913	1.91672	2.13429	1.25188	0.0750587	0.0787648	1.17682	1.33064	0.586074	1.69384	0.0847501	0.0993009	1.60909	1.79314	1.8925	0.113077	0.127197	1.77942	2.0197	-0.0137179	1.78622	0.0978739	0.10263	1.68835	1.88885	1	0.0643022	0.077553	0.935698	1.07755	0.610793	2.03045	0.108756	0.106442	1.92169	2.13689	1.45271	0.101731	0.110738	1.35098	1.56345	0.358246	1	0.0741498	0.0765317	0.92585
NCU00135	122183	1.48383	0.0809769	0.0781151	1.40285	1.56195	1	0.0743256	0.0736951	0.925674	1.0737	0.329158	1.74841	0.0837848	0.0735276	1.66463	1.82194	1.96218	0.112685	0.115834	1.8495	2.07801	0.0275574	1.47317	0.0638928	0.0753981	1.40928	1.54857	1.54621	0.090744	0.085302	1.45547	1.63151	-0.0931021	2.32662	0.105189	0.0852814	2.22143	2.4119	1.75665	0.104378	0.115538	1.65227	1.87219	0.349243	1.15855	0.0624142	0.0655604	1.09614
NCU00142	81786	1	0.0672829	0.0908995	0.932717	1.0909	1.64606	0.102507	0.11454	1.54355	1.7606	-0.827883	1.00827	0.078978	0.0764659	0.929292	1.08474	1.45814	0.116002	0.126776	1.34214	1.58492	0.257402	1.62241	0.0873234	0.0959006	1.53509	1.71831	2.59746	0.126458	0.136532	2.471	2.73399	0.752691	1.17535	0.0853458	0.0833572	1.09	1.25871	1.98671	0.129052	0.129046	1.85766	2.11576	0.598951	1.80317	0.0977712	0.100455	1.7054
NCU00151	81805	2.00072	0.246091	0.217731	1.75463	2.21845	1.82523	0.158965	0.180138	1.66626	2.00537	-0.250739	1.46842	0.18231	0.177408	1.28611	1.64583	1	0.142795	0.172224	0.857205	1.17222	0.113886	1.10692	0.168463	0.17585	0.938457	1.28277	2.30914	0.184124	0.181528	2.12502	2.49067	0.842246	1.27728	0.163768	0.210521	1.11351	1.4878	1.41581	0.181116	0.179628	1.23469	1.59544	-0.253107	1.18805	0.15141	0.175557	1.03664
NCU00161	110037	2.09168	0.174809	0.206186	1.91687	2.29787	3.84099	0.272823	0.301433	3.56817	4.14242	-2.22555	2.20774	0.17585	0.190428	2.03189	2.39817	1.69971	0.227074	0.240212	1.47264	1.93992	0.091968	3.49738	0.220523	0.233193	3.27686	3.73057	3.99352	0.264487	0.281568	3.72903	4.27509	-0.00154	2.52736	0.191426	0.205602	2.33593	2.73296	2.37617	0.257883	0.268949	2.11829	2.64512	-0.309185	1	0.114374	0.120953	0.885626
NCU00167	63171	1	0.0564959	0.0587818	0.943504	1.05878	1.45038	0.0499563	0.0543228	1.40042	1.5047	-0.561199	1.61376	0.0734876	0.0860641	1.54027	1.69982	1.1501	0.0542254	0.0691295	1.09587	1.21923	0.321043	1.15861	0.0606568	0.0707036	1.09795	1.22931	1.37866	0.0481343	0.0498852	1.33053	1.42855	0.101212	1.39624	0.0746683	0.0835233	1.32157	1.47976	1.13151	0.0584618	0.0580522	1.07305	1.18956	0.132009	1.19672	0.0671715	0.0693025	1.12955
NCU00173	110049	1.8517	0.0956804	0.0988396	1.75602	1.95054	1	0.0602601	0.0671543	0.93974	1.06715	0.688865	1.8971	0.0875895	0.0919421	1.80951	1.98904	2.03626	0.106218	0.117435	1.93004	2.15369	-0.0590001	2.76837	0.106555	0.119641	2.66181	2.88801	1.04097	0.0716916	0.0688453	0.969278	1.10982	1.552	1.87704	0.0867908	0.10382	1.79025	1.98086	2.36475	0.117129	0.110407	2.24762	2.47516	0.266761	1	0.0687283	0.0668439	0.931272
NCU00175	122221	2.43147	0.0722029	0.082521	2.35927	2.51399	1	0.0333426	0.0320112	0.966657	1.03201	1.32726	1	0.048321	0.0484	0.951679	1.0484	6.44433	0.102763	0.0871157	6.34157	6.53145	5.29317	1.44733	0.0549982	0.0635514	1.39233	1.51088	5.25933	0.0734026	0.0645696	5.18593	5.3239	3.67505	7.00048	0.0997343	0.120143	6.90075	7.12062	6.9809	0.0958883	0.0986748	6.88501	7.07957	-0.178829	15.3741	0.170711	0.147056	15.2034
NCU00178	146382	1.84458	0.13962	0.161839	1.70496	2.00642	3.84515	0.231815	0.225389	3.61333	4.07054	-2.36558	1.97576	0.144339	0.15544	1.83142	2.1312	2.8235	0.228885	0.259565	2.59462	3.08306	0.463415	1.85203	0.138132	0.164518	1.7139	2.01655	1	0.131078	0.133492	0.868922	1.13349	0.580406	2.01168	0.145109	0.148624	1.86657	2.1603	1.743	0.216292	0.219574	1.52671	1.96257	-0.096003	1.04513	0.103249	0.115203	0.941881
NCU00182	146385	1.37317	0.0448287	0.0523171	1.32834	1.42549	2.02053	0.0449654	0.0562709	1.97556	2.0768	-0.74846	1.49066	0.0481762	0.0492078	1.44248	1.53987	1.34036	0.0571951	0.0484589	1.28316	1.38882	0.0536649	1.33461	0.0419077	0.0523975	1.2927	1.38701	1.8394	0.0498371	0.0432432	1.78956	1.88264	0.402555	1	0.0431498	0.044466	0.95685	1.04447	1.12819	0.0446329	0.0465632	1.08356	1.17475	0.0390911	1.03062	0.0389993	0.0387114	0.991621
NCU00184	81886	1.06275	0.090445	0.0908603	0.972305	1.15361	1.51366	0.0912115	0.089457	1.42245	1.60312	-0.630812	1.24723	0.0886511	0.0929716	1.15858	1.3402	1.60389	0.109547	0.124968	1.49434	1.72886	0.154141	1.07006	0.0839629	0.0890081	0.986097	1.15907	1	0.0753385	0.0770796	0.924662	1.07708	-0.0909825	1.70688	0.119593	0.108886	1.58729	1.81577	1.40531	0.105785	0.0975093	1.29953	1.50282	0.0844677	1.27483	0.0924382	0.0981769	1.18239
NCU00209	129730	1.23757	0.0569675	0.0515726	1.1806	1.28914	1	0.0402952	0.0436663	0.959705	1.04367	0.136936	1.5343	0.058027	0.0589561	1.47627	1.59326	1.06549	0.0533302	0.0573953	1.01216	1.12289	0.353388	1.26342	0.0568069	0.0494591	1.20661	1.31288	1.07598	0.040567	0.0450248	1.03541	1.121	0.0856083	1	0.0451269	0.0519501	0.954873	1.05195	1.0451	0.0556869	0.0495631	0.989413	1.09466	-0.062537	1.20893	0.0487109	0.0532986	1.16022
NCU00214	122251	1.84608	0.186018	0.188558	1.66006	2.03464	1.77487	0.123786	0.123341	1.65108	1.89821	-0.238149	1.9152	0.185802	0.190747	1.7294	2.10595	1.20315	0.130746	0.130835	1.0724	1.33398	0.395413	1.83931	0.184591	0.198925	1.65472	2.03823	1.45459	0.113609	0.116549	1.34098	1.57114	0.08358	1.3482	0.164315	0.183301	1.18389	1.5315	1.86275	0.1398	0.164137	1.72295	2.02689	0.191449	1.3682	0.162301	0.166548	1.2059
NCU00220	81968	1.32577	0.138114	0.149951	1.18766	1.47572	1.24072	0.0973795	0.105434	1.14334	1.34615	-0.158498	1.2839	0.123564	0.149752	1.16034	1.43365	1	0.111279	0.118856	0.888721	1.11886	0.04148	1.47118	0.14436	0.156862	1.32682	1.62804	1.75109	0.121208	0.124166	1.62988	1.87526	0.00184	1.42045	0.143381	0.149717	1.27707	1.57017	1.74558	0.133492	0.163176	1.61209	1.90876	0.041921	1	0.113988	0.133092	0.886012
NCU00225	116995	2.30272	0.0781732	0.0629369	2.22455	2.36566	2.0019	0.0477608	0.0438253	1.95414	2.04573	0.178821	1	0.0491249	0.0421767	0.950875	1.04218	1	0.0390015	0.0404542	0.960998	1.04045	-0.0811782	3.92124	0.102518	0.0685166	3.81872	3.98976	1.45839	0.0355098	0.0393069	1.42288	1.4977	2.32103	3.55519	0.0838161	0.072006	3.47137	3.6272	2.11001	0.0491435	0.0491607	2.06087	2.15917	1.3122	1.25174	0.0537971	0.0480864	1.19794
NCU00227	63298	1.25916	0.102556	0.108484	1.1566	1.36764	3.32473	0.135265	0.161026	3.18947	3.48576	-2.32915	1.349	0.111851	0.107194	1.23715	1.45619	2.0114	0.143914	0.141435	1.86749	2.15284	0.411292	1.17969	0.0935011	0.103964	1.08619	1.28365	1.55309	0.106818	0.121522	1.44627	1.67461	0.162618	1.18133	0.0939547	0.111972	1.08738	1.2933	1.49884	0.127113	0.142185	1.37173	1.64102	0.078425	1	0.0882404	0.0987526	0.91176
NCU00237	129755	1.72062	0.07688	0.0719515	1.64374	1.79257	1.56515	0.0756258	0.0696372	1.48952	1.63479	0.0089528	1.41929	0.0739462	0.0669468	1.34534	1.48624	1.08588	0.0812122	0.0754002	1.00467	1.16128	0.184064	1	0.0544704	0.0619646	0.94553	1.06196	15.0536	0.148538	0.102475	14.9051	15.1561	13.8431	1.04364	0.056061	0.0611582	0.987579	1.1048	1.62189	0.0730274	0.0823219	1.54886	1.70421	0.444064	2.08094	0.0786286	0.0768137	2.00231
NCU00238	146431	1.89528	0.207549	0.185905	1.68773	2.08119	1	0.217254	0.258773	0.782746	1.25877	0.428958	1.24072	0.143772	0.162257	1.09695	1.40298	2.85022	0.445888	0.561709	2.40433	3.41193	1.00135	1.35811	0.154994	0.171809	1.20312	1.52992	1.60108	0.276187	0.348278	1.32489	1.94936	-0.205026	1.1559	0.14874	0.153471	1.00716	1.30937	1.84704	0.388138	0.433267	1.4589	2.28031	0.149531	1	0.132699	0.131999	0.867301
NCU00243	42469	1.46938	0.0500097	0.0466058	1.41937	1.51599	1.39753	0.0487666	0.0527516	1.34876	1.45028	-0.0309113	2.53322	0.0580952	0.0573883	2.47512	2.59061	1.24594	0.0654358	0.0596839	1.1805	1.30562	1.1695	1.46351	0.0453492	0.0492748	1.41816	1.51278	1	0.0426414	0.0480129	0.957359	1.04801	0.370148	1	0.0403509	0.0420905	0.959649	1.04209	1.37736	0.0681891	0.0704594	1.30917	1.44782	0.26708	1.40702	0.0476233	0.0422991	1.3594
NCU00250	137721	2.23687	0.170551	0.187582	2.06632	2.42445	2.82614	0.213556	0.24925	2.61258	3.07539	-1.00907	1.05691	0.119727	0.13625	0.937183	1.19316	1	0.195372	0.215108	0.804628	1.21511	-0.277925	1	0.11457	0.133734	0.88543	1.13373	1.99458	0.199622	0.235689	1.79496	2.23027	0.661224	1.42595	0.14347	0.14916	1.28248	1.57511	1.77782	0.247013	0.253603	1.53081	2.03142	-0.044303	2.61096	0.185284	0.191285	2.42568
NCU00253	122287	2.02147	0.152512	0.152618	1.86896	2.17409	1.63575	0.143499	0.170526	1.49225	1.80628	0.062682	1.61337	0.132776	0.141644	1.48059	1.75501	2.3279	0.238362	0.213149	2.08954	2.54105	0.334524	1.69461	0.142967	0.144635	1.55164	1.83925	1	0.117275	0.132023	0.882725	1.13202	0.41962	1	0.113042	0.126526	0.886958	1.12653	1.35241	0.157594	0.181625	1.19482	1.53403	0.06829	1.57375	0.132362	0.139619	1.44139
NCU00928	90155	1.70982	0.091463	0.0851965	1.61836	1.79502	1.46526	0.0538779	0.0595103	1.41138	1.52477	0.0935867	1.68746	0.0876594	0.099679	1.5998	1.78714	1.26774	0.0766819	0.0780128	1.19106	1.34575	0.254048	1.24395	0.0798775	0.0907211	1.16407	1.33467	1	0.0494336	0.0544509	0.950566	1.05445	0.109622	1	0.0747081	0.0728276	0.925292	1.07283	1.05408	0.0594389	0.066848	0.994641	1.12093	-0.0781865	1.28436	0.0796571	0.0754192	1.2047
NCU00268	129780	1.71611	0.0572631	0.0537803	1.65885	1.76989	2.21007	0.094797	0.100545	2.11527	2.31061	-0.651768	1.29815	0.0473788	0.0449106	1.25077	1.34306	1	0.0873009	0.0854576	0.912699	1.08546	0.165314	1.68497	0.0546334	0.0560606	1.63034	1.74103	2.27894	0.101308	0.0990671	2.17763	2.37801	0.436601	4.59904	0.0800041	0.0769299	4.51904	4.67597	1.42203	0.08975	0.0945386	1.33228	1.51657	3.00247	1.48421	0.0502891	0.0554046	1.43392
NCU00276	82069	1.41889	0.101178	0.106811	1.31771	1.5257	1.55603	0.177255	0.186381	1.37878	1.74241	-0.424699	1	0.0799464	0.0818827	0.920054	1.08188	1.44585	0.215331	0.224492	1.23052	1.67034	0.148636	1.18454	0.0832827	0.0933735	1.10126	1.27791	2.06153	0.195314	0.19601	1.86622	2.25754	0.588302	1.0086	0.0912397	0.0889969	0.91736	1.0976	1.2981	0.174523	0.202082	1.12358	1.50018	0.0259801	1.04519	0.0796552	0.0849228	0.965535
NCU00282	146466	1.21779	0.0611213	0.0740418	1.15667	1.29183	4.43661	0.111938	0.104592	4.32467	4.5412	-3.38453	1.41082	0.0735131	0.0717918	1.33731	1.48261	1.28297	0.0733157	0.0835554	1.20965	1.36653	-0.0292185	1.01241	0.0676263	0.0654563	0.944784	1.07787	2.94519	0.0790432	0.0903388	2.86615	3.03553	1.78828	1	0.0641319	0.0640728	0.935868	1.06407	1	0.0708535	0.0760551	0.929146	1.07606	-0.134926	1.61266	0.0773577	0.0817357	1.5353
NCU00301	82114	1.39612	0.109185	0.117427	1.28693	1.51355	2.40858	0.124872	0.115852	2.28371	2.52443	-1.2375	1.45744	0.109888	0.116231	1.34755	1.57367	1.66625	0.113974	0.131809	1.55228	1.79806	-0.021395	1.1241	0.0948519	0.111152	1.02925	1.23525	2.99171	0.14165	0.128314	2.85006	3.12002	1.61481	1	0.0966033	0.107502	0.903397	1.1075	1.20195	0.108992	0.110507	1.09296	1.31246	-0.014544	1.21907	0.100725	0.110139	1.11835
NCU00324	146496	1.19178	0.0552972	0.0589332	1.13648	1.25071	1.74501	0.0663706	0.0583834	1.67864	1.80339	-0.666911	1.33662	0.0472711	0.0624986	1.28935	1.39912	1.09826	0.0593207	0.0642884	1.03894	1.16255	0.126801	1.38554	0.0565105	0.0671832	1.32903	1.45272	1.03754	0.0493617	0.0543209	0.988178	1.09186	0.237169	1	0.052241	0.0556424	0.947759	1.05564	1	0.0526745	0.0639274	0.947326	1.06393	-0.108317	1.23039	0.052185	0.0532003	1.17821
NCU00325	129820	1.58731	0.126323	0.138037	1.46099	1.72535	1.17207	0.0841156	0.0915986	1.08795	1.26367	0.197318	1.40762	0.112166	0.110606	1.29545	1.51823	1.14309	0.102712	0.111905	1.04038	1.25499	0.040459	1.43873	0.11354	0.119142	1.32519	1.55787	1.13882	0.0882019	0.0934902	1.05062	1.23231	0.0928798	1.34284	0.126463	0.117272	1.21638	1.46011	1	0.10222	0.102258	0.89778	1.10226	0.114119	1.37792	0.118056	0.114572	1.25986
NCU00330	82165	1.57566	0.178798	0.176929	1.39686	1.75259	1.70403	0.177918	0.182768	1.52611	1.8868	-0.489936	1	0.136493	0.15522	0.863507	1.15522	1.44793	0.193916	0.221628	1.25401	1.66956	0.098794	1.41407	0.167945	0.169211	1.24612	1.58328	1.56295	0.157627	0.176304	1.40532	1.73925	-0.177958	1.34178	0.164161	0.16396	1.17762	1.50574	1.48629	0.183857	0.199791	1.30243	1.68608	-0.203307	1.54369	0.156519	0.191648	1.38717
NCU00336	63498	1.72014	0.106867	0.108803	1.61327	1.82894	2.9274	0.193106	0.178638	2.73429	3.10604	-1.49276	1.1601	0.0874926	0.0793531	1.07261	1.23945	1.07875	0.135253	0.14472	0.943497	1.22347	-0.150863	1.02594	0.0791238	0.0791564	0.946816	1.1051	2.85119	0.16842	0.162174	2.68277	3.01336	1.57767	1.06656	0.0809232	0.0882238	0.985637	1.15478	1	0.123559	0.134003	0.876441	1.134	-0.148366	1.11061	0.0801801	0.0861235	1.03043
NCU00337	63501	1.2906	0.14933	0.169885	1.14127	1.46049	1.93321	0.158516	0.153204	1.77469	2.08641	-0.945144	1.35182	0.142929	0.142207	1.20889	1.49403	1.05413	0.152059	0.155554	0.902071	1.20968	-0.000793	1.13472	0.127701	0.150321	1.00702	1.28504	2.78666	0.1772	0.201878	2.60946	2.98854	1.32442	1	0.1329	0.126261	0.8671	1.12626	1	0.131809	0.15207	0.868191	1.15207	-0.25807	1.27093	0.150608	0.144898	1.12032
NCU00345	146509	1.4283	0.0822341	0.0894881	1.34607	1.51779	1.60602	0.0771835	0.0726502	1.52884	1.67867	-0.332604	1.55473	0.0779807	0.0827102	1.47675	1.63744	1.29949	0.0880525	0.078385	1.21144	1.37787	0.0988743	1.50072	0.0789162	0.0736695	1.4218	1.57439	1.08812	0.0655684	0.0760971	1.02255	1.16422	0.257587	1.01888	0.0628452	0.0778465	0.956035	1.09673	1.25321	0.0883255	0.0786477	1.16488	1.33186	0.068158	1.44636	0.0757538	0.0777394	1.37061
NCU00349	63521	2.43636	0.0974089	0.0913405	2.33895	2.5277	1.90575	0.0733076	0.0723594	1.83244	1.97811	0.360842	1.55458	0.0776091	0.0779144	1.47697	1.63249	1.31549	0.0737673	0.0726133	1.24172	1.3881	0.0888676	1.47357	0.0617275	0.0722473	1.41184	1.54582	1	0.05833	0.0573893	0.94167	1.05739	0.354453	1.6924	0.0825583	0.0838833	1.60984	1.77628	1.41071	0.0750409	0.0775577	1.33567	1.48827	0.121574	1.60926	0.0747815	0.0679002	1.53448
NCU00371	63568	1.3397	0.0883366	0.0926307	1.25136	1.43233	1.61272	0.125982	0.127716	1.48674	1.74044	-0.489073	1.55613	0.0976003	0.0954227	1.45853	1.65155	1.0199	0.129941	0.133059	0.889959	1.15296	0.305571	1.34838	0.0881248	0.0818467	1.26026	1.43023	2.51803	0.138997	0.153904	2.37903	2.67193	0.948806	1.19977	0.0877374	0.0830908	1.11203	1.28286	1.32436	0.135288	0.156193	1.18907	1.48055	-0.0937888	1.10415	0.0746962	0.0841421	1.02945
NCU00373	82256	1.30639	0.0487278	0.0529382	1.25766	1.35933	1.06332	0.0571235	0.0613317	1.0062	1.12465	0.13301	1.77765	0.0535979	0.0602868	1.72405	1.83794	1.37548	0.0865297	0.0825333	1.28895	1.45801	0.266039	1	0.0458503	0.0426698	0.95415	1.04267	1.71598	0.0699986	0.0738199	1.64598	1.7898	0.603312	1.91552	0.0636993	0.0591924	1.85182	1.97471	1	0.0641785	0.0690031	0.935821	1.069	0.782818	1.10757	0.0435501	0.0437354	1.06402
NCU00377	122382	1.26122	0.0586063	0.0742673	1.20261	1.33549	2.62311	0.082419	0.101697	2.54069	2.72481	-1.52219	1.27249	0.059195	0.0624975	1.2133	1.33499	1.25276	0.0769164	0.0873313	1.17584	1.34009	-0.126796	1.08617	0.0596944	0.0564455	1.02648	1.14262	1	0.0589318	0.0558351	0.941068	1.05584	-0.0293595	1	0.0538592	0.0596612	0.946141	1.05966	1.32482	0.0703916	0.0864055	1.25443	1.41123	0.194767	1.17805	0.0544835	0.0587436	1.12357
NCU00382	82277	1.35098	0.0559547	0.0551356	1.29503	1.40612	1	0.0382623	0.0375192	0.961738	1.03752	0.257506	1	0.0475556	0.0500249	0.952444	1.05002	1.09745	0.0511553	0.0571048	1.04629	1.15455	-0.0037302	1.3521	0.0569321	0.0607288	1.29517	1.41283	2.86286	0.0585908	0.0645404	2.80427	2.9274	1.39144	1.54749	0.0660559	0.0728024	1.48143	1.62029	1.82966	0.0609013	0.0613184	1.76876	1.89098	0.148466	1.4431	0.0532137	0.0602307	1.38989
NCU00385	117051	2.01951	0.0453877	0.0506761	1.97412	2.07019	1	0.0260578	0.0282076	0.973942	1.02821	0.945915	2.14703	0.046484	0.0450275	2.10055	2.19206	1.17322	0.0375158	0.0343267	1.1357	1.20755	0.892999	2.45737	0.0466688	0.0455928	2.4107	2.50296	1.16324	0.0320771	0.0359509	1.13116	1.19919	1.21151	1.44094	0.0425444	0.0378195	1.3984	1.47876	1.62131	0.039179	0.0447706	1.58213	1.66608	0.103371	1.51537	0.0362821	0.0406177	1.47909
NCU00392	137852	1.86022	0.177565	0.203598	1.68266	2.06382	1.70636	0.174489	0.17818	1.53187	1.88454	-0.201885	2.17138	0.19924	0.208196	1.97214	2.37958	2.38653	0.249363	0.259689	2.13717	2.64622	-0.242409	1.63023	0.164027	0.187349	1.4662	1.81758	1.49893	0.175007	0.172868	1.32392	1.6718	-0.205595	1.50083	0.181341	0.178755	1.31949	1.67959	1.05096	0.171992	0.191634	0.878968	1.24259	0.076895	1	0.142117	0.146443	0.857883
NCU00395	82299	1.37809	0.0587406	0.0749517	1.31935	1.45304	1.28489	0.055631	0.0585396	1.22926	1.34343	-0.0240802	1.70683	0.0740138	0.075736	1.63282	1.78257	1.36778	0.0768536	0.0791152	1.29093	1.4469	0.185921	1.4649	0.0643322	0.0800771	1.40057	1.54498	1	0.0532301	0.0492584	0.94677	1.04926	0.351309	1.0693	0.0581785	0.058773	1.01112	1.12807	1.21516	0.0583409	0.0657533	1.15682	1.28091	0.0287461	1.09982	0.0582898	0.0591672	1.04153
NCU00405	94965	1.28936	0.0472704	0.0531615	1.24209	1.34252	1.41214	0.0429682	0.0381662	1.36917	1.45031	-0.208217	2.53184	0.0609611	0.0630376	2.47088	2.59488	1.23041	0.0452904	0.0468038	1.18512	1.27721	1.19367	1.57557	0.0467863	0.0563897	1.52878	1.63196	1	0.0314182	0.0373806	0.968582	1.03738	0.491403	1.79894	0.055025	0.055518	1.74391	1.85446	1.15457	0.0423692	0.0429698	1.1122	1.19754	0.546375	1.44982	0.0433001	0.0542502	1.40652
NCU00410	122411	1.96805	0.0620278	0.0664288	1.90602	2.03448	1.77158	0.0437361	0.0432831	1.72784	1.81486	0.0911591	2.37778	0.0575814	0.0538941	2.3202	2.43167	1.22879	0.0422596	0.053286	1.18653	1.28208	1.03812	2.01109	0.0515495	0.059259	1.95954	2.07035	1.14261	0.0305782	0.0403326	1.11203	1.18294	0.776598	1.81092	0.0630332	0.0456626	1.74789	1.85658	1.15703	0.0403912	0.0396572	1.11664	1.19669	0.5512	1.46208	0.0467099	0.0500448	1.41537
NCU00411	122412	1.32698	0.0962618	0.100196	1.23072	1.42718	1.65414	0.0720235	0.0779884	1.58212	1.73213	-0.50141	1.61204	0.11095	0.10818	1.50109	1.72022	1.63724	0.0994062	0.0980158	1.53783	1.73526	-0.182386	1.34905	0.10483	0.111178	1.24422	1.46023	1.01077	0.0609354	0.0590916	0.949835	1.06986	0.174358	1.10691	0.0964136	0.096018	1.0105	1.20293	1.06175	0.0750307	0.0761163	0.986719	1.13787	-0.12737	1.10224	0.0929634	0.0942369	1.00928
NCU00416	82351	1.49432	0.12491	0.125523	1.36941	1.61984	1.34296	0.0894328	0.0962377	1.25353	1.4392	-0.0697877	1.40661	0.120405	0.125869	1.2862	1.53248	1	0.103192	0.117587	0.896808	1.11759	0.168618	1.33905	0.120324	0.125696	1.21873	1.46475	1.88917	0.104468	0.100513	1.7847	1.98968	0.319956	1.50105	0.125425	0.13212	1.37562	1.63317	1.15748	0.0995837	0.117919	1.0579	1.2754	0.100226	1.29948	0.114693	0.132644	1.18479
NCU00417	101000	1.34217	0.0762838	0.0857985	1.26589	1.42797	1.45623	0.0752683	0.0663828	1.38096	1.52261	-0.256727	1.14292	0.0627879	0.0715298	1.08013	1.21445	1.34101	0.0836261	0.0851013	1.25738	1.42611	0.0429341	1.08543	0.0706247	0.0687573	1.01481	1.15419	1.64675	0.0719145	0.0631444	1.57484	1.70989	0.420648	1.44595	0.0853178	0.0909141	1.36063	1.53686	1.195	0.0785523	0.0761629	1.11645	1.27116	0.0894693	1.10203	0.0710013	0.0752896	1.03103
NCU00418	122420	2.71224	0.0787357	0.0848787	2.6335	2.79712	1.52028	0.0457432	0.0448166	1.47454	1.5651	1.06841	3.1858	0.0892785	0.101417	3.09652	3.28722	2.61015	0.0850064	0.0805652	2.52514	2.69072	0.405806	2.41126	0.0799555	0.0788906	2.3313	2.49015	1.48074	0.0478242	0.0540598	1.43292	1.5348	0.796505	1.34823	0.0606386	0.0624171	1.28759	1.41065	1.8596	0.0655894	0.0706225	1.79401	1.93022	0.383363	1.77869	0.0657853	0.0700869	1.7129
NCU00424	63690	1	0.0465097	0.0532533	0.95349	1.05325	2.02525	0.0544604	0.0512512	1.97079	2.0765	-1.12301	1.26811	0.0452961	0.0528741	1.22281	1.32098	1.05484	0.0540848	0.0534955	1.00076	1.10834	0.114478	1.2451	0.0460244	0.0486033	1.19908	1.2937	1.16585	0.0448089	0.0436211	1.12104	1.20947	-0.0103955	1.0301	0.0518431	0.0500363	0.978257	1.08014	1	0.0498536	0.0541132	0.950146	1.05411	-0.0758563	1.25862	0.0468797	0.048659	1.21174
NCU00427	82373	1.16572	0.135565	0.139307	1.03016	1.30503	1.59071	0.140796	0.133357	1.44991	1.72407	-0.693912	1	0.10448	0.121956	0.89552	1.12196	1.55374	0.157753	0.180104	1.39599	1.73384	0.274031	1.40489	0.138251	0.153749	1.26664	1.55864	2.8201	0.171022	0.173991	2.64908	2.99409	1.09044	2.09818	0.181608	0.181287	1.91657	2.27947	1	0.131352	0.144633	0.868648	1.14463	0.771939	1.27002	0.13044	0.139677	1.13958
NCU00432	117076	1.19464	0.0412163	0.0433433	1.15342	1.23798	1	0.0821867	0.0876567	0.917813	1.08766	0.065767	1.19811	0.0401186	0.0383702	1.15799	1.23648	1.64979	0.123221	0.129776	1.52657	1.77957	0.290089	1.33025	0.0455221	0.048812	1.28473	1.37906	1.2472	0.0849425	0.0992254	1.16226	1.34643	-0.0616975	1.62254	0.0468652	0.0497879	1.57567	1.67233	1.69271	0.133216	0.126713	1.55949	1.81942	-0.112834	1.35584	0.0373219	0.0469379	1.31852
NCU00436	82395	1.07527	0.0380792	0.0338869	1.03719	1.10916	1	0.0360902	0.0388631	0.96391	1.03886	-0.0016723	1.03542	0.0340227	0.0331593	1.0014	1.06858	1.14763	0.0426558	0.0537409	1.10497	1.20137	0.0363949	1.22596	0.0345786	0.0343366	1.19138	1.2603	1.55956	0.0358164	0.0406372	1.52374	1.6002	0.263447	1.94681	0.0495572	0.0487657	1.89725	1.99558	1.47305	0.0471899	0.0517042	1.42586	1.52475	0.372499	1	0.0308294	0.0319057	0.969171
NCU00442	63723	1.33235	0.0422606	0.0394026	1.29009	1.37175	1.37954	0.032408	0.0339488	1.34713	1.41349	-0.123399	1.45287	0.0380117	0.0374343	1.41486	1.4903	1.24072	0.0441317	0.0416314	1.19659	1.28235	0.132507	1.08148	0.0342972	0.0343016	1.04718	1.11578	1	0.0326813	0.0304115	0.967319	1.03041	0.0167713	1.07045	0.0302085	0.0361913	1.04024	1.10664	1.41086	0.0400834	0.0436522	1.37078	1.45451	0.264135	1.05695	0.0343081	0.0334781	1.02264
NCU00444	82414	1.27917	0.0532058	0.0523964	1.22596	1.33157	1.10069	0.0468635	0.0420675	1.05383	1.14276	0.0832067	1.37315	0.0506231	0.0534824	1.32253	1.42663	1.09684	0.0552055	0.0568498	1.04163	1.15369	0.168837	1.18277	0.0511446	0.0506279	1.13163	1.2334	1	0.0454067	0.050536	0.954593	1.05054	0.0810894	1	0.0426639	0.0541481	0.957336	1.05415	1.13561	0.0525889	0.0582412	1.08302	1.19385	0.028873	1.1316	0.0458785	0.0486002	1.08572
NCU00453	82426	1.69614	0.0692714	0.0688673	1.62687	1.76501	1.29813	0.0381412	0.0521774	1.25999	1.35031	0.276561	2.12621	0.0697181	0.0770346	2.05649	2.20324	1.94536	0.073741	0.0621128	1.87162	2.00747	0.0490191	1.37763	0.0587059	0.0582521	1.31892	1.43588	1	0.0407729	0.0425615	0.959227	1.04256	0.276363	1	0.0540325	0.057794	0.945967	1.05779	1.33481	0.0593679	0.0618054	1.27544	1.39662	0.217648	1.4765	0.0634701	0.0634922	1.41303
NCU00454	82429	1.01958	0.0740495	0.077416	0.94553	1.097	1.62637	0.073376	0.0719725	1.55299	1.69834	-0.752812	1	0.0692181	0.0785864	0.930782	1.07859	1.40492	0.0822648	0.0831136	1.32266	1.48803	0.244069	1.04072	0.0747834	0.0693749	0.965937	1.11009	1.18232	0.0528123	0.0669487	1.12951	1.24927	0.0194128	1.05994	0.0655906	0.0827961	0.994349	1.14274	1.15649	0.0742026	0.0694755	1.08229	1.22597	-0.0604487	1.43823	0.0806375	0.0865505	1.35759
NCU00458	101041	1.38407	0.136618	0.137524	1.24745	1.52159	1	0.0810951	0.0814414	0.918905	1.08144	0.166011	2.53304	0.158072	0.171854	2.37497	2.70489	2.73576	0.165035	0.174457	2.57072	2.91022	-0.134169	1.95986	0.147289	0.154867	1.81257	2.11473	1.37104	0.0891683	0.109953	1.28187	1.48099	0.331578	1.03587	0.116475	0.12423	0.919395	1.1601	2.09198	0.140842	0.139804	1.95114	2.23178	0.791038	1.53717	0.136299	0.148998	1.40087
NCU00459	122454	1.03651	0.0534226	0.0482378	0.983087	1.08475	2.49235	0.181374	0.193492	2.31098	2.68584	-1.70275	1.12134	0.048278	0.0472326	1.07306	1.16857	1	0.144665	0.157702	0.855335	1.1577	-0.08464	1.12491	0.0539758	0.0601352	1.07093	1.18505	1.39417	0.140635	0.150185	1.25353	1.54435	0.0684898	1.28696	0.0558718	0.0551087	1.23109	1.34207	1.81553	0.172701	0.177848	1.64283	1.99338	0.30076	1	0.0420902	0.0525902	0.95791
NCU00470	63784	1.46165	0.135531	0.16488	1.32612	1.62653	1.67216	0.114811	0.120999	1.55735	1.79316	-0.46704	2.07185	0.153144	0.17318	1.91871	2.24503	1.6452	0.139698	0.141164	1.5055	1.78636	0.132342	1.35106	0.137703	0.135925	1.21336	1.48699	1.76729	0.129721	0.130807	1.63757	1.8981	0.150584	1	0.125214	0.13209	0.874786	1.13209	1.47902	0.125978	0.13711	1.35304	1.61613	0.220952	1.44982	0.140399	0.142131	1.30942
NCU00472	117095	1.65176	0.0536016	0.052219	1.59816	1.70398	1	0.0473745	0.0572733	0.952626	1.05727	0.540885	1.83243	0.0484889	0.0505455	1.78394	1.88298	2.5878	0.102386	0.10016	2.48541	2.68796	0.602439	1.66493	0.0470915	0.0477793	1.61784	1.71271	1.38232	0.0615213	0.0600159	1.3208	1.44234	0.175503	1.10144	0.0424814	0.0416379	1.05896	1.14308	2.3493	0.0998736	0.0832068	2.24943	2.43251	1.10635	1.09722	0.0410255	0.0431114	1.05619
NCU00476	82483	1.22817	0.0835281	0.0916977	1.14464	1.31987	1.65934	0.0252435	0.0273387	1.6341	1.68668	-0.542037	1.78714	0.0957701	0.0968206	1.69137	1.88396	1.27829	0.0258324	0.0301758	1.25246	1.30847	0.382904	1	0.0722487	0.0811439	0.927751	1.08114	1.55026	0.0227473	0.024001	1.52751	1.57426	0.446369	1.23686	0.0835459	0.0943176	1.15331	1.33118	1.78635	0.0312826	0.028136	1.75507	1.81449	0.42389	1.31413	0.0841034	0.0868247	1.23003
NCU00897	71398	1.09468	0.0592312	0.0618961	1.03545	1.15658	1.45334	0.0664966	0.0726469	1.38684	1.52599	-0.490538	1.21734	0.0543109	0.0635893	1.16303	1.28093	1	0.0760139	0.0775544	0.923986	1.07755	0.0854747	1	0.0547465	0.0570641	0.945253	1.05706	1.36681	0.0650448	0.0709606	1.30177	1.43777	0.244701	1.5293	0.0712483	0.0717696	1.45805	1.60107	1.34692	0.0916716	0.0809295	1.25525	1.42785	0.0302022	1.10575	0.0565699	0.0545909	1.04918
NCU00478	122470	1.41229	0.129386	0.139084	1.2829	1.55137	1	0.146935	0.171116	0.853065	1.17112	0.111788	1.97285	0.147401	0.139285	1.82545	2.11213	3.0924	0.321695	0.35486	2.7707	3.44726	0.65857	1.15721	0.113135	0.108349	1.04408	1.26556	19.8319	0.448406	0.552984	19.3835	20.3849	18.1179	1	0.111121	0.10946	0.888879	1.10946	2.62126	0.290049	0.304388	2.33121	2.92565	1.22175	1.50357	0.118646	0.136184	1.38492
NCU00481	82494	1.14878	0.0322129	0.0347695	1.11657	1.18355	2.84152	0.0755537	0.0782481	2.76597	2.91977	-1.8032	1.44764	0.0339718	0.0370959	1.41367	1.48474	1.90843	0.0825371	0.081361	1.82589	1.98979	0.341157	1	0.0333944	0.0326488	0.966606	1.03265	1	0.0488731	0.0496522	0.951127	1.04965	-0.0815219	1.31186	0.0376636	0.0354253	1.2742	1.34729	1.34092	0.0706036	0.0685521	1.27032	1.40947	-0.0769689	1.04754	0.0305898	0.029984	1.01695
NCU00483	101062	1.55688	0.126094	0.118017	1.43079	1.6749	2.07846	0.159054	0.162469	1.91941	2.24093	-0.810143	1.47208	0.114695	0.116168	1.35739	1.58825	2.09266	0.211201	0.206861	1.88146	2.29952	0.293211	1.31302	0.120758	0.107419	1.19226	1.42044	1.18603	0.11356	0.12871	1.07247	1.31474	-0.122478	1.19814	0.110608	0.123067	1.08753	1.32121	1.13628	0.144198	0.165255	0.992082	1.30153	-0.214003	1.0887	0.104218	0.108485	0.984482
NCU00484	63814	2.1815	0.0627903	0.058496	2.11871	2.24	1.43559	0.0351271	0.0350438	1.40046	1.47063	0.648076	2.44782	0.0554793	0.0555459	2.39234	2.50337	1.19533	0.039718	0.0410809	1.15561	1.23641	1.15593	1.87319	0.0521679	0.0535638	1.82102	1.92675	1.05847	0.0322241	0.0346234	1.02625	1.09309	0.727929	1.1854	0.0436901	0.0436305	1.14171	1.22903	1.11367	0.0380108	0.0397247	1.07566	1.15339	-0.0116848	1.67112	0.0467628	0.0477536	1.62436
NCU00486	41277	1.54095	0.0376297	0.0416049	1.50332	1.58255	1.45676	0.0352601	0.0358264	1.4215	1.49259	0.0107339	1.71374	0.0412947	0.0451039	1.67245	1.75884	1	0.0383793	0.0404431	0.961621	1.04044	0.632002	1.29991	0.0390617	0.0359962	1.26085	1.33591	7.56829	0.0695204	0.0729873	7.49877	7.64128	6.16286	1.20573	0.0383088	0.0394692	1.16742	1.2452	1.32727	0.0435831	0.0465848	1.28369	1.37385	0.0384877	1.37186	0.0366288	0.0383121	1.33523
NCU00492	63833	1.47321	0.0592875	0.0504886	1.41392	1.5237	1	0.0285667	0.0292309	0.971433	1.02923	0.384692	1.17195	0.0421377	0.0458603	1.12981	1.21781	1.2574	0.0400725	0.0417393	1.21733	1.29914	-0.0004828	1.44335	0.0476438	0.0524241	1.39571	1.49577	1.52049	0.0319982	0.03997	1.48849	1.56046	-0.0072823	1.51874	0.0515777	0.0536153	1.46716	1.57236	1.43235	0.0389955	0.0429145	1.39335	1.47526	-0.0081022	1.25992	0.0428056	0.0451621	1.21711
NCU00494	122482	1.39283	0.12047	0.137939	1.27236	1.53077	1.03549	0.121054	0.120072	0.914436	1.15556	0.116798	2.12133	0.141009	0.147291	1.98032	2.26862	1.35318	0.180069	0.167599	1.17311	1.52078	0.459542	1.85831	0.145602	0.139161	1.71271	1.99747	1	0.116258	0.127052	0.883742	1.12705	0.585656	1.00504	0.107267	0.110771	0.897773	1.11581	1.32016	0.15583	0.169991	1.16433	1.49015	0.048519	1.17016	0.10159	0.11932	1.06857
NCU00497	122485	2.33764	0.273873	0.276201	2.06377	2.61384	2.94924	0.228809	0.270069	2.72043	3.21931	-1.15554	4.3162	0.350551	0.367896	3.96565	4.6841	2.67137	0.279861	0.329024	2.39151	3.00039	0.965255	5.25118	0.385308	0.398681	4.86587	5.64986	2.81781	0.224721	0.234719	2.59309	3.05253	1.81334	7.70188	0.446944	0.438155	7.25494	8.14003	2.46321	0.28352	0.284309	2.17969	2.74752	4.50742	1	0.173088	0.187072	0.826912
NCU00502	119204	1.47378	0.0270721	0.0300489	1.44671	1.50383	1	0.0259191	0.0235767	0.974081	1.02358	0.423131	1.58151	0.029574	0.0293169	1.55194	1.61083	1.0917	0.0362851	0.0314194	1.05541	1.12312	0.428817	1.65458	0.0275373	0.032063	1.62704	1.68664	1.30462	0.0308714	0.0293124	1.27375	1.33393	0.29311	1.09307	0.0261096	0.02654	1.06696	1.11961	1.74098	0.0379443	0.0343312	1.70304	1.77531	0.583426	1.39552	0.0308613	0.0287989	1.36466
NCU00506	133856	1.32714	0.0753372	0.0781105	1.2518	1.40525	3.58535	0.111051	0.116066	3.4743	3.70142	-2.44961	1.75783	0.0741076	0.0757781	1.68372	1.83361	1.83907	0.107693	0.118452	1.73138	1.95752	-0.102231	1.55398	0.0796515	0.0788871	1.47433	1.63287	1	0.0643043	0.0698469	0.935696	1.06985	0.404482	1.06079	0.0669529	0.0714861	0.993837	1.13228	1.73659	0.0932442	0.114921	1.64335	1.85151	0.51107	1	0.0624213	0.059995	0.937579
NCU00520	74127	1.51855	0.106019	0.107637	1.41253	1.62619	1	0.0669675	0.0700707	0.933033	1.07007	0.34246	1.8149	0.11408	0.117972	1.70082	1.93287	3.1059	0.138475	0.136797	2.96742	3.2427	1.03455	2.01258	0.116603	0.111191	1.89598	2.12377	1.89071	0.089577	0.0972257	1.80113	1.98794	-0.0919587	9.09139	0.18647	0.246226	8.90492	9.33762	1.95741	0.101898	0.105811	1.85551	2.06322	6.8417	1.42222	0.0836633	0.103514	1.33856
NCU00527	119209	1.77804	0.100548	0.122333	1.67749	1.90037	1.2978	0.0996977	0.105013	1.1981	1.40281	0.274679	2.35538	0.109216	0.106767	2.24616	2.46215	1.18902	0.119764	0.12305	1.06926	1.31207	0.934094	2.01492	0.0944925	0.100407	1.92043	2.11533	1.83007	0.110341	0.123368	1.71973	1.95344	-0.0330105	1	0.0771947	0.0813259	0.922805	1.08133	1.8344	0.145928	0.143406	1.68847	1.97781	0.607146	1.31889	0.0821504	0.0844717	1.23674
NCU00537	106413	1.29692	0.0569612	0.0509127	1.23996	1.34783	2.3475	0.0957176	0.0887577	2.25178	2.43626	-1.1963	1.25734	0.0474101	0.0546694	1.20993	1.31201	1.43189	0.0979301	0.0992302	1.33396	1.53112	0.0219505	1.48792	0.0571546	0.0580666	1.43077	1.54599	1	0.0581043	0.0664197	0.941896	1.06642	0.364346	2.95149	0.0684751	0.0803858	2.88301	3.03188	2.03144	0.10028	0.0969895	1.93116	2.12843	0.754585	1	0.0446414	0.0469882	0.955359
NCU00552	92886	7.06844	0.289026	0.265541	6.77941	7.33398	1.00799	0.128106	0.141417	0.879884	1.14941	5.63001	16.9274	0.337133	0.319704	16.5903	17.2471	3.97982	0.281433	0.302192	3.69839	4.28201	12.3083	11.8586	0.322818	0.279373	11.5358	12.138	2.06776	0.200391	0.216269	1.86737	2.28403	9.25175	4.46412	0.241528	0.234258	4.22259	4.69838	3.58303	0.279124	0.270171	3.30391	3.8532	0.369391	4.52546	0.198059	0.222559	4.3274
NCU00554	92891	1.32455	0.0703441	0.0664102	1.25421	1.39096	3.65431	0.176195	0.189207	3.47812	3.84352	-2.58931	1.47066	0.0679032	0.0667278	1.40276	1.53739	2.06549	0.167448	0.180911	1.89804	2.2464	0.360654	1	0.0604924	0.0599287	0.939508	1.05993	1	0.0938665	0.1014	0.906134	1.1014	-0.153795	1.25909	0.066991	0.0668725	1.1921	1.32596	2.08672	0.160413	0.16303	1.92631	2.24975	0.600345	1.09913	0.0625654	0.0576244	1.03656
NCU00559	92901	2.22166	0.120948	0.110829	2.10071	2.33249	1	0.0789668	0.0850626	0.921033	1.08506	1.01565	2.22524	0.110908	0.108064	2.11433	2.3333	2.34117	0.164619	0.152418	2.17655	2.49359	-0.156753	2.92329	0.122729	0.118656	2.80056	3.04195	1.63639	0.0991286	0.127223	1.53726	1.76361	1.03695	1	0.0811097	0.0758875	0.91889	1.07589	2.53382	0.158947	0.157782	2.37487	2.6916	1.29899	6.81929	0.224182	0.164316	6.59511
NCU00561	126815	1.44216	0.0853077	0.0881467	1.35685	1.53031	2.25288	0.100909	0.0925204	2.15197	2.3454	-0.988548	1.24009	0.0834441	0.0775255	1.15665	1.31762	1	0.0892321	0.0972306	0.910768	1.09723	0.0594153	1	0.0751482	0.0736593	0.924852	1.07366	1.05539	0.071975	0.0720978	0.983415	1.12749	-0.0902443	1.20391	0.0864976	0.0854748	1.11741	1.28938	1.05291	0.093923	0.0935165	0.958987	1.14643	-0.0290141	1.28045	0.0854166	0.0826807	1.19503
NCU00565	150819	1.23669	0.072786	0.074036	1.1639	1.31073	4.44232	0.0967726	0.0949032	4.34555	4.53722	-3.37332	1.02159	0.068771	0.0658814	0.952819	1.08747	2.53794	0.102261	0.100404	2.43568	2.63834	1.34821	1.19955	0.0720205	0.0765242	1.12753	1.27607	3.00088	0.0942078	0.0971788	2.90667	3.09806	1.6306	2.38554	0.0917221	0.0968295	2.29382	2.48237	1.91628	0.0855856	0.0853576	1.83069	2.00164	0.29218	1	0.0635618	0.0628474	0.936438
NCU00568	92923	1.45161	0.107461	0.119953	1.34415	1.57156	1.5696	0.0684115	0.0769197	1.50119	1.64652	-0.302371	1.89689	0.123763	0.115439	1.77313	2.01233	1.2158	0.0818346	0.0916522	1.13397	1.30745	0.465675	1.49193	0.110306	0.113462	1.38162	1.60539	1.06242	0.0605087	0.0670065	1.00191	1.12943	0.252198	1	0.0965379	0.0903285	0.903462	1.09033	1	0.0678118	0.0779861	0.932188	1.07799	-0.15814	1.27317	0.0925123	0.102838	1.18066
NCU00571	74231	1.88013	0.0966755	0.109562	1.78345	1.98969	1.52304	0.0459707	0.0488544	1.47707	1.57189	0.21156	2.53981	0.102816	0.112695	2.43699	2.65251	1.21616	0.0566174	0.0564062	1.15954	1.27257	1.16443	1.86566	0.0879466	0.105121	1.77771	1.97078	1.45122	0.0434571	0.0493056	1.40776	1.50053	0.277188	1	0.0725292	0.0733359	0.927471	1.07334	1.18925	0.0479055	0.0570675	1.14134	1.24632	0.0680086	1.62252	0.0863312	0.0897841	1.53619
NCU00576	92946	1.06587	0.0700785	0.0711395	0.995792	1.13701	1.13581	0.0722539	0.0733381	1.06356	1.20915	-0.213357	1.36826	0.0749587	0.0860373	1.2933	1.4543	1	0.0860269	0.0900999	0.913973	1.0901	0.203201	1.24065	0.0649928	0.0791788	1.17566	1.31983	2.59491	0.0965595	0.0977704	2.49835	2.69268	1.17852	1.08652	0.0689486	0.0757734	1.01757	1.16229	2.03433	0.098208	0.117396	1.93612	2.15173	0.773829	1	0.0626525	0.0727971	0.937348
NCU00581	74258	1.6967	0.105261	0.0977775	1.59144	1.79448	4.22572	0.140091	0.12934	4.08563	4.35506	-2.76362	1.533	0.091269	0.0961753	1.44173	1.62918	1.22078	0.0915703	0.106574	1.12921	1.32735	0.114377	1.71075	0.0896041	0.108524	1.62115	1.81927	1	0.0670736	0.0711282	0.932926	1.07113	0.550018	1.28394	0.0887849	0.0840855	1.19516	1.36803	1.35053	0.100037	0.105091	1.25049	1.45562	-0.117533	1.40061	0.0878195	0.0882303	1.31279
NCU00585	53791	1	0.124238	0.12299	0.875762	1.12299	1.34239	0.0861256	0.0669767	1.25626	1.40937	-0.533605	2.65462	0.177211	0.173662	2.47741	2.82828	2.13893	0.107884	0.135661	2.03105	2.27459	0.202818	8.54498	0.317536	0.279662	8.22744	8.82464	3.02527	0.105919	0.110917	2.91935	3.13619	5.09126	4.40109	0.222351	0.23648	4.17874	4.63757	1.38289	0.0967537	0.100152	1.28614	1.48304	2.6957	1.47309	0.128714	0.135551	1.34438
NCU00586	92972	2.65336	0.207832	0.210656	2.44553	2.86402	1	0.0661431	0.0676251	0.933857	1.06763	1.3779	1	0.124957	0.12755	0.875043	1.12755	1.04227	0.0861391	0.0816994	0.956131	1.12397	-0.171419	2.43401	0.200619	0.215313	2.23339	2.64932	1.21354	0.073181	0.0645666	1.14036	1.27811	0.955284	4.54252	0.276588	0.262781	4.26593	4.8053	1.54803	0.104465	0.0935645	1.44356	1.64159	2.62434	4.5713	0.267614	0.260335	4.30369
NCU00590	74278	1.46833	0.0890912	0.0902583	1.37924	1.55859	1.35096	0.0504676	0.0570939	1.30049	1.40805	-0.0288151	1.74321	0.0811723	0.0983497	1.66204	1.84156	1.10222	0.0614218	0.0702915	1.0408	1.17251	0.489526	1.68779	0.0955145	0.0930919	1.59228	1.78088	1.0992	0.0523056	0.0501665	1.04689	1.14937	0.442909	1.48635	0.0889089	0.101879	1.39744	1.58823	1.26176	0.0705784	0.0627192	1.19118	1.32448	0.0729619	1.1316	0.0749366	0.0766357	1.05666
NCU00592	150844	1.56506	0.120091	0.119103	1.44497	1.68416	1.17293	0.0558189	0.059726	1.11711	1.23266	0.212313	1.19729	0.0952378	0.0971432	1.10205	1.29443	1.08893	0.067399	0.0786186	1.02153	1.16755	-0.0654964	1.37617	0.103224	0.112101	1.27295	1.48827	1.1891	0.0584094	0.0664707	1.13069	1.25557	0.0173753	1.6534	0.108077	0.106679	1.54532	1.76008	1.2011	0.0701435	0.0738878	1.13096	1.27499	0.270335	1.45994	0.102122	0.116594	1.35782
NCU00599	74299	1	0.0856218	0.093348	0.914378	1.09335	2.58231	0.0984852	0.11501	2.48382	2.69732	-1.78294	1.54542	0.107785	0.0948286	1.43763	1.64025	1.28866	0.0894373	0.0944611	1.19922	1.38312	0.0545139	1.12737	0.0925491	0.0966885	1.03482	1.22406	1.01462	0.0677436	0.0733389	0.946876	1.08796	-0.053138	1.04064	0.0885963	0.0999559	0.952044	1.1406	1.04586	0.0849501	0.0804941	0.96091	1.12635	-0.179686	1.05638	0.080524	0.0939327	0.975856
NCU00617	74330	2.01023	0.0959191	0.0870633	1.91431	2.09729	2.1774	0.0826904	0.0858061	2.09471	2.26321	-0.348895	2.53277	0.101953	0.0921528	2.43082	2.62492	1.58345	0.08425	0.0852939	1.4992	1.66874	0.762073	1.6542	0.0873155	0.0958659	1.56688	1.75007	1	0.0561628	0.0597767	0.943837	1.05978	0.507108	1.43689	0.081167	0.0809368	1.35572	1.51783	1.33838	0.0834843	0.0861419	1.2549	1.42452	-0.0687989	1.42189	0.0721849	0.0803712	1.34971
NCU00619	119239	1.13282	0.0748112	0.0788434	1.05801	1.21166	1.95742	0.0859189	0.10333	1.8715	2.06075	-1.00274	1.14391	0.0683977	0.0823497	1.07551	1.22626	1.38647	0.094194	0.0986872	1.29228	1.48516	0.0660163	1.36067	0.0809928	0.0796911	1.27968	1.44036	2.48328	0.109961	0.114767	2.37332	2.59805	0.932958	1	0.0665246	0.0812827	0.933475	1.08128	1.39346	0.0902907	0.0984309	1.30317	1.49189	0.221887	1.09343	0.065404	0.07893	1.02803
NCU00620	74336	1.55513	0.143319	0.134528	1.41181	1.68966	3.93539	0.160371	0.178378	3.77502	4.11377	-2.70196	1.13834	0.115816	0.117699	1.02252	1.25604	1.32215	0.13224	0.15628	1.18991	1.47843	-0.066129	1.46613	0.142443	0.136145	1.32369	1.60227	1.53939	0.115025	0.135225	1.42437	1.67461	-0.17791	1.0139	0.115564	0.121509	0.898336	1.13541	1.45761	0.146819	0.14355	1.31079	1.60116	0.175382	1	0.106591	0.11774	0.893409
NCU00624	74347	1.59179	0.0987233	0.104896	1.49307	1.69669	2.09474	0.0815278	0.0897223	2.01321	2.18446	-0.691396	2.12516	0.0938551	0.115318	2.0313	2.24048	2.12553	0.0995035	0.108678	2.02603	2.23421	-0.214452	1.54642	0.104131	0.109436	1.44229	1.65586	1	0.0614343	0.0683718	0.938566	1.06837	0.373917	1.11935	0.0810339	0.0940729	1.03832	1.21342	1.45334	0.0832246	0.0852591	1.37012	1.5386	0.156692	1	0.0817458	0.0839902	0.918254
NCU00628	126873	1.00803	0.0654321	0.0774117	0.942598	1.08544	1	0.0667395	0.0745991	0.933261	1.0746	-0.132001	1.30453	0.0702349	0.0786429	1.2343	1.38317	1.55063	0.106469	0.110155	1.44416	1.66078	0.0609881	1	0.0711952	0.0715533	0.928805	1.07155	1.05034	0.066175	0.0722556	0.984165	1.1226	-0.0873883	1.0538	0.0767383	0.0690481	0.977062	1.12285	1.48562	0.102636	0.103846	1.38298	1.58947	0.260136	1.15793	0.071346	0.0832902	1.08658
NCU00629	52541	1.32021	0.0336778	0.0357732	1.28653	1.35598	1	0.0399555	0.0424454	0.960044	1.04245	0.244087	1.54924	0.0331226	0.0357639	1.51612	1.585	2.07526	0.0748081	0.0795415	2.00045	2.1548	0.415448	1.5955	0.0393777	0.0365319	1.55612	1.63203	1.21019	0.0483147	0.0492735	1.16188	1.25946	0.296659	3.9971	0.0558566	0.0465269	3.94124	4.04363	1.74667	0.0737994	0.0684771	1.67287	1.81515	2.1261	1	0.0281595	0.0284902	0.97184
NCU00632	126877	1.43471	0.0672668	0.0706088	1.36744	1.50532	1.12139	0.0568317	0.0477245	1.06456	1.16911	0.198329	1.25825	0.0658085	0.065478	1.19244	1.32373	1.16447	0.0656867	0.0720183	1.09878	1.23649	-0.0440468	1.19517	0.0642063	0.0587721	1.13096	1.25394	1.23794	0.0557833	0.061102	1.18216	1.29904	-0.0717854	1.80603	0.0716288	0.0803648	1.7344	1.88639	1	0.062373	0.0668963	0.937627	1.0669	0.667505	1.01172	0.0562205	0.0602032	0.955499
NCU00634	119247	2.50502	0.0346311	0.0385897	2.47039	2.54361	1.22986	0.0214401	0.0208771	1.20842	1.25074	1.21965	1.46624	0.0272713	0.0278145	1.43897	1.49405	1	0.0218092	0.023335	0.978191	1.02334	0.415634	3.15674	0.0444754	0.0440478	3.11226	3.20079	1.65053	0.0254804	0.0225824	1.62505	1.67311	1.43915	2.4745	0.0390151	0.0397321	2.43548	2.51423	1.57847	0.0284608	0.0260524	1.55001	1.60452	0.830963	1.51684	0.0305566	0.0268546	1.48628
NCU00653	106523	2.60984	0.262424	0.246975	2.34742	2.85682	1	0.135267	0.13717	0.864733	1.13717	1.21025	1	0.148464	0.162403	0.851536	1.1624	1.03568	0.173059	0.173536	0.862621	1.20922	-0.299782	2.14808	0.22475	0.2334	1.92333	2.38148	1.18757	0.127342	0.134507	1.06023	1.32208	0.601253	3.59011	0.273795	0.294048	3.31632	3.88416	1.15022	0.166871	0.168207	0.983349	1.31843	1.99789	2.34277	0.211714	0.243439	2.13106
NCU00654	150892	1.58384	0.0831741	0.0957401	1.50067	1.67958	1	0.0511066	0.0491737	0.948893	1.04917	0.451492	1.3357	0.0766801	0.0847538	1.25902	1.42045	1.12385	0.0608184	0.0645647	1.06303	1.18841	0.0706052	1.48125	0.0830817	0.0933271	1.39817	1.57458	1.16683	0.0543906	0.0554581	1.11244	1.22229	0.17588	2.97174	0.113964	0.120959	2.85778	3.0927	1.6245	0.067422	0.0723698	1.55708	1.69687	1.16091	1.44588	0.0906676	0.0812107	1.35521
NCU00662	51966	1.12186	0.178461	0.23931	0.943399	1.36117	1.91784	0.180727	0.205329	1.73711	2.12317	-1.17977	1.53525	0.210068	0.23889	1.32518	1.77414	1.24908	0.178727	0.203873	1.07035	1.45295	-0.127771	1.23017	0.173828	0.221493	1.05634	1.45166	2.77486	0.211228	0.24034	2.56363	3.0152	1.11197	1.16057	0.187033	0.206324	0.973537	1.36689	1.04533	0.154094	0.194016	0.891236	1.23935	-0.265809	1.17819	0.187052	0.198155	0.991138
NCU00663	119258	1.3198	0.0902047	0.102218	1.2296	1.42202	1.38109	0.0751577	0.0774917	1.30593	1.45858	-0.228986	1.33004	0.082748	0.0848071	1.24729	1.41485	1.63176	0.0920386	0.105879	1.53972	1.73764	0.124874	1.07616	0.0733988	0.0794315	1.00276	1.15559	1	0.0655897	0.0670645	0.93441	1.06706	-0.0643033	1.00462	0.0871946	0.0856126	0.917425	1.09023	1.1886	0.080696	0.0847542	1.1079	1.27335	0.0176714	1.39526	0.0877257	0.0903239	1.30753
NCU00665	74432	1.71676	0.0563374	0.0674817	1.66042	1.78424	1	0.0396193	0.0369508	0.960381	1.03695	0.623472	1.99141	0.0694623	0.0557402	1.92195	2.04715	1.26004	0.0493876	0.0482314	1.21065	1.30827	0.613676	1.50268	0.0590533	0.0617039	1.44363	1.56438	1.15739	0.0343495	0.0411525	1.12304	1.19854	0.245084	2.02541	0.0594359	0.0776714	1.96597	2.10308	1.05232	0.0416517	0.0434239	1.01067	1.09574	0.87023	1.27532	0.0498008	0.0515303	1.22552
NCU00666	93136	1.86858	0.132546	0.144083	1.73603	2.01266	1.15194	0.0866293	0.0989353	1.06531	1.25088	0.485159	1	0.0938779	0.090164	0.906122	1.09016	1	0.101408	0.110287	0.898592	1.11029	-0.191572	1.21331	0.102356	0.111576	1.11095	1.32489	1.17656	0.0888835	0.0903921	1.08768	1.26695	-0.155998	1.41595	0.111717	0.110892	1.30423	1.52684	1.19276	0.107118	0.108025	1.08564	1.30079	0.003448	1.34585	0.101311	0.111614	1.24454
NCU00670	118569	2.48392	0.0770383	0.076489	2.40688	2.56041	1	0.0311214	0.0294774	0.968879	1.02948	1.3774	2.78075	0.0631382	0.0698204	2.71761	2.85057	1.88725	0.0544682	0.053434	1.83278	1.94068	0.776928	1.72146	0.0571304	0.0600186	1.66433	1.78148	1.11226	0.0334083	0.0338148	1.07885	1.14607	0.518255	1.521	0.0534363	0.0696113	1.46756	1.59061	1.3899	0.0422067	0.0392896	1.34769	1.42919	0.0383741	1.54503	0.0668318	0.0560059	1.4782
NCU00687	141816	1.43482	0.0336748	0.0315973	1.40115	1.46642	1.53589	0.0385782	0.0452525	1.49731	1.58114	-0.179997	1.04391	0.0265765	0.0259635	1.01733	1.06987	1	0.0441569	0.0458117	0.955843	1.04581	-0.0284782	1	0.0261025	0.0265585	0.973897	1.02656	1.25837	0.0360885	0.0359264	1.22228	1.2943	0.195723	1.33216	0.032856	0.0268435	1.2993	1.359	1.19479	0.0385594	0.0440437	1.15623	1.23883	0.0604703	1.32234	0.0292182	0.0303628	1.29312
NCU00689	132714	1.44041	0.0750003	0.0753757	1.36541	1.51579	2.33849	0.0843047	0.0864991	2.25419	2.42499	-1.05958	1.33035	0.0639939	0.0649672	1.26636	1.39532	1.17857	0.0784699	0.0867302	1.1001	1.2653	0.0010559	1.63564	0.0765721	0.0756481	1.55907	1.71129	1.83337	0.0759309	0.082358	1.75744	1.91573	0.046151	1.19308	0.0682415	0.0659974	1.12484	1.25908	1.36789	0.072773	0.0868326	1.29512	1.45472	0.0360396	1	0.0573493	0.0569511	0.942651
NCU00693	149573	1.46753	0.127761	0.131739	1.33977	1.59927	1.96363	0.0777862	0.0810182	1.88584	2.04465	-0.704879	1.62999	0.130849	0.127012	1.49914	1.757	1.27655	0.0797533	0.0837686	1.1968	1.36032	0.138822	1.35104	0.118501	0.12663	1.23254	1.47767	1.9846	0.0762	0.0797333	1.9084	2.06433	0.43073	1	0.097966	0.121866	0.902034	1.12187	1.04685	0.0772006	0.0736086	0.969649	1.12046	-0.152217	1.23212	0.114831	0.122416	1.11729
NCU00712	89746	1	0.0500824	0.0479769	0.949918	1.04798	1.93192	0.0588956	0.0581693	1.87302	1.99009	-1.04017	1.39149	0.0494188	0.0521459	1.34207	1.44364	1.12938	0.0543629	0.0632547	1.07502	1.19263	0.149436	1.71424	0.0512032	0.0623877	1.66304	1.77663	1	0.0469181	0.0460126	0.953082	1.04601	0.617024	1.28622	0.0515798	0.0486009	1.23464	1.33482	1.42396	0.0637372	0.062651	1.36022	1.48661	0.0254019	1.08503	0.0433773	0.0490937	1.04165
NCU00713	71058	3.34819	0.152392	0.156292	3.1958	3.50448	1.13871	0.0435953	0.0457576	1.09511	1.18447	2.01133	1.98183	0.106786	0.111323	1.87504	2.09315	1	0.0602127	0.0560589	0.939787	1.05606	0.818985	2.94553	0.127171	0.126343	2.81836	3.07187	1.83998	0.0599231	0.051897	1.78006	1.89188	0.926482	2.74499	0.130595	0.134451	2.6144	2.87944	1.45051	0.0587411	0.0608991	1.39177	1.51141	1.10299	1.39299	0.0962991	0.103115	1.29669
NCU00727	89784	1.34366	0.125119	0.126616	1.21854	1.47028	1.38444	0.128708	0.135375	1.25573	1.51981	-0.301274	1.60388	0.12178	0.123055	1.4821	1.72693	1.66962	0.170982	0.183537	1.49864	1.85316	-0.228297	1.22361	0.115818	0.118217	1.10779	1.34183	1	0.115656	0.120371	0.884344	1.12037	-0.012579	1	0.0993788	0.114196	0.900621	1.1142	1.66127	0.184302	0.176658	1.47697	1.83793	0.362772	1.21765	0.113927	0.118302	1.10372
NCU00734	125549	1.23555	0.0517343	0.0476879	1.18382	1.28324	1.74055	0.0830075	0.0808384	1.65754	1.82139	-0.637573	1.33563	0.0507099	0.0472528	1.28492	1.38288	1	0.0713164	0.085334	0.928684	1.08533	0.199586	1.0146	0.0380383	0.0466793	0.976562	1.06128	1.53135	0.0729986	0.0742627	1.45835	1.60561	0.397072	1.15037	0.0522409	0.0477914	1.09813	1.19816	1.28464	0.0787838	0.0839179	1.20586	1.36856	0.0076948	1.15888	0.0447565	0.0468907	1.11412
NCU00735	89802	2.05351	0.196947	0.207122	1.85656	2.26063	2.16278	0.1046	0.104137	2.05818	2.26692	-0.410354	1.01197	0.130439	0.153478	0.881531	1.16545	1	0.0856483	0.0943837	0.914352	1.09438	-0.212853	1	0.135221	0.161359	0.864779	1.16136	1.88308	0.106054	0.101159	1.77703	1.98424	0.615667	1.17756	0.15532	0.168587	1.02224	1.34615	1.54902	0.0993176	0.110911	1.4497	1.65993	0.103555	1.81923	0.191257	0.205852	1.62797
NCU00738	125552	1.50558	0.115311	0.105402	1.39027	1.61098	1.44199	0.0707082	0.0768535	1.37128	1.51884	-0.128575	1.42167	0.109445	0.105569	1.31222	1.52724	1.10449	0.0763897	0.0992091	1.0281	1.2037	0.108526	1.481	0.113504	0.0993843	1.3675	1.58038	1	0.0598942	0.0666337	0.940106	1.06663	0.300862	1	0.0938508	0.0938042	0.906149	1.0938	1.07113	0.0818449	0.078473	0.989285	1.1496	-0.104519	1.7225	0.121862	0.114309	1.60064
NCU00742	89817	1.0769	0.0567996	0.056029	1.0201	1.13293	1	0.0354518	0.0462733	0.964548	1.04627	-0.0261729	2.47541	0.0728363	0.0794455	2.40257	2.55486	1.14087	0.0612484	0.0495723	1.07962	1.19044	1.21213	2.00406	0.0669779	0.075993	1.93708	2.08005	1.10066	0.0430702	0.0465162	1.05759	1.14718	0.789906	1	0.0593201	0.0515246	0.94068	1.05152	1.10952	0.0507413	0.0569386	1.05878	1.16646	0.0072541	1.84941	0.065797	0.0662495	1.78361
NCU00743	149613	1	0.0301388	0.0290051	0.969861	1.02901	1.69645	0.032625	0.0334119	1.66383	1.72986	-0.760001	1.4905	0.0325871	0.0328796	1.45791	1.52338	1	0.0310848	0.0306119	0.968915	1.03061	0.427301	1.90174	0.0354388	0.0349035	1.8663	1.93664	1.22161	0.0267795	0.027038	1.19483	1.24865	0.617653	1.41386	0.0333197	0.0371717	1.38054	1.45103	1.20726	0.0333186	0.0346411	1.17394	1.2419	0.138639	1.09006	0.0291159	0.0293379	1.06094
NCU00744	132758	1.34637	0.0369613	0.0473465	1.30941	1.39372	3.26152	0.100674	0.0945507	3.16085	3.35607	-2.04666	1.18257	0.0354503	0.0398976	1.14712	1.22247	1.86714	0.0932677	0.0876141	1.77387	1.95475	0.551405	1.8525	0.0409223	0.0504769	1.81158	1.90298	3.28051	0.0959359	0.0735219	3.18457	3.35403	1.2816	2.76347	0.0519402	0.0547836	2.71153	2.81825	1.88393	0.0817169	0.0926898	1.80221	1.97662	0.73491	1.06732	0.0325486	0.0375573	1.03477
NCU00770	149627	1.31808	0.0628562	0.072353	1.25522	1.39043	1.49635	0.0872085	0.0888647	1.40914	1.58521	-0.329991	1.31949	0.0658298	0.0545267	1.25366	1.37402	1.31678	0.0922256	0.0969137	1.22455	1.41369	-0.160033	1.29922	0.066755	0.0670896	1.23247	1.36631	1	0.0681682	0.0745779	0.931832	1.07458	0.157887	1	0.0553778	0.053957	0.944622	1.05396	1.43998	0.0949689	0.109042	1.34501	1.54902	0.291054	1.23742	0.057017	0.0627182	1.1804
NCU00771	71164	1.03213	0.0650869	0.0628371	0.967043	1.09497	2.32438	0.0830314	0.0773972	2.24135	2.40178	-1.43473	1.19616	0.0599636	0.0638578	1.1362	1.26002	1.55523	0.0868617	0.0870301	1.46837	1.64226	0.20835	1.04875	0.0580289	0.0539644	0.990721	1.10271	1	0.0600192	0.0520442	0.939981	1.05204	-0.0613231	1	0.0561576	0.0526286	0.943842	1.05263	1.31721	0.0780579	0.0804562	1.23915	1.39767	0.186524	1.1171	0.0598342	0.0629064	1.05727
NCU00814	125608	1.56428	0.0653098	0.0485929	1.49897	1.61287	2.32411	0.120062	0.106944	2.20405	2.43105	-0.932084	2.01105	0.0544483	0.0521479	1.9566	2.0632	2.07757	0.119696	0.137503	1.95787	2.21507	-0.105324	1.38678	0.0451405	0.0530714	1.34164	1.43985	1	0.0711615	0.0750021	0.928839	1.075	0.266637	1	0.0440717	0.0425263	0.955928	1.04253	2.03547	0.117915	0.126052	1.91756	2.16152	0.875029	1.16015	0.0476643	0.0488923	1.11249
NCU00900	149727	1.46946	0.0705527	0.0763036	1.39891	1.54576	1.06544	0.0394551	0.05062	1.02598	1.11606	0.282847	1.11658	0.0520427	0.0567522	1.06454	1.17333	1	0.0502836	0.0576141	0.949716	1.05761	0.0069232	1.17624	0.0596728	0.0614683	1.11657	1.23771	7.08858	0.0957773	0.104461	6.9928	7.19304	5.75509	1.00862	0.0533703	0.0518414	0.95525	1.06046	1.12249	0.0521255	0.0565581	1.07036	1.17905	0.0099031	1.32105	0.0566129	0.0597338	1.26444
NCU00906	142047	1.17205	0.154652	0.17547	1.0174	1.34752	2.15415	0.201769	0.208132	1.95238	2.36228	-1.34488	1	0.127615	0.1489	0.872385	1.1489	1.68744	0.217991	0.242022	1.46945	1.92946	0.320549	1.33346	0.162646	0.168207	1.17081	1.50167	1	0.143153	0.160053	0.856847	1.16005	0.010761	1.04687	0.147838	0.143812	0.899032	1.19068	1.45212	0.207507	0.220591	1.24461	1.67271	0.053931	2.04119	0.187678	0.194455	1.85351
NCU00923	132884	1.42501	0.130259	0.137265	1.29475	1.56228	1.31631	0.0580889	0.0563234	1.25822	1.37263	-0.0778824	1.52777	0.138152	0.136302	1.38962	1.66407	2.56922	0.0952586	0.0959387	2.47396	2.66516	0.809889	1.72918	0.145502	0.139658	1.58368	1.86884	1.5034	0.0594345	0.0620624	1.44397	1.56546	0.0182156	2.04827	0.160087	0.146768	1.88818	2.19504	1.86735	0.0764647	0.0912662	1.79089	1.95862	-0.0704332	1.1534	0.122128	0.12021	1.03127
NCU00924	90147	1.23825	0.0762532	0.0774887	1.162	1.31574	1.01663	0.0568608	0.0638493	0.959769	1.08048	0.0815175	1.61296	0.0796118	0.0762699	1.53335	1.68923	1.25335	0.0761857	0.0776012	1.17716	1.33095	0.202397	1.24373	0.0753565	0.076095	1.16837	1.31983	1.20279	0.0644909	0.0657807	1.1383	1.26857	-0.100197	1.28752	0.0707904	0.0865762	1.21673	1.3741	1.04347	0.0622577	0.0779867	0.981212	1.12146	0.0952729	1.18084	0.0718253	0.0729106	1.10901
NCU00929	90158	1.33478	0.0707915	0.0728842	1.26399	1.40766	1.65429	0.179724	0.211846	1.47457	1.86614	-0.602147	1.13218	0.0675686	0.0626514	1.06461	1.19483	1	0.209051	0.209441	0.790949	1.20944	-0.14483	1	0.060429	0.0644669	0.939571	1.06447	2.65257	0.24483	0.232877	2.40774	2.88545	1.34327	1.04171	0.0657382	0.0667778	0.975972	1.10849	1.5833	0.237967	0.235665	1.34533	1.81896	0.236845	1.51123	0.0782336	0.0618249	1.433
NCU00930	90162	2.04418	0.125874	0.123757	1.91831	2.16794	2.03643	0.11632	0.107481	1.92011	2.14391	-0.225605	2.32096	0.117695	0.122996	2.20327	2.44396	2.17189	0.126284	0.153001	2.04561	2.32489	-0.121626	1.88919	0.116348	0.130549	1.77284	2.01974	1.60215	0.092448	0.106309	1.5097	1.70846	0.064383	1.12227	0.0987432	0.0969236	1.02353	1.21919	2.15409	0.128976	0.129616	2.02511	2.28371	0.80592	1.29748	0.100666	0.104133	1.19681
NCU00953	125717	1.4356	0.118823	0.127156	1.31678	1.56276	1.99151	0.0960782	0.101974	1.89543	2.09348	-0.776707	1.52174	0.112622	0.118407	1.40912	1.64015	1.22882	0.103077	0.108266	1.12574	1.33709	0.072032	1.53474	0.0996105	0.115016	1.43513	1.64976	1.33571	0.0854787	0.0830969	1.25023	1.41881	0.0163226	1.40981	0.0991608	0.11329	1.31065	1.5231	1.58294	0.106601	0.112858	1.47634	1.6958	-0.046761	1.20383	0.0954586	0.104745	1.10837
NCU00954	90214	1.04328	0.0644151	0.0723583	0.978865	1.11564	1.26663	0.125177	0.115257	1.14145	1.38189	-0.403022	1.04131	0.0723778	0.0704466	0.968932	1.11176	1	0.12613	0.132818	0.87387	1.13282	-0.163886	1.41054	0.0892293	0.0861357	1.32131	1.49668	1.18543	0.103445	0.118354	1.08198	1.30378	0.0175267	1	0.0796442	0.0795503	0.920356	1.07955	1.26826	0.135965	0.135628	1.1323	1.40389	0.0527447	1.08637	0.0768538	0.0688678	1.00952
NCU00957	149778	1.00496	0.0493323	0.0526153	0.955628	1.05758	3.6825	0.0786603	0.0938239	3.60384	3.77632	-2.8207	2.05863	0.0589146	0.0645935	1.99972	2.12322	2.63384	0.0893725	0.107731	2.54447	2.74157	0.421244	1.8563	0.0595389	0.0602466	1.79676	1.91655	1.2589	0.0575205	0.0552496	1.20138	1.31415	0.482612	2.57707	0.0709227	0.077085	2.50615	2.65415	1.96876	0.0802402	0.0691993	1.88852	2.03796	0.468188	1.34687	0.0555615	0.0517133	1.29131
NCU00964	90234	1.6481	0.0833966	0.0895146	1.5647	1.73761	1.54372	0.0419402	0.0538916	1.50178	1.59761	-0.0329082	1.99422	0.0878383	0.0997997	1.90638	2.09402	1.46984	0.0590134	0.0567484	1.41083	1.52659	0.379793	1.34459	0.0818618	0.0768516	1.26273	1.42144	1.17907	0.0351608	0.0429105	1.14391	1.22198	0.0407477	1	0.0631101	0.0769478	0.93689	1.07695	1.25075	0.054187	0.0524488	1.19656	1.3032	0.119615	1.26275	0.0854502	0.0806863	1.1773
NCU00966	71550	1.55857	0.0695826	0.078584	1.48899	1.63715	1.56374	0.0550909	0.065601	1.50865	1.62934	-0.140354	1.75317	0.0789285	0.0792869	1.67424	1.83246	1.7111	0.0749849	0.0712005	1.63612	1.7823	-0.108059	1.53112	0.0760751	0.0796409	1.45504	1.61076	1	0.0502435	0.0538041	0.949757	1.0538	0.401241	1.13282	0.0635797	0.0719742	1.06924	1.20479	1.64166	0.0797823	0.0674029	1.56188	1.70906	0.357083	1.36308	0.0625261	0.0762774	1.30055
NCU00980	125745	1.15132	0.0798389	0.0805176	1.07148	1.23184	1.3274	0.0730577	0.0744786	1.25434	1.40188	-0.330397	1.11358	0.0679007	0.0692482	1.04568	1.18283	1.31213	0.100822	0.09035	1.21131	1.40248	0.0284798	1.24551	0.075137	0.0766484	1.17037	1.32216	6.81448	0.17001	0.15734	6.64447	6.97182	5.32231	1.43771	0.0829522	0.0842019	1.35476	1.52191	1.44132	0.0866582	0.0949688	1.35466	1.53629	-0.16725	1	0.0644777	0.071913	0.935522
[truncated: 1,418 more rows]
[truncated: 253 more columns]
