# Supplementary material for: Gene Expression Differences among Three Neurospora Species Reveal Genes Required for Sexual Reproduction in Neurospora crassa
Source: PLoS One. 2014 Oct 20;9(10):e110398. doi: 10.1371/journal.pone.0110398 (PMC4203796; doi:10.1371/journal.pone.0110398)
Supplement: Table S5 — Prioritization of the maximum value across the time course of the sexual development for each gene in speecies comparisons. (XLSX) [file pone.0110398.s005.xlsx]

## Sheet: Sheet1
Table S5: Prioritization of the maximum value across the time course of the sexual development for each gene in speecies comparisons.
sorted according to CRASTET candidate lists						sorted according to CRASDIS candidate lists						sorted according to TETRADIS candidate lists
N.crassa	N.tetrasperma	N.dicreta	CRASTET MAX	CRASDIS MAX	TETRADIS MAX	N.crassa	N.tetrasperma	N.dicreta	CRASTET MAX	CRASDIS MAX	TETRADIS MAX	N.crassa	N.tetrasperma	N.dicreta	CRASTET MAX	CRASDIS MAX	TETRADIS MAX
NCU12115	48634	162192	2153.2	2152.26	0.610837	NCU01414	115825	123166	0.306575	123164	7339.76	NCU01414	115825	123166	0.306575	123164	7339.76
NCU01496	101590	157596	954.104	964.956	20.3849	NCU02764	126958	94666	2.38459	94663.2	0.905089	NCU03562	44547	115051	232.386	459.585	249.876
NCU04033	112959	156126	348.095	371.394	22.4626	NCU12115	48634	162192	2153.2	2152.26	0.610837	NCU05236	80497	66525	14.6431	173.409	164.613
NCU03562	44547	115051	232.386	459.585	249.876	NCU01496	101590	157596	954.104	964.956	20.3849	NCU03709	135188	152188	103.688	191.66	80.6446
NCU01495	43942	83879	203.108	194.365	20.7069	NCU03562	44547	115051	232.386	459.585	249.876	NCU05584	103724	155986	74.7201	4.49595	80.5561
NCU05764	117943	168056	157.994	168.136	36.3506	NCU04033	112959	156126	348.095	371.394	22.4626	NCU01011	144347	17326	90.5407	35.697	66.0093
NCU03709	135188	152188	103.688	191.66	80.6446	NCU01495	43942	83879	203.108	194.365	20.7069	NCU09055	147701	82182	50.5228	27.3749	65.1138
NCU05054	113304	158274	102.249	108.663	30.4189	NCU03709	135188	152188	103.688	191.66	80.6446	NCU00071	100659	97255	11.4117	60.0803	56.2048
NCU01011	144347	17326	90.5407	35.697	66.0093	NCU05236	80497	66525	14.6431	173.409	164.613	NCU10507	150037	162398	51.1989	41.208	54.9644
NCU11704	39623	124922	83.5597	83.8638	2.10905	NCU05764	117943	168056	157.994	168.136	36.3506	NCU02500	119101	92063	24.2894	27.5359	49.4785
NCU07508	141371	107957	82.8924	99.127	23.6396	NCU05054	113304	158274	102.249	108.663	30.4189	NCU01111	36062	51633	18.539	77.0663	44.8264
NCU11286	130052	96132	80.2584	80.3131	7.00799	NCU07508	141371	107957	82.8924	99.127	23.6396	NCU05463	138874	141694	45.0049	16.7451	43.239
NCU05584	103724	155986	74.7201	4.49595	80.5561	NCU11704	39623	124922	83.5597	83.8638	2.10905	NCU08095	70112	91045	63.0769	47.9266	41.1897
NCU08095	70112	91045	63.0769	47.9266	41.1897	NCU11286	130052	96132	80.2584	80.3131	7.00799	NCU09873	87654	60921	18.9632	21.0775	40.2957
NCU02798	119279	125165	58.7421	63.2084	5.48835	NCU01111	36062	51633	18.539	77.0663	44.8264	NCU04725	68347	97837	37.5994	1.78924	38.5702
NCU06106	46660	63310	53.4068	69.1054	12.7147	NCU01009	98213	135224	46.3002	70.4427	22.0289	NCU06747	123145	84528	36.2268	4.88007	37.3795
NCU10507	150037	162398	51.1989	41.208	54.9644	NCU06106	46660	63310	53.4068	69.1054	12.7147	NCU10038	80653	157998	0.800425	1.73419	37.3094
NCU09055	147701	82182	50.5228	27.3749	65.1138	NCU02798	119279	125165	58.7421	63.2084	5.48835	NCU05764	117943	168056	157.994	168.136	36.3506
NCU01108	36441	70112	49.5246	52.4234	4.30434	NCU00071	100659	97255	11.4117	60.0803	56.2048	NCU05142	88391	158318	1.55834	35.2717	35.0751
NCU06793	123191	113460	47.6036	47.2497	0.283897	NCU01717	44171	128242	46.897	58.979	17.0596	NCU04276	115667	159972	25.9726	14.6993	32.2507
NCU01717	44171	128242	46.897	58.979	17.0596	NCU01108	36441	70112	49.5246	52.4234	4.30434	NCU05054	113304	158274	102.249	108.663	30.4189
NCU01009	98213	135224	46.3002	70.4427	22.0289	NCU08095	70112	91045	63.0769	47.9266	41.1897	NCU09775	117207	83533	23.9054	5.39036	30.2579
NCU05463	138874	141694	45.0049	16.7451	43.239	NCU06793	123191	113460	47.6036	47.2497	0.283897	NCU07088	86919	126310	38.4323	37.8197	28.9107
NCU08166	131485	101353	40.3975	39.4806	0.772488	NCU02740	51714	52913	40.1154	43.9204	7.06212	NCU07748	59015	104421	4.59771	27.4229	25.8028
NCU02740	51714	52913	40.1154	43.9204	7.06212	NCU10507	150037	162398	51.1989	41.208	54.9644	NCU04520	40570	154054	8.95348	14.7243	24.4303
NCU07088	86919	126310	38.4323	37.8197	28.9107	NCU08166	131485	101353	40.3975	39.4806	0.772488	NCU07508	141371	107957	82.8924	99.127	23.6396
NCU01546	117294	168702	37.982	28.3795	9.15166	NCU07088	86919	126310	38.4323	37.8197	28.9107	NCU07468	88893	165390	23.1318	0.569633	23.4514
NCU06470	121926	129519	37.6265	37.4806	0.341571	NCU06470	121926	129519	37.6265	37.4806	0.341571	NCU11794	80703	115207	1.17033	23.1301	23.2831
NCU04725	68347	97837	37.5994	1.78924	38.5702	NCU03570	84880	159150	36.7052	36.2566	2.33643	NCU04033	112959	156126	348.095	371.394	22.4626
NCU03570	84880	159150	36.7052	36.2566	2.33643	NCU01011	144347	17326	90.5407	35.697	66.0093	NCU07257	116614	21895	21.4263	8.69893	22.2848
NCU06747	123145	84528	36.2268	4.88007	37.3795	NCU05142	88391	158318	1.55834	35.2717	35.0751	NCU01009	98213	135224	46.3002	70.4427	22.0289
NCU01120	98113	51404	34.2352	34.4195	1.94995	NCU01120	98113	51404	34.2352	34.4195	1.94995	NCU07921	40112	76006	2.77161	22.3573	21.8932
NCU01830	45973	168843	32.8885	32.0671	1.64596	NCU01830	45973	168843	32.8885	32.0671	1.64596	NCU01620	138577	64903	2.41271	21.9538	20.7697
NCU08037	145531	165906	31.5372	25.1092	11.1005	NCU06316	121086	93544	30.9417	31.7174	1.50543	NCU01495	43942	83879	203.108	194.365	20.7069
NCU06316	121086	93544	30.9417	31.7174	1.50543	NCU01546	117294	168702	37.982	28.3795	9.15166	NCU01496	101590	157596	954.104	964.956	20.3849
NCU03098	142586	99947	27.2611	21.5963	13.1074	NCU02500	119101	92063	24.2894	27.5359	49.4785	NCU04601	128001	89180	8.06532	14.8537	19.8723
NCU08193	117147	34788	26.2151	27.2439	2.42782	NCU03873	132099	25731	24.5423	27.4255	2.82742	NCU00478	122470	96421	18.1179	2.14731	17.3614
NCU04276	115667	159972	25.9726	14.6993	32.2507	NCU07748	59015	104421	4.59771	27.4229	25.8028	NCU01717	44171	128242	46.897	58.979	17.0596
NCU03873	132099	25731	24.5423	27.4255	2.82742	NCU09055	147701	82182	50.5228	27.3749	65.1138	NCU05435	84303	141705	17.3638	3.94774	16.996
NCU02500	119101	92063	24.2894	27.5359	49.4785	NCU08193	117147	34788	26.2151	27.2439	2.42782	NCU11515	51522	23324	3.15593	18.2575	16.397
NCU09775	117207	83533	23.9054	5.39036	30.2579	NCU11757	109121	21959	19.3578	27.0219	4.7924	NCU11309	135406	104643	10.3004	7.87577	16.217
NCU07468	88893	165390	23.1318	0.569633	23.4514	NCU08037	145531	165906	31.5372	25.1092	11.1005	NCU01472	35594	90087	6.70694	11.2746	15.9254
NCU07257	116614	21895	21.4263	8.69893	22.2848	NCU11794	80703	115207	1.17033	23.1301	23.2831	NCU10129	132316	72690	7.09597	12.2109	15.5933
NCU06548	120807	124947	20.8482	20.8612	3.53785	NCU07921	40112	76006	2.77161	22.3573	21.8932	NCU08972	134237	136170	2.39047	4.29765	15.4797
NCU01407	97834	17858	20.6795	15.959	8.38453	NCU01620	138577	64903	2.41271	21.9538	20.7697	NCU07027	129072	103649	15.6956	0.271969	15.4298
NCU02383	86017	63826	20.2757	18.8456	2.36107	NCU03098	142586	99947	27.2611	21.5963	13.1074	NCU05650	124505	111210	14.7487	1.01893	14.9492
NCU11757	109121	21959	19.3578	27.0219	4.7924	NCU09873	87654	60921	18.9632	21.0775	40.2957	NCU09788	103639	60561	3.06939	17.8195	14.411
NCU09873	87654	60921	18.9632	21.0775	40.2957	NCU06548	120807	124947	20.8482	20.8612	3.53785	NCU05758	131497	140892	11.7281	1.57808	14.3399
NCU01111	36062	51633	18.539	77.0663	44.8264	NCU02383	86017	63826	20.2757	18.8456	2.36107	NCU02244	124083	101551	14.1044	2.04611	14.1264
NCU03293	118817	167623	18.2726	16.6262	3.54121	NCU11515	51522	23324	3.15593	18.2575	16.397	NCU06506	121962	97667	5.25956	14.0464	13.6881
NCU00478	122470	96421	18.1179	2.14731	17.3614	NCU09788	103639	60561	3.06939	17.8195	14.411	NCU07441	53388	9990	2.83172	12.0544	13.1576
NCU04635	58743	169300	17.7305	16.3046	3.78913	NCU06988	80101	128682	14.5506	17.7805	4.55236	NCU03098	142586	99947	27.2611	21.5963	13.1074
NCU02880	17689	76488	17.6825	16.3285	6.49569	NCU01195	127665	164887	16.1333	17.1312	3.16008	NCU05477	123233	84707	4.31724	14.518	13.0522
NCU05435	84303	141705	17.3638	3.94774	16.996	NCU11498	133193	127038	14.8687	17.0893	2.29432	NCU06106	46660	63310	53.4068	69.1054	12.7147
NCU09525	61981	164563	16.4555	15.1136	2.76627	NCU05598	118112	79877	11.5196	16.8809	5.02622	NCU03331	44265	69108	6.61139	14.6898	12.5976
NCU02613	150451	124187	16.4159	14.276	11.4524	NCU05463	138874	141694	45.0049	16.7451	43.239	NCU00237	129755	24157	13.8431	2.62342	12.5602
NCU01195	127665	164887	16.1333	17.1312	3.16008	NCU03293	118817	167623	18.2726	16.6262	3.54121	NCU02598	96978	54249	1.79739	12.4802	12.2683
NCU07027	129072	103649	15.6956	0.271969	15.4298	NCU02880	17689	76488	17.6825	16.3285	6.49569	NCU07928	40568	94372	1.72821	12.3536	12.1183
NCU06765	123166	157883	15.4859	16.0286	0.488253	NCU04635	58743	169300	17.7305	16.3046	3.78913	NCU07205	74860	90877	11.6732	1.07615	12.0864
NCU04197	115698	123368	15.23	14.4369	1.37765	NCU06765	123166	157883	15.4859	16.0286	0.488253	NCU00250	137721	155414	2.95277	9.37035	12.0214
NCU09852	74914	72488	15.1956	12.9241	11.5656	NCU01407	97834	17858	20.6795	15.959	8.38453	NCU11264	88135	25732	3.45288	11.4491	11.8941
NCU04177	36096	71995	14.9245	13.7336	3.14174	NCU09525	61981	164563	16.4555	15.1136	2.76627	NCU07352	90347	125383	8.05664	6.09461	11.8449
NCU11498	133193	127038	14.8687	17.0893	2.29432	NCU00552	92886	167498	12.3083	14.9591	2.06726	NCU09852	74914	72488	15.1956	12.9241	11.5656
NCU05650	124505	111210	14.7487	1.01893	14.9492	NCU04601	128001	89180	8.06532	14.8537	19.8723	NCU01926	118556	123996	10.6182	6.61969	11.5122
NCU05236	80497	66525	14.6431	173.409	164.613	NCU04520	40570	154054	8.95348	14.7243	24.4303	NCU02613	150451	124187	16.4159	14.276	11.4524
NCU06988	80101	128682	14.5506	17.7805	4.55236	NCU04276	115667	159972	25.9726	14.6993	32.2507	NCU02895	92479	94861	0.440578	1.00659	11.208
NCU02244	124083	101551	14.1044	2.04611	14.1264	NCU03331	44265	69108	6.61139	14.6898	12.5976	NCU08037	145531	165906	31.5372	25.1092	11.1005
NCU00237	129755	24157	13.8431	2.62342	12.5602	NCU05477	123233	84707	4.31724	14.518	13.0522	NCU06136	85616	157006	7.7933	7.30429	10.9779
NCU02964	106292	57520	13.3593	14.1182	6.08005	NCU04197	115698	123368	15.23	14.4369	1.37765	NCU08850	77799	67453	1.41604	10.2565	10.8536
NCU00586	92972	167479	13.2109	10.6036	5.39536	NCU02613	150451	124187	16.4159	14.276	11.4524	NCU02568	92073	53942	1.88907	8.62131	10.7838
NCU09685	98607	106694	12.8958	7.18037	2.68483	NCU02964	106292	57520	13.3593	14.1182	6.08005	NCU01504	83454	168679	11.0238	1.53998	10.491
NCU00552	92886	167498	12.3083	14.9591	2.06726	NCU06506	121962	97667	5.25956	14.0464	13.6881	NCU09176	129287	169519	5.04161	6.23506	10.2964
NCU05758	131497	140892	11.7281	1.57808	14.3399	NCU08137	95827	101397	11.5846	13.8902	3.36561	NCU00175	122221	166980	5.29317	12.7546	9.96782
NCU07205	74860	90877	11.6732	1.07615	12.0864	NCU04177	36096	71995	14.9245	13.7336	3.14174	NCU01546	117294	168702	37.982	28.3795	9.15166
NCU04067	131956	156097	11.6314	10.5834	2.71453	NCU07477	125157	72791	11.4001	13.5053	3.36221	NCU05899	68137	82694	7.3136	1.4679	9.09787
NCU08137	95827	101397	11.5846	13.8902	3.36561	NCU09852	74914	72488	15.1956	12.9241	11.5656	NCU01897	92422	91880	3.96829	4.37026	9.0619
NCU05598	118112	79877	11.5196	16.8809	5.02622	NCU00175	122221	166980	5.29317	12.7546	9.96782	NCU03608	77239	164824	0.556611	0.450838	9.0599
NCU00071	100659	97255	11.4117	60.0803	56.2048	NCU07661	60135	93873	10.7439	12.7008	2.34625	NCU07066	68281	48663	3.69856	10.7681	8.75158
NCU07477	125157	72791	11.4001	13.5053	3.36221	NCU02598	96978	54249	1.79739	12.4802	12.2683	NCU09004	42045	77943	1.04836	1.23318	8.49342
NCU02086	149390	73147	11.3165	11.9982	1.70635	NCU07928	40568	94372	1.72821	12.3536	12.1183	NCU03647	107794	122875	4.04512	8.44379	8.39299
NCU01504	83454	168679	11.0238	1.53998	10.491	NCU10129	132316	72690	7.09597	12.2109	15.5933	NCU01407	97834	17858	20.6795	15.959	8.38453
NCU07661	60135	93873	10.7439	12.7008	2.34625	NCU07441	53388	9990	2.83172	12.0544	13.1576	NCU08383	125930	25355	3.81225	2.59695	8.37956
NCU01926	118556	123996	10.6182	6.61969	11.5122	NCU02086	149390	73147	11.3165	11.9982	1.70635	NCU02077	104708	136539	0.504227	8.43218	8.22178
NCU05384	44979	103183	10.3644	9.30587	4.71236	NCU11264	88135	25732	3.45288	11.4491	11.8941	NCU10063	14110	48448	8.24991	2.74934	8.13795
NCU11309	135406	104643	10.3004	7.87577	16.217	NCU01472	35594	90087	6.70694	11.2746	15.9254	NCU02690	91823	92476	4.68747	8.0123	8.11417
NCU06918	147746	127462	10.1779	5.21157	6.1197	NCU07066	68281	48663	3.69856	10.7681	8.75158	NCU04341	121265	124497	0.41616	7.82275	7.95372
NCU05523	87562	126568	9.7269	10.7293	0.635322	NCU05523	87562	126568	9.7269	10.7293	0.635322	NCU04713	131679	97823	3.75857	2.42409	7.80143
NCU05609	148626	24821	9.36307	9.43943	0.067167	NCU01039	120105	106818	9.34095	10.6444	1.30527	NCU02089	125324	91483	7.67354	1.5955	7.68029
NCU01039	120105	106818	9.34095	10.6444	1.30527	NCU00586	92972	167479	13.2109	10.6036	5.39536	NCU09003	146664	166786	8.44708	2.52009	7.63891
NCU04520	40570	154054	8.95348	14.7243	24.4303	NCU04067	131956	156097	11.6314	10.5834	2.71453	NCU09841	56251	165299	7.38239	1.63084	7.62445
NCU09929	80287	169032	8.64037	8.61022	0.858241	NCU08850	77799	67453	1.41604	10.2565	10.8536	NCU07853	62263	169632	6.15894	3.58907	7.61154
NCU09003	146664	166786	8.44708	2.52009	7.63891	NCU05609	148626	24821	9.36307	9.43943	0.067167	NCU08968	56261	123562	6.86091	0.865081	7.3763
NCU00563	143304	111624	8.42211	6.1295	1.36262	NCU00250	137721	155414	2.95277	9.37035	12.0214	NCU04049	124690	167376	6.58155	0.961857	7.32978
NCU05542	87531	167314	8.25175	0.759818	7.23919	NCU05384	44979	103183	10.3644	9.30587	4.71236	NCU09787	148587	79754	7.60525	0.735395	7.32107
NCU10063	14110	48448	8.24991	2.74934	8.13795	NCU06612	99149	137690	4.48004	8.82223	3.99374	NCU05542	87531	167314	8.25175	0.759818	7.23919
NCU04601	128001	89180	8.06532	14.8537	19.8723	NCU07257	116614	21895	21.4263	8.69893	22.2848	NCU02165	89086	91315	1.93313	5.23416	7.17472
NCU07352	90347	125383	8.05664	6.09461	11.8449	NCU02568	92073	53942	1.88907	8.62131	10.7838	NCU00652	150891	56690	0.82183	7.01904	7.1298
NCU08155	46679	140920	8.01529	7.52739	1.81307	NCU09929	80287	169032	8.64037	8.61022	0.858241	NCU02740	51714	52913	40.1154	43.9204	7.06212
NCU04415	60735	165981	7.89764	6.66861	2.75886	NCU03647	107794	122875	4.04512	8.44379	8.39299	NCU11286	130052	96132	80.2584	80.3131	7.00799
NCU06136	85616	157006	7.7933	7.30429	10.9779	NCU02077	104708	136539	0.504227	8.43218	8.22178	NCU10806	132573	123896	7.08228	0.725754	6.82575
NCU02089	125324	91483	7.67354	1.5955	7.68029	NCU10897	60304	166102	7.27906	8.15349	0.551061	NCU02880	17689	76488	17.6825	16.3285	6.49569
NCU00138	81784	97109	7.6624	6.09271	6.26615	NCU11940	83406	102228	6.73385	8.10181	0.877132	NCU09144	72040	156415	7.444	1.54711	6.47799
NCU09787	148587	79754	7.60525	0.735395	7.32107	NCU02690	91823	92476	4.68747	8.0123	8.11417	NCU04047	103890	167378	6.68327	0.151568	6.46806
NCU09144	72040	156415	7.444	1.54711	6.47799	NCU11309	135406	104643	10.3004	7.87577	16.217	NCU00486	41277	138712	6.16286	0.572599	6.43601
NCU09841	56251	165299	7.38239	1.63084	7.62445	NCU05646	124509	98158	6.43582	7.84961	1.21397	NCU00138	81784	97109	7.6624	6.09271	6.26615
NCU00279	41799	78470	7.35716	7.23344	0.251324	NCU04341	121265	124497	0.41616	7.82275	7.95372	NCU01140	107514	19908	6.91064	0.838009	6.22092
NCU02526	119092	165680	7.34616	7.21607	1.06626	NCU02254	67615	157319	4.53605	7.63211	2.78822	NCU04613	98517	50004	1.26034	0.861051	6.18539
NCU02099	149377	153243	7.34409	7.0719	1.35311	NCU08155	46679	140920	8.01529	7.52739	1.81307	NCU04576	77305	89141	3.34314	3.79163	6.16294
NCU05899	68137	82694	7.3136	1.4679	9.09787	NCU06136	85616	157006	7.7933	7.30429	10.9779	NCU10053	66670	100378	1.05414	1.54927	6.14265
NCU10897	60304	166102	7.27906	8.15349	0.551061	NCU04469	60632	154009	7.18686	7.27565	0.498057	NCU01475	50581	51334	5.98966	2.27065	6.13415
NCU04469	60632	154009	7.18686	7.27565	0.498057	NCU06874	130971	63073	6.17634	7.23564	1.19422	NCU06918	147746	127462	10.1779	5.21157	6.1197
NCU10129	132316	72690	7.09597	12.2109	15.5933	NCU00279	41799	78470	7.35716	7.23344	0.251324	NCU02964	106292	57520	13.3593	14.1182	6.08005
NCU10806	132573	123896	7.08228	0.725754	6.82575	NCU00427	82373	96530	5.60667	7.23257	2.0353	NCU07907	78313	166272	0.793233	6.06085	5.97354
NCU01140	107514	19908	6.91064	0.838009	6.22092	NCU02526	119092	165680	7.34616	7.21607	1.06626	NCU00900	149727	154905	5.75509	0.309033	5.9257
NCU08968	56261	123562	6.86091	0.865081	7.3763	NCU09685	98607	106694	12.8958	7.18037	2.68483	NCU01758	130467	102675	1.01399	0.765899	5.87728
NCU00520	74127	76677	6.8417	6.35093	0.701122	NCU02099	149377	153243	7.34409	7.0719	1.35311	NCU09644	77878	129072	1.46703	5.45709	5.75825
NCU11940	83406	102228	6.73385	8.10181	0.877132	NCU00652	150891	56690	0.82183	7.01904	7.1298	NCU00132	146346	97128	0.630964	6.50402	5.67501
NCU01472	35594	90087	6.70694	11.2746	15.9254	NCU03922	118239	167437	3.80617	6.95213	5.13221	NCU02573	73360	92241	5.45783	0.573427	5.52351
NCU04047	103890	167378	6.68327	0.151568	6.46806	NCU04644	58765	158555	5.83586	6.88746	2.17931	NCU06930	85271	127474	0.550864	6.33616	5.52142
NCU11185	82509	155218	6.67116	6.78543	0.418742	NCU08670	136633	124409	3.77412	6.83563	3.72316	NCU06424	14529	87274	1.21539	5.59964	5.51746
NCU03331	44265	69108	6.61139	14.6898	12.5976	NCU00161	110037	59864	6.57005	6.83086	1.74614	NCU02798	119279	125165	58.7421	63.2084	5.48835
NCU04049	124690	167376	6.58155	0.961857	7.32978	NCU11185	82509	155218	6.67116	6.78543	0.418742	NCU00238	146431	58274	2.74967	6.29353	5.47923
NCU00161	110037	59864	6.57005	6.83086	1.74614	NCU00185	43047	59139	1.95366	6.78054	3.74049	NCU04812	131755	139425	1.13796	5.7115	5.4567
NCU00085	122141	97226	6.50773	5.93203	2.49815	NCU02182	70375	91283	6.02658	6.74231	4.24275	NCU06859	111647	25993	0.665977	5.93158	5.42159
NCU05646	124509	98158	6.43582	7.84961	1.21397	NCU08047	128907	92939	6.04594	6.71803	1.26977	NCU00586	92972	167479	13.2109	10.6036	5.39536
NCU11012	81564	49528	6.33727	6.12186	2.92186	NCU04415	60735	165981	7.89764	6.66861	2.75886	NCU05421	65646	84751	3.89576	0.955967	5.33287
NCU06874	130971	63073	6.17634	7.23564	1.19422	NCU04872	59351	86486	4.19812	6.65604	4.3887	NCU07311	61245	153785	2.64448	2.39699	5.29441
NCU00486	41277	138712	6.16286	0.572599	6.43601	NCU01926	118556	123996	10.6182	6.61969	11.5122	NCU05202	80580	84909	1.37948	1.7689	5.29288
NCU07853	62263	169632	6.15894	3.58907	7.61154	NCU07258	145648	92682	5.67217	6.50407	1.29567	NCU04314	115656	72299	5.45594	2.46997	5.27225
NCU07850	116796	169630	6.07748	4.17654	1.77282	NCU00132	146346	97128	0.630964	6.50402	5.67501	NCU00925	149748	166594	5.85046	0.38878	5.26666
NCU08047	128907	92939	6.04594	6.71803	1.26977	NCU08700	64611	102114	5.35465	6.45431	3.46174	NCU07937	120743	94390	4.00056	4.06947	5.25231
NCU02182	70375	91283	6.02658	6.74231	4.24275	NCU00520	74127	76677	6.8417	6.35093	0.701122	NCU04266	56523	159979	2.13644	1.51863	5.22677
NCU01475	50581	51334	5.98966	2.27065	6.13415	NCU06930	85271	127474	0.550864	6.33616	5.52142	NCU01816	65297	102804	1.26666	5.34999	5.20325
NCU05516	124604	156033	5.87832	6.2073	1.16506	NCU00238	146431	58274	2.74967	6.29353	5.47923	NCU03660	77147	164798	2.19318	5.77789	5.18677
NCU04102	56855	71882	5.85441	5.66878	0.794635	NCU12130	118301	128854	4.4947	6.26078	1.2517	NCU04605	144589	70845	3.30497	4.572	5.15595
NCU00925	149748	166594	5.85046	0.38878	5.26666	NCU09176	129287	169519	5.04161	6.23506	10.2964	NCU03922	118239	167437	3.80617	6.95213	5.13221
NCU04644	58765	158555	5.83586	6.88746	2.17931	NCU05516	124604	156033	5.87832	6.2073	1.16506	NCU05692	121777	105377	1.16352	0.90457	5.09671
NCU09057	66461	100557	5.83291	3.55516	3.74199	NCU00563	143304	111624	8.42211	6.1295	1.36262	NCU00980	125745	95434	5.32231	0.871306	5.06897
NCU00811	118612	166652	5.80479	6.09421	2.07266	NCU11012	81564	49528	6.33727	6.12186	2.92186	NCU05598	118112	79877	11.5196	16.8809	5.02622
NCU02908	17702	23098	5.7742	5.63278	0.475987	NCU07352	90347	125383	8.05664	6.09461	11.8449	NCU06977	61404	169089	2.59948	3.53407	5.0171
NCU00900	149727	154905	5.75509	0.309033	5.9257	NCU00811	118612	166652	5.80479	6.09421	2.07266	NCU08852	69987	128928	4.29127	4.65842	4.88752
NCU01840	84024	128334	5.67748	6.07229	2.52523	NCU00138	81784	97109	7.6624	6.09271	6.26615	NCU01961	149501	91756	0.885763	0.502972	4.80625
NCU03551	147570	105300	5.67569	5.97411	1.30341	NCU01840	84024	128334	5.67748	6.07229	2.52523	NCU00042	62896	139102	0.419404	1.03971	4.80358
NCU07258	145648	92682	5.67217	6.50407	1.29567	NCU07907	78313	166272	0.793233	6.06085	5.97354	NCU11757	109121	21959	19.3578	27.0219	4.7924
NCU03462	130778	86754	5.66073	5.18231	1.19473	NCU03909	49195	156216	4.31475	6.0396	1.40916	NCU04646	58771	86205	1.51581	2.77979	4.77449
NCU00427	82373	96530	5.60667	7.23257	2.0353	NCU09224	105327	57198	4.19324	5.98575	1.54106	NCU09112	72118	156446	4.70085	0.227669	4.77401
NCU09337	83106	101945	5.58042	4.68113	1.51088	NCU03551	147570	105300	5.67569	5.97411	1.30341	NCU06490	62521	164405	2.22785	2.18779	4.75227
NCU05306	100025	85141	5.47064	5.35915	0.248503	NCU00085	122141	97226	6.50773	5.93203	2.49815	NCU07924	40205	109462	0.493979	4.31712	4.74262
NCU01538	147046	128141	5.46049	4.76709	1.45596	NCU06859	111647	25993	0.665977	5.93158	5.42159	NCU07383	90398	125364	4.28543	0.881168	4.71801
NCU02573	73360	92241	5.45783	0.573427	5.52351	NCU01421	75996	89756	5.43987	5.88881	1.85816	NCU02005	118520	165542	1.30967	4.05885	4.71707
NCU04314	115656	72299	5.45594	2.46997	5.27225	NCU02074	132553	91508	4.50709	5.82852	1.87355	NCU05384	44979	103183	10.3644	9.30587	4.71236
NCU01421	75996	89756	5.43987	5.88881	1.85816	NCU03660	77147	164798	2.19318	5.77789	5.18677	NCU04347	121258	93127	0.102877	4.6814	4.63913
NCU05838	131561	101186	5.40136	3.74482	3.78664	NCU04812	131755	139425	1.13796	5.7115	5.4567	NCU01428	75561	165131	4.4895	0.340052	4.58131
NCU08700	64611	102114	5.35465	6.45431	3.46174	NCU03152	118878	156605	4.76858	5.68845	1.27222	NCU06988	80101	128682	14.5506	17.7805	4.55236
NCU00906	142047	125469	5.34771	5.65482	0.453015	NCU01527	130335	157622	5.17596	5.68334	0.25064	NCU03117	91296	99906	4.52888	0.872738	4.51291
NCU00980	125745	95434	5.32231	0.871306	5.06897	NCU04102	56855	71882	5.85441	5.66878	0.794635	NCU05900	68140	140774	4.96198	1.35011	4.48814
NCU00175	122221	166980	5.29317	12.7546	9.96782	NCU00906	142047	125469	5.34771	5.65482	0.453015	NCU00193	81897	155466	2.05767	2.17491	4.44881
NCU06506	121962	97667	5.25956	14.0464	13.6881	NCU02908	17702	23098	5.7742	5.63278	0.475987	NCU01199	144219	164889	4.33715	0.689199	4.42821
NCU01527	130335	157622	5.17596	5.68334	0.25064	NCU06424	14529	87274	1.21539	5.59964	5.51746	NCU05581	124558	79913	1.9629	2.78081	4.39742
NCU09263	106609	166360	5.1474	4.91101	0.944501	NCU00497	122485	78025	4.50742	5.59087	0.736167	NCU08712	122796	128047	0.5007	4.87097	4.39444
NCU00585	53791	139851	5.09126	4.52578	2.03349	NCU00205	146400	96967	4.45897	5.50369	1.07983	NCU04872	59351	86486	4.19812	6.65604	4.3887
NCU02246	148171	127836	5.07486	3.81456	3.27357	NCU09644	77878	129072	1.46703	5.45709	5.75825	NCU06334	121074	137457	0.651944	4.14846	4.33462
NCU09176	129287	169519	5.04161	6.23506	10.2964	NCU09775	117207	83533	23.9054	5.39036	30.2579	NCU01108	36441	70112	49.5246	52.4234	4.30434
NCU05900	68140	140774	4.96198	1.35011	4.48814	NCU05306	100025	85141	5.47064	5.35915	0.248503	NCU01651	65011	102507	3.92538	2.15907	4.29525
NCU05616	148625	155960	4.77973	3.7053	2.75842	NCU01816	65297	102804	1.26666	5.34999	5.20325	NCU04156	115710	72037	3.76139	1.36475	4.25824
NCU03152	118878	156605	4.76858	5.68845	1.27222	NCU02165	89086	91315	1.93313	5.23416	7.17472	NCU02182	70375	91283	6.02658	6.74231	4.24275
NCU00928	90155	95551	4.70741	4.9021	0.356545	NCU06918	147746	127462	10.1779	5.21157	6.1197	NCU03270	126029	167639	4.20591	0.96623	4.14935
NCU01182	98056	152344	4.70314	4.95302	0.240719	NCU03462	130778	86754	5.66073	5.18231	1.19473	NCU03383	130730	86634	3.60303	1.69141	4.09377
NCU09112	72118	156446	4.70085	0.227669	4.77401	NCU08487	130277	102162	4.58922	5.11165	0.389212	NCU08664	121362	124404	1.6138	0.94277	4.04613
NCU02690	91823	92476	4.68747	8.0123	8.11417	NCU07009	99916	66219	2.2294	5.10162	3.33019	NCU00558	74201	126834	4.55943	2.12452	3.99717
NCU01136	127715	169275	4.65068	4.45445	0.328744	NCU00329	137791	125921	4.20791	5.09647	0.881057	NCU06612	99149	137690	4.48004	8.82223	3.99374
NCU11538	133943	126779	4.64051	4.64657	0.371844	NCU09676	58863	151950	1.65853	5.09177	2.88585	NCU05983	69559	104176	2.42292	0.837588	3.98674
NCU11245	44355	106015	4.62235	4.71882	0.690648	NCU08870	116190	104298	4.46951	4.99928	1.84762	NCU02567	126486	153545	0.202749	4.29835	3.93742
NCU07748	59015	104421	4.59771	27.4229	25.8028	NCU05377	65706	84812	3.63923	4.97028	1.53449	NCU10893	53084	57611	0.710408	1.48774	3.93452
NCU08487	130277	102162	4.58922	5.11165	0.389212	NCU01182	98056	152344	4.70314	4.95302	0.240719	NCU08600	93392	94537	3.88413	1.13818	3.92668
NCU00558	74201	126834	4.55943	2.12452	3.99717	NCU07482	88874	153089	1.95437	4.93211	3.26811	NCU11088	45744	106182	1.15426	3.93166	3.81113
NCU02254	67615	157319	4.53605	7.63211	2.78822	NCU02361	67388	127931	3.70764	4.91232	0.876695	NCU07617	120630	169359	0.823469	4.66098	3.78985
NCU03117	91296	99906	4.52888	0.872738	4.51291	NCU09263	106609	166360	5.1474	4.91101	0.944501	NCU04635	58743	169300	17.7305	16.3046	3.78913
NCU00497	122485	78025	4.50742	5.59087	0.736167	NCU00928	90155	95551	4.70741	4.9021	0.356545	NCU05838	131561	101186	5.40136	3.74482	3.78664
NCU02074	132553	91508	4.50709	5.82852	1.87355	NCU06747	123145	84528	36.2268	4.88007	37.3795	NCU05498	118148	162107	3.89782	0.747605	3.7484
NCU12130	118301	128854	4.4947	6.26078	1.2517	NCU08712	122796	128047	0.5007	4.87097	4.39444	NCU09057	66461	100557	5.83291	3.55516	3.74199
NCU01428	75561	165131	4.4895	0.340052	4.58131	NCU01538	147046	128141	5.46049	4.76709	1.45596	NCU00185	43047	59139	1.95366	6.78054	3.74049
NCU06612	99149	137690	4.48004	8.82223	3.99374	NCU11245	44355	106015	4.62235	4.71882	0.690648	NCU08934	143681	165271	2.76169	1.36772	3.73505
NCU08870	116190	104298	4.46951	4.99928	1.84762	NCU04347	121258	93127	0.102877	4.6814	4.63913	NCU08670	136633	124409	3.77412	6.83563	3.72316
NCU00205	146400	96967	4.45897	5.50369	1.07983	NCU09337	83106	101945	5.58042	4.68113	1.51088	NCU02665	119028	165761	2.8016	2.21098	3.72062
NCU06691	57172	17933	4.44523	3.75562	2.89332	NCU07617	120630	169359	0.823469	4.66098	3.78985	NCU08121	33363	91075	3.45461	1.25452	3.71201
NCU06783	117451	168886	4.41907	3.51267	0.818881	NCU08852	69987	128928	4.29127	4.65842	4.88752	NCU06554	59744	166256	0.960945	1.92425	3.70059
NCU09616	84939	169690	4.3791	4.22766	0.351205	NCU11538	133943	126779	4.64051	4.64657	0.371844	NCU04732	87053	155809	1.81813	3.65408	3.68069
NCU01365	119845	152501	4.36926	4.41452	0.973761	NCU01785	45000	84358	4.32487	4.61541	0.806347	NCU09010	82628	96290	4.2548	1.26259	3.6603
NCU03684	77119	164791	4.34267	3.08128	1.10151	NCU07287	94497	55918	2.59275	4.6145	2.11785	NCU09088	89019	165428	0.441302	0.598828	3.63868
NCU01199	144219	164889	4.33715	0.689199	4.42821	NCU07503	118398	165371	3.49045	4.61182	2.82363	NCU06227	81366	59401	2.70075	0.714531	3.63356
NCU01785	45000	84358	4.32487	4.61541	0.806347	NCU04605	144589	70845	3.30497	4.572	5.15595	NCU03549	66146	20375	0.533955	0.301555	3.61711
NCU05477	123233	84707	4.31724	14.518	13.0522	NCU01911	92454	73509	4.25006	4.55102	2.19131	NCU02950	150697	125226	2.8124	0.678337	3.61081
NCU03909	49195	156216	4.31475	6.0396	1.40916	NCU01157	120034	129006	3.91109	4.53557	0.616263	NCU04887	144873	158665	3.26158	3.59229	3.59453
NCU08852	69987	128928	4.29127	4.65842	4.88752	NCU00585	53791	139851	5.09126	4.52578	2.03349	NCU06001	96190	66936	3.08196	3.69652	3.58713
NCU07383	90398	125364	4.28543	0.881168	4.71801	NCU05584	103724	155986	74.7201	4.49595	80.5561	NCU06409	81044	158970	4.12166	0.457024	3.56886
NCU07539	122563	96203	4.25668	1.93827	3.4043	NCU01136	127715	169275	4.65068	4.45445	0.328744	NCU03293	118817	167623	18.2726	16.6262	3.54121
NCU09010	82628	96290	4.2548	1.26259	3.6603	NCU01365	119845	152501	4.36926	4.41452	0.973761	NCU06548	120807	124947	20.8482	20.8612	3.53785
NCU01911	92454	73509	4.25006	4.55102	2.19131	NCU09683	77557	88302	4.07872	4.40096	0.719103	NCU01089	98140	70141	0.592238	4.05232	3.51643
NCU00329	137791	125921	4.20791	5.09647	0.881057	NCU01897	92422	91880	3.96829	4.37026	9.0619	NCU07349	90338	23331	1.21388	2.52035	3.51538
NCU03270	126029	167639	4.20591	0.96623	4.14935	NCU01570	83569	128164	4.10113	4.35132	0.0772568	NCU09534	93653	123265	3.05184	0.358188	3.50377
NCU04872	59351	86486	4.19812	6.65604	4.3887	NCU03416	130751	158741	3.79202	4.34301	1.32331	NCU03555	84842	129312	1.55562	2.05069	3.48903
NCU09224	105327	57198	4.19324	5.98575	1.54106	NCU01855	92358	165632	4.15632	4.34176	1.04978	NCU04639	116093	164100	2.33109	3.71852	3.47337
NCU01855	92358	165632	4.15632	4.34176	1.04978	NCU07924	40205	109462	0.493979	4.31712	4.74262	NCU03968	124763	98729	2.42075	0.996187	3.46936
NCU06409	81044	158970	4.12166	0.457024	3.56886	NCU02567	126486	153545	0.202749	4.29835	3.93742	NCU08700	64611	102114	5.35465	6.45431	3.46174
NCU01570	83569	128164	4.10113	4.35132	0.0772568	NCU08972	134237	136170	2.39047	4.29765	15.4797	NCU07065	124356	126324	0.572744	3.4986	3.41924
NCU09683	77557	88302	4.07872	4.40096	0.719103	NCU00059	81610	78922	2.3949	4.25521	1.07718	NCU07539	122563	96203	4.25668	1.93827	3.4043
NCU07541	82714	96204	4.04535	3.0707	1.59988	NCU09616	84939	169690	4.3791	4.22766	0.351205	NCU03696	58411	135363	3.21891	1.01351	3.38474
NCU03647	107794	122875	4.04512	8.44379	8.39299	NCU05281	80387	158091	2.88415	4.21525	1.24515	NCU08137	95827	101397	11.5846	13.8902	3.36561
NCU04196	75336	18113	4.03343	3.90488	0.389837	NCU03830	76809	70309	0.865633	4.18577	2.93772	NCU06643	115815	165020	3.36549	1.48915	3.36511
NCU07937	120743	94390	4.00056	4.06947	5.25231	NCU07850	116796	169630	6.07748	4.17654	1.77282	NCU07477	125157	72791	11.4001	13.5053	3.36221
NCU08597	93383	154474	3.97021	3.2824	1.1848	NCU09759	83038	129703	3.43032	4.15522	0.671044	NCU01451	119661	165114	3.83498	0.521012	3.35396
NCU01897	92422	91880	3.96829	4.37026	9.0619	NCU06334	121074	137457	0.651944	4.14846	4.33462	NCU09703	85486	167868	2.04384	2.53934	3.34244
NCU00456	117089	166835	3.93436	3.64815	1.43003	NCU09193	125873	99179	3.67497	4.07997	0.637978	NCU07009	99916	66219	2.2294	5.10162	3.33019
NCU01651	65011	102507	3.92538	2.15907	4.29525	NCU07937	120743	94390	4.00056	4.06947	5.25231	NCU02651	73208	92394	0.715839	3.24965	3.31436
NCU01157	120034	129006	3.91109	4.53557	0.616263	NCU02005	118520	165542	1.30967	4.05885	4.71707	NCU02512	133634	21333	3.20531	3.1797	3.29104
NCU05498	118148	162107	3.89782	0.747605	3.7484	NCU02100	104676	91463	1.65234	4.05459	2.05799	NCU07675	60106	93900	2.30372	0.442966	3.28844
NCU05421	65646	84751	3.89576	0.955967	5.33287	NCU01089	98140	70141	0.592238	4.05232	3.51643	NCU12134	149022	169145	3.07549	3.10192	3.27507
NCU08600	93392	94537	3.88413	1.13818	3.92668	NCU08490	146982	128078	3.73282	4.03625	2.22127	NCU02246	148171	127836	5.07486	3.81456	3.27357
NCU01451	119661	165114	3.83498	0.521012	3.35396	NCU07869	80982	129579	3.63194	3.98971	0.508139	NCU07482	88874	153089	1.95437	4.93211	3.26811
NCU08383	125930	25355	3.81225	2.59695	8.37956	NCU06993	121493	103736	3.38546	3.97735	1.01626	NCU09860	131930	156071	3.11552	0.411487	3.26376
NCU02660	91884	74068	3.8102	0.853605	2.76433	NCU05435	84303	141705	17.3638	3.94774	16.996	NCU06615	59854	75783	2.04416	2.38138	3.24103
NCU03922	118239	167437	3.80617	6.95213	5.13221	NCU11088	45744	106182	1.15426	3.93166	3.81113	NCU10245	122751	102072	2.19621	1.83174	3.221
NCU03416	130751	158741	3.79202	4.34301	1.32331	NCU04196	75336	18113	4.03343	3.90488	0.389837	NCU01673	65058	84168	1.40154	1.69517	3.1885
NCU03771	120196	122787	3.78608	3.47951	0.607092	NCU02946	126683	94930	3.17472	3.84944	1.02133	NCU00565	150819	167489	1.6306	0.889911	3.17513
NCU09559	131038	162626	3.77705	3.58112	0.890018	NCU09657	77912	104740	3.66168	3.83422	0.24453	NCU01195	127665	164887	16.1333	17.1312	3.16008
NCU08670	136633	124409	3.77412	6.83563	3.72316	NCU04795	124441	155862	3.318	3.82834	0.387758	NCU03205	142486	167683	3.39486	3.53231	3.14865
NCU04156	115710	72037	3.76139	1.36475	4.25824	NCU02246	148171	127836	5.07486	3.81456	3.27357	NCU04177	36096	71995	14.9245	13.7336	3.14174
NCU04713	131679	97823	3.75857	2.42409	7.80143	NCU04576	77305	89141	3.34314	3.79163	6.16294	NCU08736	146930	102002	0.75119	0.0904004	3.13604
NCU08490	146982	128078	3.73282	4.03625	2.22127	NCU05809	124233	127690	3.39638	3.76671	0.480457	NCU09729	120891	154266	1.60928	3.40353	3.11851
NCU04155	119585	123402	3.73237	3.65966	0.373158	NCU06691	57172	17933	4.44523	3.75562	2.89332	NCU06468	81158	105770	1.57932	0.652429	3.10858
NCU08148	148243	168080	3.72044	1.71202	2.08773	NCU05838	131561	101186	5.40136	3.74482	3.78664	NCU01886	92405	124029	3.39137	1.3047	3.08838
NCU02361	67388	127931	3.70764	4.91232	0.876695	NCU04639	116093	164100	2.33109	3.71852	3.47337	NCU02767	93287	94670	0.567729	1.46107	3.08199
NCU07066	68281	48663	3.69856	10.7681	8.75158	NCU11323	116289	22679	3.5515	3.717	1.0395	NCU02390	86003	83493	1.335	3.01346	3.07225
NCU09193	125873	99179	3.67497	4.07997	0.637978	NCU05616	148625	155960	4.77973	3.7053	2.75842	NCU01055	34669	122693	1.2258	1.13307	3.05888
NCU09657	77912	104740	3.66168	3.83422	0.24453	NCU06001	96190	66936	3.08196	3.69652	3.58713	NCU03035	126749	166487	2.79359	2.56217	3.05584
NCU05377	65706	84812	3.63923	4.97028	1.53449	NCU00680	118571	77642	3.06094	3.69023	0.491572	NCU02670	73167	153637	3.01783	0.219571	3.01247
NCU07869	80982	129579	3.63194	3.98971	0.508139	NCU07881	62326	169651	3.5136	3.67083	0.245048	NCU00392	137852	78257	0.761568	3.27885	3.01221
NCU02252	117878	141010	3.60958	2.39818	1.14802	NCU04155	119585	123402	3.73237	3.65966	0.373158	NCU03769	58270	164747	0.559372	0.601491	3.00274
NCU03383	130730	86634	3.60303	1.69141	4.09377	NCU04732	87053	155809	1.81813	3.65408	3.68069	NCU06512	121966	167127	1.08255	0.857402	2.99925
NCU11323	116289	22679	3.5515	3.717	1.0395	NCU00456	117089	166835	3.93436	3.64815	1.43003	NCU04454	60663	137351	0.976156	0.492921	2.99628
NCU08856	98755	104318	3.52903	2.58937	2.59023	NCU04325	119452	90661	2.77481	3.63349	0.712692	NCU04618	77403	122964	3.11967	0.851056	2.98878
NCU07881	62326	169651	3.5136	3.67083	0.245048	NCU04887	144873	158665	3.26158	3.59229	3.59453	NCU00091	122147	97211	0.243849	0.31909	2.97025
NCU00112	122163	97171	3.49292	3.43022	0.753743	NCU07853	62263	169632	6.15894	3.58907	7.61154	NCU09922	80289	85173	0.515363	2.46734	2.95785
NCU08045	145535	153845	3.49172	2.42187	2.2566	NCU09559	131038	162626	3.77705	3.58112	0.890018	NCU04135	75464	123417	0.43826	1.16239	2.95525
NCU07503	118398	165371	3.49045	4.61182	2.82363	NCU06260	81441	126197	3.03832	3.5672	0.501295	NCU04321	75093	123511	0.587648	2.48734	2.95478
NCU08121	33363	91075	3.45461	1.25452	3.71201	NCU09057	66461	100557	5.83291	3.55516	3.74199	NCU08671	145560	124410	1.35078	2.96276	2.95102
NCU11264	88135	25732	3.45288	11.4491	11.8941	NCU06977	61404	169089	2.59948	3.53407	5.0171	NCU01509	83460	157606	0.633902	1.30418	2.9424
NCU09759	83038	129703	3.43032	4.15522	0.671044	NCU03205	142486	167683	3.39486	3.53231	3.14865	NCU03830	76809	70309	0.865633	4.18577	2.93772
NCU06387	128623	166098	3.42848	2.86117	0.497964	NCU06783	117451	168886	4.41907	3.51267	0.818881	NCU08094	132349	160110	1.88047	0.671851	2.93533
NCU04943	59447	104984	3.42612	3.44365	0.708098	NCU07065	124356	126324	0.572744	3.4986	3.41924	NCU07911	120766	94340	3.09717	1.22568	2.93395
NCU01403	76033	152528	3.41993	3.40833	2.82059	NCU03771	120196	122787	3.78608	3.47951	0.607092	NCU11012	81564	49528	6.33727	6.12186	2.92186
NCU05814	124237	157170	3.40917	3.02429	1.18543	NCU05579	131851	126529	3.30908	3.47458	0.456497	NCU09467	110635	129693	0.410126	3.20128	2.9214
NCU05809	124233	127690	3.39638	3.76671	0.480457	NCU04943	59447	104984	3.42612	3.44365	0.708098	NCU01340	127545	71276	0.704176	0.389542	2.91087
NCU03205	142486	167683	3.39486	3.53231	3.14865	NCU00112	122163	97171	3.49292	3.43022	0.753743	NCU02071	89292	153265	0.936127	3.35416	2.91019
NCU01886	92405	124029	3.39137	1.3047	3.08838	NCU01403	76033	152528	3.41993	3.40833	2.82059	NCU00559	92901	156297	1.34004	2.64917	2.90245
NCU06993	121493	103736	3.38546	3.97735	1.01626	NCU09729	120891	154266	1.60928	3.40353	3.11851	NCU04212	143784	152730	2.47465	0.632287	2.90191
NCU06643	115815	165020	3.36549	1.48915	3.36511	NCU01528	95191	18702	3.00672	3.4028	1.21287	NCU06691	57172	17933	4.44523	3.75562	2.89332
NCU06248	100558	97485	3.34879	3.30722	1.33264	NCU00778	141910	77475	2.96615	3.39743	0.817997	NCU09676	58863	151950	1.65853	5.09177	2.88585
NCU04576	77305	89141	3.34314	3.79163	6.16294	NCU06746	84077	102903	3.25678	3.38395	1.63112	NCU03268	72274	99575	0.50525	3.33204	2.87759
NCU11314	121990	24459	3.32241	3.13154	0.889124	NCU02071	89292	153265	0.936127	3.35416	2.91019	NCU01349	57434	123118	3.2345	0.175264	2.87254
NCU04795	124441	155862	3.318	3.82834	0.387758	NCU09599	84914	87721	0.636928	3.34321	2.77062	NCU01841	44921	157842	2.43475	0.211949	2.86886
NCU05579	131851	126529	3.30908	3.47458	0.456497	NCU08824	121542	169046	3.22522	3.34178	0.242084	NCU02705	126363	74166	0.591213	1.02445	2.84164
NCU04605	144589	70845	3.30497	4.572	5.15595	NCU03268	72274	99575	0.50525	3.33204	2.87759	NCU03873	132099	25731	24.5423	27.4255	2.82742
NCU05569	124564	126536	3.30411	3.27219	2.00491	NCU06248	100558	97485	3.34879	3.30722	1.33264	NCU07503	118398	165371	3.49045	4.61182	2.82363
NCU07575	82651	125745	3.28492	3.02142	0.502053	NCU03840	120136	122729	1.75822	3.29496	1.11178	NCU01403	76033	152528	3.41993	3.40833	2.82059
NCU07782	144747	158472	3.27515	2.1886	0.720178	NCU08597	93383	154474	3.97021	3.2824	1.1848	NCU04844	68606	155906	0.225619	0.571064	2.81875
NCU00568	92923	80671	3.2662	2.79225	0.34903	NCU00392	137852	78257	0.761568	3.27885	3.01221	NCU00282	146466	155387	1.88618	1.76506	2.81679
NCU04887	144873	158665	3.26158	3.59229	3.59453	NCU01845	123127	157846	2.97641	3.27267	1.30402	NCU08904	128109	88380	2.69443	0.190911	2.80546
NCU06746	84077	102903	3.25678	3.38395	1.63112	NCU05569	124564	126536	3.30411	3.27219	2.00491	NCU02254	67615	157319	4.53605	7.63211	2.78822
NCU01349	57434	123118	3.2345	0.175264	2.87254	NCU05165	39852	168947	3.22216	3.26416	1.77532	NCU01746	117371	168787	0.466164	0.971134	2.78217
NCU08824	121542	169046	3.22522	3.34178	0.242084	NCU01888	92406	124028	1.61176	3.254	1.53884	NCU06254	62747	126203	0.310847	2.1695	2.78102
NCU05165	39852	168947	3.22216	3.26416	1.77532	NCU02651	73208	92394	0.715839	3.24965	3.31436	NCU06974	61395	103770	1.17717	2.63082	2.78075
NCU03696	58411	135363	3.21891	1.01351	3.38474	NCU07994	79655	165925	3.04444	3.2448	0.75865	NCU09806	118950	169789	3.09155	1.62848	2.77461
NCU02512	133634	21333	3.20531	3.1797	3.29104	NCU00321	129817	155357	3.08629	3.23343	2.02505	NCU03765	76958	70458	2.22959	2.98062	2.77317
NCU02946	126683	94930	3.17472	3.84944	1.02133	NCU06116	66966	167951	1.61107	3.22586	2.46068	NCU09599	84914	87721	0.636928	3.34321	2.77062
NCU06666	75905	165036	3.17316	2.61343	0.639744	NCU04378	79505	93191	2.68868	3.21807	0.598327	NCU09017	122524	96282	2.62438	1.02696	2.76898
NCU11515	51522	23324	3.15593	18.2575	16.397	NCU09467	110635	129693	0.410126	3.20128	2.9214	NCU09525	61981	164563	16.4555	15.1136	2.76627
NCU04618	77403	122964	3.11967	0.851056	2.98878	NCU03891	49310	25153	1.71524	3.19228	1.11216	NCU02660	91884	74068	3.8102	0.853605	2.76433
NCU09860	131930	156071	3.11552	0.411487	3.26376	NCU02512	133634	21333	3.20531	3.1797	3.29104	NCU04415	60735	165981	7.89764	6.66861	2.75886
NCU04770	118055	24665	3.10819	3.16195	0.477834	NCU00268	129780	166933	3.00247	3.17847	0.827647	NCU05616	148625	155960	4.77973	3.7053	2.75842
NCU10622	88779	20784	3.10619	2.52969	1.14977	NCU04770	118055	24665	3.10819	3.16195	0.477834	NCU02127	70482	73049	1.25992	1.58734	2.7577
NCU07911	120766	94340	3.09717	1.22568	2.93395	NCU11314	121990	24459	3.32241	3.13154	0.889124	NCU07266	61330	92704	0.771356	1.9303	2.75499
NCU09806	118950	169789	3.09155	1.62848	2.77461	NCU09825	77663	17181	2.46965	3.13051	0.546507	NCU09310	72761	25690	1.98743	0.981633	2.73314
NCU00321	129817	155357	3.08629	3.23343	2.02505	NCU12134	149022	169145	3.07549	3.10192	3.27507	NCU01555	117300	128157	0.611614	2.86359	2.7284
NCU06001	96190	66936	3.08196	3.69652	3.58713	NCU03684	77119	164791	4.34267	3.08128	1.10151	NCU03488	45649	169457	0.409106	2.73535	2.72826
NCU12134	149022	169145	3.07549	3.10192	3.27507	NCU07541	82714	96204	4.04535	3.0707	1.59988	NCU01015	120120	51899	0.586893	2.1435	2.71934
NCU04154	75426	107589	3.075	2.50143	1.80983	NCU00183	146386	78653	2.20504	3.05621	2.25488	NCU04067	131956	156097	11.6314	10.5834	2.71453
NCU09788	103639	60561	3.06939	17.8195	14.411	NCU06752	84095	128359	2.71533	3.05548	1.11407	NCU00949	132904	57711	1.37575	1.32008	2.71436
NCU04274	56507	72204	3.06608	2.84623	0.631154	NCU08957	36379	18334	2.80263	3.04323	2.48065	NCU09930	80286	103564	1.29121	2.12936	2.71206
NCU00680	118571	77642	3.06094	3.69023	0.491572	NCU05814	124237	157170	3.40917	3.02429	1.18543	NCU06196	81294	126254	2.42741	0.985151	2.69995
NCU09534	93653	123265	3.05184	0.358188	3.50377	NCU07575	82651	125745	3.28492	3.02142	0.502053	NCU09685	98607	106694	12.8958	7.18037	2.68483
NCU07994	79655	165925	3.04444	3.2448	0.75865	NCU01198	57767	70977	2.79579	3.01659	1.17801	NCU00653	106523	23678	1.99789	1.56157	2.68413
NCU06260	81441	126197	3.03832	3.5672	0.501295	NCU02390	86003	83493	1.335	3.01346	3.07225	NCU09986	117643	167874	1.78732	2.98951	2.67236
NCU02670	73167	153637	3.01783	0.219571	3.01247	NCU09986	117643	167874	1.78732	2.98951	2.67236	NCU01858	73667	91937	0.61203	0.843685	2.6648
NCU01528	95191	18702	3.00672	3.4028	1.21287	NCU03765	76958	70458	2.22959	2.98062	2.77317	NCU00581	74258	99003	0.550018	1.15611	2.65355
NCU11850	42059	59012	3.0048	2.84161	1.50564	NCU05783	47350	101259	0.596345	2.97174	2.22896	NCU09136	90752	167576	0.428714	0.480135	2.64659
NCU00268	129780	166933	3.00247	3.17847	0.827647	NCU02164	149317	165447	2.74923	2.96923	0.266651	NCU01917	149534	136685	2.12998	1.63338	2.63572
NCU06754	84103	102928	2.99009	2.24343	0.577211	NCU03966	148836	126712	2.52375	2.96765	0.236436	NCU01033	135026	122703	2.51776	2.50806	2.62699
NCU01845	123127	157846	2.97641	3.27267	1.30402	NCU06893	85216	156934	2.44849	2.96395	1.28386	NCU06037	102894	82626	0.460701	2.34081	2.62079
NCU00778	141910	77475	2.96615	3.39743	0.817997	NCU08671	145560	124410	1.35078	2.96276	2.95102	NCU00420	82364	96546	2.82967	0.69482	2.61833
NCU00250	137721	155414	2.95277	9.37035	12.0214	NCU02134	70467	73035	1.80881	2.95406	1.57787	NCU00956	90219	77139	1.41579	0.798443	2.61638
NCU00572	133903	99024	2.95135	2.62443	1.96457	NCU01803	83942	102773	2.55446	2.94793	1.25414	NCU07398	142197	95275	1.75453	2.33843	2.59819
NCU08169	124178	127752	2.89916	2.31302	1.41028	NCU06701	119738	123230	2.59077	2.93799	1.38782	NCU08856	98755	104318	3.52903	2.58937	2.59023
NCU05281	80387	158091	2.88415	4.21525	1.24515	NCU03527	84796	158802	1.67044	2.9312	0.948906	NCU06989	121489	169079	0.669852	0.834146	2.57461
NCU01697	83762	64727	2.86228	2.8849	2.29406	NCU04231	75270	90219	1.36362	2.92218	2.3075	NCU09478	82987	87799	0.797989	0.798943	2.56968
NCU06496	129470	126288	2.84286	0.700905	2.56467	NCU01697	83762	64727	2.86228	2.8849	2.29406	NCU06496	129470	126288	2.84286	0.700905	2.56467
NCU07238	143618	165315	2.83227	2.51868	1.98562	NCU05511	50119	156037	2.78728	2.87129	1.1711	NCU00198	116980	166974	0.395642	0.496034	2.56342
NCU07441	53388	9990	2.83172	12.0544	13.1576	NCU01555	117300	128157	0.611614	2.86359	2.7284	NCU00127	122178	161775	2.11058	1.15334	2.56292
NCU00420	82364	96546	2.82967	0.69482	2.61833	NCU01808	117400	141562	2.80501	2.86274	0.851955	NCU00101	63018	155535	1.01264	1.01914	2.53252
NCU01818	101890	65576	2.82889	1.20502	2.09466	NCU06387	128623	166098	3.42848	2.86117	0.497964	NCU01257	76317	107202	2.64121	0.487542	2.52787
NCU02950	150697	125226	2.8124	0.678337	3.61081	NCU09770	64379	83518	2.76991	2.85987	0.986514	NCU01840	84024	128334	5.67748	6.07229	2.52523
NCU03862	124848	69443	2.80889	2.47476	0.178315	NCU04274	56507	72204	3.06608	2.84623	0.631154	NCU00085	122141	97226	6.50773	5.93203	2.49815
NCU01808	117400	141562	2.80501	2.86274	0.851955	NCU11850	42059	59012	3.0048	2.84161	1.50564	NCU04133	143846	90408	1.37732	1.86968	2.49347
NCU08957	36379	18334	2.80263	3.04323	2.48065	NCU06743	27368	35629	2.10265	2.81342	1.24597	NCU00074	129630	167025	2.48256	0.434662	2.4912
NCU02665	119028	165761	2.8016	2.21098	3.72062	NCU03631	98421	152243	1.94336	2.80342	0.458609	NCU03539	123455	86867	1.3712	0.848149	2.48887
NCU01198	57767	70977	2.79579	3.01659	1.17801	NCU00568	92923	80671	3.2662	2.79225	0.34903	NCU07017	145706	158175	1.28223	2.08931	2.48749
NCU03035	126749	166487	2.79359	2.56217	3.05584	NCU05581	124558	79913	1.9629	2.78081	4.39742	NCU08957	36379	18334	2.80263	3.04323	2.48065
NCU05511	50119	156037	2.78728	2.87129	1.1711	NCU02073	104714	91511	0.495891	2.7799	1.96305	NCU10044	149885	138186	1.80199	1.12599	2.4656
NCU04325	119452	90661	2.77481	3.63349	0.712692	NCU04646	58771	86205	1.51581	2.77979	4.77449	NCU06116	66966	167951	1.61107	3.22586	2.46068
NCU07921	40112	76006	2.77161	22.3573	21.8932	NCU02475	126572	92006	2.24062	2.77741	1.60932	NCU05245	80475	168982	0.365879	0.448003	2.46012
NCU09770	64379	83518	2.76991	2.85987	0.986514	NCU07826	116789	169615	2.44599	2.76993	0.524329	NCU01408	144053	71403	0.54197	1.82941	2.45372
NCU08934	143681	165271	2.76169	1.36772	3.73505	NCU02957	150703	76599	2.65874	2.74993	0.632329	NCU05070	104266	128762	1.89068	2.03519	2.44702
NCU01827	117416	168842	2.75801	2.67629	0.579771	NCU10063	14110	48448	8.24991	2.74934	8.13795	NCU05427	84312	103118	0.579181	0.56634	2.44698
NCU00238	146431	58274	2.74967	6.29353	5.47923	NCU03488	45649	169457	0.409106	2.73535	2.72826	NCU03490	102298	105192	2.7068	1.02611	2.43018
NCU02164	149317	165447	2.74923	2.96923	0.266651	NCU08280	116406	166118	2.6392	2.72514	1.68568	NCU08193	117147	34788	26.2151	27.2439	2.42782
NCU04824	68574	98060	2.72474	2.52974	0.384188	NCU04331	75066	90671	2.21475	2.7047	0.567625	NCU07684	78760	75576	0.98802	0.847574	2.42147
NCU07783	35897	67401	2.72008	1.20733	0.500215	NCU00357	146519	78329	1.8533	2.68364	0.608823	NCU00373	82256	125887	1.17092	2.04143	2.42135
NCU06752	84095	128359	2.71533	3.05548	1.11407	NCU01776	117386	168803	2.11681	2.6831	0.517104	NCU02232	86342	101534	1.3548	1.04603	2.42116
NCU03490	102298	105192	2.7068	1.02611	2.43018	NCU01827	117416	168842	2.75801	2.67629	0.579771	NCU09474	146837	106211	0.951409	2.20783	2.41405
NCU06227	81366	59401	2.70075	0.714531	3.63356	NCU03384	123354	114490	2.05616	2.65832	0.74102	NCU06821	84215	103038	2.27429	1.46371	2.40693
NCU08904	128109	88380	2.69443	0.190911	2.80546	NCU00559	92901	156297	1.34004	2.64917	2.90245	NCU02222	148194	168115	2.65308	2.18561	2.40124
NCU01176	127683	129023	2.69078	1.95634	1.69036	NCU07360	52204	76997	2.07022	2.64759	0.635746	NCU01248	119948	107193	0.955675	0.640918	2.39282
NCU04378	79505	93191	2.68868	3.21807	0.598327	NCU09541	107155	31923	0.613237	2.64357	2.13824	NCU07596	38422	67901	1.82898	1.94269	2.38967
NCU04785	87167	97972	2.682	2.17459	0.546589	NCU06773	130571	157890	2.09276	2.63438	1.29162	NCU09933	80278	103568	1.78653	1.14258	2.38654
NCU02957	150703	76599	2.65874	2.74993	0.632329	NCU06974	61395	103770	1.17717	2.63082	2.78075	NCU07741	59004	158490	0.553037	2.00396	2.36177
NCU02222	148194	168115	2.65308	2.18561	2.40124	NCU00572	133903	99024	2.95135	2.62443	1.96457	NCU02383	86017	63826	20.2757	18.8456	2.36107
NCU07311	61245	153785	2.64448	2.39699	5.29441	NCU10012	148719	98440	2.05199	2.62388	1.08696	NCU03606	144541	70754	1.59381	1.00437	2.35276
NCU01257	76317	107202	2.64121	0.487542	2.52787	NCU00237	129755	24157	13.8431	2.62342	12.5602	NCU07661	60135	93873	10.7439	12.7008	2.34625
NCU08280	116406	166118	2.6392	2.72514	1.68568	NCU06666	75905	165036	3.17316	2.61343	0.639744	NCU03570	84880	159150	36.7052	36.2566	2.33643
NCU09017	122524	96282	2.62438	1.02696	2.76898	NCU03988	118209	167405	2.42537	2.59888	0.290727	NCU07956	78203	55867	2.07145	0.253792	2.33108
NCU08742	122777	102015	2.6225	2.26878	1.12611	NCU08383	125930	25355	3.81225	2.59695	8.37956	NCU04475	121152	124606	1.37628	0.735437	2.32244
NCU01294	107373	107237	2.61404	2.19524	0.420503	NCU08856	98755	104318	3.52903	2.58937	2.59023	NCU10067	86096	168192	0.80903	0.551154	2.31385
NCU04275	143743	123462	2.60632	2.47851	1.47168	NCU03757	116009	164752	2.29283	2.58127	0.753486	NCU09131	90763	126949	2.47334	0.379465	2.31026
NCU06977	61404	169089	2.59948	3.53407	5.0171	NCU01404	76029	152529	2.16951	2.56478	1.67846	NCU04231	75270	90219	1.36362	2.92218	2.3075
NCU07287	94497	55918	2.59275	4.6145	2.11785	NCU03035	126749	166487	2.79359	2.56217	3.05584	NCU00128	26923	24252	0.126857	2.45175	2.30486
NCU06701	119738	123230	2.59077	2.93799	1.38782	NCU06312	79148	93539	2.14947	2.5544	0.975289	NCU06338	79101	154095	0.701497	0.797853	2.29998
NCU06658	75928	123196	2.57092	0.628787	2.14024	NCU04801	68528	126414	2.36273	2.54214	1.00143	NCU06403	78961	22421	1.34682	0.874164	2.29637
NCU03681	127913	122853	2.55962	0.68042	2.05241	NCU09703	85486	167868	2.04384	2.53934	3.34244	NCU11498	133193	127038	14.8687	17.0893	2.29432
NCU01803	83942	102773	2.55446	2.94793	1.25414	NCU04824	68574	98060	2.72474	2.52974	0.384188	NCU01697	83762	64727	2.86228	2.8849	2.29406
NCU04019	87829	167390	2.55403	0.316508	2.20876	NCU10622	88779	20784	3.10619	2.52969	1.14977	NCU02641	133521	92383	0.763489	2.42609	2.29333
NCU07576	122530	155169	2.54774	2.44263	0.356782	NCU01831	84011	84461	2.52669	2.52613	1.45162	NCU00620	74336	98928	0.354388	0.287034	2.28092
NCU02412	85944	88133	2.54082	0.714618	2.2469	NCU09643	128204	169331	2.09171	2.5261	2.07651	NCU11341	124307	115238	1.06474	2.07367	2.27972
NCU02116	89196	91416	2.52709	0.369354	2.03365	NCU07349	90338	23331	1.21388	2.52035	3.51538	NCU01429	115739	165130	0.187788	0.592777	2.27825
NCU01831	84011	84461	2.52669	2.52613	1.45162	NCU09003	146664	166786	8.44708	2.52009	7.63891	NCU00006	129580	97396	2.12152	0.693055	2.277
NCU03966	148836	126712	2.52375	2.96765	0.236436	NCU01442	34384	135897	1.68688	2.51956	1.2826	NCU01422	115822	71432	0.642895	0.811996	2.27499
NCU07166	74801	90932	2.52189	0.777366	2.21607	NCU07238	143618	165315	2.83227	2.51868	1.98562	NCU08938	127140	123535	2.0395	0.884965	2.27451
NCU01033	135026	122703	2.51776	2.50806	2.62699	NCU06432	116824	142881	2.1294	2.51431	1.00613	NCU03425	84627	86698	0.784817	0.216805	2.27357
NCU00074	129630	167025	2.48256	0.434662	2.4912	NCU01033	135026	122703	2.51776	2.50806	2.62699	NCU09543	143938	152648	1.0707	1.11359	2.27353
NCU04212	143784	152730	2.47465	0.632287	2.90191	NCU03727	58359	70537	1.75088	2.50162	0.856161	NCU01487	117268	168668	2.14643	1.83125	2.27264
NCU09131	90763	126949	2.47334	0.379465	2.31026	NCU04154	75426	107589	3.075	2.50143	1.80983	NCU03342	65784	129608	0.773625	0.383157	2.26339
NCU06651	93699	159772	2.47207	2.02261	0.705459	NCU02744	118993	165806	2.42068	2.49838	0.273433	NCU03763	76964	135304	1.3879	0.620364	2.26027
NCU09825	77663	17181	2.46965	3.13051	0.546507	NCU03091	150216	167752	2.46511	2.49304	0.451853	NCU08045	145535	153845	3.49172	2.42187	2.2566
NCU03091	150216	167752	2.46511	2.49304	0.451853	NCU04321	75093	123511	0.587648	2.48734	2.95478	NCU03718	77050	51066	0.638938	0.255991	2.25651
NCU02187	118446	160187	2.4598	2.17905	0.346064	NCU02181	118448	165438	2.13601	2.48709	0.397827	NCU00183	146386	78653	2.20504	3.05621	2.25488
NCU02765	119291	166367	2.45709	2.10687	1.83697	NCU04275	143743	123462	2.60632	2.47851	1.47168	NCU03077	91395	61418	1.72878	1.41438	2.25089
NCU04227	56597	123349	2.4558	0.527052	2.19852	NCU03862	124848	69443	2.80889	2.47476	0.178315	NCU02412	85944	88133	2.54082	0.714618	2.2469
NCU06893	85216	156934	2.44849	2.96395	1.28386	NCU04314	115656	72299	5.45594	2.46997	5.27225	NCU03217	91077	167678	0.492876	0.764048	2.24406
NCU08433	83131	101966	2.44775	1.52096	0.982988	NCU05066	124991	103933	0.67738	2.46754	1.81211	NCU06610	78527	124902	0.510615	0.150157	2.23801
NCU07826	116789	169615	2.44599	2.76993	0.524329	NCU09922	80289	85173	0.515363	2.46734	2.95785	NCU03172	91180	167700	1.93589	2.29892	2.23611
NCU01841	44921	157842	2.43475	0.211949	2.86886	NCU00225	116995	166957	2.32103	2.46424	0.69975	NCU06700	57154	165057	1.12218	1.56707	2.23278
NCU06985	121485	103755	2.43327	0.593468	1.72499	NCU01737	123041	84251	1.95976	2.46057	0.780378	NCU05783	47350	101259	0.596345	2.97174	2.22896
NCU01893	150622	124025	2.4292	1.6698	0.59976	NCU00128	26923	24252	0.126857	2.45175	2.30486	NCU09408	85404	100357	1.89713	0.727988	2.22507
NCU06196	81294	126254	2.42741	0.985151	2.69995	NCU06684	57183	71560	2.32823	2.44282	0.293369	NCU01884	92403	153421	1.29433	2.2071	2.22411
NCU03988	118209	167405	2.42537	2.59888	0.290727	NCU07576	122530	155169	2.54774	2.44263	0.356782	NCU08490	146982	128078	3.73282	4.03625	2.22127
NCU05983	69559	104176	2.42292	0.837588	3.98674	NCU07914	116277	161040	1.77015	2.44035	1.27287	NCU07166	74801	90932	2.52189	0.777366	2.21607
NCU03968	124763	98729	2.42075	0.996187	3.46936	NCU02641	133521	92383	0.763489	2.42609	2.29333	NCU00178	146382	110701	0.776035	0.492415	2.2157
NCU02744	118993	165806	2.42068	2.49838	0.273433	NCU04713	131679	97823	3.75857	2.42409	7.80143	NCU01441	56913	165119	0.230188	0.675063	2.21553
NCU00088	62995	167017	2.42067	1.81777	1.28313	NCU03423	65937	169432	1.58433	2.42307	0.64812	NCU09608	123501	106141	1.42329	1.82365	2.21392
NCU09610	66248	129661	2.41678	2.4171	0.788332	NCU08045	145535	153845	3.49172	2.42187	2.2566	NCU07738	77676	70010	2.22107	1.16433	2.20886
NCU01620	138577	64903	2.41271	21.9538	20.7697	NCU09610	66248	129661	2.41678	2.4171	0.788332	NCU04019	87829	167390	2.55403	0.316508	2.20876
NCU09973	92343	53983	2.40387	2.34832	0.906598	NCU08068	17061	35345	2.01764	2.41213	1.46441	NCU07098	68228	139292	0.626637	2.24413	2.2057
NCU04329	56383	90669	2.40242	0.857491	1.42275	NCU05960	88303	85779	2.30671	2.40662	0.248105	NCU08091	52004	91036	0.960536	0.672282	2.1995
NCU06373	60343	154123	2.4001	2.21208	0.133283	NCU02252	117878	141010	3.60958	2.39818	1.14802	NCU04227	56597	123349	2.4558	0.527052	2.19852
NCU00059	81610	78922	2.3949	4.25521	1.07718	NCU07311	61245	153785	2.64448	2.39699	5.29441	NCU04986	144920	94483	2.15402	0.384061	2.19463
NCU08972	134237	136170	2.39047	4.29765	15.4797	NCU09261	115516	154529	2.156	2.38339	0.646607	NCU02640	105967	160507	1.96979	0.602367	2.19357
NCU02764	126958	94666	2.38459	94663.2	0.905089	NCU06615	59854	75783	2.04416	2.38138	3.24103	NCU01911	92454	73509	4.25006	4.55102	2.19131
NCU04801	68528	126414	2.36273	2.54214	1.00143	NCU01790	17886	128294	2.0887	2.36843	0.823406	NCU02157	89102	165450	1.26361	0.641598	2.19004
NCU03038	119190	166484	2.35825	2.32594	0.312993	NCU00242	146434	155422	1.78628	2.35374	1.00385	NCU09371	118973	169729	1.20967	2.23595	2.18764
NCU02364	123982	168200	2.35087	1.82159	0.430414	NCU02938	92554	76559	1.5616	2.35182	0.64864	NCU04644	58765	158555	5.83586	6.88746	2.17931
NCU04639	116093	164100	2.33109	3.71852	3.47337	NCU09973	92343	53983	2.40387	2.34832	0.906598	NCU07942	78239	125012	1.79349	1.82143	2.17718
NCU06684	57183	71560	2.32823	2.44282	0.293369	NCU07003	69970	169069	1.89028	2.34675	0.455131	NCU03274	72262	167637	2.31346	0.49941	2.17185
NCU00225	116995	166957	2.32103	2.46424	0.69975	NCU06037	102894	82626	0.460701	2.34081	2.62079	NCU06621	120863	124892	2.30294	2.09553	2.16633
NCU06566	145034	75871	2.31763	1.05674	1.17789	NCU07398	142197	95275	1.75453	2.33843	2.59819	NCU04503	79244	93440	2.12846	0.650297	2.15532
NCU03274	72262	167637	2.31346	0.49941	2.17185	NCU07773	77740	104384	1.88849	2.33312	0.778596	NCU09552	119688	71730	0.332725	0.368406	2.15472
NCU05960	88303	85779	2.30671	2.40662	0.248105	NCU03038	119190	166484	2.35825	2.32594	0.312993	NCU03952	87988	80401	2.15554	1.44083	2.15436
NCU07675	60106	93900	2.30372	0.442966	3.28844	NCU07182	115606	165322	2.02455	2.32235	0.315291	NCU04548	123761	156849	0.580333	0.276239	2.15092
NCU06621	120863	124892	2.30294	2.09553	2.16633	NCU08169	124178	127752	2.89916	2.31302	1.41028	NCU09233	93370	76167	1.53428	1.5777	2.14704
NCU03757	116009	164752	2.29283	2.58127	0.753486	NCU08333	125878	99192	1.57425	2.30526	0.680183	NCU00472	117095	125807	2.05276	0.290612	2.14436
NCU04455	79341	124588	2.2911	1.5468	2.00303	NCU08927	56362	123526	0.926316	2.29965	1.09848	NCU09465	64338	169708	0.659814	0.623905	2.14318
NCU06821	84215	103038	2.27429	1.46371	2.40693	NCU02282	67536	168154	2.15847	2.29907	1.16858	NCU01675	65062	102554	1.56566	0.472719	2.14034
NCU00676	89676	96008	2.24155	2.20993	0.80915	NCU03172	91180	167700	1.93589	2.29892	2.23611	NCU06658	75928	123196	2.57092	0.628787	2.14024
NCU02475	126572	92006	2.24062	2.77741	1.60932	NCU00489	122479	166812	1.79294	2.29099	0.698765	NCU09541	107155	31923	0.613237	2.64357	2.13824
NCU07747	77694	104452	2.23149	0.909654	1.08804	NCU04408	121209	93254	2.16921	2.29064	0.390865	NCU08048	121335	124431	1.04462	1.87144	2.12706
NCU03765	76958	70458	2.22959	2.98062	2.77317	NCU02310	124025	101698	1.93812	2.28877	1.57362	NCU07287	94497	55918	2.59275	4.6145	2.11785
NCU07009	99916	66219	2.2294	5.10162	3.33019	NCU00097	146316	139050	1.76879	2.28858	1.25387	NCU03296	52321	81148	0.622894	0.545738	2.11334
NCU06490	62521	164405	2.22785	2.18779	4.75227	NCU03567	84875	129641	2.06302	2.28138	0.429466	NCU02809	133983	94772	0.829552	1.18561	2.11331
NCU07738	77676	70010	2.22107	1.16433	2.20886	NCU03806	115986	164720	1.91207	2.28023	0.574992	NCU08678	121353	165889	1.06217	0.582982	2.11
NCU11505	90697	80943	2.22005	1.91372	0.537292	NCU00464	94996	161600	2.19096	2.27637	0.535249	NCU11704	39623	124922	83.5597	83.8638	2.10905
NCU04331	75066	90671	2.21475	2.7047	0.567625	NCU01475	50581	51334	5.98966	2.27065	6.13415	NCU06553	135985	137747	0.862133	-0.219827	2.10625
NCU01022	76740	88561	2.20607	1.70934	1.78666	NCU08742	122777	102015	2.6225	2.26878	1.12611	NCU10351	93356	125086	0.311309	0.185931	2.09842
NCU00183	146386	78653	2.20504	3.05621	2.25488	NCU08963	74955	165290	2.16804	2.25146	0.419632	NCU01818	101890	65576	2.82889	1.20502	2.09466
NCU01013	120121	159448	2.19919	0.675286	2.05782	NCU07098	68228	139292	0.626637	2.24413	2.2057	NCU08148	148243	168080	3.72044	1.71202	2.08773
NCU10245	122751	102072	2.19621	1.83174	3.221	NCU06754	84103	102928	2.99009	2.24343	0.577211	NCU08026	79727	165908	0.685573	0.309267	2.08596
NCU01412	115827	71412	2.19323	2.1717	0.255338	NCU06428	62388	105677	1.81369	2.23799	0.12504	NCU09643	128204	169331	2.09171	2.5261	2.07651
NCU03660	77147	164798	2.19318	5.77789	5.18677	NCU09371	118973	169729	1.20967	2.23595	2.18764	NCU11279	93862	152076	1.26401	0.938403	2.07569
NCU00464	94996	161600	2.19096	2.27637	0.535249	NCU03253	142442	111852	0.719813	2.23388	1.87554	NCU00811	118612	166652	5.80479	6.09421	2.07266
NCU10034	83404	83850	2.1864	1.46926	0.723275	NCU08500	95158	163437	1.99367	2.22495	0.382496	NCU00552	92886	167498	12.3083	14.9591	2.06726
NCU06210	116884	167104	2.18399	2.02347	0.433329	NCU02834	125497	125144	0.487594	2.21973	1.80587	NCU00629	52541	25170	2.1261	1.68613	2.06652
NCU01404	76029	152529	2.16951	2.56478	1.67846	NCU01221	115903	164906	1.78078	2.21754	0.677387	NCU07265	80013	74360	0.169254	0.390124	2.06302
NCU09247	134053	154517	2.16921	1.24663	2.0624	NCU06373	60343	154123	2.4001	2.21208	0.133283	NCU09247	134053	154517	2.16921	1.24663	2.0624
NCU04408	121209	93254	2.16921	2.29064	0.390865	NCU02665	119028	165761	2.8016	2.21098	3.72062	NCU02100	104676	91463	1.65234	4.05459	2.05799
NCU05515	87585	80018	2.16805	0.19242	2.00679	NCU00676	89676	96008	2.24155	2.20993	0.80915	NCU01013	120121	159448	2.19919	0.675286	2.05782
NCU08963	74955	165290	2.16804	2.25146	0.419632	NCU09474	146837	106211	0.951409	2.20783	2.41405	NCU03681	127913	122853	2.55962	0.68042	2.05241
NCU01165	76528	86140	2.16376	0.546677	1.87534	NCU01884	92403	153421	1.29433	2.2071	2.22411	NCU07327	121394	56289	1.80398	0.592128	2.04281
NCU08967	74950	72462	2.16156	0.71287	1.34168	NCU02415	85936	115273	0.431484	2.20641	1.65862	NCU07543	122560	77854	1.77684	0.595255	2.0413
NCU02282	67536	168154	2.15847	2.29907	1.16858	NCU05804	95875	168036	1.57488	2.19846	1.29397	NCU07579	122528	125748	1.99551	0.41361	2.04118
NCU03370	45451	106073	2.15757	2.07115	1.97827	NCU08730	146938	128009	1.17523	2.19833	0.973196	NCU11730	136367	75071	1.9718	1.80263	2.03789
NCU09261	115516	154529	2.156	2.38339	0.646607	NCU01294	107373	107237	2.61404	2.19524	0.420503	NCU00427	82373	96530	5.60667	7.23257	2.0353
NCU03952	87988	80401	2.15554	1.44083	2.15436	NCU03393	117540	169417	1.49894	2.18904	0.623387	NCU02116	89196	91416	2.52709	0.369354	2.03365
NCU04986	144920	94483	2.15402	0.384061	2.19463	NCU07782	144747	158472	3.27515	2.1886	0.720178	NCU00585	53791	139851	5.09126	4.52578	2.03349
NCU07123	86874	79337	2.15021	1.20584	0.910321	NCU06490	62521	164405	2.22785	2.18779	4.75227	NCU05078	88466	19579	0.897867	1.70523	2.0325
NCU06312	79148	93539	2.14947	2.5544	0.975289	NCU02222	148194	168115	2.65308	2.18561	2.40124	NCU07986	60954	74720	0.398313	0.175965	2.02968
NCU01487	117268	168668	2.14643	1.83125	2.27264	NCU02187	118446	160187	2.4598	2.17905	0.346064	NCU00321	129817	155357	3.08629	3.23343	2.02505
NCU04266	56523	159979	2.13644	1.51863	5.22677	NCU00193	81897	155466	2.05767	2.17491	4.44881	NCU07814	77790	158443	1.42199	0.640875	2.02336
NCU03114	91302	167734	2.13629	2.08424	0.38826	NCU04785	87167	97972	2.682	2.17459	0.546589	NCU08889	77591	104424	1.10411	2.04144	2.01619
NCU02181	118448	165438	2.13601	2.48709	0.397827	NCU01081	120081	88479	1.57859	2.17318	0.463345	NCU07844	80927	129558	1.72629	0.629875	2.01497
NCU02066	10784	123882	2.13327	0.556341	1.38152	NCU06515	120780	166271	2.05891	2.17198	1.37739	NCU05540	68852	126558	1.38868	0.528515	2.00926
NCU01917	149534	136685	2.12998	1.63338	2.63572	NCU01412	115827	71412	2.19323	2.1717	0.255338	NCU05515	87585	80018	2.16805	0.19242	2.00679
NCU06432	116824	142881	2.1294	2.51431	1.00613	NCU06254	62747	126203	0.310847	2.1695	2.78102	NCU04604	77373	89171	0.604658	2.14278	2.00662
NCU04503	79244	93440	2.12846	0.650297	2.15532	NCU09475	117193	169702	2.12483	2.16619	0.199838	NCU03544	43829	86888	0.525814	0.544779	2.0059
NCU06244	94797	79138	2.12731	1.33755	0.600707	NCU06398	128614	22416	2.08435	2.16516	0.29245	NCU05569	124564	126536	3.30411	3.27219	2.00491
NCU11706	145083	94092	2.12725	1.23824	1.15164	NCU06277	122071	126181	2.11194	2.16369	0.462818	NCU04455	79341	124588	2.2911	1.5468	2.00303
NCU00629	52541	25170	2.1261	1.68613	2.06652	NCU03329	130683	169652	1.5355	2.16303	1.10516	NCU02637	119034	165747	2.07165	0.508363	1.99765
NCU09475	117193	169702	2.12483	2.16619	0.199838	NCU01651	65011	102507	3.92538	2.15907	4.29525	NCU01114	76613	135148	0.535743	1.1497	1.99664
NCU00006	129580	97396	2.12152	0.693055	2.277	NCU09259	93314	22948	1.68169	2.15045	0.915566	NCU07238	143618	165315	2.83227	2.51868	1.98562
NCU06932	123663	26069	2.12038	1.20965	1.24392	NCU01580	147077	84020	2.01014	2.1487	0.340855	NCU01068	127753	152031	1.40313	1.358	1.98486
NCU01776	117386	168803	2.11681	2.6831	0.517104	NCU00478	122470	96421	18.1179	2.14731	17.3614	NCU00744	132758	161451	1.2816	1.61373	1.98127
NCU06277	122071	126181	2.11194	2.16369	0.462818	NCU04405	38114	165973	1.31455	2.14493	1.30417	NCU01990	89477	165553	0.314573	1.53566	1.97877
NCU00127	122178	161775	2.11058	1.15334	2.56292	NCU01015	120120	51899	0.586893	2.1435	2.71934	NCU03370	45451	106073	2.15757	2.07115	1.97827
NCU00382	82277	125879	2.10617	2.1364	0.88732	NCU00954	90214	95500	1.87432	2.14303	0.618615	NCU06680	75874	152588	1.51263	1.55056	1.9712
NCU06743	27368	35629	2.10265	2.81342	1.24597	NCU04604	77373	89171	0.604658	2.14278	2.00662	NCU05893	68125	127640	0.622624	1.14763	1.97033
NCU06773	130571	157890	2.09276	2.63438	1.29162	NCU00382	82277	125879	2.10617	2.1364	0.88732	NCU08677	116568	165888	1.50696	1.41106	1.96773
NCU09643	128204	169331	2.09171	2.5261	2.07651	NCU09930	80286	103564	1.29121	2.12936	2.71206	NCU00572	133903	99024	2.95135	2.62443	1.96457
NCU01790	17886	128294	2.0887	2.36843	0.823406	NCU10049	124896	104141	1.21323	2.12702	1.57279	NCU02073	104714	91511	0.495891	2.7799	1.96305
NCU01322	144116	33869	2.08716	2.0837	0.273458	NCU00558	74201	126834	4.55943	2.12452	3.99717	NCU02731	150357	92567	1.59633	0.64603	1.96274
NCU05203	80577	84912	2.08527	1.99524	0.601412	NCU08978	82545	96366	0.468531	2.12149	1.88747	NCU09571	147782	100754	0.991296	0.712214	1.95377
NCU06398	128614	22416	2.08435	2.16516	0.29245	NCU10498	119008	165783	1.90062	2.12141	0.751647	NCU00459	122454	125818	1.06753	0.827174	1.95192
NCU02637	119034	165747	2.07165	0.508363	1.99765	NCU01971	89515	123961	1.76424	2.11983	0.896199	NCU01120	98113	51404	34.2352	34.4195	1.94995
NCU07956	78203	55867	2.07145	0.253792	2.33108	NCU06837	130605	84667	1.72867	2.1193	0.527744	NCU01983	51564	165559	0.592008	0.385739	1.92411
NCU07360	52204	76997	2.07022	2.64759	0.635746	NCU00310	82136	96763	2.03977	2.11617	0.683476	NCU00379	82267	78282	0.462396	1.20259	1.9176
NCU02405	85965	106509	2.06762	2.01347	0.138081	NCU05554	118131	167309	1.76156	2.11444	0.499303	NCU03045	126759	125284	1.05544	0.747744	1.90932
NCU01317	115864	159708	2.06481	2.09098	0.445054	NCU07422	125832	125332	1.41079	2.11014	1.46587	NCU11308	46844	36401	0.629331	0.944264	1.89614
NCU03567	84875	129641	2.06302	2.28138	0.429466	NCU06290	60503	93501	0.846344	2.10695	1.75522	NCU06018	123893	63534	1.51809	2.03549	1.89203
NCU07997	116537	165921	2.05911	0.56983	1.70338	NCU02765	119291	166367	2.45709	2.10687	1.83697	NCU08978	82545	96366	0.468531	2.12149	1.88747
NCU06515	120780	166271	2.05891	2.17198	1.37739	NCU03851	69493	169831	0.996897	2.10513	0.799242	NCU02610	96970	165724	0.666426	1.47696	1.88477
NCU00193	81897	155466	2.05767	2.17491	4.44881	NCU03825	76820	88642	2.00917	2.10038	0.659284	NCU04083	124657	156081	1.22814	0.578469	1.88342
NCU03384	123354	114490	2.05616	2.65832	0.74102	NCU06621	120863	124892	2.30294	2.09553	2.16633	NCU00554	92891	167496	0.620803	0.884645	1.87599
NCU00472	117095	125807	2.05276	0.290612	2.14436	NCU01317	115864	159708	2.06481	2.09098	0.445054	NCU03253	142442	111852	0.719813	2.23388	1.87554
NCU10012	148719	98440	2.05199	2.62388	1.08696	NCU07017	145706	158175	1.28223	2.08931	2.48749	NCU01165	76528	86140	2.16376	0.546677	1.87534
NCU06615	59854	75783	2.04416	2.38138	3.24103	NCU09094	132447	123770	1.9169	2.08746	1.42989	NCU02074	132553	91508	4.50709	5.82852	1.87355
NCU09703	85486	167868	2.04384	2.53934	3.34244	NCU06843	95379	168904	1.51036	2.08479	0.522068	NCU00506	133856	166468	0.51107	0.422478	1.87238
NCU11375	143649	72468	2.04361	1.92201	1.08576	NCU03114	91302	167734	2.13629	2.08424	0.38826	NCU10747	148061	101853	0.41478	0.207411	1.86909
NCU00310	82136	96763	2.03977	2.11617	0.683476	NCU01322	144116	33869	2.08716	2.0837	0.273458	NCU02940	150688	76561	0.418237	0.372425	1.86373
NCU08938	127140	123535	2.0395	0.884965	2.27451	NCU01245	57663	164917	1.97778	2.07799	0.339484	NCU01421	75996	89756	5.43987	5.88881	1.85816
NCU07182	115606	165322	2.02455	2.32235	0.315291	NCU11341	124307	115238	1.06474	2.07367	2.27972	NCU07514	64085	96158	1.11122	1.82128	1.85718
NCU10062	143647	152945	2.0222	1.49654	1.63816	NCU03370	45451	106073	2.15757	2.07115	1.97827	NCU08365	149950	156387	1.30574	1.37707	1.85485
NCU08068	17061	35345	2.01764	2.41213	1.46441	NCU07432	88973	72874	1.62299	2.06795	0.726736	NCU00957	149778	166575	0.827368	1.46187	1.84763
NCU02294	131358	157359	2.01432	2.06121	0.277067	NCU02294	131358	157359	2.01432	2.06121	0.277067	NCU08870	116190	104298	4.46951	4.99928	1.84762
NCU00713	71058	95937	2.01133	0.821827	0.526414	NCU03963	69275	80375	1.78734	2.05651	0.457688	NCU02451	117801	34936	0.588958	1.12821	1.83892
NCU01580	147077	84020	2.01014	2.1487	0.340855	NCU07829	116791	169617	1.53679	2.05203	0.467056	NCU02765	119291	166367	2.45709	2.10687	1.83697
NCU03825	76820	88642	2.00917	2.10038	0.659284	NCU03555	84842	129312	1.55562	2.05069	3.48903	NCU04308	56436	45261	0.40451	0.912823	1.83644
NCU00653	106523	23678	1.99789	1.56157	2.68413	NCU09381	72951	165827	1.4322	2.04798	0.650822	NCU06332	60430	93577	1.07709	0.30897	1.82647
NCU07579	122528	125748	1.99551	0.41361	2.04118	NCU02244	124083	101551	14.1044	2.04611	14.1264	NCU02609	73285	153580	1.08802	1.21194	1.81695
NCU08500	95158	163437	1.99367	2.22495	0.382496	NCU08889	77591	104424	1.10411	2.04144	2.01619	NCU08155	46679	140920	8.01529	7.52739	1.81307
NCU02509	119096	165669	1.99217	1.96049	0.258667	NCU00373	82256	125887	1.17092	2.04143	2.42135	NCU05066	124991	103933	0.67738	2.46754	1.81211
NCU09310	72761	25690	1.98743	0.981633	2.73314	NCU06018	123893	63534	1.51809	2.03549	1.89203	NCU04154	75426	107589	3.075	2.50143	1.80983
NCU03928	148863	98815	1.98421	1.61899	0.373791	NCU05070	104266	128762	1.89068	2.03519	2.44702	NCU03316	150022	81089	0.297923	0.582203	1.8085
NCU01245	57663	164917	1.97778	2.07799	0.339484	NCU07830	116792	169618	1.93384	2.03021	0.294866	NCU02834	125497	125144	0.487594	2.21973	1.80587
NCU05697	145974	86968	1.97649	1.63162	0.773075	NCU06446	62431	87322	1.86719	2.02499	0.755667	NCU02625	91950	153600	1.6158	0.366738	1.79921
NCU11730	136367	75071	1.9718	1.80263	2.03789	NCU06210	116884	167104	2.18399	2.02347	0.433329	NCU01022	76740	88561	2.20607	1.70934	1.78666
NCU02640	105967	160507	1.96979	0.602367	2.19357	NCU06651	93699	159772	2.47207	2.02261	0.705459	NCU04460	79331	93359	1.42356	0.949674	1.78468
NCU00293	82095	96803	1.9656	1.3802	0.440007	NCU09862	87675	126608	0.399421	2.02172	1.35863	NCU07694	78736	93950	1.94525	0.623143	1.77576
NCU05581	124558	79913	1.9629	2.78081	4.39742	NCU02405	85965	106509	2.06762	2.01347	0.138081	NCU05165	39852	168947	3.22216	3.26416	1.77532
NCU01737	123041	84251	1.95976	2.46057	0.780378	NCU07741	59004	158490	0.553037	2.00396	2.36177	NCU07850	116796	169630	6.07748	4.17654	1.77282
NCU00126	146342	97141	1.95451	0.171217	1.72498	NCU01613	83626	102449	1.83395	1.99597	1.57981	NCU04787	131735	155855	1.64278	1.36823	1.7716
NCU07482	88874	153089	1.95437	4.93211	3.26811	NCU05203	80577	84912	2.08527	1.99524	0.601412	NCU00227	63298	125999	0.703133	0.131837	1.76576
NCU04648	77458	67524	1.95404	0.957994	1.21823	NCU01948	89567	165577	1.64138	1.99398	0.479011	NCU06290	60503	93501	0.846344	2.10695	1.75522
NCU00185	43047	59139	1.95366	6.78054	3.74049	NCU09109	118797	162377	1.74277	1.98909	0.440346	NCU07305	121411	124366	1.14818	1.66931	1.75308
NCU07694	78736	93950	1.94525	0.623143	1.77576	NCU07846	129360	169628	1.74482	1.98877	0.293262	NCU04082	49027	98489	1.57624	0.422205	1.75272
NCU03631	98421	152243	1.94336	2.80342	0.458609	NCU08960	119411	160035	0.851457	1.98521	1.34143	NCU02945	126682	109743	1.79843	0.467817	1.75003
NCU07020	129067	128653	1.94106	1.83851	1.10007	NCU08502	117255	168651	1.5129	1.98214	0.763888	NCU00161	110037	59864	6.57005	6.83086	1.74614
NCU02310	124025	101698	1.93812	2.28877	1.57362	NCU08706	83275	18600	1.72741	1.97712	0.269743	NCU07930	144962	125002	0.826704	0.667106	1.74022
NCU05373	84392	157986	1.93618	1.62163	0.898355	NCU10048	148955	169189	1.77758	1.97338	0.452879	NCU00481	82494	78061	1.51442	0.330653	1.73798
NCU03172	91180	167700	1.93589	2.29892	2.23611	NCU09499	62032	105473	1.49358	1.96688	0.262256	NCU06985	121485	103755	2.43327	0.593468	1.72499
NCU07830	116792	169618	1.93384	2.03021	0.294866	NCU06611	99147	124901	0.620161	1.96428	1.03195	NCU00126	146342	97141	1.95451	0.171217	1.72498
NCU02165	89086	91315	1.93313	5.23416	7.17472	NCU02509	119096	165669	1.99217	1.96049	0.258667	NCU11949	44318	18574	0.022438	0.160971	1.72445
NCU05597	103712	126512	1.93232	0.341524	1.58568	NCU01176	127683	129023	2.69078	1.95634	1.69036	NCU02604	126452	92300	1.68526	0.272491	1.72357
NCU09094	132447	123770	1.9169	2.08746	1.42989	NCU04429	128777	124569	1.29477	1.95124	0.81289	NCU09827	58975	151975	1.40419	0.840985	1.71936
NCU04552	117721	167857	1.91305	1.93072	0.658358	NCU05265	80430	128560	1.69387	1.95119	1.19333	NCU09779	124487	98104	0.555644	1.01306	1.71649
NCU03806	115986	164720	1.91207	2.28023	0.574992	NCU03908	124806	167442	0.709426	1.94877	1.69608	NCU08004	61000	93021	0.797303	0.766797	1.70942
NCU10498	119008	165783	1.90062	2.12141	0.751647	NCU07596	38422	67901	1.82898	1.94269	2.38967	NCU03336	123309	105988	1.06483	0.914131	1.70675
NCU09408	85404	100357	1.89713	0.727988	2.22507	NCU04383	128813	124532	0.913506	1.94073	1.00638	NCU02086	149390	73147	11.3165	11.9982	1.70635
NCU03368	45078	164469	1.89474	1.70757	0.693103	NCU07539	122563	96203	4.25668	1.93827	3.4043	NCU07997	116537	165921	2.05911	0.56983	1.70338
NCU05070	104266	128762	1.89068	2.03519	2.44702	NCU01116	57926	88425	1.63288	1.9315	0.351665	NCU03882	69435	169832	0.723736	0.943232	1.70128
NCU07003	69970	169069	1.89028	2.34675	0.455131	NCU02595	92009	92284	1.32407	1.93134	0.383818	NCU03908	124806	167442	0.709426	1.94877	1.69608
NCU02568	92073	53942	1.88907	8.62131	10.7838	NCU04552	117721	167857	1.91305	1.93072	0.658358	NCU05988	104114	66804	1.23851	0.720117	1.69195
NCU07773	77740	104384	1.88849	2.33312	0.778596	NCU07266	61330	92704	0.771356	1.9303	2.75499	NCU01176	127683	129023	2.69078	1.95634	1.69036
NCU00282	146466	155387	1.88618	1.76506	2.81679	NCU04761	87110	126378	0.996707	1.92999	0.753071	NCU03964	124767	61097	1.02635	1.18284	1.6895
NCU08094	132349	160110	1.88047	0.671851	2.93533	NCU02720	126353	28384	1.05766	1.92588	0.6141	NCU04150	75433	123407	1.50945	0.118395	1.68828
NCU07544	82708	59018	1.87697	0.291718	1.52768	NCU06554	59744	166256	0.960945	1.92425	3.70059	NCU04323	75086	152889	0.664068	1.59605	1.68739
NCU00954	90214	95500	1.87432	2.14303	0.618615	NCU09317	72776	81699	1.04918	1.92215	1.33052	NCU08280	116406	166118	2.6392	2.72514	1.68568
NCU09216	125851	76823	1.87095	1.23308	0.490696	NCU11375	143649	72468	2.04361	1.92201	1.08576	NCU06687	57176	165050	1.30106	0.453086	1.68484
NCU06446	62431	87322	1.86719	2.02499	0.755667	NCU11505	90697	80943	2.22005	1.91372	0.537292	NCU01404	76029	152529	2.16951	2.56478	1.67846
NCU07281	116602	165847	1.86607	0.817538	1.67812	NCU02682	33727	124240	0.664707	1.90275	0.840505	NCU04202	115697	165150	1.49867	0.594953	1.67836
NCU08421	122754	102068	1.86459	0.904949	1.0537	NCU06214	122007	126238	1.60998	1.90217	0.190887	NCU07281	116602	165847	1.86607	0.817538	1.67812
NCU02730	126343	124281	1.86348	0.511682	1.2979	NCU07404	149864	154765	1.54524	1.89917	0.851879	NCU01963	149499	91750	1.39449	0.526361	1.67782
NCU11839	122254	12589	1.85899	1.5476	0.461416	NCU04662	34266	104632	1.05556	1.89725	0.76827	NCU05575	68801	98292	1.63775	1.69466	1.67729
NCU00357	146519	78329	1.8533	2.68364	0.608823	NCU06235	81382	126220	0.455381	1.88846	1.5046	NCU01119	127722	88418	0.800704	1.62847	1.67601
NCU08748	122772	102027	1.83841	1.09104	1.10296	NCU00634	119247	166733	1.43915	1.87671	0.493445	NCU07864	80971	105920	1.73529	0.414947	1.67565
NCU00125	146341	58932	1.83762	1.82905	0.567872	NCU02007	96436	21121	1.45572	1.87482	0.211116	NCU04363	79539	55593	0.42528	1.4006	1.67216
NCU01613	83626	102449	1.83395	1.99597	1.57981	NCU08048	121335	124431	1.04462	1.87144	2.12706	NCU03033	126747	166489	0.471959	0.656564	1.66605
NCU07596	38422	67901	1.82898	1.94269	2.38967	NCU04133	143846	90408	1.37732	1.86968	2.49347	NCU03302	118811	167618	1.3519	1.61521	1.66189
NCU06737	84051	102878	1.82169	1.85831	0.538478	NCU00542	74165	156309	1.47069	1.86413	1.00141	NCU02415	85936	115273	0.431484	2.20641	1.65862
NCU04732	87053	155809	1.81813	3.65408	3.68069	NCU06737	84051	102878	1.82169	1.85831	0.538478	NCU04105	119625	135924	0.847151	1.28743	1.65594
NCU06428	62388	105677	1.81369	2.23799	0.12504	NCU00814	125608	154967	0.875029	1.85831	1.0007	NCU03103	91328	127161	0.678773	1.05402	1.65331
NCU02134	70467	73035	1.80881	2.95406	1.57787	NCU02707	119009	165782	1.30109	1.85528	0.695756	NCU04406	121211	74903	0.39093	0.56346	1.65133
NCU06226	116889	167097	1.80583	1.80898	0.374033	NCU07014	94538	163859	1.44431	1.8459	0.683935	NCU09161	80736	129376	0.694546	0.482405	1.64766
NCU07327	121394	56289	1.80398	0.592128	2.04281	NCU07020	129067	128653	1.94106	1.83851	1.10007	NCU08161	67841	82991	0.0710722	1.34004	1.64723
NCU10044	149885	138186	1.80199	1.12599	2.4656	NCU01815	123107	84422	0.669043	1.83445	1.23956	NCU01830	45973	168843	32.8885	32.0671	1.64596
NCU02945	126682	109743	1.79843	0.467817	1.75003	NCU10245	122751	102072	2.19621	1.83174	3.221	NCU09240	150992	125088	1.68273	0.570104	1.64428
NCU02598	96978	54249	1.79739	12.4802	12.2683	NCU01487	117268	168668	2.14643	1.83125	2.27264	NCU02691	150391	44666	0.19696	1.36191	1.64376
NCU04142	56764	165186	1.79619	1.58664	1.6077	NCU04580	77315	70827	1.38947	1.82944	0.516537	NCU03088	91362	99969	0.299551	0.569358	1.63928
NCU07942	78239	125012	1.79349	1.82143	2.17718	NCU01408	144053	71403	0.54197	1.82941	2.45372	NCU10062	143647	152945	2.0222	1.49654	1.63816
NCU00489	122479	166812	1.79294	2.29099	0.698765	NCU00125	146341	58932	1.83762	1.82905	0.567872	NCU06746	84077	102903	3.25678	3.38395	1.63112
NCU03963	69275	80375	1.78734	2.05651	0.457688	NCU08566	138134	169559	1.70582	1.82901	0.19966	NCU02203	67730	83098	0.865	0.288668	1.62634
NCU09986	117643	167874	1.78732	2.98951	2.67236	NCU03156	118876	167707	0.989961	1.82785	0.992837	NCU07015	121512	113778	0.182587	0.19765	1.62515
NCU09933	80278	103568	1.78653	1.14258	2.38654	NCU09608	123501	106141	1.42329	1.82365	2.21392	NCU09451	85068	127272	0.874095	1.44004	1.6244
NCU00242	146434	155422	1.78628	2.35374	1.00385	NCU02364	123982	168200	2.35087	1.82159	0.430414	NCU06228	122023	155670	1.11615	1.03908	1.61745
NCU01221	115903	164906	1.78078	2.21754	0.677387	NCU07942	78239	125012	1.79349	1.82143	2.17718	NCU02475	126572	92006	2.24062	2.77741	1.60932
NCU10048	148955	169189	1.77758	1.97338	0.452879	NCU07514	64085	96158	1.11122	1.82128	1.85718	NCU04142	56764	165186	1.79619	1.58664	1.6077
NCU07543	122560	77854	1.77684	0.595255	2.0413	NCU00088	62995	167017	2.42067	1.81777	1.28313	NCU06560	116303	55516	0.337794	0.458418	1.60668
NCU07914	116277	161040	1.77015	2.44035	1.27287	NCU00618	97163	162239	1.62295	1.81719	0.610656	NCU06054	67078	100961	0.835365	1.69574	1.60233
NCU00097	146316	139050	1.76879	2.28858	1.25387	NCU03233	96764	162442	1.43484	1.81014	0.250497	NCU07541	82714	96204	4.04535	3.0707	1.59988
NCU00294	94922	166920	1.7675	1.74959	0.621905	NCU06226	116889	167097	1.80583	1.80898	0.374033	NCU00706	96495	161467	1.50521	1.16842	1.59394
NCU01971	89515	123961	1.76424	2.11983	0.896199	NCU00418	122420	166858	1.06841	1.80582	1.23444	NCU05597	103712	126512	1.93232	0.341524	1.58568
NCU05554	118131	167309	1.76156	2.11444	0.499303	NCU11730	136367	75071	1.9718	1.80263	2.03789	NCU07771	59053	104378	1.45017	1.32619	1.58417
NCU03840	120136	122729	1.75822	3.29496	1.11178	NCU01452	115750	165113	1.44567	1.79709	0.461535	NCU09867	131924	126604	0.365706	1.3153	1.58382
NCU07562	95032	59741	1.75615	1.74625	0.297441	NCU00454	82429	125822	0.563327	1.79327	1.38383	NCU01613	83626	102449	1.83395	1.99597	1.57981
NCU07398	142197	95275	1.75453	2.33843	2.59819	NCU04725	68347	97837	37.5994	1.78924	38.5702	NCU02134	70467	73035	1.80881	2.95406	1.57787
NCU03727	58359	70537	1.75088	2.50162	0.856161	NCU07775	144743	104390	1.23328	1.77989	0.683419	NCU02310	124025	101698	1.93812	2.28877	1.57362
NCU07846	129360	169628	1.74482	1.98877	0.293262	NCU04324	75085	72326	1.4045	1.77664	1.03763	NCU04172	75392	165171	1.30333	0.0817717	1.57332
NCU09109	118797	162377	1.74277	1.98909	0.440346	NCU05202	80580	84909	1.37948	1.7689	5.29288	NCU10049	124896	104141	1.21323	2.12702	1.57279
NCU07864	80971	105920	1.73529	0.414947	1.67565	NCU08146	86498	101389	1.69141	1.76614	0.978226	NCU03133	150178	156623	0.949163	0.180739	1.57261
NCU02683	126387	153648	1.73249	1.63356	0.32065	NCU00282	146466	155387	1.88618	1.76506	2.81679	NCU04855	128259	104860	0.356123	1.4335	1.56813
NCU03077	91395	61418	1.72878	1.41438	2.25089	NCU07409	125816	154761	1.34965	1.76359	0.14475	NCU04741	68383	155817	1.18846	0.478775	1.56365
NCU06837	130605	84667	1.72867	2.1193	0.527744	NCU06661	115808	50668	1.63498	1.76163	1.20836	NCU05984	104118	158392	1.51282	0.216702	1.55434
NCU07928	40568	94372	1.72821	12.3536	12.1183	NCU11053	74588	76312	0.539939	1.76112	1.29763	NCU01700	44224	102580	0.72186	0.30856	1.55321
NCU08706	83275	18600	1.72741	1.97712	0.269743	NCU02399	85981	101890	1.69764	1.75515	0.311872	NCU08006	121301	74672	0.875685	0.966888	1.55198
NCU08990	117110	161566	1.72635	1.43173	0.548045	NCU00743	149613	77518	0.870732	1.75452	1.01347	NCU02435	117806	169733	1.61276	1.10549	1.55116
NCU07844	80927	129558	1.72629	0.629875	2.01497	NCU02105	70540	73110	1.16953	1.75319	0.879616	NCU06939	85282	100700	0.422571	1.06845	1.54493
NCU06923	85251	167911	1.72624	1.15483	0.753265	NCU05023	118345	169114	1.2194	1.75293	0.527372	NCU04661	120418	104631	1.31496	0.840741	1.54472
NCU11321	120789	94294	1.71661	0.418877	1.51395	NCU09091	89024	91255	1.55294	1.75162	0.275854	NCU00688	54545	155060	0.778689	1.63092	1.54409
NCU03891	49310	25153	1.71524	3.19228	1.11216	NCU00294	94922	166920	1.7675	1.74959	0.621905	NCU08163	124172	64099	0.734073	1.05531	1.54128
NCU08566	138134	169559	1.70582	1.82901	0.19966	NCU07562	95032	59741	1.75615	1.74625	0.297441	NCU09224	105327	57198	4.19324	5.98575	1.54106
NCU02399	85981	101890	1.69764	1.75515	0.311872	NCU03074	51132	62166	0.571356	1.74578	1.03642	NCU01888	92406	124028	1.61176	3.254	1.53884
NCU01305	76205	52232	1.69426	0.993534	1.34385	NCU06472	121928	105782	1.11802	1.74328	0.44419	NCU02358	123988	101791	0.71819	0.861946	1.53545
NCU05265	80430	128560	1.69387	1.95119	1.19333	NCU02376	139838	157427	1.20554	1.7375	1.14901	NCU04617	128014	122963	0.364877	0.224422	1.53481
NCU08146	86498	101389	1.69141	1.76614	0.978226	NCU10038	80653	157998	0.800425	1.73419	37.3094	NCU08761	146815	129397	0.3699	1.53432	1.53451
NCU05606	68739	155964	1.68927	1.06695	0.530025	NCU06789	84183	113456	0.951306	1.72702	1.41272	NCU05377	65706	84812	3.63923	4.97028	1.53449
NCU07456	88924	53901	1.68717	1.38215	1.35635	NCU06008	124863	128900	1.01359	1.72316	0.789927	NCU01931	70900	91808	0.388398	0.860594	1.53062
NCU01442	34384	135897	1.68688	2.51956	1.2826	NCU08148	148243	168080	3.72044	1.71202	2.08773	NCU06056	147965	100954	1.64387	0.467011	1.52957
NCU02983	115222	95011	1.68612	1.31318	1.05415	NCU01022	76740	88561	2.20607	1.70934	1.78666	NCU07544	82708	59018	1.87697	0.291718	1.52768
NCU02604	126452	92300	1.68526	0.272491	1.72357	NCU00537	106413	162282	0.772284	1.70923	1.47184	NCU08595	126998	94526	1.01865	0.662624	1.52365
NCU09240	150992	125088	1.68273	0.570104	1.64428	NCU03368	45078	164469	1.89474	1.70757	0.693103	NCU11321	120789	94294	1.71661	0.418877	1.51395
NCU02388	67323	101865	1.68171	1.3797	0.226135	NCU05078	88466	19579	0.897867	1.70523	2.0325	NCU09337	83106	101945	5.58042	4.68113	1.51088
NCU09259	93314	22948	1.68169	2.15045	0.915566	NCU05620	148622	79838	0.99725	1.69872	0.964918	NCU08628	127024	154499	0.39195	1.43707	1.50629
NCU06826	123207	19045	1.6708	1.3361	1.27747	NCU06054	67078	100961	0.835365	1.69574	1.60233	NCU11850	42059	59012	3.0048	2.84161	1.50564
NCU03527	84796	158802	1.67044	2.9312	0.948906	NCU01673	65058	84168	1.40154	1.69517	3.1885	NCU06316	121086	93544	30.9417	31.7174	1.50543
NCU04692	124372	60505	1.65971	1.52094	1.16658	NCU05575	68801	98292	1.63775	1.69466	1.67729	NCU03289	133163	140079	0.420818	0.744958	1.50484
NCU09676	58863	151950	1.65853	5.09177	2.88585	NCU01944	70883	165581	1.03721	1.69368	0.896732	NCU06235	81382	126220	0.455381	1.88846	1.5046
NCU02100	104676	91463	1.65234	4.05459	2.05799	NCU03383	130730	86634	3.60303	1.69141	4.09377	NCU03308	125994	167613	0.290339	0.351051	1.50331
NCU08344	118756	99223	1.65002	1.69056	0.31657	NCU08344	118756	99223	1.65002	1.69056	0.31657	NCU02678	142815	92447	0.225973	1.56742	1.50213
NCU01674	83741	84172	1.64473	1.44537	1.07986	NCU00629	52541	25170	2.1261	1.68613	2.06652	NCU00057	129617	110804	0.230651	0.67935	1.49814
NCU06056	147965	100954	1.64387	0.467011	1.52957	NCU06549	128413	94257	0.289047	1.67306	1.13406	NCU06561	116304	166250	1.01495	0.402736	1.49604
NCU04787	131735	155855	1.64278	1.36823	1.7716	NCU01893	150622	124025	2.4292	1.6698	0.59976	NCU02355	148085	127925	0.335708	0.707573	1.48509
NCU01948	89567	165577	1.64138	1.99398	0.479011	NCU07305	121411	124366	1.14818	1.66931	1.75308	NCU00348	122358	155334	0.93119	0.574443	1.48485
NCU04984	78156	22790	1.64063	0.006898	1.4141	NCU00278	122308	24114	1.05253	1.6677	0.664786	NCU09488	64288	87785	0.931106	0.202924	1.48482
NCU05575	68801	98292	1.63775	1.69466	1.67729	NCU06362	121054	124707	0.947879	1.66703	0.944347	NCU03400	84588	158724	0.666357	1.38916	1.48426
NCU06661	115808	50668	1.63498	1.76163	1.20836	NCU05010	132257	103837	1.27675	1.66464	1.33703	NCU08661	116572	74518	0.642885	1.10242	1.48412
NCU03399	84585	105061	1.63494	1.06646	0.735807	NCU02130	125280	123824	1.06619	1.66278	0.931751	NCU02231	131414	127825	0.258297	0.482839	1.48344
NCU01116	57926	88425	1.63288	1.9315	0.351665	NCU04768	87128	60938	1.60021	1.65713	0.161654	NCU00968	71556	125420	0.221707	0.713969	1.48253
NCU02049	70661	91570	1.63147	1.46905	1.00155	NCU01279	76264	89476	1.00301	1.65477	1.20347	NCU03239	91019	99633	1.01979	0.753406	1.48099
NCU00565	150819	167489	1.6306	0.889911	3.17513	NCU07445	88950	153123	1.06122	1.63933	0.990047	NCU00089	129642	78860	1.34069	0.721367	1.47818
NCU02659	133512	124221	1.63042	0.388685	1.16544	NCU02683	126387	153648	1.73249	1.63356	0.32065	NCU06576	59784	166242	0.780846	1.60993	1.47648
NCU03899	88077	80502	1.63015	1.39982	0.48317	NCU01917	149534	136685	2.12998	1.63338	2.63572	NCU01799	18544	36369	0.60846	1.38996	1.47266
NCU07432	88973	72874	1.62299	2.06795	0.726736	NCU05697	145974	86968	1.97649	1.63162	0.773075	NCU00537	106413	162282	0.772284	1.70923	1.47184
NCU00618	97163	162239	1.62295	1.81719	0.610656	NCU00688	54545	155060	0.778689	1.63092	1.54409	NCU04299	127183	123490	1.16581	1.40966	1.47171
NCU02559	126495	53460	1.61828	1.36977	0.102983	NCU09841	56251	165299	7.38239	1.63084	7.62445	NCU04275	143743	123462	2.60632	2.47851	1.47168
NCU03273	90955	81201	1.61708	1.45347	1.23832	NCU03740	120221	88830	0.772045	1.62998	0.707864	NCU06654	144022	89813	0.755324	0.866264	1.47012
NCU02625	91950	153600	1.6158	0.366738	1.79921	NCU09806	118950	169789	3.09155	1.62848	2.77461	NCU01980	89496	73372	0.970565	0.435801	1.4688
NCU00301	82114	96783	1.61481	0.402841	1.32029	NCU01119	127722	88418	0.800704	1.62847	1.67601	NCU05433	130633	19100	0.339254	0.267093	1.46621
NCU08664	121362	124404	1.6138	0.94277	4.04613	NCU08922	77643	164648	1.43388	1.62754	1.35051	NCU07422	125832	125332	1.41079	2.11014	1.46587
NCU02435	117806	169733	1.61276	1.10549	1.55116	NCU03294	54329	99521	1.20755	1.62679	0.393479	NCU08068	17061	35345	2.01764	2.41213	1.46441
NCU01888	92406	124028	1.61176	3.254	1.53884	NCU05373	84392	157986	1.93618	1.62163	0.898355	NCU10035	130301	102222	0.690425	0.595586	1.4585
NCU02101	132530	91462	1.61152	1.56324	0.378153	NCU02513	126541	92088	1.04528	1.61997	1.12629	NCU06717	115777	123247	0.905252	0.766792	1.45623
NCU06116	66966	167951	1.61107	3.22586	2.46068	NCU03928	148863	98815	1.98421	1.61899	0.373791	NCU01538	147046	128141	5.46049	4.76709	1.45596
NCU06214	122007	126238	1.60998	1.90217	0.190887	NCU06322	136295	75211	1.25936	1.61839	1.10663	NCU06984	129036	128686	1.3216	0.707413	1.45336
NCU09729	120891	154266	1.60928	3.40353	3.11851	NCU06479	81173	142921	1.0728	1.61777	0.699578	NCU01831	84011	84461	2.52669	2.52613	1.45162
NCU05237	145833	103366	1.60856	1.2687	0.564872	NCU03302	118811	167618	1.3519	1.61521	1.66189	NCU03569	147584	169680	1.42432	0.255791	1.4461
NCU04768	87128	60938	1.60021	1.65713	0.161654	NCU00744	132758	161451	1.2816	1.61373	1.98127	NCU07954	59526	166297	1.40247	0.45892	1.43797
NCU03637	120293	164809	1.59724	0.80032	0.737573	NCU06460	62466	105753	1.43752	1.61037	0.729616	NCU07299	121415	92767	0.308429	0.236418	1.43713
NCU02731	150357	92567	1.59633	0.64603	1.96274	NCU06576	59784	166242	0.780846	1.60993	1.47648	NCU01175	115926	104558	1.20233	0.924894	1.43322
NCU00315	94929	166912	1.59528	1.22785	0.42662	NCU03994	148813	59930	0.965299	1.60112	0.740209	NCU00456	117089	166835	3.93436	3.64815	1.43003
NCU03606	144541	70754	1.59381	1.00437	2.35276	NCU01490	83429	128108	0.682744	1.59757	1.30636	NCU09094	132447	123770	1.9169	2.08746	1.42989
NCU03423	65937	169432	1.58433	2.42307	0.64812	NCU04323	75086	152889	0.664068	1.59605	1.68739	NCU00336	63498	96723	1.57767	0.290077	1.42822
NCU03979	69237	97415	1.5826	1.52386	0.79231	NCU02089	125324	91483	7.67354	1.5955	7.68029	NCU00770	149627	125572	0.675341	0.607339	1.42819
NCU06485	81192	159028	1.58038	0.430432	1.17783	NCU01542	122911	102332	1.39414	1.59545	0.658019	NCU03315	90849	99461	0.404162	1.06064	1.42367
NCU06468	81158	105770	1.57932	0.652429	3.10858	NCU02127	70482	73049	1.25992	1.58734	2.7577	NCU09935	61597	103569	1.31688	0.81175	1.42309
NCU01081	120081	88479	1.57859	2.17318	0.463345	NCU04142	56764	165186	1.79619	1.58664	1.6077	NCU04329	56383	90669	2.40242	0.857491	1.42275
NCU00336	63498	96723	1.57767	0.290077	1.42822	NCU02528	73486	73779	1.56579	1.58475	1.22728	NCU07450	88941	123732	0.653866	0.51489	1.42028
NCU04082	49027	98489	1.57624	0.422205	1.75272	NCU04373	128823	124523	1.29026	1.58169	0.335427	NCU05231	61834	168975	0.825416	0.985291	1.41735
NCU05804	95875	168036	1.57488	2.19846	1.29397	NCU08151	103221	101377	1.45973	1.57951	0.588679	NCU02221	148195	157290	0.999198	1.12849	1.41524
NCU08333	125878	99192	1.57425	2.30526	0.680183	NCU05758	131497	140892	11.7281	1.57808	14.3399	NCU07273	61318	165840	1.08954	1.47109	1.41425
NCU00004	122076	139133	1.57313	1.31179	0.665774	NCU09233	93370	76167	1.53428	1.5777	2.14704	NCU04984	78156	22790	1.64063	0.006898	1.4141
NCU00041	94828	161819	1.57244	1.5141	0.83751	NCU00771	71164	154999	0.484099	1.5768	0.96858	NCU04087	118170	167356	1.05822	0.653559	1.41303
NCU02156	132481	72993	1.56797	1.57662	0.732231	NCU02156	132481	72993	1.56797	1.57662	0.732231	NCU06789	84183	113456	0.951306	1.72702	1.41272
NCU06875	117658	156923	1.56717	0.552307	1.35383	NCU08505	146991	83810	0.632388	1.57538	1.38221	NCU03132	126149	81503	0.888241	0.860375	1.41125
NCU02528	73486	73779	1.56579	1.58475	1.22728	NCU02970	119178	94983	1.06833	1.57094	0.954106	NCU08169	124178	127752	2.89916	2.31302	1.41028
NCU01675	65062	102554	1.56566	0.472719	2.14034	NCU04160	24610	165177	1.32274	1.56896	1.06565	NCU03909	49195	156216	4.31475	6.0396	1.40916
NCU02938	92554	76559	1.5616	2.35182	0.64864	NCU04228	56595	123348	1.15149	1.56888	1.13622	NCU02277	67553	101627	0.600773	0.648451	1.40817
NCU05142	88391	158318	1.55834	35.2717	35.0751	NCU02678	142815	92447	0.225973	1.56742	1.50213	NCU00929	90158	125454	1.34327	1.42126	1.40665
NCU03555	84842	129312	1.55562	2.05069	3.48903	NCU06700	57154	165057	1.12218	1.56707	2.23278	NCU03579	147592	106133	0.50931	0.306648	1.40182
NCU03747	127871	164761	1.55513	1.34005	1.03078	NCU06536	145006	124957	1.44615	1.56589	0.880434	NCU00276	82069	125961	0.588302	1.43137	1.40069
NCU03148	118880	167715	1.5547	1.35763	0.674545	NCU01205	76427	70995	1.38211	1.56491	0.291703	NCU03784	98283	88739	0.21494	1.51097	1.39882
NCU09091	89024	91255	1.55294	1.75162	0.275854	NCU06892	95574	167900	0.820236	1.56464	0.855213	NCU07851	80939	114975	1.18925	0.653061	1.3972
NCU00173	110049	78670	1.552	0.762116	0.882648	NCU02101	132530	91462	1.61152	1.56324	0.378153	NCU10696	149173	123646	0.305732	0.279171	1.39292
NCU07404	149864	154765	1.54524	1.89917	0.851879	NCU09092	104573	153157	1.43188	1.56222	0.642843	NCU06262	81447	126195	0.392785	0.802293	1.39208
NCU01085	144301	70147	1.54415	0.6522	1.2119	NCU00653	106523	23678	1.99789	1.56157	2.68413	NCU02079	125336	136537	0.482349	0.970595	1.39046
NCU05599	118111	167295	1.54366	1.47647	0.316239	NCU07000	40629	103717	1.45686	1.5522	1.16188	NCU08551	82859	20613	0.256467	0.46293	1.38934
NCU09192	90572	126882	1.54089	0.191044	1.2802	NCU06680	75874	152588	1.51263	1.55056	1.9712	NCU06701	119738	123230	2.59077	2.93799	1.38782
NCU07829	116791	169617	1.53679	2.05203	0.467056	NCU10053	66670	100378	1.05414	1.54927	6.14265	NCU00454	82429	125822	0.563327	1.79327	1.38383
NCU03329	130683	169652	1.5355	2.16303	1.10516	NCU11839	122254	12589	1.85899	1.5476	0.461416	NCU03211	72400	156558	0.739473	0.791162	1.38357
NCU09233	93370	76167	1.53428	1.5777	2.14704	NCU09144	72040	156415	7.444	1.54711	6.47799	NCU08505	146991	83810	0.632388	1.57538	1.38221
NCU06703	57146	89922	1.5309	1.30977	0.33587	NCU04455	79341	124588	2.2911	1.5468	2.00303	NCU02066	10784	123882	2.13327	0.556341	1.38152
NCU08120	70140	153068	1.52251	1.54559	0.95157	NCU08120	70140	153068	1.52251	1.54559	0.95157	NCU04197	115698	123368	15.23	14.4369	1.37765
NCU06018	123893	63534	1.51809	2.03549	1.89203	NCU06552	78420	94248	1.32481	1.5445	0.530243	NCU06515	120780	166271	2.05891	2.17198	1.37739
NCU01806	65272	84403	1.51598	1.45536	1.02458	NCU01504	83454	168679	11.0238	1.53998	10.491	NCU05527	140640	126564	0.474669	0.77741	1.37436
NCU04646	58771	86205	1.51581	2.77979	4.77449	NCU01990	89477	165553	0.314573	1.53566	1.97877	NCU02236	148180	127830	0.387191	1.13914	1.37389
NCU00481	82494	78061	1.51442	0.330653	1.73798	NCU08761	146815	129397	0.3699	1.53432	1.53451	NCU01370	76086	71338	0.765644	0.15722	1.36549
NCU08502	117255	168651	1.5129	1.98214	0.763888	NCU02372	86047	157423	1.43545	1.53374	0.540091	NCU00563	143304	111624	8.42211	6.1295	1.36262
NCU05984	104118	158392	1.51282	0.216702	1.55434	NCU00364	82233	96668	0.459208	1.52931	1.27099	NCU09862	87675	126608	0.399421	2.02172	1.35863
NCU06680	75874	152588	1.51263	1.55056	1.9712	NCU02385	139830	101856	1.3196	1.52872	0.892903	NCU07456	88924	53901	1.68717	1.38215	1.35635
NCU06843	95379	168904	1.51036	2.08479	0.522068	NCU01334	119869	123105	0.752627	1.52728	0.94971	NCU06209	62642	139209	1.1754	1.05339	1.35618
NCU04150	75433	123407	1.50945	0.118395	1.68828	NCU03979	69237	97415	1.5826	1.52386	0.79231	NCU06875	117658	156923	1.56717	0.552307	1.35383
NCU09160	80735	158884	1.50933	0.884581	0.786549	NCU08433	83131	101966	2.44775	1.52096	0.982988	NCU02099	149377	153243	7.34409	7.0719	1.35311
NCU06174	121970	155727	1.50932	0.957361	0.389115	NCU04692	124372	60505	1.65971	1.52094	1.16658	NCU01256	119938	152408	0.536334	0.314771	1.35221
NCU08677	116568	165888	1.50696	1.41106	1.96773	NCU04266	56523	159979	2.13644	1.51863	5.22677	NCU05647	103660	111213	1.40004	-0.075727	1.35112
NCU00706	96495	161467	1.50521	1.16842	1.59394	NCU03319	118802	167605	1.2756	1.51694	0.20732	NCU08922	77643	164648	1.43388	1.62754	1.35051
NCU01835	95325	168848	1.49952	1.30603	0.459542	NCU00041	94828	161819	1.57244	1.5141	0.83751	NCU02360	67393	127930	0.375122	0.875938	1.34997
NCU03393	117540	169417	1.49894	2.18904	0.623387	NCU03784	98283	88739	0.21494	1.51097	1.39882	NCU07010	129057	158182	1.2544	0.309904	1.34561
NCU04202	115697	165150	1.49867	0.594953	1.67836	NCU08111	125124	91049	1.07051	1.50608	0.298984	NCU01305	76205	52232	1.69426	0.993534	1.34385
NCU06035	67116	167985	1.49858	1.43699	0.848082	NCU07778	128153	128956	1.21309	1.49842	0.551697	NCU04945	78134	169403	0.554289	0.410332	1.34309
NCU03082	91382	127181	1.49653	1.40219	0.800623	NCU00802	149652	125548	0.293499	1.49782	1.31837	NCU08967	74950	72462	2.16156	0.71287	1.34168
NCU09499	62032	105473	1.49358	1.96688	0.262256	NCU10062	143647	152945	2.0222	1.49654	1.63816	NCU08960	119411	160035	0.851457	1.98521	1.34143
NCU03021	92702	95152	1.48165	0.134466	1.2748	NCU06643	115815	165020	3.36549	1.48915	3.36511	NCU02068	132557	123879	0.641695	1.12466	1.33781
NCU00542	74165	156309	1.47069	1.86413	1.00141	NCU10893	53084	57611	0.710408	1.48774	3.93452	NCU05010	132257	103837	1.27675	1.66464	1.33703
NCU09644	77878	129072	1.46703	5.45709	5.75825	NCU03760	144431	49355	1.4619	1.48644	0.874438	NCU06248	100558	97485	3.34879	3.30722	1.33264
NCU03284	133168	167630	1.46587	0.708276	0.830801	NCU01324	144114	71244	1.12305	1.48052	0.858312	NCU04927	78103	104957	0.892961	1.04716	1.33163
NCU07157	143579	123635	1.46407	0.95932	0.659616	NCU03101	72641	81571	1.40111	1.47949	0.318421	NCU09317	72776	81699	1.04918	1.92215	1.33052
NCU03760	144431	49355	1.4619	1.48644	0.874438	NCU02610	96970	165724	0.666426	1.47696	1.88477	NCU09838	120487	70041	0.450248	0.222458	1.32943
NCU08151	103221	101377	1.45973	1.57951	0.588679	NCU05599	118111	167295	1.54366	1.47647	0.316239	NCU04698	68327	126342	1.16321	0.601425	1.32897
NCU02706	91795	124263	1.45731	1.18495	0.821278	NCU07273	61318	165840	1.08954	1.47109	1.41425	NCU02590	92020	153566	0.42015	0.813703	1.32832
NCU07000	40629	103717	1.45686	1.5522	1.16188	NCU10034	83404	83850	2.1864	1.46926	0.723275	NCU04362	128830	165959	0.0070632	1.10637	1.32738
NCU02007	96436	21121	1.45572	1.87482	0.211116	NCU02049	70661	91570	1.63147	1.46905	1.00155	NCU03416	130751	158741	3.79202	4.34301	1.32331
NCU06436	121896	169577	1.45029	0.879463	1.11116	NCU05899	68137	82694	7.3136	1.4679	9.09787	NCU03901	69396	98866	0.468545	0.871575	1.32224
NCU07771	59053	104378	1.45017	1.32619	1.58417	NCU01303	144130	89526	1.36188	1.46728	0.299769	NCU00301	82114	96783	1.61481	0.402841	1.32029
NCU06536	145006	124957	1.44615	1.56589	0.880434	NCU01218	127643	164904	1.39607	1.46505	0.900937	NCU08348	149936	99233	1.16838	0.563714	1.31973
NCU01452	115750	165113	1.44567	1.79709	0.461535	NCU01679	101756	84181	0.451759	1.46484	1.07935	NCU00802	149652	125548	0.293499	1.49782	1.31837
NCU07014	94538	163859	1.44431	1.8459	0.683935	NCU06821	84215	103038	2.27429	1.46371	2.40693	NCU02724	126349	74205	1.12055	0.937291	1.31645
NCU03742	144445	122807	1.44408	0.808696	0.664473	NCU11041	132532	123855	1.3737	1.46314	0.626253	NCU02492	92264	73702	1.1989	0.667477	1.31579
NCU00634	119247	166733	1.43915	1.87671	0.493445	NCU00957	149778	166575	0.827368	1.46187	1.84763	NCU00599	74299	126799	0.470849	0.544431	1.31424
NCU06460	62466	105753	1.43752	1.61037	0.729616	NCU02767	93287	94670	0.567729	1.46107	3.08199	NCU05460	147350	128427	0.97251	0.974012	1.31102
NCU02372	86047	157423	1.43545	1.53374	0.540091	NCU01806	65272	84403	1.51598	1.45536	1.02458	NCU06595	145052	55924	0.702887	0.278369	1.30982
NCU03233	96764	162442	1.43484	1.81014	0.250497	NCU03273	90955	81201	1.61708	1.45347	1.23832	NCU04315	56420	165256	1.05973	1.34102	1.30813
NCU08922	77643	164648	1.43388	1.62754	1.35051	NCU01674	83741	84172	1.64473	1.44537	1.07986	NCU05605	87426	126506	0.475716	0.461969	1.30709
NCU09381	72951	165827	1.4322	2.04798	0.650822	NCU03952	87988	80401	2.15554	1.44083	2.15436	NCU01490	83429	128108	0.682744	1.59757	1.30636
NCU09092	104573	153157	1.43188	1.56222	0.642843	NCU09451	85068	127272	0.874095	1.44004	1.6244	NCU01039	120105	106818	9.34095	10.6444	1.30527
NCU06592	120840	124917	1.43185	0.618331	0.738428	NCU08190	64101	155117	0.495493	1.43776	1.13826	NCU04405	38114	165973	1.31455	2.14493	1.30417
NCU04270	119501	152843	1.43071	1.2409	0.660494	NCU08628	127024	154499	0.39195	1.43707	1.50629	NCU01845	123127	157846	2.97641	3.27267	1.30402
NCU06346	116440	166077	1.42699	0.785977	1.20295	NCU06035	67116	167985	1.49858	1.43699	0.848082	NCU03551	147570	105300	5.67569	5.97411	1.30341
NCU02262	124067	127850	1.42607	1.08526	0.732635	NCU02108	70534	136508	1.08557	1.43434	0.295793	NCU09319	91476	100075	0.793075	0.828589	1.29794
NCU03569	147584	169680	1.42432	0.255791	1.4461	NCU04855	128259	104860	0.356123	1.4335	1.56813	NCU02730	126343	124281	1.86348	0.511682	1.2979
NCU04460	79331	93359	1.42356	0.949674	1.78468	NCU03102	118897	162522	0.976936	1.43263	0.635517	NCU11053	74588	76312	0.539939	1.76112	1.29763
NCU03838	127799	152080	1.42335	0.918356	1.16729	NCU08990	117110	161566	1.72635	1.43173	0.548045	NCU07258	145648	92682	5.67217	6.50407	1.29567
NCU09608	123501	106141	1.42329	1.82365	2.21392	NCU00276	82069	125961	0.588302	1.43137	1.40069	NCU05804	95875	168036	1.57488	2.19846	1.29397
NCU07814	77790	158443	1.42199	0.640875	2.02336	NCU02681	91842	165768	1.27442	1.43104	0.204944	NCU06550	116296	166257	0.509707	1.07049	1.29179
NCU08850	77799	67453	1.41604	10.2565	10.8536	NCU01725	83796	102614	1.38727	1.42985	0.503572	NCU09062	130958	100563	0.922025	0.870582	1.29178
NCU00956	90219	77139	1.41579	0.798443	2.61638	NCU00929	90158	125454	1.34327	1.42126	1.40665	NCU01101	76627	164667	0.468207	0.89659	1.2917
NCU01969	125438	73393	1.41345	1.02041	1.12201	NCU03077	91395	61418	1.72878	1.41438	2.25089	NCU06773	130571	157890	2.09276	2.63438	1.29162
NCU07422	125832	125332	1.41079	2.11014	1.46587	NCU08677	116568	165888	1.50696	1.41106	1.96773	NCU09297	130887	156747	0.709555	0.845562	1.28876
NCU02043	89354	73240	1.41061	1.12173	0.973362	NCU02281	124048	127869	0.815667	1.41072	0.535456	NCU04334	94422	160695	1.35853	1.27574	1.28706
NCU07156	74784	90952	1.40825	1.11386	0.493027	NCU03130	72572	62105	0.48875	1.4102	0.861969	NCU09295	84989	25752	0.586171	0.953189	1.28668
NCU04324	75085	72326	1.4045	1.77664	1.03763	NCU07061	131661	126330	1.08947	1.41006	0.346241	NCU06893	85216	156934	2.44849	2.96395	1.28386
NCU09827	58975	151975	1.40419	0.840985	1.71936	NCU04299	127183	123490	1.16581	1.40966	1.47171	NCU00088	62995	167017	2.42067	1.81777	1.28313
NCU01068	127753	152031	1.40313	1.358	1.98486	NCU07174	56138	9829	1.12682	1.40431	1.02461	NCU01442	34384	135897	1.68688	2.51956	1.2826
NCU05689	116769	169501	1.40259	1.14576	0.542724	NCU03588	77285	164839	1.15521	1.40235	0.3307	NCU09192	90572	126882	1.54089	0.191044	1.2802
NCU07954	59526	166297	1.40247	0.45892	1.43797	NCU03082	91382	127181	1.49653	1.40219	0.800623	NCU01805	65269	102778	0.495282	0.587641	1.27873
NCU01673	65058	84168	1.40154	1.69517	3.1885	NCU04363	79539	55593	0.42528	1.4006	1.67216	NCU06826	123207	19045	1.6708	1.3361	1.27747
NCU03101	72641	81571	1.40111	1.47949	0.318421	NCU03899	88077	80502	1.63015	1.39982	0.48317	NCU07871	80986	105934	0.686915	1.30931	1.27487
NCU05647	103660	111213	1.40004	-0.075727	1.35112	NCU00617	74330	126787	0.796938	1.39064	0.849301	NCU03021	92702	95152	1.48165	0.134466	1.2748
NCU01218	127643	164904	1.39607	1.46505	0.900937	NCU01799	18544	36369	0.60846	1.38996	1.47266	NCU05586	148644	126522	0.826793	1.24676	1.27443
NCU01963	149499	91750	1.39449	0.526361	1.67782	NCU03400	84588	158724	0.666357	1.38916	1.48426	NCU02280	86222	101639	0.981969	1.24438	1.27294
NCU01542	122911	102332	1.39414	1.59545	0.658019	NCU02318	124022	83330	1.02568	1.38915	0.448739	NCU07914	116277	161040	1.77015	2.44035	1.27287
NCU08379	90703	25352	1.39243	1.33388	0.662679	NCU04053	131965	98556	1.24087	1.3872	0.526593	NCU01236	76361	89388	0.423486	1.10943	1.27282
NCU08028	145523	92977	1.39209	0.971919	0.649447	NCU01387	127512	71363	0.707605	1.38641	1.17692	NCU03152	118878	156605	4.76858	5.68845	1.27222
NCU03032	150750	95124	1.3905	1.20795	0.421504	NCU12150	125032	19495	0.675366	1.3822	0.985497	NCU00364	82233	96668	0.459208	1.52931	1.27099
NCU11348	115615	165318	1.39017	1.17164	0.466808	NCU07456	88924	53901	1.68717	1.38215	1.35635	NCU06353	116436	109129	0.614305	0.518655	1.26986
NCU04580	77315	70827	1.38947	1.82944	0.516537	NCU08359	149946	80892	0.934195	1.38172	0.505195	NCU08047	128907	92939	6.04594	6.71803	1.26977
NCU05540	68852	126558	1.38868	0.528515	2.00926	NCU00293	82095	96803	1.9656	1.3802	0.440007	NCU06108	66982	167958	1.27593	0.368527	1.26904
NCU03763	76964	135304	1.3879	0.620364	2.26027	NCU02388	67323	101865	1.68171	1.3797	0.226135	NCU04403	39120	137305	1.03907	1.37827	1.26747
NCU01725	83796	102614	1.38727	1.42985	0.503572	NCU04403	39120	137305	1.03907	1.37827	1.26747	NCU04165	75403	72019	1.37565	0.55628	1.26517
NCU03031	119188	166490	1.3858	1.07537	0.638895	NCU04088	87692	80114	1.25118	1.37751	0.851124	NCU07991	145493	153885	0.759354	0.973624	1.26502
NCU01205	76427	70995	1.38211	1.56491	0.291703	NCU08365	149950	156387	1.30574	1.37707	1.85485	NCU02951	92583	76586	0.960751	0.196115	1.26426
NCU05202	80580	84909	1.37948	1.7689	5.29288	NCU02559	126495	53460	1.61828	1.36977	0.102983	NCU03367	147444	129632	0.390847	0.823122	1.264
NCU00670	118569	161485	1.3774	1.12491	0.384345	NCU04787	131735	155855	1.64278	1.36823	1.7716	NCU01803	83942	102773	2.55446	2.94793	1.25414
NCU04133	143846	90408	1.37732	1.86968	2.49347	NCU08934	143681	165271	2.76169	1.36772	3.73505	NCU00097	146316	139050	1.76879	2.28858	1.25387
NCU00359	117042	155325	1.3767	1.29381	0.292344	NCU00649	93100	155095	0.578395	1.36534	0.578746	NCU12130	118301	128854	4.4947	6.26078	1.2517
NCU04475	121152	124606	1.37628	0.735437	2.32244	NCU04156	115710	72037	3.76139	1.36475	4.25824	NCU00828	125616	77384	0.897613	0.959857	1.24968
NCU00949	132904	57711	1.37575	1.32008	2.71436	NCU03147	53805	167716	0.653842	1.36316	0.890746	NCU06743	27368	35629	2.10265	2.81342	1.24597
NCU04165	75403	72019	1.37565	0.55628	1.26517	NCU02691	150391	44666	0.19696	1.36191	1.64376	NCU05281	80387	158091	2.88415	4.21525	1.24515
NCU11041	132532	123855	1.3737	1.46314	0.626253	NCU02560	92093	92212	1.2194	1.36153	0.93783	NCU08288	128591	54854	1.09742	1.2399	1.24451
NCU06059	147963	82575	1.37359	1.22201	0.478536	NCU08709	83267	102095	0.737368	1.36095	0.710319	NCU11260	93925	159525	1.0092	1.21998	1.24399
NCU03539	123455	86867	1.3712	0.848149	2.48887	NCU01068	127753	152031	1.40313	1.358	1.98486	NCU06932	123663	26069	2.12038	1.20965	1.24392
NCU04781	95973	161993	1.36695	0.965558	1.16856	NCU03148	118880	167715	1.5547	1.35763	0.674545	NCU08070	88765	153019	0.405106	1.24958	1.24327
NCU04231	75270	90219	1.36362	2.92218	2.3075	NCU08685	116562	74561	1.18897	1.35684	0.581718	NCU07733	78646	94037	1.20482	0.743672	1.24275
NCU01303	144130	89526	1.36188	1.46728	0.299769	NCU04602	77367	17601	0.533735	1.35633	0.924737	NCU01815	123107	84422	0.669043	1.83445	1.23956
NCU10058	118962	164627	1.36172	0.409678	1.10168	NCU03751	127867	122802	1.00365	1.35453	0.451049	NCU03273	90955	81201	1.61708	1.45347	1.23832
NCU04127	93606	159941	1.36163	1.15561	1.08604	NCU05900	68140	140774	4.96198	1.35011	4.48814	NCU07078	86935	97752	0.277587	0.445744	1.23766
NCU01301	57533	89520	1.35881	0.166722	1.12499	NCU00519	133863	166463	0.625781	1.34646	1.06986	NCU04353	121251	93145	0.554979	0.587438	1.23536
NCU06704	75828	89928	1.35875	0.99197	0.261048	NCU05423	84322	103125	0.501873	1.34557	0.895334	NCU00418	122420	166858	1.06841	1.80582	1.23444
NCU04334	94422	160695	1.35853	1.27574	1.28706	NCU03115	91301	127152	1.14845	1.34353	0.919975	NCU00662	51966	57851	1.11197	-0.003833	1.23204
NCU02232	86342	101534	1.3548	1.04603	2.42116	NCU04301	119474	18265	1.09409	1.34328	0.405118	NCU00799	89911	95789	0.371821	0.779636	1.23164
NCU03850	118269	169830	1.35403	1.04445	0.0575695	NCU04315	56420	165256	1.05973	1.34102	1.30813	NCU08926	127151	90691	0.31869	0.842404	1.22779
NCU03302	118811	167618	1.3519	1.61521	1.66189	NCU03747	127871	164761	1.55513	1.34005	1.03078	NCU01581	83585	157658	0.616974	0.526182	1.22772
NCU08671	145560	124410	1.35078	2.96276	2.95102	NCU08161	67841	82991	0.0710722	1.34004	1.64723	NCU06237	62706	97510	1.11144	0.745375	1.22763
NCU07409	125816	154761	1.34965	1.76359	0.14475	NCU06244	94797	79138	2.12731	1.33755	0.600707	NCU02528	73486	73779	1.56579	1.58475	1.22728
NCU10476	144146	89491	1.34715	0.622561	1.00397	NCU06826	123207	19045	1.6708	1.3361	1.27747	NCU01016	120119	152062	0.57439	0.539117	1.2271
NCU06403	78961	22421	1.34682	0.874164	2.29637	NCU08092	70105	107932	1.1632	1.33501	0.655371	NCU03386	147460	16350	0.571178	0.358849	1.22623
NCU09238	150996	94588	1.34354	0.729352	0.98702	NCU08379	90703	25352	1.39243	1.33388	0.662679	NCU08003	79678	153873	0.46912	0.538281	1.22461
NCU00929	90158	125454	1.34327	1.42126	1.40665	NCU04061	69075	98542	0.549221	1.33208	0.992018	NCU01967	149495	136644	0.693682	1.05393	1.22076
NCU01008	115968	70258	1.34237	1.29109	0.380729	NCU00040	62889	78967	0.811124	1.33098	0.695405	NCU02784	74526	166371	0.686033	0.649214	1.2194
NCU00089	129642	78860	1.34069	0.721367	1.47818	NCU07771	59053	104378	1.45017	1.32619	1.58417	NCU01307	127570	164954	1.07318	1.05465	1.21872
NCU00559	92901	156297	1.34004	2.64917	2.90245	NCU05221	80538	84947	1.25957	1.32197	0.453576	NCU05514	124605	167325	0.654081	0.547325	1.21869
NCU02390	86003	83493	1.335	3.01346	3.07225	NCU03246	133197	99617	1.15601	1.32061	0.393001	NCU04648	77458	67524	1.95404	0.957994	1.21823
NCU09207	125861	80782	1.32611	0.953796	0.54478	NCU07699	120925	154232	0.563162	1.32055	1.06564	NCU01336	97901	17794	0.773983	0.147767	1.21705
NCU06552	78420	94248	1.32481	1.5445	0.530243	NCU00949	132904	57711	1.37575	1.32008	2.71436	NCU02137	89145	91368	0.395347	1.05419	1.21441
NCU00337	63501	78365	1.32442	0.369163	0.900224	NCU09807	133385	88146	1.17526	1.31668	0.247358	NCU05646	124509	98158	6.43582	7.84961	1.21397
NCU02595	92009	92284	1.32407	1.93134	0.383818	NCU09867	131924	126604	0.365706	1.3153	1.58382	NCU01528	95191	18702	3.00672	3.4028	1.21287
NCU04160	24610	165177	1.32274	1.56896	1.06565	NCU01859	119124	91933	1.18297	1.31463	0.456486	NCU01085	144301	70147	1.54415	0.6522	1.2119
NCU09002	117116	77949	1.32253	1.04892	0.258185	NCU02983	115222	95011	1.68612	1.31318	1.05415	NCU06661	115808	50668	1.63498	1.76163	1.20836
NCU02162	89091	165448	1.3217	0.955089	0.21491	NCU00004	122076	139133	1.57313	1.31179	0.665774	NCU02977	92636	76641	0.795482	0.485861	1.20418
NCU06984	129036	128686	1.3216	0.707413	1.45336	NCU08343	125888	61911	0.975678	1.3116	0.72934	NCU01279	76264	89476	1.00301	1.65477	1.20347
NCU02064	118503	165505	1.32006	1.14226	0.247717	NCU06703	57146	89922	1.5309	1.30977	0.33587	NCU06346	116440	166077	1.42699	0.785977	1.20295
NCU02385	139830	101856	1.3196	1.52872	0.892903	NCU07871	80986	105934	0.686915	1.30931	1.27487	NCU09460	147667	167814	0.687945	0.593125	1.20196
NCU09935	61597	103569	1.31688	0.81175	1.42309	NCU10789	126483	124154	0.71218	1.30729	0.708952	NCU02745	150345	153705	0.314725	0.527833	1.20062
NCU04661	120418	104631	1.31496	0.840741	1.54472	NCU10683	85761	100963	0.568701	1.30655	0.518963	NCU09436	66361	127282	0.435476	1.0942	1.19912
NCU04405	38114	165973	1.31455	2.14493	1.30417	NCU01835	95325	168848	1.49952	1.30603	0.459542	NCU03462	130778	86754	5.66073	5.18231	1.19473
NCU02005	118520	165542	1.30967	4.05885	4.71707	NCU01886	92405	124029	3.39137	1.3047	3.08838	NCU06874	130971	63073	6.17634	7.23564	1.19422
NCU05544	96047	167313	1.30775	0.96409	0.12409	NCU01509	83460	157606	0.633902	1.30418	2.9424	NCU05265	80430	128560	1.69387	1.95119	1.19333
NCU03733	77027	88847	1.30645	0.68888	0.315809	NCU00359	117042	155325	1.3767	1.29381	0.292344	NCU06774	65464	102970	0.177063	0.311135	1.19249
NCU08365	149950	156387	1.30574	1.37707	1.85485	NCU01821	130518	102818	1.23975	1.29284	0.278433	NCU01565	83561	157647	0.867626	1.06526	1.18743
NCU04172	75392	165171	1.30333	0.0817717	1.57332	NCU09111	118796	167597	0.906497	1.29191	0.33256	NCU02398	85982	101887	0.729685	0.518313	1.18566
NCU02707	119009	165782	1.30109	1.85528	0.695756	NCU01008	115968	70258	1.34237	1.29109	0.380729	NCU05814	124237	157170	3.40917	3.02429	1.18543
NCU06687	57176	165050	1.30106	0.453086	1.68484	NCU04105	119625	135924	0.847151	1.28743	1.65594	NCU08597	93383	154474	3.97021	3.2824	1.1848
NCU01041	58041	88543	1.2959	1.07283	0.926972	NCU02342	86118	168188	0.098062	1.28503	0.868341	NCU02656	126410	74057	1.1241	1.11527	1.18449
NCU06722	149131	71647	1.29576	1.19547	1.01056	NCU04334	94422	160695	1.35853	1.27574	1.28706	NCU01506	83457	157604	-0.024257	0.143727	1.18337
NCU04429	128777	124569	1.29477	1.95124	0.81289	NCU05237	145833	103366	1.60856	1.2687	0.564872	NCU01822	117412	128322	0.599616	0.760594	1.17927
NCU01884	92403	153421	1.29433	2.2071	2.22411	NCU04738	87062	59911	1.14804	1.2658	1.11291	NCU01198	57767	70977	2.79579	3.01659	1.17801
NCU08826	145731	128631	1.29383	0.893985	1.06501	NCU09010	82628	96290	4.2548	1.26259	3.6603	NCU06566	145034	75871	2.31763	1.05674	1.17789
NCU09930	80286	103564	1.29121	2.12936	2.71206	NCU08708	146950	157530	0.793419	1.26123	0.529152	NCU06485	81192	159028	1.58038	0.430432	1.17783
NCU04373	128823	124523	1.29026	1.58169	0.335427	NCU03658	144504	122866	0.576091	1.2598	0.569611	NCU01387	127512	71363	0.707605	1.38641	1.17692
NCU01992	70784	153337	1.28824	0.742444	0.487018	NCU12102	124609	167327	0.356152	1.25488	1.02595	NCU07816	80870	16773	1.24369	0.709806	1.17453
NCU03137	133281	81488	1.28321	0.400154	1.16036	NCU08121	33363	91075	3.45461	1.25452	3.71201	NCU03381	84553	169412	0.877814	0.959548	1.17375
NCU07887	116815	105620	1.28282	0.704093	0.472239	NCU01740	123044	168784	1.1486	1.25407	0.996659	NCU00007	62819	97393	1.14145	0.386348	1.17263
NCU07017	145706	158175	1.28223	2.08931	2.48749	NCU08070	88765	153019	0.405106	1.24958	1.24327	NCU05511	50119	156037	2.78728	2.87129	1.1711
NCU00744	132758	161451	1.2816	1.61373	1.98127	NCU05586	148644	126522	0.826793	1.24676	1.27443	NCU08504	83362	168652	0.620259	0.204147	1.1702
NCU08476	64648	157549	1.28048	1.05101	0.572433	NCU09247	134053	154517	2.16921	1.24663	2.0624	NCU03212	126079	81331	0.788491	0.31593	1.16905
NCU05010	132257	103837	1.27675	1.66464	1.33703	NCU01339	34784	89598	1.06648	1.24439	0.203831	NCU02395	131286	157441	0.512685	0.967639	1.16885
NCU07794	59088	142305	1.27594	0.968867	0.47523	NCU02280	86222	101639	0.981969	1.24438	1.27294	NCU02282	67536	168154	2.15847	2.29907	1.16858
NCU06108	66982	167958	1.27593	0.368527	1.26904	NCU05250	121631	103391	0.341555	1.24091	0.920337	NCU04781	95973	161993	1.36695	0.965558	1.16856
NCU03319	118802	167605	1.2756	1.51694	0.20732	NCU04270	119501	152843	1.43071	1.2409	0.660494	NCU07996	79660	124472	0.192091	0.441034	1.1673
NCU02681	91842	165768	1.27442	1.43104	0.204944	NCU08288	128591	54854	1.09742	1.2399	1.24451	NCU03838	127799	152080	1.42335	0.918356	1.16729
NCU01784	83903	128289	1.27166	0.7487	0.25843	NCU02497	150557	124090	1.13138	1.23937	1.09636	NCU08874	77828	158425	0.353722	0.212502	1.1672
NCU05717	62159	169491	1.2702	1.09875	0.0636202	NCU09249	52003	166353	1.07813	1.23934	0.716831	NCU04692	124372	60505	1.65971	1.52094	1.16658
NCU01204	115913	164895	1.26861	0.765523	0.808295	NCU11706	145083	94092	2.12725	1.23824	1.15164	NCU07178	93488	160072	0.612229	1.05408	1.16627
NCU01816	65297	102804	1.26666	5.34999	5.20325	NCU07876	62314	87543	1.23604	1.23776	0.38033	NCU02659	133512	124221	1.63042	0.388685	1.16544
NCU11279	93862	152076	1.26401	0.938403	2.07569	NCU05816	95878	162813	1.24894	1.23383	0.382332	NCU05516	124604	156033	5.87832	6.2073	1.16506
NCU02157	89102	165450	1.26361	0.641598	2.19004	NCU09004	42045	77943	1.04836	1.23318	8.49342	NCU07000	40629	103717	1.45686	1.5522	1.16188
NCU04613	98517	50004	1.26034	0.861051	6.18539	NCU09216	125851	76823	1.87095	1.23308	0.490696	NCU03137	133281	81488	1.28321	0.400154	1.16036
NCU02127	70482	73049	1.25992	1.58734	2.7577	NCU06238	129540	79150	1.15294	1.23186	0.557226	NCU05262	100065	168994	0.488784	0.343056	1.15902
NCU05221	80538	84947	1.25957	1.32197	0.453576	NCU09861	87677	98462	0.526325	1.22813	0.890031	NCU09070	88996	153142	0.022221	0.001175	1.1575
NCU06322	136295	75211	1.25936	1.61839	1.10663	NCU00315	94929	166912	1.59528	1.22785	0.42662	NCU02982	15958	33851	0.401602	0.713244	1.1549
NCU04549	117724	45075	1.25449	1.15103	0.147306	NCU07911	120766	94340	3.09717	1.22568	2.93395	NCU01535	122905	168695	1.07011	0.233384	1.15353
NCU05944	16401	104110	1.25448	0.216277	1.1078	NCU06146	85589	100785	1.24536	1.22429	1.02677	NCU11706	145083	94092	2.12725	1.23824	1.15164
NCU07010	129057	158182	1.2544	0.309904	1.34561	NCU06059	147963	82575	1.37359	1.22201	0.478536	NCU10622	88779	20784	3.10619	2.52969	1.14977
NCU02979	150719	23165	1.25325	0.86764	1.12796	NCU11399	63895	77977	0.993972	1.22077	0.241338	NCU02949	133775	109746	0.070232	1.12578	1.14949
NCU04088	87692	80114	1.25118	1.37751	0.851124	NCU11260	93925	159525	1.0092	1.21998	1.24399	NCU02376	139838	157427	1.20554	1.7375	1.14901
NCU05243	38488	103377	1.25091	0.836269	0.485034	NCU09191	71883	126883	0.830355	1.21547	0.740614	NCU07528	64057	77823	0.878881	0.2539	1.14855
NCU05816	95878	162813	1.24894	1.23383	0.382332	NCU02609	73285	153580	1.08802	1.21194	1.81695	NCU09386	91659	92648	0.995567	0.343721	1.14834
NCU05550	131867	79955	1.24719	0.657686	0.792213	NCU03738	135165	159512	1.03811	1.21083	0.423275	NCU02252	117878	141010	3.60958	2.39818	1.14802
NCU06118	66960	100837	1.24603	0.282494	0.756028	NCU06932	123663	26069	2.12038	1.20965	1.24392	NCU07300	128971	124364	0.706862	0.249302	1.14646
NCU06146	85589	100785	1.24536	1.22429	1.02677	NCU03032	150750	95124	1.3905	1.20795	0.421504	NCU06959	80046	66307	0.292598	0.0783253	1.14561
NCU07816	80870	16773	1.24369	0.709806	1.17453	NCU07783	35897	67401	2.72008	1.20733	0.500215	NCU06201	41138	59124	0.897404	0.793355	1.14271
NCU04053	131965	98556	1.24087	1.3872	0.526593	NCU02315	86162	127892	0.610174	1.20611	0.553842	NCU05458	84286	103092	1.1783	0.628815	1.1419
NCU01821	130518	102818	1.23975	1.29284	0.278433	NCU07123	86874	79337	2.15021	1.20584	0.910321	NCU02675	133500	92438	0.412989	0.411595	1.14009
NCU05988	104114	66804	1.23851	0.720117	1.69195	NCU01818	101890	65576	2.82889	1.20502	2.09466	NCU06461	81147	105756	0.486839	0.370668	1.13985
NCU09108	55635	167600	1.23815	0.779205	0.867182	NCU02579	73350	73909	1.10949	1.20363	0.558017	NCU06469	81160	169595	0.432921	0.351728	1.13897
NCU09754	117198	169710	1.23749	1.05527	0.52995	NCU00379	82267	78282	0.462396	1.20259	1.9176	NCU06463	121920	105760	0.188936	0.134288	1.13896
NCU07876	62314	87543	1.23604	1.23776	0.38033	NCU03186	72462	99760	0.569936	1.20157	0.964753	NCU08190	64101	155117	0.495493	1.43776	1.13826
NCU07775	144743	104390	1.23328	1.77989	0.683419	NCU07888	146057	158961	1.18571	1.19955	0.250241	NCU04228	56595	123348	1.15149	1.56888	1.13622
NCU04083	124657	156081	1.22814	0.578469	1.88342	NCU04578	58625	17585	0.924154	1.1971	0.580405	NCU09056	123599	100553	0.209742	0.363469	1.13553
NCU01055	34669	122693	1.2258	1.13307	3.05888	NCU06722	149131	71647	1.29576	1.19547	1.01056	NCU06549	128413	94257	0.289047	1.67306	1.13406
NCU02762	126315	153720	1.22557	1.00464	0.379019	NCU02826	126913	76399	1.02652	1.18762	0.987331	NCU03409	149140	129218	0.395216	0.502627	1.13268
NCU05023	118345	169114	1.2194	1.75293	0.527372	NCU06928	85265	82311	0.919766	1.18643	0.884327	NCU01250	57651	89413	0.879103	0.183315	1.1321
NCU02560	92093	92212	1.2194	1.36153	0.93783	NCU02809	133983	94772	0.829552	1.18561	2.11331	NCU02979	150719	23165	1.25325	0.86764	1.12796
NCU11402	134059	22921	1.217	1.16723	0.474296	NCU02706	91795	124263	1.45731	1.18495	0.821278	NCU02513	126541	92088	1.04528	1.61997	1.12629
NCU06424	14529	87274	1.21539	5.59964	5.51746	NCU03964	124767	61097	1.02635	1.18284	1.6895	NCU08742	122777	102015	2.6225	2.26878	1.12611
NCU07349	90338	23331	1.21388	2.52035	3.51538	NCU11348	115615	165318	1.39017	1.17164	0.466808	NCU01301	57533	89520	1.35881	0.166722	1.12499
NCU10049	124896	104141	1.21323	2.12702	1.57279	NCU05593	124549	79886	0.607153	1.16901	0.722779	NCU01969	125438	73393	1.41345	1.02041	1.12201
NCU07778	128153	128956	1.21309	1.49842	0.551697	NCU00706	96495	161467	1.50521	1.16842	1.59394	NCU03146	91233	81470	0.276878	1.14559	1.12037
NCU00742	89817	166681	1.21213	0.700873	0.942716	NCU06395	121028	75366	1.00036	1.16786	0.737202	NCU03030	92721	95131	0.197841	0.959734	1.11905
NCU00385	117051	166880	1.21151	1.06501	1.01648	NCU11402	134059	22921	1.217	1.16723	0.474296	NCU02159	149321	153188	0.196272	0.647354	1.11888
NCU00461	63763	58659	1.21144	1.15874	0.882788	NCU10077	56373	152898	0.910597	1.16592	0.636522	NCU00080	146303	78875	1.19661	0.928188	1.11655
NCU09371	118973	169729	1.20967	2.23595	2.18764	NCU07738	77676	70010	2.22107	1.16433	2.20886	NCU02421	131258	88158	0.914249	0.453569	1.11564
NCU03294	54329	99521	1.20755	1.62679	0.393479	NCU04135	75464	123417	0.43826	1.16239	2.95525	NCU00371	63568	166885	0.948806	0.353686	1.11548
NCU02376	139838	157427	1.20554	1.7375	1.14901	NCU06677	144002	165042	0.795361	1.16233	0.670068	NCU02804	93180	125160	0.613473	0.650773	1.11446
NCU07733	78646	94037	1.20482	0.743672	1.24275	NCU00461	63763	58659	1.21144	1.15874	0.882788	NCU06752	84095	128359	2.71533	3.05548	1.11407
NCU01175	115926	104558	1.20233	0.924894	1.43322	NCU00581	74258	99003	0.550018	1.15611	2.65355	NCU04738	87062	59911	1.14804	1.2658	1.11291
NCU02492	92264	73702	1.1989	0.667477	1.31579	NCU04127	93606	159941	1.36163	1.15561	1.08604	NCU07655	144850	129125	0.361163	0.673568	1.11244
NCU00080	146303	78875	1.19661	0.928188	1.11655	NCU06923	85251	167911	1.72624	1.15483	0.753265	NCU03891	49310	25153	1.71524	3.19228	1.11216
NCU00405	94965	161638	1.19367	0.725775	0.388773	NCU01141	57898	67220	1.05279	1.15394	0.945539	NCU03840	120136	122729	1.75822	3.29496	1.11178
NCU04699	124377	167169	1.19142	1.05836	0.629794	NCU06530	145000	124963	0.536292	1.15339	0.723096	NCU06436	121896	169577	1.45029	0.879463	1.11116
NCU04485	60600	75063	1.19112	0.896453	0.938193	NCU03780	120189	122778	0.730025	1.15339	0.985809	NCU05944	16401	104110	1.25448	0.216277	1.1078
NCU08810	80257	128624	1.19013	0.627578	0.740679	NCU00127	122178	161775	2.11058	1.15334	2.56292	NCU06322	136295	75211	1.25936	1.61839	1.10663
NCU07851	80939	114975	1.18925	0.653061	1.3972	NCU04549	117724	45075	1.25449	1.15103	0.147306	NCU04410	121207	153962	0.376725	0.444	1.10541
NCU02771	93266	76369	1.18917	0.987291	0.261645	NCU02120	132511	123832	0.558043	1.15055	0.876192	NCU03329	130683	169652	1.5355	2.16303	1.10516
NCU08685	116562	74561	1.18897	1.35684	0.581718	NCU01114	76613	135148	0.535743	1.1497	1.99664	NCU07505	70154	153076	0.192826	0.245541	1.10425
NCU04741	68383	155817	1.18846	0.478775	1.56365	NCU05893	68125	127640	0.622624	1.14763	1.97033	NCU00962	149782	109980	0.270178	0.709607	1.10384
NCU07888	146057	158961	1.18571	1.19955	0.250241	NCU07481	149225	72785	0.996787	1.14623	0.62497	NCU05771	47991	157198	0.142054	1.06011	1.10318
NCU02133	89155	160211	1.18314	0.835203	0.985584	NCU05689	116769	169501	1.40259	1.14576	0.542724	NCU08748	122772	102027	1.83841	1.09104	1.10296
NCU01859	119124	91933	1.18297	1.31463	0.456486	NCU03146	91233	81470	0.276878	1.14559	1.12037	NCU10058	118962	164627	1.36172	0.409678	1.10168
NCU05182	80619	141769	1.18194	1.07665	0.678856	NCU02496	126555	153483	0.644868	1.14302	0.706535	NCU03684	77119	164791	4.34267	3.08128	1.10151
NCU02373	95746	162993	1.18135	1.09653	0.628703	NCU09933	80278	103568	1.78653	1.14258	2.38654	NCU04381	145437	93198	0.227682	0.437702	1.10019
NCU06243	81400	167088	1.17896	1.10895	0.352675	NCU02064	118503	165505	1.32006	1.14226	0.247717	NCU07020	129067	128653	1.94106	1.83851	1.10007
NCU00576	92946	126818	1.17852	0.269492	1.03517	NCU01374	144078	123139	0.921603	1.13972	0.464654	NCU08468	44579	102132	0.518206	0.334401	1.09888
NCU05458	84286	103092	1.1783	0.628815	1.1419	NCU02236	148180	127830	0.387191	1.13914	1.37389	NCU07125	68191	126289	0.99306	0.340259	1.0988
NCU06974	61395	103770	1.17717	2.63082	2.78075	NCU02070	70608	91516	1.10541	1.13876	0.95793	NCU01254	76326	71095	0.167563	0.978968	1.0986
NCU00644	119251	166727	1.17552	0.0931775	0.972284	NCU08600	93392	94537	3.88413	1.13818	3.92668	NCU08927	56362	123526	0.926316	2.29965	1.09848
NCU06209	62642	139209	1.1754	1.05339	1.35618	NCU07654	128250	158640	0.918649	1.13767	0.130259	NCU06308	121093	54681	1.03781	0.738552	1.09663
NCU09807	133385	88146	1.17526	1.31668	0.247358	NCU01055	34669	122693	1.2258	1.13307	3.05888	NCU02497	150557	124090	1.13138	1.23937	1.09636
NCU08730	146938	128009	1.17523	2.19833	0.973196	NCU05290	116687	66208	0.888543	1.13086	0.323728	NCU03366	130717	143039	0.429256	0.637832	1.09303
NCU00373	82256	125887	1.17092	2.04143	2.42135	NCU08509	146993	141284	0.756964	1.13048	1.0787	NCU00232	81984	125997	0.826566	0.59444	1.09206
NCU11794	80703	115207	1.17033	23.1301	23.2831	NCU05989	96196	169196	1.01058	1.13046	0.248994	NCU01007	127786	88583	0.245299	0.625455	1.09094
NCU02105	70540	73110	1.16953	1.75319	0.879616	NCU04388	116507	165968	0.593131	1.13037	0.475496	NCU07747	77694	104452	2.23149	0.909654	1.08804
NCU00243	42469	166945	1.1695	0.58581	0.495039	NCU03635	135248	17526	0.974521	1.13033	0.756557	NCU10012	148719	98440	2.05199	2.62388	1.08696
NCU06844	84250	65518	1.16902	1.10349	0.715216	NCU02221	148195	157290	0.999198	1.12849	1.41524	NCU06929	85268	127473	0.644365	0.990637	1.08633
NCU08348	149936	99233	1.16838	0.563714	1.31973	NCU02451	117801	34936	0.588958	1.12821	1.83892	NCU04127	93606	159941	1.36163	1.15561	1.08604
NCU02001	118524	153328	1.16826	1.11489	0.221726	NCU10044	149885	138186	1.80199	1.12599	2.4656	NCU11375	143649	72468	2.04361	1.92201	1.08576
NCU04299	127183	123490	1.16581	1.40966	1.47171	NCU02949	133775	109746	0.070232	1.12578	1.14949	NCU02618	119044	136907	0.115832	0.371303	1.08447
NCU09265	74601	125104	1.16556	0.986367	0.737099	NCU00670	118569	161485	1.3774	1.12491	0.384345	NCU06049	123867	127591	0.668821	0.616231	1.08166
NCU00571	74231	80661	1.16443	0.70239	0.44033	NCU02068	132557	123879	0.641695	1.12466	1.33781	NCU01842	84025	102855	0.878624	1.00917	1.08088
NCU05692	121777	105377	1.16352	0.90457	5.09671	NCU02043	89354	73240	1.41061	1.12173	0.973362	NCU01674	83741	84172	1.64473	1.44537	1.07986
NCU04698	68327	126342	1.16321	0.601425	1.32897	NCU05985	132129	104184	1.16296	1.11928	1.05879	NCU00205	146400	96967	4.45897	5.50369	1.07983
NCU08092	70105	107932	1.1632	1.33501	0.655371	NCU05272	80413	85059	0.663217	1.1175	0.516924	NCU01679	101756	84181	0.451759	1.46484	1.07935
NCU05985	132129	104184	1.16296	1.11928	1.05879	NCU06878	123623	26011	0.243351	1.11558	0.746057	NCU08509	146993	141284	0.756964	1.13048	1.0787
NCU00654	150892	161493	1.16091	0.887493	0.852354	NCU02656	126410	74057	1.1241	1.11527	1.18449	NCU00059	81610	78922	2.3949	4.25521	1.07718
NCU04584	77322	70836	1.15942	0.67062	0.339587	NCU02001	118524	153328	1.16826	1.11489	0.221726	NCU07702	78717	75620	0.723702	0.3145	1.07434
NCU08507	146992	102191	1.159	0.445526	0.925081	NCU07156	74784	90952	1.40825	1.11386	0.493027	NCU02587	92029	92266	0.20339	0.479321	1.07198
NCU03246	133197	99617	1.15601	1.32061	0.393001	NCU09543	143938	152648	1.0707	1.11359	2.27353	NCU05287	61697	113679	0.511302	0.108924	1.06988
NCU00484	63814	161586	1.15593	0.74529	1.00697	NCU08556	41039	129450	0.840853	1.11178	0.367537	NCU00519	133863	166463	0.625781	1.34646	1.06986
NCU03588	77285	164839	1.15521	1.40235	0.3307	NCU09101	132453	53710	1.06752	1.10967	0.875554	NCU07854	129366	105898	0.984611	0.198273	1.06758
NCU09025	123580	100494	1.1551	0.522954	0.92575	NCU01236	76361	89388	0.423486	1.10943	1.27282	NCU07261	121451	124329	0.754975	0.568688	1.06659
NCU11088	45744	106182	1.15426	3.93166	3.81113	NCU06243	81400	167088	1.17896	1.10895	0.352675	NCU02526	119092	165680	7.34616	7.21607	1.06626
NCU06238	129540	79150	1.15294	1.23186	0.557226	NCU06314	79143	124668	1.06549	1.10642	0.382289	NCU04160	24610	165177	1.32274	1.56896	1.06565
NCU04228	56595	123348	1.15149	1.56888	1.13622	NCU04362	128830	165959	0.0070632	1.10637	1.32738	NCU07699	120925	154232	0.563162	1.32055	1.06564
NCU01740	123044	168784	1.1486	1.25407	0.996659	NCU02435	117806	169733	1.61276	1.10549	1.55116	NCU08826	145731	128631	1.29383	0.893985	1.06501
NCU03115	91301	127152	1.14845	1.34353	0.919975	NCU06259	81439	126198	0.666523	1.10531	0.549178	NCU01201	76439	164892	0.931704	1.08619	1.06333
NCU07305	121411	124366	1.14818	1.66931	1.75308	NCU06844	84250	65518	1.16902	1.10349	0.715216	NCU07998	128869	93038	0.54784	0.461448	1.06265
NCU04738	87062	59911	1.14804	1.2658	1.11291	NCU08661	116572	74518	0.642885	1.10242	1.48412	NCU03915	148871	80467	0.65472	0.340141	1.05913
NCU02264	117872	168142	1.14709	0.68911	0.452188	NCU05717	62159	169491	1.2702	1.09875	0.0636202	NCU05985	132129	104184	1.16296	1.11928	1.05879
NCU00007	62819	97393	1.14145	0.386348	1.17263	NCU01901	133713	73529	0.816343	1.0971	0.435678	NCU01829	84009	15247	0.638343	1.09175	1.05598
NCU01545	117293	168701	1.13937	1.0416	0.259397	NCU02373	95746	162993	1.18135	1.09653	0.628703	NCU02983	115222	95011	1.68612	1.31318	1.05415
NCU09980	126582	91979	1.13924	0.773904	0.505051	NCU09436	66361	127282	0.435476	1.0942	1.19912	NCU08421	122754	102068	1.86459	0.904949	1.0537
NCU04812	131755	139425	1.13796	5.7115	5.4567	NCU01829	84009	15247	0.638343	1.09175	1.05598	NCU01189	57787	152351	0.788334	0.415144	1.05298
NCU06606	78519	166222	1.13349	0.531259	0.977266	NCU08748	122772	102027	1.83841	1.09104	1.10296	NCU06894	85218	127452	0.718799	0.888909	1.05069
NCU02497	150557	124090	1.13138	1.23937	1.09636	NCU06664	119769	89841	1.03101	1.09083	0.26863	NCU01855	92358	165632	4.15632	4.34176	1.04978
NCU07174	56138	9829	1.12682	1.40431	1.02461	NCU01201	76439	164892	0.931704	1.08619	1.06333	NCU00158	122203	59581	0.2088	0.102147	1.04945
NCU02494	92256	153481	1.12655	0.445803	0.764711	NCU06453	121912	87337	0.949559	1.08544	0.283298	NCU08879	144790	85888	1.05562	0.725268	1.04899
NCU02656	126410	74057	1.1241	1.11527	1.18449	NCU02262	124067	127850	1.42607	1.08526	0.732635	NCU07435	149262	72850	0.412324	0.620105	1.0459
NCU01324	144114	71244	1.12305	1.48052	0.858312	NCU06588	99125	160998	0.861176	1.08501	0.760923	NCU00372	122379	78296	0.515603	0.777282	1.04321
NCU06700	57154	165057	1.12218	1.56707	2.23278	NCU09710	131085	82111	0.567662	1.08327	0.532211	NCU05979	88248	158365	1.10393	0.141741	1.04192
NCU03404	65915	105074	1.12086	0.819034	0.605845	NCU09095	149291	153160	0.813549	1.07998	0.187088	NCU06587	59801	94187	0.57075	0.500867	1.04036
NCU02724	126349	74205	1.12055	0.937291	1.31645	NCU04317	143707	165258	1.12007	1.07885	1.03951	NCU04317	143707	165258	1.12007	1.07885	1.03951
NCU01163	107492	104524	1.12029	0.853608	0.804739	NCU05182	80619	141769	1.18194	1.07665	0.678856	NCU11323	116289	22679	3.5515	3.717	1.0395
NCU04317	143707	165258	1.12007	1.07885	1.03951	NCU07205	74860	90877	11.6732	1.07615	12.0864	NCU00172	146378	97031	0.68236	0.506012	1.03939
NCU06472	121928	105782	1.11802	1.74328	0.44419	NCU08302	78875	166134	0.845001	1.07543	0.768155	NCU06791	147309	65634	0.971497	0.280208	1.03908
NCU06228	122023	155670	1.11615	1.03908	1.61745	NCU03031	119188	166490	1.3858	1.07537	0.638895	NCU04324	75085	72326	1.4045	1.77664	1.03763
NCU00662	51966	57851	1.11197	-0.003833	1.23204	NCU08610	93417	109543	0.811139	1.07332	0.721479	NCU09312	91460	61752	0.251434	1.0663	1.03704
NCU06237	62706	97510	1.11144	0.745375	1.22763	NCU01041	58041	88543	1.2959	1.07283	0.926972	NCU11159	84097	157869	1.09041	0.901811	1.03673
NCU07514	64085	96158	1.11122	1.82128	1.85718	NCU06550	116296	166257	0.509707	1.07049	1.29179	NCU03074	51132	62166	0.571356	1.74578	1.03642
NCU02473	126573	136762	1.11078	0.885717	0.651367	NCU06939	85282	100700	0.422571	1.06845	1.54493	NCU00576	92946	126818	1.17852	0.269492	1.03517
NCU02579	73350	73909	1.10949	1.20363	0.558017	NCU05606	68739	155964	1.68927	1.06695	0.530025	NCU03361	123333	35571	0.789612	1.02421	1.03456
NCU06088	47832	100891	1.10681	0.795347	0.088792	NCU03399	84585	105061	1.63494	1.06646	0.735807	NCU03576	123487	87711	0.246172	0.526382	1.0344
NCU06204	121997	126246	1.10619	0.082105	0.985617	NCU09312	91460	61752	0.251434	1.0663	1.03704	NCU06611	99147	124901	0.620161	1.96428	1.03195
NCU06021	147992	82664	1.10584	0.338888	0.607487	NCU02499	73545	165664	0.893163	1.06561	0.802333	NCU03747	127871	164761	1.55513	1.34005	1.03078
NCU02070	70608	91516	1.10541	1.13876	0.95793	NCU01565	83561	157647	0.867626	1.06526	1.18743	NCU09547	75709	71715	0.170244	0.485012	1.02845
NCU00436	82395	96511	1.1053	0.562645	0.756998	NCU00385	117051	166880	1.21151	1.06501	1.01648	NCU06146	85589	100785	1.24536	1.22429	1.02677
NCU08889	77591	104424	1.10411	2.04144	2.01619	NCU01599	64926	113219	0.845373	1.06234	0.621562	NCU06073	67044	100921	1.02935	0.0675301	1.02619
NCU05979	88248	158365	1.10393	0.141741	1.04192	NCU03315	90849	99461	0.404162	1.06064	1.42367	NCU12102	124609	167327	0.356152	1.25488	1.02595
NCU08288	128591	54854	1.09742	1.2399	1.24451	NCU05771	47991	157198	0.142054	1.06011	1.10318	NCU05778	124210	168049	0.413532	0.883477	1.02521
NCU04757	87103	126375	1.09435	0.467294	0.537094	NCU04699	124377	167169	1.19142	1.05836	0.629794	NCU02410	85950	106528	0.347924	1.01704	1.0249
NCU04301	119474	18265	1.09409	1.34328	0.405118	NCU06957	80044	103806	0.728372	1.05822	0.409346	NCU07174	56138	9829	1.12682	1.40431	1.02461
NCU11159	84097	157869	1.09041	0.901811	1.03673	NCU06566	145034	75871	2.31763	1.05674	1.17789	NCU01806	65272	84403	1.51598	1.45536	1.02458
NCU07273	61318	165840	1.08954	1.47109	1.41425	NCU08163	124172	64099	0.734073	1.05531	1.54128	NCU04337	116524	74752	0.400432	0.33969	1.02427
NCU07061	131661	126330	1.08947	1.41006	0.346241	NCU09754	117198	169710	1.23749	1.05527	0.52995	NCU01637	130396	102480	0.911906	0.240145	1.02315
NCU02609	73285	153580	1.08802	1.21194	1.81695	NCU05304	61655	103517	0.845086	1.05506	0.569896	NCU06838	123216	84668	0.833488	0.389203	1.02271
NCU02108	70534	136508	1.08557	1.43434	0.295793	NCU01307	127570	164954	1.07318	1.05465	1.21872	NCU02946	126683	94930	3.17472	3.84944	1.02133
NCU06512	121966	167127	1.08255	0.857402	2.99925	NCU02137	89145	91368	0.395347	1.05419	1.21441	NCU00410	122411	166865	1.03812	0.364052	1.01997
NCU09249	52003	166353	1.07813	1.23934	0.716831	NCU07178	93488	160072	0.612229	1.05408	1.16627	NCU04068	112927	24996	0.299172	0.8621	1.01864
NCU06332	60430	93577	1.07709	0.30897	1.82647	NCU03103	91328	127161	0.678773	1.05402	1.65331	NCU06216	146182	126236	0.322063	0.582013	1.01851
NCU11311	81360	58394	1.07694	0.814907	0.560125	NCU01967	149495	136644	0.693682	1.05393	1.22076	NCU08942	127136	123539	0.179108	0.386383	1.01754
NCU07041	61524	103640	1.07592	0.6952	0.929728	NCU06209	62642	139209	1.1754	1.05339	1.35618	NCU00385	117051	166880	1.21151	1.06501	1.01648
NCU01670	83735	141442	1.07509	1.00789	0.523737	NCU08476	64648	157549	1.28048	1.05101	0.572433	NCU06993	121493	103736	3.38546	3.97735	1.01626
NCU01307	127570	164954	1.07318	1.05465	1.21872	NCU09002	117116	77949	1.32253	1.04892	0.258185	NCU09600	44886	169683	0.46043	0.259767	1.01408
NCU06479	81173	142921	1.0728	1.61777	0.699578	NCU01460	143911	159855	0.854873	1.04855	0.578694	NCU00743	149613	77518	0.870732	1.75452	1.01347
NCU09543	143938	152648	1.0707	1.11359	2.27353	NCU04256	127212	72236	0.845837	1.0479	0.824344	NCU07841	137232	159057	0.268913	0.986339	1.01278
NCU08111	125124	91049	1.07051	1.50608	0.298984	NCU02566	126487	124150	0.719249	1.04772	0.824032	NCU06722	149131	71647	1.29576	1.19547	1.01056
NCU03624	58534	152250	1.07016	0.883877	0.649687	NCU04927	78103	104957	0.892961	1.04716	1.33163	NCU05578	68795	155991	1.00072	0.744201	1.00907
NCU01535	122905	168695	1.07011	0.233384	1.15353	NCU02232	86342	101534	1.3548	1.04603	2.42116	NCU00484	63814	161586	1.15593	0.74529	1.00697
NCU00418	122420	166858	1.06841	1.80582	1.23444	NCU00142	81786	97108	0.752691	1.04585	0.545668	NCU04383	128813	124532	0.913506	1.94073	1.00638
NCU02970	119178	94983	1.06833	1.57094	0.954106	NCU03850	118269	169830	1.35403	1.04445	0.0575695	NCU06432	116824	142881	2.1294	2.51431	1.00613
NCU00459	122454	125818	1.06753	0.827174	1.95192	NCU01545	117293	168701	1.13937	1.0416	0.259397	NCU04807	48460	79666	0.663425	0.631411	1.00499
NCU09101	132453	53710	1.06752	1.10967	0.875554	NCU00042	62896	139102	0.419404	1.03971	4.80358	NCU10476	144146	89491	1.34715	0.622561	1.00397
NCU01854	119120	73607	1.06727	0.366205	0.607452	NCU06228	122023	155670	1.11615	1.03908	1.61745	NCU00242	146434	155422	1.78628	2.35374	1.00385
NCU02791	19417	11541	1.06719	0.969902	0.294251	NCU00628	126873	156241	0.663536	1.03468	0.791739	NCU00675	89673	96010	0.614921	1.01087	1.00303
NCU04232	75269	90216	1.06671	0.602697	0.587143	NCU08888	149132	158485	1.02435	1.03262	0.331506	NCU02049	70661	91570	1.63147	1.46905	1.00155
NCU01339	34784	89598	1.06648	1.24439	0.203831	NCU11427	65358	102869	0.872979	1.03171	0.942891	NCU04801	68528	126414	2.36273	2.54214	1.00143
NCU02130	125280	123824	1.06619	1.66278	0.931751	NCU09017	122524	96282	2.62438	1.02696	2.76898	NCU00542	74165	156309	1.47069	1.86413	1.00141
NCU06314	79143	124668	1.06549	1.10642	0.382289	NCU03490	102298	105192	2.7068	1.02611	2.43018	NCU09492	82959	106178	1.02407	0.774315	1.00099
NCU03336	123309	105988	1.06483	0.914131	1.70675	NCU00092	146314	155539	0.886225	1.02477	0.150998	NCU00814	125608	154967	0.875029	1.85831	1.0007
NCU11341	124307	115238	1.06474	2.07367	2.27972	NCU02705	126363	74166	0.591213	1.02445	2.84164	NCU01938	50677	52691	0.870744	0.945335	0.998508
NCU08678	121353	165889	1.06217	0.582982	2.11	NCU03361	123333	35571	0.789612	1.02421	1.03456	NCU01928	70908	91815	0.660342	0.310537	0.998487
NCU07445	88950	153123	1.06122	1.63933	0.990047	NCU08964	115627	90781	0.81917	1.02399	0.513162	NCU01740	123044	168784	1.1486	1.25407	0.996659
NCU04315	56420	165256	1.05973	1.34102	1.30813	NCU01969	125438	73393	1.41345	1.02041	1.12201	NCU04740	87066	126366	0.402063	0.359232	0.995454
NCU04087	118170	167356	1.05822	0.653559	1.41303	NCU00101	63018	155535	1.01264	1.01914	2.53252	NCU03089	126188	140269	0.316027	0.406544	0.993205
NCU02720	126353	28384	1.05766	1.92588	0.6141	NCU05650	124505	111210	14.7487	1.01893	14.9492	NCU03156	118876	167707	0.989961	1.82785	0.992837
NCU01606	117317	168724	1.05581	0.874506	0.455733	NCU02410	85950	106528	0.347924	1.01704	1.0249	NCU04061	69075	98542	0.549221	1.33208	0.992018
NCU08879	144790	85888	1.05562	0.725268	1.04899	NCU08694	61097	153840	0.556213	1.01659	0.918158	NCU03126	150185	167726	0.841812	0.865966	0.991523
NCU04662	34266	104632	1.05556	1.89725	0.76827	NCU03696	58411	135363	3.21891	1.01351	3.38474	NCU07445	88950	153123	1.06122	1.63933	0.990047
NCU03045	126759	125284	1.05544	0.747744	1.90932	NCU09779	124487	98104	0.555644	1.01306	1.71649	NCU01401	144058	89724	0.105154	0.908938	0.988403
NCU10053	66670	100378	1.05414	1.54927	6.14265	NCU03464	84688	68167	0.493059	1.01303	0.337335	NCU02826	126913	76399	1.02652	1.18762	0.987331
NCU01141	57898	67220	1.05279	1.15394	0.945539	NCU00675	89673	96010	0.614921	1.01087	1.00303	NCU09238	150996	94588	1.34354	0.729352	0.98702
NCU00278	122308	24114	1.05253	1.6677	0.664786	NCU01842	84025	102855	0.878624	1.00917	1.08088	NCU09770	64379	83518	2.76991	2.85987	0.986514
NCU02149	70442	73013	1.05143	0.456149	0.647523	NCU01670	83735	141442	1.07509	1.00789	0.523737	NCU03780	120189	122778	0.730025	1.15339	0.985809
NCU00369	63566	78302	1.05047	0.519172	0.899591	NCU02895	92479	94861	0.440578	1.00659	11.208	NCU06204	121997	126246	1.10619	0.082105	0.985617
NCU03105	91324	99929	1.04924	0.701531	0.732461	NCU09658	77909	104736	0.205577	1.00649	0.78059	NCU02133	89155	160211	1.18314	0.835203	0.985584
NCU09317	72776	81699	1.04918	1.92215	1.33052	NCU02762	126315	153720	1.22557	1.00464	0.379019	NCU12150	125032	19495	0.675366	1.3822	0.985497
NCU09004	42045	77943	1.04836	1.23318	8.49342	NCU03606	144541	70754	1.59381	1.00437	2.35276	NCU02937	126677	34797	0.518062	0.177664	0.984095
NCU02513	126541	92088	1.04528	1.61997	1.12629	NCU08959	127122	90767	0.705533	1.00106	0.371997	NCU00435	122432	125837	1.00628	0.963423	0.983444
NCU08048	121335	124431	1.04462	1.87144	2.12706	NCU02304	67492	101691	0.927222	0.999786	0.788671	NCU08433	83131	101966	2.44775	1.52096	0.982988
NCU08743	83214	168259	1.04127	0.484203	0.933902	NCU06425	81066	169573	0.83376	0.999333	0.869523	NCU05552	131865	24874	0.394162	0.413983	0.982972
NCU04403	39120	137305	1.03907	1.37827	1.26747	NCU07674	128549	124808	0.633721	0.998709	0.736946	NCU01982	125422	165560	0.735345	0.365572	0.980096
NCU00410	122411	166865	1.03812	0.364052	1.01997	NCU03968	124763	98729	2.42075	0.996187	3.46936	NCU09517	43122	143200	0.587045	0.913814	0.97917
NCU03738	135165	159512	1.03811	1.21083	0.423275	NCU08021	121313	74647	0.593725	0.995631	0.707068	NCU08445	83111	83576	0.589262	0.995102	0.978646
NCU06308	121093	54681	1.03781	0.738552	1.09663	NCU08445	83111	83576	0.589262	0.995102	0.978646	NCU05280	129143	85082	0.922093	0.625646	0.978546
NCU01944	70883	165581	1.03721	1.69368	0.896732	NCU01305	76205	52232	1.69426	0.993534	1.34385	NCU08146	86498	101389	1.69141	1.76614	0.978226
NCU09816	72823	167792	1.03184	0.906367	0.550433	NCU06704	75828	89928	1.35875	0.99197	0.261048	NCU06606	78519	166222	1.13349	0.531259	0.977266
NCU06664	119769	89841	1.03101	1.09083	0.26863	NCU06929	85268	127473	0.644365	0.990637	1.08633	NCU02629	119037	165737	0.946777	0.243157	0.977156
NCU01302	127575	89523	1.02948	0.358709	0.800975	NCU07423	125833	125331	1.02795	0.990328	0.519365	NCU02082	89273	123869	0.312513	0.251395	0.976669
NCU06073	67044	100921	1.02935	0.0675301	1.02619	NCU10346	84339	19115	0.909864	0.988519	0.574801	NCU01410	144051	89735	1.00151	0.288902	0.976129
NCU07423	125833	125331	1.02795	0.990328	0.519365	NCU02771	93266	76369	1.18917	0.987291	0.261645	NCU03622	58540	89051	0.332489	0.413384	0.975585
NCU08637	151034	56487	1.02733	0.270991	0.583306	NCU05589	124552	98262	0.508485	0.986716	0.44902	NCU06312	79148	93539	2.14947	2.5544	0.975289
NCU02826	126913	76399	1.02652	1.18762	0.987331	NCU07726	120903	94025	0.55706	0.986506	0.532783	NCU03997	49651	167401	0.633459	0.473353	0.975112
NCU03964	124767	61097	1.02635	1.18284	1.6895	NCU09265	74601	125104	1.16556	0.986367	0.737099	NCU01365	119845	152501	4.36926	4.41452	0.973761
NCU02318	124022	83330	1.02568	1.38915	0.448739	NCU07841	137232	159057	0.268913	0.986339	1.01278	NCU02043	89354	73240	1.41061	1.12173	0.973362
NCU08888	149132	158485	1.02435	1.03262	0.331506	NCU05231	61834	168975	0.825416	0.985291	1.41735	NCU08730	146938	128009	1.17523	2.19833	0.973196
NCU11918	84070	157860	1.02431	0.675416	0.281183	NCU06196	81294	126254	2.42741	0.985151	2.69995	NCU00644	119251	166727	1.17552	0.0931775	0.972284
NCU09492	82959	106178	1.02407	0.774315	1.00099	NCU02472	119113	165646	0.783396	0.981979	0.144426	NCU07572	130001	96265	1.00876	0.557894	0.97171
NCU09682	135441	17159	1.0214	0.62086	0.923152	NCU09310	72761	25690	1.98743	0.981633	2.73314	NCU10927	61104	124427	0.798242	0.521615	0.969045
NCU03239	91019	99633	1.01979	0.753406	1.48099	NCU01254	76326	71095	0.167563	0.978968	1.0986	NCU04208	97521	135941	0.454289	0.568588	0.968986
NCU08595	126998	94526	1.01865	0.662624	1.52365	NCU05460	147350	128427	0.97251	0.974012	1.31102	NCU00771	71164	154999	0.484099	1.5768	0.96858
NCU00083	109968	161796	1.01831	0.498659	0.645315	NCU04840	148570	98082	0.30901	0.973803	0.797356	NCU03410	147478	158733	0.142388	0.165152	0.967464
NCU06561	116304	166250	1.01495	0.402736	1.49604	NCU07991	145493	153885	0.759354	0.973624	1.26502	NCU08329	116392	154196	0.30652	0.69345	0.967315
NCU01791	83919	102750	1.01495	0.762192	0.745827	NCU08028	145523	92977	1.39209	0.971919	0.649447	NCU03345	130699	129611	0.540018	0.0903379	0.966556
NCU01758	130467	102675	1.01399	0.765899	5.87728	NCU05077	69791	158285	0.915278	0.971861	0.503152	NCU02004	89443	73320	0.237179	0.929278	0.966001
NCU06008	124863	128900	1.01359	1.72316	0.789927	NCU01746	117371	168787	0.466164	0.971134	2.78217	NCU08621	93432	154495	0.416481	0.740272	0.965659
NCU00101	63018	155535	1.01264	1.01914	2.53252	NCU02079	125336	136537	0.482349	0.970595	1.39046	NCU05620	148622	79838	0.99725	1.69872	0.964918
NCU05989	96196	169196	1.01058	1.13046	0.248994	NCU02791	19417	11541	1.06719	0.969902	0.294251	NCU03186	72462	99760	0.569936	1.20157	0.964753
NCU01741	65136	35403	1.01035	0.928992	0.0025754	NCU07794	59088	142305	1.27594	0.968867	0.47523	NCU02237	148179	101543	0.499103	0.405943	0.962928
NCU07394	125806	23286	1.00929	0.965291	0.489826	NCU02395	131286	157441	0.512685	0.967639	1.16885	NCU03630	120299	164812	0.160699	0.279486	0.962416
NCU11260	93925	159525	1.0092	1.21998	1.24399	NCU08006	121301	74672	0.875685	0.966888	1.55198	NCU02070	70608	91516	1.10541	1.13876	0.95793
NCU07572	130001	96265	1.00876	0.557894	0.97171	NCU03270	126029	167639	4.20591	0.96623	4.14935	NCU03691	144484	88926	0.707796	0.680665	0.95639
NCU03080	91388	81623	1.00785	0.873164	0.138382	NCU04781	95973	161993	1.36695	0.965558	1.16856	NCU02970	119178	94983	1.06833	1.57094	0.954106
NCU00435	122432	125837	1.00628	0.963423	0.983444	NCU07394	125806	23286	1.00929	0.965291	0.489826	NCU02676	126392	92441	0.259177	0.236967	0.953012
NCU06731	119713	71657	1.00441	0.609376	0.657773	NCU05544	96047	167313	1.30775	0.96409	0.12409	NCU02770	93267	154556	0.370901	0.648696	0.952845
NCU03751	127867	122802	1.00365	1.35453	0.451049	NCU00435	122432	125837	1.00628	0.963423	0.983444	NCU08120	70140	153068	1.52251	1.54559	0.95157
NCU01279	76264	89476	1.00301	1.65477	1.20347	NCU04187	56677	90307	0.655078	0.962586	0.472862	NCU03598	127964	122908	0.24213	0.259584	0.950492
NCU01410	144051	89735	1.00151	0.288902	0.976129	NCU01477	56995	152662	0.587078	0.962235	0.6087	NCU07282	99832	124348	0.584251	0.709973	0.949879
NCU05578	68795	155991	1.00072	0.744201	1.00907	NCU04049	124690	167376	6.58155	0.961857	7.32978	NCU01334	119869	123105	0.752627	1.52728	0.94971
NCU06395	121028	75366	1.00036	1.16786	0.737202	NCU00828	125616	77384	0.897613	0.959857	1.24968	NCU03527	84796	158802	1.67044	2.9312	0.948906
NCU02221	148195	157290	0.999198	1.12849	1.41524	NCU03030	92721	95131	0.197841	0.959734	1.11905	NCU03702	116037	164781	0.501536	0.609823	0.948301
NCU06095	147937	127554	0.99731	0.806394	0.877279	NCU03381	84553	169412	0.877814	0.959548	1.17375	NCU03496	84745	129271	0.945985	0.822992	0.947781
NCU05620	148622	79838	0.99725	1.69872	0.964918	NCU07157	143579	123635	1.46407	0.95932	0.659616	NCU02548	119080	73838	0.176885	0.235782	0.946008
NCU03851	69493	169831	0.996897	2.10513	0.799242	NCU07058	86982	97802	0.80945	0.958035	0.519422	NCU01141	57898	67220	1.05279	1.15394	0.945539
NCU07481	149225	72785	0.996787	1.14623	0.62497	NCU04648	77458	67524	1.95404	0.957994	1.21823	NCU09263	106609	166360	5.1474	4.91101	0.944501
NCU04761	87110	126378	0.996707	1.92999	0.753071	NCU06174	121970	155727	1.50932	0.957361	0.389115	NCU06362	121054	124707	0.947879	1.66703	0.944347
NCU09386	91659	92648	0.995567	0.343721	1.14834	NCU05421	65646	84751	3.89576	0.955967	5.33287	NCU02016	96430	49619	0.584827	0.720868	0.944209
NCU11399	63895	77977	0.993972	1.22077	0.241338	NCU02162	89091	165448	1.3217	0.955089	0.21491	NCU08930	56352	165269	0.748698	0.92666	0.943919
NCU07125	68191	126289	0.99306	0.340259	1.0988	NCU09207	125861	80782	1.32611	0.953796	0.54478	NCU03230	126061	156537	0.773621	0.811079	0.943116
NCU09571	147782	100754	0.991296	0.712214	1.95377	NCU09295	84989	25752	0.586171	0.953189	1.28668	NCU11427	65358	102869	0.872979	1.03171	0.942891
NCU08668	79830	124407	0.990574	0.560543	0.555159	NCU00349	63521	59678	0.360842	0.952156	0.88868	NCU00742	89817	166681	1.21213	0.700873	0.942716
NCU03156	118876	167707	0.989961	1.82785	0.992837	NCU03307	72178	25426	0.852662	0.951227	0.242901	NCU06271	122064	97425	0.381636	0.315455	0.942474
NCU07684	78760	75576	0.98802	0.847574	2.42147	NCU04460	79331	93359	1.42356	0.949674	1.78468	NCU03778	76936	106909	0.454962	0.396661	0.941733
NCU00068	81630	126127	0.986508	0.879895	0.712664	NCU04074	69044	167363	0.945638	0.947443	0.615387	NCU00109	63040	167009	0.126036	0.200973	0.938912
NCU07854	129366	105898	0.984611	0.198273	1.06758	NCU01938	50677	52691	0.870744	0.945335	0.998508	NCU04485	60600	75063	1.19112	0.896453	0.938193
NCU02734	150354	92574	0.983251	0.797052	0.58193	NCU11308	46844	36401	0.629331	0.944264	1.89614	NCU02560	92093	92212	1.2194	1.36153	0.93783
NCU06568	78455	75868	0.982001	0.926376	0.70643	NCU03882	69435	169832	0.723736	0.943232	1.70128	NCU00032	81547	155595	0.573171	0.63805	0.935367
NCU02280	86222	101639	0.981969	1.24438	1.27294	NCU01017	120118	17319	0.340945	0.942855	0.742043	NCU08743	83214	168259	1.04127	0.484203	0.933902
NCU02786	119286	166372	0.981759	0.883444	0.822602	NCU08664	121362	124404	1.6138	0.94277	4.04613	NCU02223	67689	64236	0.503712	0.43691	0.933743
NCU00014	62828	126170	0.97728	0.839481	0.199237	NCU04139	75453	90396	0.333411	0.941864	0.812414	NCU04620	77405	70913	0.595534	0.76366	0.932258
NCU03102	118897	162522	0.976936	1.43263	0.635517	NCU11279	93862	152076	1.26401	0.938403	2.07569	NCU02130	125280	123824	1.06619	1.66278	0.931751
NCU04454	60663	137351	0.976156	0.492921	2.99628	NCU00527	119209	25265	0.934094	0.938085	0.62245	NCU09527	75760	89996	0.642834	0.315097	0.931007
NCU08343	125888	61911	0.975678	1.3116	0.72934	NCU02724	126349	74205	1.12055	0.937291	1.31645	NCU07041	61524	103640	1.07592	0.6952	0.929728
NCU07494	149216	91105	0.975589	0.599931	0.448362	NCU02746	91704	165807	0.5182	0.935808	0.326997	NCU03854	124857	88059	0.447274	0.404895	0.929171
NCU03635	135248	17526	0.974521	1.13033	0.756557	NCU04817	87247	79685	0.77544	0.935008	0.352389	NCU04808	124453	126419	0.177944	0.615266	0.929063
NCU09722	147833	167823	0.97276	0.713875	0.674733	NCU06706	119733	51868	0.30934	0.930914	0.6787	NCU03042	74055	95104	0.214758	0.298011	0.928759
NCU05460	147350	128427	0.97251	0.974012	1.31102	NCU02370	117838	162991	0.7529	0.9297	0.204865	NCU01041	58041	88543	1.2959	1.07283	0.926972
NCU06791	147309	65634	0.971497	0.280208	1.03908	NCU02004	89443	73320	0.237179	0.929278	0.966001	NCU09025	123580	100494	1.1551	0.522954	0.92575
NCU01980	89496	73372	0.970565	0.435801	1.4688	NCU01741	65136	35403	1.01035	0.928992	0.0025754	NCU05817	148323	63697	0.484379	0.754952	0.925319
NCU03994	148813	59930	0.965299	1.60112	0.740209	NCU04149	75436	152779	0.626775	0.928329	0.389603	NCU08507	146992	102191	1.159	0.445526	0.925081
NCU03096	133316	127168	0.965031	0.284546	0.432892	NCU00080	146303	78875	1.19661	0.928188	1.11655	NCU04602	77367	17601	0.533735	1.35633	0.924737
NCU06554	59744	166256	0.960945	1.92425	3.70059	NCU01615	83631	84075	0.875143	0.92746	0.720619	NCU02657	73194	53872	0.539731	0.700457	0.924577
NCU02951	92583	76586	0.960751	0.196115	1.26426	NCU08930	56352	165269	0.748698	0.92666	0.943919	NCU06367	79040	154117	0.745473	0.295573	0.924293
NCU08091	52004	91036	0.960536	0.672282	2.1995	NCU06568	78455	75868	0.982001	0.926376	0.70643	NCU09682	135441	17159	1.0214	0.62086	0.923152
NCU01248	119948	107193	0.955675	0.640918	2.39282	NCU00657	51737	155088	0.719889	0.925807	0.41163	NCU05250	121631	103391	0.341555	1.24091	0.920337
NCU07385	105279	95298	0.955512	0.795944	0.805653	NCU06200	62623	97592	0.508317	0.925259	0.752913	NCU03115	91301	127152	1.14845	1.34353	0.919975
NCU03824	58139	70320	0.952488	0.834715	0.227184	NCU01175	115926	104558	1.20233	0.924894	1.43322	NCU07472	88888	20851	0.775045	0.703513	0.91867
NCU03597	77266	89098	0.952192	0.901516	0.593656	NCU01343	115852	71282	0.45667	0.919176	0.571597	NCU03809	144386	122754	0.422499	0.806655	0.918416
NCU09474	146837	106211	0.951409	2.20783	2.41405	NCU05313	80313	85153	0.356758	0.918594	0.710222	NCU08694	61097	153840	0.556213	1.01659	0.918158
NCU06789	84183	113456	0.951306	1.72702	1.41272	NCU03838	127799	152080	1.42335	0.918356	1.16729	NCU05753	86559	101320	0.419358	0.569933	0.91669
NCU06453	121912	87337	0.949559	1.08544	0.283298	NCU07656	78003	158643	0.701071	0.917107	0.895071	NCU01170	57828	86157	0.791782	0.121164	0.916151
NCU03133	150178	156623	0.949163	0.180739	1.57261	NCU03336	123309	105988	1.06483	0.914131	1.70675	NCU09259	93314	22948	1.68169	2.15045	0.915566
NCU00371	63568	166885	0.948806	0.353686	1.11548	NCU09517	43122	143200	0.587045	0.913814	0.97917	NCU06415	100378	158975	0.422037	0.759389	0.910463
NCU06362	121054	124707	0.947879	1.66703	0.944347	NCU04308	56436	45261	0.40451	0.912823	1.83644	NCU07123	86874	79337	2.15021	1.20584	0.910321
NCU06839	147333	65573	0.947007	0.717824	0.155033	NCU07747	77694	104452	2.23149	0.909654	1.08804	NCU04535	147876	100409	0.149617	0.315971	0.908256
NCU02629	119037	165737	0.946777	0.243157	0.977156	NCU01401	144058	89724	0.105154	0.908938	0.988403	NCU09973	92343	53983	2.40387	2.34832	0.906598
NCU03496	84745	129271	0.945985	0.822992	0.947781	NCU06622	59870	124891	0.117413	0.908103	0.77534	NCU02764	126958	94666	2.38459	94663.2	0.905089
NCU04074	69044	167363	0.945638	0.947443	0.615387	NCU09816	72823	167792	1.03184	0.906367	0.550433	NCU09217	90522	154731	0.767753	0.387945	0.902006
NCU08940	115642	90727	0.945467	0.847751	0.295195	NCU04609	120372	122955	0.393694	0.905241	0.882068	NCU04776	68461	155846	0.048981	0.866224	0.901154
NCU06090	67014	100887	0.944877	0.612356	0.283625	NCU08421	122754	102068	1.86459	0.904949	1.0537	NCU01218	127643	164904	1.39607	1.46505	0.900937
NCU06594	145051	94175	0.939101	0.677435	0.698722	NCU05692	121777	105377	1.16352	0.90457	5.09671	NCU00337	63501	78365	1.32442	0.369163	0.900224
NCU01463	143914	152676	0.937661	0.745609	0.585975	NCU07666	78803	166150	0.494905	0.903704	0.421532	NCU00369	63566	78302	1.05047	0.519172	0.899591
NCU01356	144089	89628	0.937643	0.206892	0.377243	NCU11159	84097	157869	1.09041	0.901811	1.03673	NCU02052	70654	73220	0.663609	0.855686	0.899253
NCU01779	32406	65294	0.936804	0.674563	0.710296	NCU03936	148857	126734	0.85762	0.901792	0.472628	NCU05373	84392	157986	1.93618	1.62163	0.898355
NCU02071	89292	153265	0.936127	3.35416	2.91019	NCU06307	38235	166060	0.778138	0.901666	0.675135	NCU01944	70883	165581	1.03721	1.69368	0.896732
NCU08359	149946	80892	0.934195	1.38172	0.505195	NCU03597	77266	89098	0.952192	0.901516	0.593656	NCU03685	58434	17489	0.904209	0.463701	0.896236
NCU00527	119209	25265	0.934094	0.938085	0.62245	NCU01101	76627	164667	0.468207	0.89659	1.2917	NCU01971	89515	123961	1.76424	2.11983	0.896199
NCU00619	119239	98930	0.932958	0.554683	0.706225	NCU04485	60600	75063	1.19112	0.896453	0.938193	NCU01655	83705	102517	0.323745	0.306107	0.89538
NCU01201	76439	164892	0.931704	1.08619	1.06333	NCU01947	132661	108298	0.550328	0.896086	0.279813	NCU05423	84322	103125	0.501873	1.34557	0.895334
NCU00348	122358	155334	0.93119	0.574443	1.48485	NCU08826	145731	128631	1.29383	0.893985	1.06501	NCU00115	81733	167006	0.653198	0.572278	0.895316
NCU09488	64288	87785	0.931106	0.202924	1.48482	NCU03459	65986	105143	0.591354	0.890613	0.352941	NCU07656	78003	158643	0.701071	0.917107	0.895071
NCU05457	117482	168914	0.929117	0.381455	0.450856	NCU00565	150819	167489	1.6306	0.889911	3.17513	NCU06450	129431	105732	0.86692	0.228687	0.894668
NCU02304	67492	101691	0.927222	0.999786	0.788671	NCU02416	85933	88209	0.485339	0.889149	0.480629	NCU09203	71860	80792	0.220786	0.577408	0.89406
NCU01146	57887	104488	0.927092	0.67906	0.274498	NCU06894	85218	127452	0.718799	0.888909	1.05069	NCU00923	132884	95565	0.809889	0.590814	0.893792
NCU08927	56362	123526	0.926316	2.29965	1.09848	NCU00654	150892	161493	1.16091	0.887493	0.852354	NCU02385	139830	101856	1.3196	1.52872	0.892903
NCU04578	58625	17585	0.924154	1.1971	0.580405	NCU02473	126573	136762	1.11078	0.885717	0.651367	NCU03405	147474	142585	0.680405	-0.004338	0.891742
NCU05280	129143	85082	0.922093	0.625646	0.978546	NCU04598	144583	89186	0.446868	0.885127	0.513094	NCU03147	53805	167716	0.653842	1.36316	0.890746
NCU09062	130958	100563	0.922025	0.870582	1.29178	NCU08938	127140	123535	2.0395	0.884965	2.27451	NCU09861	87677	98462	0.526325	1.22813	0.890031
NCU01374	144078	123139	0.921603	1.13972	0.464654	NCU00554	92891	167496	0.620803	0.884645	1.87599	NCU09559	131038	162626	3.77705	3.58112	0.890018
NCU06928	85265	82311	0.919766	1.18643	0.884327	NCU09160	80735	158884	1.50933	0.884581	0.786549	NCU11314	121990	24459	3.32241	3.13154	0.889124
NCU03859	118266	164544	0.919259	0.847933	0.302983	NCU00377	122382	78288	0.750514	0.884204	0.637998	NCU00349	63521	59678	0.360842	0.952156	0.88868
NCU03439	84650	129237	0.919025	0.735882	0.262728	NCU03624	58534	152250	1.07016	0.883877	0.649687	NCU00382	82277	125879	2.10617	2.1364	0.88732
NCU07654	128250	158640	0.918649	1.13767	0.130259	NCU05778	124210	168049	0.413532	0.883477	1.02521	NCU04428	121192	124568	0.0481336	0.766697	0.886494
NCU05077	69791	158285	0.915278	0.971861	0.503152	NCU02786	119286	166372	0.981759	0.883444	0.822602	NCU06928	85265	82311	0.919766	1.18643	0.884327
NCU02421	131258	88158	0.914249	0.453569	1.11564	NCU05228	145843	103349	0.810826	0.882763	0.269183	NCU00461	63763	58659	1.21144	1.15874	0.882788
NCU01534	130338	83945	0.913787	0.741984	0.772614	NCU07383	90398	125364	4.28543	0.881168	4.71801	NCU00173	110049	78670	1.552	0.762116	0.882648
NCU04383	128813	124532	0.913506	1.94073	1.00638	NCU00068	81630	126127	0.986508	0.879895	0.712664	NCU04609	120372	122955	0.393694	0.905241	0.882068
NCU02002	89448	153327	0.912473	0.584078	0.524143	NCU06436	121896	169577	1.45029	0.879463	1.11116	NCU00329	137791	125921	4.20791	5.09647	0.881057
NCU01637	130396	102480	0.911906	0.240145	1.02315	NCU01180	127679	152342	0.55339	0.878288	0.580769	NCU06536	145006	124957	1.44615	1.56589	0.880434
NCU04511	79220	75113	0.910828	0.809104	0.638436	NCU02360	67393	127930	0.375122	0.875938	1.34997	NCU02105	70540	73110	1.16953	1.75319	0.879616
NCU10077	56373	152898	0.910597	1.16592	0.636522	NCU01606	117317	168724	1.05581	0.874506	0.455733	NCU06748	130548	65585	0.610553	0.714689	0.878396
NCU10346	84339	19115	0.909864	0.988519	0.574801	NCU06403	78961	22421	1.34682	0.874164	2.29637	NCU03514	102324	142665	0.417894	0.84998	0.87815
NCU10721	146213	97478	0.908423	0.622916	0.33188	NCU03080	91388	81623	1.00785	0.873164	0.138382	NCU05305	145772	158112	0.748811	0.518994	0.8773
NCU09111	118796	167597	0.906497	1.29191	0.33256	NCU02800	93191	154586	0.768457	0.873066	0.303784	NCU06095	147937	127554	0.99731	0.806394	0.877279
NCU00005	81495	126177	0.906185	0.830657	0.387947	NCU03117	91296	99906	4.52888	0.872738	4.51291	NCU11940	83406	102228	6.73385	8.10181	0.877132
NCU01802	147218	141556	0.90543	0.626622	0.824744	NCU06992	61430	128679	0.363478	0.872455	0.805324	NCU02361	67388	127931	3.70764	4.91232	0.876695
NCU06717	115777	123247	0.905252	0.766792	1.45623	NCU03901	69396	98866	0.468545	0.871575	1.32224	NCU02120	132511	123832	0.558043	1.15055	0.876192
NCU03685	58434	17489	0.904209	0.463701	0.896236	NCU00980	125745	95434	5.32231	0.871306	5.06897	NCU00458	101041	166833	0.791038	0.680236	0.875993
NCU01701	147150	128235	0.903202	0.442831	0.740739	NCU09062	130958	100563	0.922025	0.870582	1.29178	NCU01100	115944	52559	0.539845	0.529097	0.875984
NCU06495	116856	161911	0.901293	0.589946	0.539133	NCU08553	110529	169554	0.38449	0.868942	0.48241	NCU09101	132453	53710	1.06752	1.10967	0.875554
NCU05078	88466	19579	0.897867	1.70523	2.0325	NCU00930	90162	77190	0.80592	0.867911	0.710252	NCU02605	119050	160477	0.880551	0.714824	0.874889
NCU00828	125616	77384	0.897613	0.959857	1.24968	NCU02979	150719	23165	1.25325	0.86764	1.12796	NCU03760	144431	49355	1.4619	1.48644	0.874438
NCU06201	41138	59124	0.897404	0.793355	1.14271	NCU06776	84149	84594	0.706975	0.8665	0.870928	NCU06776	84149	84594	0.706975	0.8665	0.870928
NCU06609	145062	109346	0.896164	0.737413	0.333844	NCU06654	144022	89813	0.755324	0.866264	1.47012	NCU02811	133976	94767	0.427959	0.638245	0.87071
NCU02499	73545	165664	0.893163	1.06561	0.802333	NCU04776	68461	155846	0.048981	0.866224	0.901154	NCU06425	81066	169573	0.83376	0.999333	0.869523
NCU04927	78103	104957	0.892961	1.04716	1.33163	NCU03126	150185	167726	0.841812	0.865966	0.991523	NCU02342	86118	168188	0.098062	1.28503	0.868341
NCU00442	63723	96501	0.892456	0.387082	0.710121	NCU08968	56261	123562	6.86091	0.865081	7.3763	NCU01468	75663	90096	0.397008	0.384781	0.867826
NCU04175	119569	159917	0.891977	0.565893	0.646602	NCU11248	91054	61509	0.30739	0.86482	0.786745	NCU09108	55635	167600	1.23815	0.779205	0.867182
NCU03460	84674	105145	0.889612	0.836303	0.359103	NCU08279	60244	93768	0.418859	0.862158	0.307646	NCU02248	131398	127838	0.46753	0.194963	0.864105
NCU09510	80698	169757	0.888623	0.581385	0.568588	NCU04068	112927	24996	0.299172	0.8621	1.01864	NCU03130	72572	62105	0.48875	1.4102	0.861969
NCU05290	116687	66208	0.888543	1.13086	0.323728	NCU02358	123988	101791	0.71819	0.861946	1.53545	NCU07604	144834	104803	0.502863	0.847815	0.861697
NCU03132	126149	81503	0.888241	0.860375	1.41125	NCU01761	101831	113323	0.549877	0.86183	0.495092	NCU03340	95427	169660	0.719714	0.69761	0.860858
NCU07117	118011	97704	0.886729	0.654648	0.382852	NCU04613	98517	50004	1.26034	0.861051	6.18539	NCU08324	128566	154192	0.686679	0.262371	0.859399
NCU00092	146314	155539	0.886225	1.02477	0.150998	NCU09437	85046	127281	0.661135	0.860869	0.665924	NCU01324	144114	71244	1.12305	1.48052	0.858312
NCU01961	149501	91756	0.885763	0.502972	4.80625	NCU01931	70900	91808	0.388398	0.860594	1.53062	NCU09929	80287	169032	8.64037	8.61022	0.858241
NCU03401	147471	169423	0.881582	0.788763	0.244281	NCU03132	126149	81503	0.888241	0.860375	1.41125	NCU08295	78891	166127	0.16888	0.390713	0.857965
NCU02605	119050	160477	0.880551	0.714824	0.874889	NCU05992	88222	128888	0.397771	0.859849	0.847914	NCU03058	72741	156694	0.272809	0.133194	0.857092
NCU01250	57651	89413	0.879103	0.183315	1.1321	NCU04329	56383	90669	2.40242	0.857491	1.42275	NCU03727	58359	70537	1.75088	2.50162	0.856161
NCU07528	64057	77823	0.878881	0.2539	1.14855	NCU06512	121966	167127	1.08255	0.857402	2.99925	NCU06892	95574	167900	0.820236	1.56464	0.855213
NCU01842	84025	102855	0.878624	1.00917	1.08088	NCU02052	70654	73220	0.663609	0.855686	0.899253	NCU02591	92017	92278	0.396833	0.297869	0.854464
NCU03381	84553	169412	0.877814	0.959548	1.17375	NCU06997	116633	169076	0.371907	0.854661	0.584354	NCU01974	89508	91723	0.775882	0.727344	0.853268
NCU08006	121301	74672	0.875685	0.966888	1.55198	NCU01163	107492	104524	1.12029	0.853608	0.804739	NCU00654	150892	161493	1.16091	0.887493	0.852354
NCU01469	97679	18021	0.875546	0.701207	0.736961	NCU02660	91884	74068	3.8102	0.853605	2.76433	NCU01808	117400	141562	2.80501	2.86274	0.851955
NCU01615	83631	84075	0.875143	0.92746	0.720619	NCU02550	92118	73844	0.462154	0.85163	0.307115	NCU07404	149864	154765	1.54524	1.89917	0.851879
NCU00814	125608	154967	0.875029	1.85831	1.0007	NCU01501	147020	83889	0.769872	0.851602	0.572754	NCU07560	146693	96242	0.269197	0.343457	0.851132
NCU09451	85068	127272	0.874095	1.44004	1.6244	NCU04618	77403	122964	3.11967	0.851056	2.98878	NCU04088	87692	80114	1.25118	1.37751	0.851124
NCU05299	61668	85123	0.873729	0.423284	0.449834	NCU03514	102324	142665	0.417894	0.84998	0.87815	NCU05210	80563	103310	0.257871	0.27468	0.850743
NCU11427	65358	102869	0.872979	1.03171	0.942891	NCU05634	50093	61005	0.494886	0.848536	0.287156	NCU03083	126197	156675	0.536843	0.437982	0.850657
NCU00135	122183	126071	0.872678	0.645674	0.781128	NCU03539	123455	86867	1.3712	0.848149	2.48887	NCU08374	125920	156397	0.279167	0.59789	0.850517
NCU01938	50677	52691	0.870744	0.945335	0.998508	NCU03859	118266	164544	0.919259	0.847933	0.302983	NCU00617	74330	126787	0.796938	1.39064	0.849301
NCU00743	149613	77518	0.870732	1.75452	1.01347	NCU07604	144834	104803	0.502863	0.847815	0.861697	NCU07071	124350	126318	0.843457	0.738447	0.848714
NCU00665	74432	96035	0.87023	0.773621	0.21487	NCU08940	115642	90727	0.945467	0.847751	0.295195	NCU09482	130129	129681	0.351745	0.402002	0.848352
NCU03036	92737	56935	0.869916	0.444493	0.672779	NCU07684	78760	75576	0.98802	0.847574	2.42147	NCU06035	67116	167985	1.49858	1.43699	0.848082
NCU08897	116142	164660	0.868628	0.63804	0.262645	NCU04225	56601	107532	0.316944	0.847279	0.305152	NCU05992	88222	128888	0.397771	0.859849	0.847914
NCU01565	83561	157647	0.867626	1.06526	1.18743	NCU09297	130887	156747	0.709555	0.845562	1.28876	NCU08354	71941	80878	0.588565	0.250287	0.844664
NCU06450	129431	105732	0.86692	0.228687	0.894668	NCU01858	73667	91937	0.61203	0.843685	2.6648	NCU03094	51840	99956	0.52432	0.715881	0.841057
NCU03558	95501	164280	0.866788	0.709194	0.509546	NCU08452	64625	102125	0.318934	0.843137	0.491725	NCU02682	33727	124240	0.664707	1.90275	0.840505
NCU03830	76809	70309	0.865633	4.18577	2.93772	NCU09320	72781	112052	0.775263	0.84279	0.786616	NCU02067	125348	91523	0.148112	0.783826	0.840481
NCU02203	67730	83098	0.865	0.288668	1.62634	NCU08926	127151	90691	0.31869	0.842404	1.22779	NCU00095	122149	155537	0.6444	0.142978	0.839482
NCU05890	131595	112583	0.862451	0.375725	0.363992	NCU09827	58975	151975	1.40419	0.840985	1.71936	NCU00041	94828	161819	1.57244	1.5141	0.83751
NCU06553	135985	137747	0.862133	-0.219827	2.10625	NCU04661	120418	104631	1.31496	0.840741	1.54472	NCU03343	117522	87604	0.339502	0.555096	0.837092
NCU03093	118902	167750	0.861724	0.738511	0.687585	NCU06871	123618	82221	0.596335	0.840605	0.629348	NCU08511	130292	102196	0.200222	0.112404	0.837045
NCU06588	99125	160998	0.861176	1.08501	0.760923	NCU00014	62828	126170	0.97728	0.839481	0.199237	NCU07984	79630	137229	0.435453	0.023583	0.837004
NCU09442	66370	156769	0.860327	0.453754	0.705731	NCU01140	107514	19908	6.91064	0.838009	6.22092	NCU06355	79064	154109	0.619411	0.344095	0.836345
NCU03936	148857	126734	0.85762	0.901792	0.472628	NCU05983	69559	104176	2.42292	0.837588	3.98674	NCU00210	146404	96957	0.489555	0.665198	0.835536
NCU01657	130413	102520	0.856221	0.228191	0.80738	NCU08369	71980	162333	0.7058	0.837101	0.578072	NCU05559	131861	111293	0.516877	0.337944	0.834689
NCU01460	143911	159855	0.854873	1.04855	0.578694	NCU03460	84674	105145	0.889612	0.836303	0.359103	NCU08666	79833	153819	0.68235	0.67131	0.833694
NCU08291	116399	160887	0.853586	0.668913	0.621625	NCU05243	38488	103377	1.25091	0.836269	0.485034	NCU08993	82583	96329	0.491153	0.22724	0.833591
NCU03307	72178	25426	0.852662	0.951227	0.242901	NCU02133	89155	160211	1.18314	0.835203	0.985584	NCU03284	133168	167630	1.46587	0.708276	0.830801
NCU08960	119411	160035	0.851457	1.98521	1.34143	NCU02743	96916	165805	0.46198	0.835036	0.519548	NCU00295	63423	78439	0.565282	0.65875	0.830287
NCU05813	67987	157171	0.84986	0.493334	0.513634	NCU03824	58139	70320	0.952488	0.834715	0.227184	NCU00268	129780	166933	3.00247	3.17847	0.827647
NCU04105	119625	135924	0.847151	1.28743	1.65594	NCU06989	121489	169079	0.669852	0.834146	2.57461	NCU00504	150775	125270	0.446185	0.441707	0.827602
NCU09299	66294	167797	0.846428	0.364351	0.383498	NCU00005	81495	126177	0.906185	0.830657	0.387947	NCU01361	144087	152498	0.402893	0.173594	0.82727
NCU06290	60503	93501	0.846344	2.10695	1.75522	NCU02594	73314	124174	0.499615	0.829892	0.763121	NCU08787	82900	129411	0.416119	0.819535	0.826944
NCU01551	117297	168705	0.845909	0.80814	0.68153	NCU09319	91476	100075	0.793075	0.828589	1.29794	NCU00110	81720	126094	0.616303	0.723213	0.826822
NCU04256	127212	72236	0.845837	1.0479	0.824344	NCU00459	122454	125818	1.06753	0.827174	1.95192	NCU11381	117918	83031	0.62464	0.365469	0.824886
NCU01599	64926	113219	0.845373	1.06234	0.621562	NCU05564	131858	126539	0.307483	0.826651	0.741021	NCU01802	147218	141556	0.90543	0.626622	0.824744
NCU05304	61655	103517	0.845086	1.05506	0.569896	NCU08840	61540	85234	0.818439	0.824993	0.346581	NCU04256	127212	72236	0.845837	1.0479	0.824344
NCU08302	78875	166134	0.845001	1.07543	0.768155	NCU04550	131106	127363	0.618128	0.824704	0.364733	NCU02566	126487	124150	0.719249	1.04772	0.824032
NCU07071	124350	126318	0.843457	0.738447	0.848714	NCU07714	145124	93994	0.642116	0.824611	0.440553	NCU01790	17886	128294	2.0887	2.36843	0.823406
NCU00151	81805	97090	0.842246	0.744404	0.580989	NCU02379	86028	83466	0.341375	0.824344	0.680924	NCU02786	119286	166372	0.981759	0.883444	0.822602
NCU08947	115636	160027	0.842079	0.431714	0.390427	NCU03367	147444	129632	0.390847	0.823122	1.264	NCU04742	124398	79515	0.646073	0.480919	0.821688
NCU03126	150185	167726	0.841812	0.865966	0.991523	NCU09327	54700	62431	0.284109	0.823097	0.486529	NCU02706	91795	124263	1.45731	1.18495	0.821278
NCU08556	41039	129450	0.840853	1.11178	0.367537	NCU03496	84745	129271	0.945985	0.822992	0.947781	NCU00981	149800	77079	0.632283	0.528542	0.820628
NCU11000	123605	156909	0.835693	0.237534	0.613843	NCU00713	71058	95937	2.01133	0.821827	0.526414	NCU05219	80543	84942	0.729829	0.434227	0.819642
NCU06681	119753	71556	0.835551	0.70561	0.660523	NCU03204	91105	99718	0.369243	0.821006	0.607386	NCU06783	117451	168886	4.41907	3.51267	0.818881
NCU06054	67078	100961	0.835365	1.69574	1.60233	NCU01413	76011	123165	0.295242	0.819903	0.623289	NCU00778	141910	77475	2.96615	3.39743	0.817997
NCU01366	127526	123133	0.834981	0.247349	0.77661	NCU08787	82900	129411	0.416119	0.819535	0.826944	NCU08869	77820	104302	0.228497	0.305461	0.817405
NCU06425	81066	169573	0.83376	0.999333	0.869523	NCU03404	65915	105074	1.12086	0.819034	0.605845	NCU08692	79787	92923	0.189715	0.51312	0.816508
NCU06838	123216	84668	0.833488	0.389203	1.02271	NCU07281	116602	165847	1.86607	0.817538	1.67812	NCU05117	149032	128787	0.217136	0.348575	0.816363
NCU09191	71883	126883	0.830355	1.21547	0.740614	NCU05681	80790	86995	0.44154	0.816111	0.652479	NCU04429	128777	124569	1.29477	1.95124	0.81289
NCU09239	126986	76246	0.830018	0.442248	0.624528	NCU11311	81360	58394	1.07694	0.814907	0.560125	NCU09481	82979	159189	0.314376	0.404109	0.812743
NCU02809	133983	94772	0.829552	1.18561	2.11331	NCU02538	119089	124123	0.663811	0.814582	0.493615	NCU04139	75453	90396	0.333411	0.941864	0.812414
NCU00957	149778	166575	0.827368	1.46187	1.84763	NCU03485	84722	105183	0.522708	0.814524	0.767838	NCU03229	72352	127060	0.682851	0.596361	0.811309
NCU05586	148644	126522	0.826793	1.24676	1.27443	NCU02461	85843	101053	0.67007	0.814234	0.681375	NCU00030	62865	167051	0.411946	0.352062	0.809768
NCU07930	144962	125002	0.826704	0.667106	1.74022	NCU02590	92020	153566	0.42015	0.813703	1.32832	NCU06310	121091	93534	0.281738	0.813372	0.809183
NCU00232	81984	125997	0.826566	0.59444	1.09206	NCU06310	121091	93534	0.281738	0.813372	0.809183	NCU00676	89676	96008	2.24155	2.20993	0.80915
NCU05231	61834	168975	0.825416	0.985291	1.41735	NCU06330	79116	93570	0.539911	0.812708	0.150326	NCU01204	115913	164895	1.26861	0.765523	0.808295
NCU04423	145403	55482	0.824841	0.413993	0.290207	NCU01422	115822	71432	0.642895	0.811996	2.27499	NCU01657	130413	102520	0.856221	0.228191	0.80738
NCU07617	120630	169359	0.823469	4.66098	3.78985	NCU09935	61597	103569	1.31688	0.81175	1.42309	NCU01785	45000	84358	4.32487	4.61541	0.806347
NCU00712	89746	125614	0.823373	0.651455	0.643007	NCU03230	126061	156537	0.773621	0.811079	0.943116	NCU07385	105279	95298	0.955512	0.795944	0.805653
NCU01179	57808	70936	0.821858	0.197107	0.602614	NCU04511	79220	75113	0.910828	0.809104	0.638436	NCU06992	61430	128679	0.363478	0.872455	0.805324
NCU00652	150891	56690	0.82183	7.01904	7.1298	NCU03742	144445	122807	1.44408	0.808696	0.664473	NCU02152	132485	136465	0.696064	0.39848	0.805278
NCU01235	144189	123021	0.821395	0.534832	0.426751	NCU01551	117297	168705	0.845909	0.80814	0.68153	NCU01163	107492	104524	1.12029	0.853608	0.804739
NCU06892	95574	167900	0.820236	1.56464	0.855213	NCU03679	116046	164793	0.702426	0.807574	0.400224	NCU11367	101184	96172	0.661258	0.785157	0.804381
NCU08157	131478	127765	0.820095	0.189787	0.720086	NCU07187	106733	72568	0.506053	0.807421	0.73877	NCU02565	55008	92224	0.542475	0.68216	0.803228
NCU08964	115627	90781	0.81917	1.02399	0.513162	NCU00494	122482	78032	0.585656	0.807034	0.669029	NCU02499	73545	165664	0.893163	1.06561	0.802333
NCU08840	61540	85234	0.818439	0.824993	0.346581	NCU03809	144386	122754	0.422499	0.806655	0.918416	NCU01302	127575	89523	1.02948	0.358709	0.800975
NCU07294	33905	153771	0.817952	0.708963	0.630291	NCU06095	147937	127554	0.99731	0.806394	0.877279	NCU03082	91382	127181	1.49653	1.40219	0.800623
NCU02935	53958	76549	0.817834	0.560316	0.407904	NCU07483	125152	153087	0.46924	0.805972	0.262171	NCU03851	69493	169831	0.996897	2.10513	0.799242
NCU01901	133713	73529	0.816343	1.0971	0.435678	NCU00209	129730	96960	0.524146	0.804109	0.289854	NCU01115	76608	122656	0.198144	0.662822	0.79742
NCU02281	124048	127869	0.815667	1.41072	0.535456	NCU06262	81447	126195	0.392785	0.802293	1.39208	NCU04840	148570	98082	0.30901	0.973803	0.797356
NCU00219	122256	58529	0.814546	0.605213	0.440104	NCU04780	68471	97960	0.359985	0.801811	0.337304	NCU08331	120968	124796	0.701976	0.528686	0.796775
NCU01190	127669	164885	0.813828	0.252111	0.781399	NCU07710	120918	154242	0.666986	0.801757	0.451763	NCU04102	56855	71882	5.85441	5.66878	0.794635
NCU05008	118347	103832	0.813714	0.712305	0.497322	NCU04655	120415	169314	0.81109	0.800533	0.68683	NCU09142	90737	99350	0.299781	0.318919	0.794572
NCU09095	149291	153160	0.813549	1.07998	0.187088	NCU03637	120293	164809	1.59724	0.80032	0.737573	NCU03979	69237	97415	1.5826	1.52386	0.79231
NCU08610	93417	109543	0.811139	1.07332	0.721479	NCU09478	82987	87799	0.797989	0.798943	2.56968	NCU05550	131867	79955	1.24719	0.657686	0.792213
NCU00040	62889	78967	0.811124	1.33098	0.695405	NCU00956	90219	77139	1.41579	0.798443	2.61638	NCU00628	126873	156241	0.663536	1.03468	0.791739
NCU04655	120415	169314	0.81109	0.800533	0.68683	NCU06338	79101	154095	0.701497	0.797853	2.29998	NCU08873	120567	104295	0.688364	0.478906	0.790339
NCU10220	56911	165120	0.810933	0.6961	0.213877	NCU04018	50222	156134	0.105919	0.797117	0.543452	NCU06008	124863	128900	1.01359	1.72316	0.789927
NCU05228	145843	103349	0.810826	0.882763	0.269183	NCU02734	150354	92574	0.983251	0.797052	0.58193	NCU02304	67492	101691	0.927222	0.999786	0.788671
NCU00923	132884	95565	0.809889	0.590814	0.893792	NCU07385	105279	95298	0.955512	0.795944	0.805653	NCU09610	66248	129661	2.41678	2.4171	0.788332
NCU07058	86982	97802	0.80945	0.958035	0.519422	NCU06088	47832	100891	1.10681	0.795347	0.088792	NCU04081	124660	98491	0.652253	0.779987	0.78782
NCU10067	86096	168192	0.80903	0.551154	2.31385	NCU05547	148668	126552	0.325801	0.793844	0.2943	NCU01067	76685	122684	0.179719	0.785696	0.787547
NCU00930	90162	77190	0.80592	0.867911	0.710252	NCU06201	41138	59124	0.897404	0.793355	1.14271	NCU04595	144580	52022	0.29256	0.307642	0.787006
NCU05220	116720	168966	0.802698	0.555903	0.309566	NCU07004	80139	103705	0.58695	0.793031	0.422395	NCU11248	91054	61509	0.30739	0.86482	0.786745
NCU01119	127722	88418	0.800704	1.62847	1.67601	NCU03211	72400	156558	0.739473	0.791162	1.38357	NCU09320	72781	112052	0.775263	0.84279	0.786616
NCU10038	80653	157998	0.800425	1.73419	37.3094	NCU06637	119792	89777	0.28714	0.791013	0.500323	NCU09160	80735	158884	1.50933	0.884581	0.786549
NCU03638	58499	70686	0.799573	0.601936	0.759767	NCU03401	147471	169423	0.881582	0.788763	0.244281	NCU11380	103211	127779	0.542338	0.376716	0.784414
NCU10927	61104	124427	0.798242	0.521615	0.969045	NCU06346	116440	166077	1.42699	0.785977	1.20295	NCU02422	67234	88159	0.782459	0.217598	0.782412
NCU09478	82987	87799	0.797989	0.798943	2.56968	NCU01067	76685	122684	0.179719	0.785696	0.787547	NCU00356	122364	58402	0.540588	0.712026	0.782079
NCU08004	61000	93021	0.797303	0.766797	1.70942	NCU11367	101184	96172	0.661258	0.785157	0.804381	NCU02680	105928	74108	0.653436	0.467363	0.781933
NCU00617	74330	126787	0.796938	1.39064	0.849301	NCU02067	125348	91523	0.148112	0.783826	0.840481	NCU08141	47931	63965	0.768384	0.779752	0.781834
NCU02977	92636	76641	0.795482	0.485861	1.20418	NCU05991	69544	128887	0.130163	0.782778	0.697896	NCU01190	127669	164885	0.813828	0.252111	0.781399
NCU06677	144002	165042	0.795361	1.16233	0.670068	NCU04081	124660	98491	0.652253	0.779987	0.78782	NCU00135	122183	126071	0.872678	0.645674	0.781128
NCU08708	146950	157530	0.793419	1.26123	0.529152	NCU08141	47931	63965	0.768384	0.779752	0.781834	NCU09658	77909	104736	0.205577	1.00649	0.78059
NCU07907	78313	166272	0.793233	6.06085	5.97354	NCU00799	89911	95789	0.371821	0.779636	1.23164	NCU01737	123041	84251	1.95976	2.46057	0.780378
NCU09319	91476	100075	0.793075	0.828589	1.29794	NCU09108	55635	167600	1.23815	0.779205	0.867182	NCU07019	61495	85288	0.674383	0.219542	0.780208
NCU01170	57828	86157	0.791782	0.121164	0.916151	NCU05527	140640	126564	0.474669	0.77741	1.37436	NCU07773	77740	104384	1.88849	2.33312	0.778596
NCU00458	101041	166833	0.791038	0.680236	0.875993	NCU07166	74801	90932	2.52189	0.777366	2.21607	NCU01742	83819	128255	0.703671	0.0515482	0.777435
NCU03361	123333	35571	0.789612	1.02421	1.03456	NCU00372	122379	78296	0.515603	0.777282	1.04321	NCU00084	129637	155548	-0.176507	0.702722	0.776802
NCU03212	126079	81331	0.788491	0.31593	1.16905	NCU03668	144498	88958	0.750398	0.774333	0.495428	NCU01366	127526	123133	0.834981	0.247349	0.77661
NCU01189	57787	152351	0.788334	0.415144	1.05298	NCU09492	82959	106178	1.02407	0.774315	1.00099	NCU06622	59870	124891	0.117413	0.908103	0.77534
NCU00358	146520	166892	0.785376	0.361768	0.553419	NCU09511	129254	106413	0.284809	0.773966	0.493101	NCU09869	87662	126603	0.679812	0.271998	0.773761
NCU03425	84627	86698	0.784817	0.216805	2.27357	NCU09980	126582	91979	1.13924	0.773904	0.505051	NCU04125	56802	90427	0.538636	0.110919	0.773563
NCU02472	119113	165646	0.783396	0.981979	0.144426	NCU00665	74432	96035	0.87023	0.773621	0.21487	NCU05697	145974	86968	1.97649	1.63162	0.773075
NCU02422	67234	88159	0.782459	0.217598	0.782412	NCU01360	93733	159729	0.524997	0.772997	0.598664	NCU01534	130338	83945	0.913787	0.741984	0.772614
NCU06576	59784	166242	0.780846	1.60993	1.47648	NCU00147	63115	78742	0.722368	0.772146	0.32112	NCU08166	131485	101353	40.3975	39.4806	0.772488
NCU08031	99701	92967	0.778923	0.134096	0.746359	NCU03072	51953	127189	0.420395	0.771038	0.344863	NCU05959	118297	169192	0.456064	0.66029	0.772008
NCU00688	54545	155060	0.778689	1.63092	1.54409	NCU11261	120217	164759	0.523098	0.770909	0.281141	NCU07665	120962	22486	0.620449	0.302932	0.768618
NCU08676	116569	92889	0.778552	0.434007	0.155822	NCU02842	149545	125141	0.559189	0.769977	0.594055	NCU04662	34266	104632	1.05556	1.89725	0.76827
NCU06307	38235	166060	0.778138	0.901666	0.675135	NCU06663	75912	89839	0.598953	0.767635	0.338142	NCU08302	78875	166134	0.845001	1.07543	0.768155
NCU00178	146382	110701	0.776035	0.492415	2.2157	NCU05420	84330	168924	0.34296	0.767134	0.408266	NCU03485	84722	105183	0.522708	0.814524	0.767838
NCU01974	89508	91723	0.775882	0.727344	0.853268	NCU08004	61000	93021	0.797303	0.766797	1.70942	NCU02494	92256	153481	1.12655	0.445803	0.764711
NCU04817	87247	79685	0.77544	0.935008	0.352389	NCU06717	115777	123247	0.905252	0.766792	1.45623	NCU08502	117255	168651	1.5129	1.98214	0.763888
NCU09320	72781	112052	0.775263	0.84279	0.786616	NCU04428	121192	124568	0.0481336	0.766697	0.886494	NCU02594	73314	124174	0.499615	0.829892	0.763121
NCU07472	88888	20851	0.775045	0.703513	0.91867	NCU00964	90234	109978	0.404611	0.766146	0.39982	NCU01172	57822	19937	0.393506	0.0552475	0.761671
NCU01336	97901	17794	0.773983	0.147767	1.21705	NCU01758	130467	102675	1.01399	0.765899	5.87728	NCU08554	117159	169553	0.531931	0.513885	0.761503
NCU03342	65784	129608	0.773625	0.383157	2.26339	NCU01204	115913	164895	1.26861	0.765523	0.808295	NCU06588	99125	160998	0.861176	1.08501	0.760923
NCU03230	126061	156537	0.773621	0.811079	0.943116	NCU03217	91077	167678	0.492876	0.764048	2.24406	NCU04753	49722	97898	0.653653	0.247758	0.760302
NCU00537	106413	162282	0.772284	1.70923	1.47184	NCU04620	77405	70913	0.595534	0.76366	0.932258	NCU05945	88327	128855	0.363854	0.333727	0.760198
NCU03740	120221	88830	0.772045	1.62998	0.707864	NCU01791	83919	102750	1.01495	0.762192	0.745827	NCU04412	116498	165977	0.252201	0.448964	0.760005
NCU07266	61330	92704	0.771356	1.9303	2.75499	NCU00173	110049	78670	1.552	0.762116	0.882648	NCU03638	58499	70686	0.799573	0.601936	0.759767
NCU01501	147020	83889	0.769872	0.851602	0.572754	NCU01822	117412	128322	0.599616	0.760594	1.17927	NCU07994	79655	165925	3.04444	3.2448	0.75865
NCU02800	93191	154586	0.768457	0.873066	0.303784	NCU07466	118410	153100	0.51236	0.760361	0.332916	NCU02631	91937	92362	0.029934	0.72444	0.758551
NCU08141	47931	63965	0.768384	0.779752	0.781834	NCU05542	87531	167314	8.25175	0.759818	7.23919	NCU00105	63030	97188	0.091525	0.544594	0.757251
NCU09217	90522	154731	0.767753	0.387945	0.902006	NCU07023	145712	128650	0.638008	0.759415	0.556884	NCU00436	82395	96511	1.1053	0.562645	0.756998
NCU01370	76086	71338	0.765644	0.15722	1.36549	NCU06415	100378	158975	0.422037	0.759389	0.910463	NCU03635	135248	17526	0.974521	1.13033	0.756557
NCU02641	133521	92383	0.763489	2.42609	2.29333	NCU01820	83987	157828	0.705898	0.758474	0.587452	NCU01327	119876	123098	0.709188	0.406876	0.756109
NCU00392	137852	78257	0.761568	3.27885	3.01221	NCU01646	122989	102494	0.569421	0.756987	0.277167	NCU06118	66960	100837	1.24603	0.282494	0.756028
NCU07991	145493	153885	0.759354	0.973624	1.26502	NCU05817	148323	63697	0.484379	0.754952	0.925319	NCU06446	62431	87322	1.86719	2.02499	0.755667
NCU06267	81458	79078	0.759347	0.433217	0.611569	NCU03239	91019	99633	1.01979	0.753406	1.48099	NCU05293	80362	158101	0.348846	0.466103	0.755267
NCU08509	146993	141284	0.756964	1.13048	1.0787	NCU04188	115703	51011	0.702609	0.751627	0.37682	NCU00182	146385	97014	0.402555	0.603755	0.754804
NCU06654	144022	89813	0.755324	0.866264	1.47012	NCU01784	83903	128289	1.27166	0.7487	0.25843	NCU00112	122163	97171	3.49292	3.43022	0.753743
NCU07261	121451	124329	0.754975	0.568688	1.06659	NCU02394	85993	101877	0.336154	0.748414	0.36619	NCU03757	116009	164752	2.29283	2.58127	0.753486
NCU02370	117838	162991	0.7529	0.9297	0.204865	NCU07393	149856	95283	0.64783	0.74834	0.469694	NCU06923	85251	167911	1.72624	1.15483	0.753265
NCU00142	81786	97108	0.752691	1.04585	0.545668	NCU03045	126759	125284	1.05544	0.747744	1.90932	NCU04761	87110	126378	0.996707	1.92999	0.753071
NCU01334	119869	123105	0.752627	1.52728	0.94971	NCU05498	118148	162107	3.89782	0.747605	3.7484	NCU06200	62623	97592	0.508317	0.925259	0.752913
NCU08736	146930	102002	0.75119	0.0904004	3.13604	NCU01463	143914	152676	0.937661	0.745609	0.585975	NCU00106	146323	97184	0.0429656	0.616123	0.752202
NCU00377	122382	78288	0.750514	0.884204	0.637998	NCU06237	62706	97510	1.11144	0.745375	1.22763	NCU10498	119008	165783	1.90062	2.12141	0.751647
NCU03668	144498	88958	0.750398	0.774333	0.495428	NCU00484	63814	161586	1.15593	0.74529	1.00697	NCU00424	63690	78178	0.445549	0.17144	0.750148
NCU07852	62260	159065	0.750207	0.644382	0.359001	NCU03289	133163	140079	0.420818	0.744958	1.50484	NCU08031	99701	92967	0.778923	0.134096	0.746359
NCU09362	133408	21836	0.750034	0.313602	0.576667	NCU00151	81805	97090	0.842246	0.744404	0.580989	NCU06878	123623	26011	0.243351	1.11558	0.746057
NCU04224	119534	152724	0.750024	0.743213	0.616714	NCU05578	68795	155991	1.00072	0.744201	1.00907	NCU01791	83919	102750	1.01495	0.762192	0.745827
NCU05305	145772	158112	0.748811	0.518994	0.8773	NCU02674	91859	74095	0.693562	0.743847	0.565804	NCU02458	123899	106375	0.318531	0.604156	0.743299
NCU08930	56352	165269	0.748698	0.92666	0.943919	NCU04647	77456	158557	0.432911	0.743716	0.59252	NCU01017	120118	17319	0.340945	0.942855	0.742043
NCU00407	122408	155285	0.747223	0.399502	0.361615	NCU07733	78646	94037	1.20482	0.743672	1.24275	NCU05564	131858	126539	0.307483	0.826651	0.741021
NCU06976	145669	85381	0.746547	0.641829	0.398151	NCU04224	119534	152724	0.750024	0.743213	0.616714	NCU03384	123354	114490	2.05616	2.65832	0.74102
NCU06367	79040	154117	0.745473	0.295573	0.924293	NCU01992	70784	153337	1.28824	0.742444	0.487018	NCU01701	147150	128235	0.903202	0.442831	0.740739
NCU02723	91762	165790	0.744638	0.716785	0.0980023	NCU08417	64481	128035	0.618612	0.74209	0.638178	NCU08810	80257	128624	1.19013	0.627578	0.740679
NCU04671	58836	104653	0.744355	0.550386	0.290275	NCU01534	130338	83945	0.913787	0.741984	0.772614	NCU09191	71883	126883	0.830355	1.21547	0.740614
NCU07321	116586	55639	0.740382	0.442751	0.494674	NCU01792	117392	168815	0.727586	0.7419	0.374171	NCU03994	148813	59930	0.965299	1.60112	0.740209
NCU03211	72400	156558	0.739473	0.791162	1.38357	NCU08621	93432	154495	0.416481	0.740272	0.965659	NCU07187	106733	72568	0.506053	0.807421	0.73877
NCU08709	83267	102095	0.737368	1.36095	0.710319	NCU06308	121093	54681	1.03781	0.738552	1.09663	NCU06592	120840	124917	1.43185	0.618331	0.738428
NCU05233	80506	103359	0.736788	0.437702	0.644457	NCU03093	118902	167750	0.861724	0.738511	0.687585	NCU01458	127361	71788	0.67963	0.384191	0.737987
NCU04654	120414	86227	0.736421	0.428765	0.329825	NCU07071	124350	126318	0.843457	0.738447	0.848714	NCU03637	120293	164809	1.59724	0.80032	0.737573
NCU01982	125422	165560	0.735345	0.365572	0.980096	NCU06609	145062	109346	0.896164	0.737413	0.333844	NCU09561	88621	100372	0.395579	0.185419	0.73723
NCU03334	123307	87581	0.734768	0.37768	0.733441	NCU00597	133922	167471	0.459986	0.736288	0.480993	NCU06395	121028	75366	1.00036	1.16786	0.737202
NCU08163	124172	64099	0.734073	1.05531	1.54128	NCU03439	84650	129237	0.919025	0.735882	0.262728	NCU09265	74601	125104	1.16556	0.986367	0.737099
NCU09264	74605	94649	0.732202	0.668783	0.407471	NCU04475	121152	124606	1.37628	0.735437	2.32244	NCU01469	97679	18021	0.875546	0.701207	0.736961
NCU03780	120189	122778	0.730025	1.15339	0.985809	NCU09787	148587	79754	7.60525	0.735395	7.32107	NCU07674	128549	124808	0.633721	0.998709	0.736946
NCU05219	80543	84942	0.729829	0.434227	0.819642	NCU09238	150996	94588	1.34354	0.729352	0.98702	NCU00497	122485	78025	4.50742	5.59087	0.736167
NCU02398	85982	101887	0.729685	0.518313	1.18566	NCU07012	121508	85305	0.494403	0.728477	0.478005	NCU03399	84585	105061	1.63494	1.06646	0.735807
NCU06957	80044	103806	0.728372	1.05822	0.409346	NCU09408	85404	100357	1.89713	0.727988	2.22507	NCU05255	80452	141834	0.248329	0.595214	0.734117
NCU03993	124738	80309	0.728251	0.726272	0.657656	NCU01974	89508	91723	0.775882	0.727344	0.853268	NCU03334	123307	87581	0.734768	0.37768	0.733441
NCU01792	117392	168815	0.727586	0.7419	0.374171	NCU05227	61842	168974	0.517111	0.726687	0.557289	NCU02262	124067	127850	1.42607	1.08526	0.732635
NCU08093	96308	160109	0.726994	0.576479	0.61521	NCU03993	124738	80309	0.728251	0.726272	0.657656	NCU03105	91324	99929	1.04924	0.701531	0.732461
NCU09243	74641	166346	0.723885	0.281921	0.500851	NCU00405	94965	161638	1.19367	0.725775	0.388773	NCU02156	132481	72993	1.56797	1.57662	0.732231
NCU03882	69435	169832	0.723736	0.943232	1.70128	NCU10806	132573	123896	7.08228	0.725754	6.82575	NCU00689	132714	125629	0.046151	0.342664	0.731231
NCU07702	78717	75620	0.723702	0.3145	1.07434	NCU08879	144790	85888	1.05562	0.725268	1.04899	NCU07793	144754	128964	0.33911	0.439307	0.729778
NCU06066	139706	162756	0.723661	0.47895	0.175817	NCU02631	91937	92362	0.029934	0.72444	0.758551	NCU06460	62466	105753	1.43752	1.61037	0.729616
NCU00147	63115	78742	0.722368	0.772146	0.32112	NCU00110	81720	126094	0.616303	0.723213	0.826822	NCU08343	125888	61911	0.975678	1.3116	0.72934
NCU01700	44224	102580	0.72186	0.30856	1.55321	NCU09311	126230	100057	0.597004	0.72265	0.461167	NCU02974	51919	76637	0.109033	0.297048	0.726983
NCU06113	85652	167953	0.721254	0.575975	0.642225	NCU00492	63833	23916	0.384692	0.722607	0.568941	NCU07432	88973	72874	1.62299	2.06795	0.726736
NCU00657	51737	155088	0.719889	0.925807	0.41163	NCU04189	127256	123376	0.575367	0.722396	0.658712	NCU09878	71615	166554	0.274995	0.260234	0.726598
NCU03253	142442	111852	0.719813	2.23388	1.87554	NCU00089	129642	78860	1.34069	0.721367	1.47818	NCU09711	131084	156780	0.262241	0.58279	0.725961
NCU03340	95427	169660	0.719714	0.69761	0.860858	NCU01850	55611	165634	0.575117	0.721215	0.286508	NCU06247	122040	126211	0.370539	0.320769	0.725879
NCU02566	126487	124150	0.719249	1.04772	0.824032	NCU02016	96430	49619	0.584827	0.720868	0.944209	NCU06491	146129	105820	0.337219	0.15922	0.725605
NCU06894	85218	127452	0.718799	0.888909	1.05069	NCU05988	104114	66804	1.23851	0.720117	1.69195	NCU10034	83404	83850	2.1864	1.46926	0.723275
NCU02358	123988	101791	0.71819	0.861946	1.53545	NCU07963	78189	154443	0.602039	0.717865	0.21124	NCU06530	145000	124963	0.536292	1.15339	0.723096
NCU02651	73208	92394	0.715839	3.24965	3.31436	NCU06839	147333	65573	0.947007	0.717824	0.155033	NCU05593	124549	79886	0.607153	1.16901	0.722779
NCU09001	82608	125762	0.715242	0.479589	0.299784	NCU02723	91762	165790	0.744638	0.716785	0.0980023	NCU06498	121954	97679	0.096844	0.088307	0.722486
NCU10789	126483	124154	0.71218	1.30729	0.708952	NCU03094	51840	99956	0.52432	0.715881	0.841057	NCU07380	90393	166534	0.387803	0.682937	0.722054
NCU02362	123983	168199	0.711415	0.339535	0.469047	NCU00562	92908	61714	0.601473	0.715328	0.538628	NCU08610	93417	109543	0.811139	1.07332	0.721479
NCU10893	53084	57611	0.710408	1.48774	3.93452	NCU02605	119050	160477	0.880551	0.714824	0.874889	NCU01615	83631	84075	0.875143	0.92746	0.720619
NCU09297	130887	156747	0.709555	0.845562	1.28876	NCU06748	130548	65585	0.610553	0.714689	0.878396	NCU02789	134013	22970	0.624957	0.493333	0.720361
NCU03908	124806	167442	0.709426	1.94877	1.69608	NCU02412	85944	88133	2.54082	0.714618	2.2469	NCU04760	118049	167202	0.533823	0.386654	0.720275
NCU01327	119876	123098	0.709188	0.406876	0.756109	NCU06227	81366	59401	2.70075	0.714531	3.63356	NCU07782	144747	158472	3.27515	2.1886	0.720178
NCU03691	144484	88926	0.707796	0.680665	0.95639	NCU00968	71556	125420	0.221707	0.713969	1.48253	NCU08157	131478	127765	0.820095	0.189787	0.720086
NCU01387	127512	71363	0.707605	1.38641	1.17692	NCU09722	147833	167823	0.97276	0.713875	0.674733	NCU09683	77557	88302	4.07872	4.40096	0.719103
NCU06776	84149	84594	0.706975	0.8665	0.870928	NCU02982	15958	33851	0.401602	0.713244	1.1549	NCU03426	84631	158734	0.374836	0.623506	0.718074
NCU07300	128971	124364	0.706862	0.249302	1.14646	NCU05248	61792	168984	0.420696	0.712889	0.437862	NCU09249	52003	166353	1.07813	1.23934	0.716831
NCU01820	83987	157828	0.705898	0.758474	0.587452	NCU08967	74950	72462	2.16156	0.71287	1.34168	NCU03972	69251	167416	0.485011	0.436273	0.716458
NCU08369	71980	162333	0.7058	0.837101	0.578072	NCU00592	150844	126805	0.270335	0.712527	0.658654	NCU06844	84250	65518	1.16902	1.10349	0.715216
NCU08959	127122	90767	0.705533	1.00106	0.371997	NCU05008	118347	103832	0.813714	0.712305	0.497322	NCU06145	147899	156997	0.414561	0.54887	0.714832
NCU07437	118422	165404	0.70535	0.256878	0.57534	NCU09571	147782	100754	0.991296	0.712214	1.95377	NCU03935	118234	167434	0.544794	0.554065	0.714119
NCU01340	127545	71276	0.704176	0.389542	2.91087	NCU05891	86802	82735	0.586793	0.712135	0.357676	NCU04325	119452	90661	2.77481	3.63349	0.712692
NCU01742	83819	128255	0.703671	0.0515482	0.777435	NCU00356	122364	58402	0.540588	0.712026	0.782079	NCU00068	81630	126127	0.986508	0.879895	0.712664
NCU00227	63298	125999	0.703133	0.131837	1.76576	NCU07282	99832	124348	0.584251	0.709973	0.949879	NCU02669	73170	74087	0.498346	0.14076	0.712658
NCU06595	145052	55924	0.702887	0.278369	1.30982	NCU07816	80870	16773	1.24369	0.709806	1.17453	NCU03095	91347	81584	0.546945	0.429548	0.712037
NCU04188	115703	51011	0.702609	0.751627	0.37682	NCU00962	149782	109980	0.270178	0.709607	1.10384	NCU08709	83267	102095	0.737368	1.36095	0.710319
NCU03679	116046	164793	0.702426	0.807574	0.400224	NCU03558	95501	164280	0.866788	0.709194	0.509546	NCU01779	32406	65294	0.936804	0.674563	0.710296
NCU08331	120968	124796	0.701976	0.528686	0.796775	NCU07294	33905	153771	0.817952	0.708963	0.630291	NCU00930	90162	77190	0.80592	0.867911	0.710252
NCU09466	122693	169706	0.701803	0.612469	0.532746	NCU02261	46163	168139	0.610333	0.708943	0.658941	NCU05313	80313	85153	0.356758	0.918594	0.710222
NCU06338	79101	154095	0.701497	0.797853	2.29998	NCU03284	133168	167630	1.46587	0.708276	0.830801	NCU00442	63723	96501	0.892456	0.387082	0.710121
NCU05252	80458	103398	0.701323	0.625053	0.40919	NCU02355	148085	127925	0.335708	0.707573	1.48509	NCU10789	126483	124154	0.71218	1.30729	0.708952
NCU07656	78003	158643	0.701071	0.917107	0.895071	NCU06984	129036	128686	1.3216	0.707413	1.45336	NCU04943	59447	104984	3.42612	3.44365	0.708098
NCU01644	83676	102493	0.698102	0.306648	0.326027	NCU04115	75510	165200	0.416758	0.707017	0.323818	NCU03740	120221	88830	0.772045	1.62998	0.707864
NCU02152	132485	136465	0.696064	0.39848	0.805278	NCU00666	93136	96032	0.625637	0.706271	0.483381	NCU08021	121313	74647	0.593725	0.995631	0.707068
NCU01763	130472	157770	0.696036	0.283824	0.316615	NCU06681	119753	71556	0.835551	0.70561	0.660523	NCU02496	126555	153483	0.644868	1.14302	0.706535
NCU09161	80736	129376	0.694546	0.482405	1.64766	NCU07887	116815	105620	1.28282	0.704093	0.472239	NCU06568	78455	75868	0.982001	0.926376	0.70643
NCU01967	149495	136644	0.693682	1.05393	1.22076	NCU07472	88888	20851	0.775045	0.703513	0.91867	NCU06649	144027	89800	0.367286	0.282644	0.706389
NCU02674	91859	74095	0.693562	0.743847	0.565804	NCU00084	129637	155548	-0.176507	0.702722	0.776802	NCU00619	119239	98930	0.932958	0.554683	0.706225
NCU00114	129663	167007	0.690872	0.692533	0.19844	NCU04811	68553	155879	0.585636	0.702403	0.373387	NCU02490	126561	153477	0.507974	0.220162	0.705832
NCU10035	130301	102222	0.690425	0.595586	1.4585	NCU00571	74231	80661	1.16443	0.70239	0.44033	NCU09442	66370	156769	0.860327	0.453754	0.705731
NCU08873	120567	104295	0.688364	0.478906	0.790339	NCU03105	91324	99929	1.04924	0.701531	0.732461	NCU06651	93699	159772	2.47207	2.02261	0.705459
NCU05553	148663	126546	0.688255	0.686744	0.462343	NCU03111	150199	156643	0.457869	0.70127	0.36695	NCU02054	70649	123893	0.55731	0.390263	0.702946
NCU07568	63976	166770	0.688005	0.638442	0.345517	NCU01469	97679	18021	0.875546	0.701207	0.736961	NCU00520	74127	76677	6.8417	6.35093	0.701122
NCU09460	147667	167814	0.687945	0.593125	1.20196	NCU06496	129470	126288	2.84286	0.700905	2.56467	NCU00225	116995	166957	2.32103	2.46424	0.69975
NCU07871	80986	105934	0.686915	1.30931	1.27487	NCU00742	89817	166681	1.21213	0.700873	0.942716	NCU06479	81173	142921	1.0728	1.61777	0.699578
NCU00087	146309	167019	0.68682	0.409305	0.475704	NCU02657	73194	53872	0.539731	0.700457	0.924577	NCU00489	122479	166812	1.79294	2.29099	0.698765
NCU08324	128566	154192	0.686679	0.262371	0.859399	NCU04766	87125	79569	0.49385	0.699511	0.581486	NCU06594	145051	94175	0.939101	0.677435	0.698722
NCU09124	125959	99394	0.686159	0.535489	0.549821	NCU09204	125864	126871	0.529028	0.698269	0.078075	NCU05991	69544	128887	0.130163	0.782778	0.697896
NCU02784	74526	166371	0.686033	0.649214	1.2194	NCU03340	95427	169660	0.719714	0.69761	0.860858	NCU00805	118610	166655	0.514911	0.483902	0.697094
NCU08026	79727	165908	0.685573	0.309267	2.08596	NCU10220	56911	165120	0.810933	0.6961	0.213877	NCU05422	84325	103130	0.676265	0.658921	0.696289
NCU02534	119090	165682	0.684063	0.358663	0.391792	NCU07041	61524	103640	1.07592	0.6952	0.929728	NCU02707	119009	165782	1.30109	1.85528	0.695756
NCU03229	72352	127060	0.682851	0.596361	0.811309	NCU00420	82364	96546	2.82967	0.69482	2.61833	NCU00040	62889	78967	0.811124	1.33098	0.695405
NCU01490	83429	128108	0.682744	1.59757	1.30636	NCU07687	120939	154222	0.453978	0.694012	0.304459	NCU07719	145121	75657	0.55688	0.598767	0.694997
NCU00172	146378	97031	0.68236	0.506012	1.03939	NCU08376	90692	99306	0.658241	0.693905	0.256344	NCU03368	45078	164469	1.89474	1.70757	0.693103
NCU08666	79833	153819	0.68235	0.67131	0.833694	NCU08329	116392	154196	0.30652	0.69345	0.967315	NCU02495	126556	124088	0.206663	0.125048	0.692575
NCU03405	147474	142585	0.680405	-0.004338	0.891742	NCU00006	129580	97396	2.12152	0.693055	2.277	NCU11245	44355	106015	4.62235	4.71882	0.690648
NCU09869	87662	126603	0.679812	0.271998	0.773761	NCU00114	129663	167007	0.690872	0.692533	0.19844	NCU03093	118902	167750	0.861724	0.738511	0.687585
NCU01458	127361	71788	0.67963	0.384191	0.737987	NCU03081	91384	99990	0.40487	0.691995	0.383177	NCU04655	120415	169314	0.81109	0.800533	0.68683
NCU07886	129393	169560	0.678788	0.687343	0.511303	NCU04328	143697	152893	0.297991	0.691386	0.659584	NCU03438	117555	86726	0.408463	0.362555	0.684324
NCU03103	91328	127161	0.678773	1.05402	1.65331	NCU03554	66152	105303	0.410591	0.690985	0.623179	NCU07014	94538	163859	1.44431	1.8459	0.683935
NCU05066	124991	103933	0.67738	2.46754	1.81211	NCU01199	144219	164889	4.33715	0.689199	4.42821	NCU00310	82136	96763	2.03977	2.11617	0.683476
NCU05422	84325	103130	0.676265	0.658921	0.696289	NCU02264	117872	168142	1.14709	0.68911	0.452188	NCU07775	144743	104390	1.23328	1.77989	0.683419
NCU12150	125032	19495	0.675366	1.3822	0.985497	NCU03733	77027	88847	1.30645	0.68888	0.315809	NCU03516	147547	164262	0.185973	0.092997	0.681585
NCU00770	149627	125572	0.675341	0.607339	1.42819	NCU02963	73915	76615	0.52196	0.688711	0.410157	NCU01551	117297	168705	0.845909	0.80814	0.68153
NCU07019	61495	85288	0.674383	0.219542	0.780208	NCU07886	129393	169560	0.678788	0.687343	0.511303	NCU00253	122287	138914	0.41962	0.434799	0.681382
NCU05950	69638	128852	0.673975	0.433387	0.185199	NCU05553	148663	126546	0.688255	0.686744	0.462343	NCU02461	85843	101053	0.67007	0.814234	0.681375
NCU10497	150374	165785	0.673606	0.534958	0.522291	NCU06336	60425	22354	0.376578	0.686349	0.356592	NCU09107	118799	99434	0.641623	0.310239	0.68121
NCU02461	85843	101053	0.67007	0.814234	0.681375	NCU04277	127198	90525	0.638527	0.685767	0.549897	NCU02379	86028	83466	0.341375	0.824344	0.680924
NCU06989	121489	169079	0.669852	0.834146	2.57461	NCU00441	122438	96505	0.600295	0.684061	0.346077	NCU03906	148878	80490	0.269257	0.263118	0.68051
NCU01815	123107	84422	0.669043	1.83445	1.23956	NCU09438	85051	127280	0.425581	0.683588	0.493459	NCU08333	125878	99192	1.57425	2.30526	0.680183
NCU06049	123867	127591	0.668821	0.616231	1.08166	NCU07380	90393	166534	0.387803	0.682937	0.722054	NCU05182	80619	141769	1.18194	1.07665	0.678856
NCU00632	126877	156238	0.667505	0.642692	0.189419	NCU02565	55008	92224	0.542475	0.68216	0.803228	NCU06706	119733	51868	0.30934	0.930914	0.6787
NCU02225	131420	101512	0.667188	0.450873	0.521539	NCU03691	144484	88926	0.707796	0.680665	0.95639	NCU01221	115903	164906	1.78078	2.21754	0.677387
NCU07710	120918	154242	0.666986	0.801757	0.451763	NCU03681	127913	122853	2.55962	0.68042	2.05241	NCU06307	38235	166060	0.778138	0.901666	0.675135
NCU06259	81439	126198	0.666523	1.10531	0.549178	NCU00458	101041	166833	0.791038	0.680236	0.875993	NCU09722	147833	167823	0.97276	0.713875	0.674733
NCU02610	96970	165724	0.666426	1.47696	1.88477	NCU01879	92393	91907	0.516787	0.680189	0.598995	NCU03148	118880	167715	1.5547	1.35763	0.674545
NCU03400	84588	158724	0.666357	1.38916	1.48426	NCU09219	90518	95188	0.299685	0.680022	0.557121	NCU02371	123975	101821	0.629314	0.33459	0.673293
NCU06859	111647	25993	0.665977	5.93158	5.42159	NCU00057	129617	110804	0.230651	0.67935	1.49814	NCU03036	92737	56935	0.869916	0.444493	0.672779
NCU02682	33727	124240	0.664707	1.90275	0.840505	NCU01146	57887	104488	0.927092	0.67906	0.274498	NCU09759	83038	129703	3.43032	4.15522	0.671044
NCU04113	143863	123434	0.664483	0.672685	0.603532	NCU02950	150697	125226	2.8124	0.678337	3.61081	NCU06677	144002	165042	0.795361	1.16233	0.670068
NCU04323	75086	152889	0.664068	1.59605	1.68739	NCU06594	145051	94175	0.939101	0.677435	0.698722	NCU05543	68844	79968	0.389135	0.0252804	0.669598
NCU02538	119089	124123	0.663811	0.814582	0.493615	NCU03589	77282	70788	0.44391	0.67675	0.284941	NCU03232	126059	99647	0.475089	0.193298	0.66938
NCU02052	70654	73220	0.663609	0.855686	0.899253	NCU11918	84070	157860	1.02431	0.675416	0.281183	NCU00494	122482	78032	0.585656	0.807034	0.669029
NCU00628	126873	156241	0.663536	1.03468	0.791739	NCU01013	120121	159448	2.19919	0.675286	2.05782	NCU09437	85046	127281	0.661135	0.860869	0.665924
NCU03557	123472	20384	0.663522	0.255535	0.593299	NCU01441	56913	165119	0.230188	0.675063	2.21553	NCU00004	122076	139133	1.57313	1.31179	0.665774
NCU04807	48460	79666	0.663425	0.631411	1.00499	NCU01779	32406	65294	0.936804	0.674563	0.710296	NCU09573	66644	127502	0.450753	0.38247	0.664891
NCU05272	80413	85059	0.663217	1.1175	0.516924	NCU07655	144850	129125	0.361163	0.673568	1.11244	NCU00278	122308	24114	1.05253	1.6677	0.664786
NCU09330	114712	156721	0.6616	0.408258	0.472409	NCU04113	143863	123434	0.664483	0.672685	0.603532	NCU03742	144445	122807	1.44408	0.808696	0.664473
NCU03050	119199	166474	0.661423	0.570494	0.560425	NCU08091	52004	91036	0.960536	0.672282	2.1995	NCU06648	119785	123187	0.46405	0.602305	0.663969
NCU11367	101184	96172	0.661258	0.785157	0.804381	NCU08094	132349	160110	1.88047	0.671851	2.93533	NCU07832	62227	87457	0.233878	0.25806	0.663333
NCU09437	85046	127281	0.661135	0.860869	0.665924	NCU08666	79833	153819	0.68235	0.67131	0.833694	NCU08379	90703	25352	1.39243	1.33388	0.662679
NCU01928	70908	91815	0.660342	0.310537	0.998487	NCU08650	39282	124394	0.529028	0.670868	0.258142	NCU02024	125385	91613	0.214741	0.568562	0.662276
NCU09465	64338	169708	0.659814	0.623905	2.14318	NCU04584	77322	70836	1.15942	0.67062	0.339587	NCU09512	121723	88015	0.540126	0.497802	0.662015
NCU08376	90692	99306	0.658241	0.693905	0.256344	NCU06750	101936	84538	0.276295	0.67044	0.195605	NCU00561	126815	62380	0.15446	0.470066	0.662004
NCU03911	48330	139788	0.658133	0.486382	0.542178	NCU03926	148864	98819	0.278242	0.669953	0.608099	NCU06681	119753	71556	0.835551	0.70561	0.660523
NCU05067	88488	103930	0.657927	0.495469	0.418743	NCU04009	124724	80280	0.374317	0.66968	0.600563	NCU04270	119501	152843	1.43071	1.2409	0.660494
NCU09899	91560	159269	0.6561	0.598568	0.378494	NCU00476	82483	155229	0.525489	0.66936	0.63353	NCU06233	62701	126221	0.303931	0.381564	0.660032
NCU04187	56677	90307	0.655078	0.962586	0.472862	NCU08291	116399	160887	0.853586	0.668913	0.621625	NCU00398	122399	78241	0.293099	0.391108	0.659904
NCU03915	148871	80467	0.65472	0.340141	1.05913	NCU09264	74605	94649	0.732202	0.668783	0.407471	NCU07157	143579	123635	1.46407	0.95932	0.659616
NCU05514	124605	167325	0.654081	0.547325	1.21869	NCU02492	92264	73702	1.1989	0.667477	1.31579	NCU04328	143697	152893	0.297991	0.691386	0.659584
NCU07450	88941	123732	0.653866	0.51489	1.42028	NCU07930	144962	125002	0.826704	0.667106	1.74022	NCU03825	76820	88642	2.00917	2.10038	0.659284
NCU03147	53805	167716	0.653842	1.36316	0.890746	NCU07283	61299	74393	0.625411	0.666305	0.561364	NCU02261	46163	168139	0.610333	0.708943	0.658941
NCU04753	49722	97898	0.653653	0.247758	0.760302	NCU02168	89080	91310	0.430786	0.665481	0.654749	NCU04189	127256	123376	0.575367	0.722396	0.658712
NCU02680	105928	74108	0.653436	0.467363	0.781933	NCU00210	146404	96957	0.489555	0.665198	0.835536	NCU03885	88106	24504	0.230518	0.536608	0.658672
NCU00115	81733	167006	0.653198	0.572278	0.895316	NCU05714	80830	129331	0.471319	0.664783	0.433472	NCU00592	150844	126805	0.270335	0.712527	0.658654
NCU04081	124660	98491	0.652253	0.779987	0.78782	NCU01115	76608	122656	0.198144	0.662822	0.79742	NCU04552	117721	167857	1.91305	1.93072	0.658358
NCU06334	121074	137457	0.651944	4.14846	4.33462	NCU08595	126998	94526	1.01865	0.662624	1.52365	NCU01542	122911	102332	1.39414	1.59545	0.658019
NCU04588	127990	152300	0.651525	0.576414	0.491775	NCU02374	67359	83454	0.437512	0.661069	0.639117	NCU06731	119713	71657	1.00441	0.609376	0.657773
NCU08660	79845	74515	0.650643	0.176249	0.640387	NCU05959	118297	169192	0.456064	0.66029	0.772008	NCU03993	124738	80309	0.728251	0.726272	0.657656
NCU02401	131280	88119	0.650338	0.518658	0.212572	NCU05422	84325	103130	0.676265	0.658921	0.696289	NCU04258	36209	72233	0.527803	0.243057	0.657393
NCU06102	123831	100874	0.649265	0.541638	0.630612	NCU00295	63423	78439	0.565282	0.65875	0.830287	NCU08092	70105	107932	1.1632	1.33501	0.655371
NCU01473	69954	71757	0.647864	0.486043	0.244864	NCU05550	131867	79955	1.24719	0.657686	0.792213	NCU02168	89080	91310	0.430786	0.665481	0.654749
NCU07393	149856	95283	0.64783	0.74834	0.469694	NCU03033	126747	166489	0.471959	0.656564	1.66605	NCU05681	80790	86995	0.44154	0.816111	0.652479
NCU04742	124398	79515	0.646073	0.480919	0.821688	NCU08510	31253	83817	0.598816	0.655157	0.215004	NCU02473	126573	136762	1.11078	0.885717	0.651367
NCU02496	126555	153483	0.644868	1.14302	0.706535	NCU07117	118011	97704	0.886729	0.654648	0.382852	NCU09381	72951	165827	1.4322	2.04798	0.650822
NCU00095	122149	155537	0.6444	0.142978	0.839482	NCU06273	81474	126185	0.583877	0.654185	0.39568	NCU00735	89802	23596	0.615667	0.610032	0.650769
NCU06929	85268	127473	0.644365	0.990637	1.08633	NCU04087	118170	167356	1.05822	0.653559	1.41303	NCU03207	72406	156559	0.28469	0.579191	0.650442
NCU04044	69103	98571	0.64331	0.562283	0.488477	NCU07851	80939	114975	1.18925	0.653061	1.3972	NCU03624	58534	152250	1.07016	0.883877	0.649687
NCU07196	36463	90888	0.643015	-0.179377	0.57781	NCU06468	81158	105770	1.57932	0.652429	3.10858	NCU08028	145523	92977	1.39209	0.971919	0.649447
NCU01422	115822	71432	0.642895	0.811996	2.27499	NCU01085	144301	70147	1.54415	0.6522	1.2119	NCU02938	92554	76559	1.5616	2.35182	0.64864
NCU08661	116572	74518	0.642885	1.10242	1.48412	NCU00712	89746	125614	0.823373	0.651455	0.643007	NCU03423	65937	169432	1.58433	2.42307	0.64812
NCU09527	75760	89996	0.642834	0.315097	0.931007	NCU04336	145479	74751	0.260516	0.650914	0.181942	NCU02149	70442	73013	1.05143	0.456149	0.647523
NCU06057	131199	127583	0.642401	0.358584	0.630725	NCU02804	93180	125160	0.613473	0.650773	1.11446	NCU09261	115516	154529	2.156	2.38339	0.646607
NCU07714	145124	93994	0.642116	0.824611	0.440553	NCU04503	79244	93440	2.12846	0.650297	2.15532	NCU04175	119569	159917	0.891977	0.565893	0.646602
NCU02068	132557	123879	0.641695	1.12466	1.33781	NCU02784	74526	166371	0.686033	0.649214	1.2194	NCU03303	72191	81124	0.607228	0.29485	0.646071
NCU09107	118799	99434	0.641623	0.310239	0.68121	NCU02770	93267	154556	0.370901	0.648696	0.952845	NCU00083	109968	161796	1.01831	0.498659	0.645315
NCU03504	123438	86828	0.640448	0.382077	0.34281	NCU02980	150720	95004	0.492228	0.648635	0.251971	NCU05233	80506	103359	0.736788	0.437702	0.644457
NCU03718	77050	51066	0.638938	0.255991	2.25651	NCU02277	67553	101627	0.600773	0.648451	1.40817	NCU00712	89746	125614	0.823373	0.651455	0.643007
NCU04277	127198	90525	0.638527	0.685767	0.549897	NCU09382	72956	92651	0.512544	0.648225	0.400535	NCU09092	104573	153157	1.43188	1.56222	0.642843
NCU01829	84009	15247	0.638343	1.09175	1.05598	NCU01766	65189	102693	0.382547	0.647704	0.221357	NCU03261	133187	167646	0.340964	0.344859	0.642494
NCU07023	145712	128650	0.638008	0.759415	0.556884	NCU02159	149321	153188	0.196272	0.647354	1.11888	NCU06113	85652	167953	0.721254	0.575975	0.642225
NCU09599	84914	87721	0.636928	3.34321	2.77062	NCU02731	150357	92567	1.59633	0.64603	1.96274	NCU06331	60434	124682	0.625621	0.217618	0.641046
NCU11263	88138	88242	0.634697	0.525625	0.546966	NCU00135	122183	126071	0.872678	0.645674	0.781128	NCU08660	79845	74515	0.650643	0.176249	0.640387
NCU01509	83460	157606	0.633902	1.30418	2.9424	NCU04597	58673	70865	0.365894	0.645578	0.246593	NCU06666	75905	165036	3.17316	2.61343	0.639744
NCU07674	128549	124808	0.633721	0.998709	0.736946	NCU07852	62260	159065	0.750207	0.644382	0.359001	NCU02374	67359	83454	0.437512	0.661069	0.639117
NCU02270	86253	101609	0.633705	0.304584	0.559913	NCU02601	150461	21428	0.351009	0.644313	0.367784	NCU03031	119188	166490	1.3858	1.07537	0.638895
NCU03199	96785	167687	0.63348	0.431945	0.20415	NCU00632	126877	156238	0.667505	0.642692	0.189419	NCU07657	78008	86451	0.140806	0.341366	0.638624
NCU03997	49651	167401	0.633459	0.473353	0.975112	NCU06976	145669	85381	0.746547	0.641829	0.398151	NCU04511	79220	75113	0.910828	0.809104	0.638436
NCU08505	146991	83810	0.632388	1.57538	1.38221	NCU02157	89102	165450	1.26361	0.641598	2.19004	NCU08417	64481	128035	0.618612	0.74209	0.638178
NCU00981	149800	77079	0.632283	0.528542	0.820628	NCU01248	119948	107193	0.955675	0.640918	2.39282	NCU00377	122382	78288	0.750514	0.884204	0.637998
NCU00132	146346	97128	0.630964	6.50402	5.67501	NCU07814	77790	158443	1.42199	0.640875	2.02336	NCU09193	125873	99179	3.67497	4.07997	0.637978
NCU11308	46844	36401	0.629331	0.944264	1.89614	NCU08281	128594	124758	0.478141	0.64001	0.63326	NCU10077	56373	152898	0.910597	1.16592	0.636522
NCU02371	123975	101821	0.629314	0.33459	0.673293	NCU07568	63976	166770	0.688005	0.638442	0.345517	NCU04651	77461	169310	0.279602	0.218188	0.635866
NCU00669	89662	125645	0.627324	0.250422	0.27506	NCU02811	133976	94767	0.427959	0.638245	0.87071	NCU07360	52204	76997	2.07022	2.64759	0.635746
NCU06742	123138	168862	0.627176	0.34812	0.589284	NCU00032	81547	155595	0.573171	0.63805	0.935367	NCU03881	118252	169809	0.423934	0.424349	0.635522
NCU04149	75436	152779	0.626775	0.928329	0.389603	NCU08897	116142	164660	0.868628	0.63804	0.262645	NCU03102	118897	162522	0.976936	1.43263	0.635517
NCU07098	68228	139292	0.626637	2.24413	2.2057	NCU03366	130717	143039	0.429256	0.637832	1.09303	NCU05523	87562	126568	9.7269	10.7293	0.635322
NCU00519	133863	166463	0.625781	1.34646	1.06986	NCU02334	131338	83352	0.371335	0.63773	0.414796	NCU00476	82483	155229	0.525489	0.66936	0.63353
NCU00666	93136	96032	0.625637	0.706271	0.483381	NCU04750	87089	97895	0.338108	0.633524	0.533892	NCU08281	128594	124758	0.478141	0.64001	0.63326
NCU06331	60434	124682	0.625621	0.217618	0.641046	NCU00453	82426	166841	0.276561	0.633359	0.568747	NCU04512	99457	22290	0.533217	0.37711	0.632754
NCU07283	61299	74393	0.625411	0.666305	0.561364	NCU02013	70733	165536	0.229782	0.632301	0.383462	NCU02957	150703	76599	2.65874	2.74993	0.632329
NCU02789	134013	22970	0.624957	0.493333	0.720361	NCU04212	143784	152730	2.47465	0.632287	2.90191	NCU04274	56507	72204	3.06608	2.84623	0.631154
NCU11381	117918	83031	0.62464	0.365469	0.824886	NCU04807	48460	79666	0.663425	0.631411	1.00499	NCU06057	131199	127583	0.642401	0.358584	0.630725
NCU03296	52321	81148	0.622894	0.545738	2.11334	NCU01274	144158	89458	0.184553	0.630053	0.50511	NCU06102	123831	100874	0.649265	0.541638	0.630612
NCU03932	15619	33460	0.622855	0.375901	0.595597	NCU07844	80927	129558	1.72629	0.629875	2.01497	NCU07294	33905	153771	0.817952	0.708963	0.630291
NCU05893	68125	127640	0.622624	1.14763	1.97033	NCU01208	76418	17675	0.410714	0.629711	0.511489	NCU01024	144337	164698	0.601292	0.35961	0.630262
NCU04762	148503	126379	0.622275	0.33531	0.41061	NCU00966	71550	95471	0.401241	0.62888	0.590754	NCU09898	142686	115196	0.473602	0.492231	0.629798
NCU04954	128310	20201	0.621398	0.385209	0.331243	NCU05458	84286	103092	1.1783	0.628815	1.1419	NCU04699	124377	167169	1.19142	1.05836	0.629794
NCU00554	92891	167496	0.620803	0.884645	1.87599	NCU06658	75928	123196	2.57092	0.628787	2.14024	NCU06871	123618	82221	0.596335	0.840605	0.629348
NCU07665	120962	22486	0.620449	0.302932	0.768618	NCU03138	17445	35671	0.117804	0.628731	0.221466	NCU04407	79436	93253	0.226796	0.144342	0.629296
NCU08504	83362	168652	0.620259	0.204147	1.1702	NCU08810	80257	128624	1.19013	0.627578	0.740679	NCU02373	95746	162993	1.18135	1.09653	0.628703
NCU06611	99147	124901	0.620161	1.96428	1.03195	NCU01802	147218	141556	0.90543	0.626622	0.824744	NCU11041	132532	123855	1.3737	1.46314	0.626253
NCU06355	79064	154109	0.619411	0.344095	0.836345	NCU05280	129143	85082	0.922093	0.625646	0.978546	NCU07481	149225	72785	0.996787	1.14623	0.62497
NCU08417	64481	128035	0.618612	0.74209	0.638178	NCU01007	127786	88583	0.245299	0.625455	1.09094	NCU01288	127589	123066	0.132197	0.248856	0.624539
NCU04550	131106	127363	0.618128	0.824704	0.364733	NCU05252	80458	103398	0.701323	0.625053	0.40919	NCU09239	126986	76246	0.830018	0.442248	0.624528
NCU01581	83585	157658	0.616974	0.526182	1.22772	NCU09465	64338	169708	0.659814	0.623905	2.14318	NCU07685	60078	93927	0.393294	0.341363	0.624185
NCU00110	81720	126094	0.616303	0.723213	0.826822	NCU03426	84631	158734	0.374836	0.623506	0.718074	NCU03393	117540	169417	1.49894	2.18904	0.623387
NCU00735	89802	23596	0.615667	0.610032	0.650769	NCU07694	78736	93950	1.94525	0.623143	1.77576	NCU01413	76011	123165	0.295242	0.819903	0.623289
NCU04332	75063	90675	0.615165	0.281371	0.241618	NCU10721	146213	97478	0.908423	0.622916	0.33188	NCU03554	66152	105303	0.410591	0.690985	0.623179
NCU00675	89673	96010	0.614921	1.01087	1.00303	NCU10476	144146	89491	1.34715	0.622561	1.00397	NCU00527	119209	25265	0.934094	0.938085	0.62245
NCU05772	95859	162836	0.614821	0.581309	0.521635	NCU06534	78382	124958	0.29511	0.62102	0.43715	NCU00294	94922	166920	1.7675	1.74959	0.621905
NCU06353	116436	109129	0.614305	0.518655	1.26986	NCU08602	74692	154480	0.614234	0.620961	0.0615226	NCU08291	116399	160887	0.853586	0.668913	0.621625
NCU08602	74692	154480	0.614234	0.620961	0.0615226	NCU09682	135441	17159	1.0214	0.62086	0.923152	NCU01599	64926	113219	0.845373	1.06234	0.621562
NCU01083	57981	152020	0.614224	0.54324	0.282342	NCU03763	76964	135304	1.3879	0.620364	2.26027	NCU08955	143662	152928	0.511088	0.552204	0.621035
NCU08729	83242	101997	0.613905	0.12958	0.561028	NCU07435	149262	72850	0.412324	0.620105	1.0459	NCU08966	127120	72460	0.374554	0.531112	0.619919
NCU00051	62911	78945	0.613613	0.405741	0.608188	NCU06592	120840	124917	1.43185	0.618331	0.738428	NCU00954	90214	95500	1.87432	2.14303	0.618615
NCU02804	93180	125160	0.613473	0.650773	1.11446	NCU06049	123867	127591	0.668821	0.616231	1.08166	NCU04224	119534	152724	0.750024	0.743213	0.616714
NCU09541	107155	31923	0.613237	2.64357	2.13824	NCU00106	146323	97184	0.0429656	0.616123	0.752202	NCU01157	120034	129006	3.91109	4.53557	0.616263
NCU07955	59525	94434	0.612404	0.52251	0.356155	NCU04808	124453	126419	0.177944	0.615266	0.929063	NCU04074	69044	167363	0.945638	0.947443	0.615387
NCU07178	93488	160072	0.612229	1.05408	1.16627	NCU06922	139416	100660	0.504257	0.613102	0.465462	NCU08093	96308	160109	0.726994	0.576479	0.61521
NCU01858	73667	91937	0.61203	0.843685	2.6648	NCU09466	122693	169706	0.701803	0.612469	0.532746	NCU06284	145311	93494	0.333166	0.291588	0.614209
NCU01555	117300	128157	0.611614	2.86359	2.7284	NCU06090	67014	100887	0.944877	0.612356	0.283625	NCU02720	126353	28384	1.05766	1.92588	0.6141
NCU06748	130548	65585	0.610553	0.714689	0.878396	NCU00735	89802	23596	0.615667	0.610032	0.650769	NCU05276	116694	158085	0.500325	0.505059	0.613967
NCU02261	46163	168139	0.610333	0.708943	0.658941	NCU03702	116037	164781	0.501536	0.609823	0.948301	NCU11000	123605	156909	0.835693	0.237534	0.613843
NCU06710	143972	71613	0.610273	0.411933	0.255171	NCU06731	119713	71657	1.00441	0.609376	0.657773	NCU00953	125717	95503	0.356872	0.350217	0.612125
NCU02315	86162	127892	0.610174	1.20611	0.553842	NCU00770	149627	125572	0.675341	0.607339	1.42819	NCU06267	81458	79078	0.759347	0.433217	0.611569
NCU01799	18544	36369	0.60846	1.38996	1.47266	NCU00219	122256	58529	0.814546	0.605213	0.440104	NCU05645	87357	98160	0.483409	0.452952	0.611486
NCU08299	78879	166131	0.607661	0.506941	0.116942	NCU02458	123899	106375	0.318531	0.604156	0.743299	NCU12115	48634	162192	2153.2	2152.26	0.610837
NCU03303	72191	81124	0.607228	0.29485	0.646071	NCU02599	119053	165717	0.44355	0.603974	0.382617	NCU07878	62320	105950	0.147995	0.463659	0.610711
NCU05593	124549	79886	0.607153	1.16901	0.722779	NCU00182	146385	97014	0.402555	0.603755	0.754804	NCU00618	97163	162239	1.62295	1.81719	0.610656
NCU04002	148807	126685	0.605208	0.601167	0.179635	NCU04232	75269	90216	1.06671	0.602697	0.587143	NCU03907	124807	156218	-0.051893	0.378776	0.610239
NCU04604	77373	89171	0.604658	2.14278	2.00662	NCU02640	105967	160507	1.96979	0.602367	2.19357	NCU07672	128551	93892	0.316709	0.331609	0.609967
NCU09378	114768	74318	0.604647	0.327044	0.425882	NCU06648	119785	123187	0.46405	0.602305	0.663969	NCU02428	85901	164536	0.548952	0.329136	0.609116
NCU02742	91712	124290	0.602447	0.178885	0.384511	NCU03638	58499	70686	0.799573	0.601936	0.759767	NCU00357	146519	78329	1.8533	2.68364	0.608823
NCU03024	126741	95142	0.602173	0.0674953	0.406981	NCU03769	58270	164747	0.559372	0.601491	3.00274	NCU01477	56995	152662	0.587078	0.962235	0.6087
NCU07963	78189	154443	0.602039	0.717865	0.21124	NCU04698	68327	126342	1.16321	0.601425	1.32897	NCU08875	77832	85900	0.386645	0.572786	0.608645
NCU00562	92908	61714	0.601473	0.715328	0.538628	NCU04002	148807	126685	0.605208	0.601167	0.179635	NCU00051	62911	78945	0.613613	0.405741	0.608188
NCU01024	144337	164698	0.601292	0.35961	0.630262	NCU07494	149216	91105	0.975589	0.599931	0.448362	NCU03926	148864	98819	0.278242	0.669953	0.608099
NCU01455	56949	123309	0.601085	0.403665	0.310434	NCU09088	89019	165428	0.441302	0.598828	3.63868	NCU06021	147992	82664	1.10584	0.338888	0.607487
NCU02277	67553	101627	0.600773	0.648451	1.40817	NCU07719	145121	75657	0.55688	0.598767	0.694997	NCU01854	119120	73607	1.06727	0.366205	0.607452
NCU01807	83954	102784	0.600638	0.506814	0.253717	NCU09899	91560	159269	0.6561	0.598568	0.378494	NCU03204	91105	99718	0.369243	0.821006	0.607386
NCU00441	122438	96505	0.600295	0.684061	0.346077	NCU08374	125920	156397	0.279167	0.59789	0.850517	NCU03771	120196	122787	3.78608	3.47951	0.607092
NCU01822	117412	128322	0.599616	0.760594	1.17927	NCU07403	90437	95265	0.580723	0.5975	0.230934	NCU03590	58596	122914	0.304814	0.567848	0.606833
NCU06663	75912	89839	0.598953	0.767635	0.338142	NCU03229	72352	127060	0.682851	0.596361	0.811309	NCU03404	65915	105074	1.12086	0.819034	0.605845
NCU08510	31253	83817	0.598816	0.655157	0.215004	NCU10035	130301	102222	0.690425	0.595586	1.4585	NCU04113	143863	123434	0.664483	0.672685	0.603532
NCU00687	141816	95982	0.598712	0.369096	0.465262	NCU00663	119258	23668	0.150272	0.595416	0.512652	NCU01486	122867	157585	0.351321	0.567958	0.60294
NCU03243	72320	156525	0.598487	0.30338	0.504238	NCU07543	122560	77854	1.77684	0.595255	2.0413	NCU01179	57808	70936	0.821858	0.197107	0.602614
NCU03605	120316	152263	0.597393	0.43868	0.406264	NCU05255	80452	141834	0.248329	0.595214	0.734117	NCU06631	145080	94099	0.328905	0.1068	0.601681
NCU09311	126230	100057	0.597004	0.72265	0.461167	NCU04202	115697	165150	1.49867	0.594953	1.67836	NCU05203	80577	84912	2.08527	1.99524	0.601412
NCU05783	47350	101259	0.596345	2.97174	2.22896	NCU02293	67507	168161	0.478087	0.59471	-0.018473	NCU01229	76377	123016	0.356011	0.458486	0.600965
NCU06871	123618	82221	0.596335	0.840605	0.629348	NCU00232	81984	125997	0.826566	0.59444	1.09206	NCU06244	94797	79138	2.12731	1.33755	0.600707
NCU04620	77405	70913	0.595534	0.76366	0.932258	NCU03177	72474	81404	0.170994	0.594438	0.592733	NCU04009	124724	80280	0.374317	0.66968	0.600563
NCU03995	69197	167402	0.594512	0.336667	0.164238	NCU00488	117101	166813	0.367643	0.593627	0.519347	NCU01893	150622	124025	2.4292	1.6698	0.59976
NCU02899	92486	76519	0.594162	0.501414	0.463116	NCU06985	121485	103755	2.43327	0.593468	1.72499	NCU02692	126377	74138	0.336476	0.27919	0.599624
NCU08071	96299	90969	0.593782	0.495439	0.467235	NCU09460	147667	167814	0.687945	0.593125	1.20196	NCU01879	92393	91907	0.516787	0.680189	0.598995
NCU08021	121313	74647	0.593725	0.995631	0.707068	NCU01429	115739	165130	0.187788	0.592777	2.27825	NCU01360	93733	159729	0.524997	0.772997	0.598664
NCU04388	116507	165968	0.593131	1.13037	0.475496	NCU07327	121394	56289	1.80398	0.592128	2.04281	NCU04378	79505	93191	2.68868	3.21807	0.598327
NCU05602	50188	126508	0.593015	0.186284	0.474915	NCU01981	70806	123953	0.556008	0.591661	0.433033	NCU00416	82351	34410	0.319956	0.206088	0.598078
NCU01089	98140	70141	0.592238	4.05232	3.51643	NCU00923	132884	95565	0.809889	0.590814	0.893792	NCU04611	58699	89216	0.231444	0.403727	0.597695
NCU01983	51564	165559	0.592008	0.385739	1.92411	NCU06495	116856	161911	0.901293	0.589946	0.539133	NCU03932	15619	33460	0.622855	0.375901	0.595597
NCU03459	65986	105143	0.591354	0.890613	0.352941	NCU01805	65269	102778	0.495282	0.587641	1.27873	NCU08893	128096	104461	0.314953	0.417804	0.595372
NCU02705	126363	74166	0.591213	1.02445	2.84164	NCU07419	90476	125335	0.246386	0.587512	0.254761	NCU02684	150398	153649	0.101738	0.566043	0.594058
NCU08445	83111	83576	0.589262	0.995102	0.978646	NCU04353	121251	93145	0.554979	0.587438	1.23536	NCU02842	149545	125141	0.559189	0.769977	0.594055
NCU10477	118104	167278	0.589259	0.413721	0.235905	NCU00243	42469	166945	1.1695	0.58581	0.495039	NCU03597	77266	89098	0.952192	0.901516	0.593656
NCU02451	117801	34936	0.588958	1.12821	1.83892	NCU02002	89448	153327	0.912473	0.584078	0.524143	NCU06999	80128	85334	0.290711	0.103468	0.593626
NCU08354	71941	80878	0.588565	0.250287	0.844664	NCU08678	121353	165889	1.06217	0.582982	2.11	NCU03557	123472	20384	0.663522	0.255535	0.593299
NCU00276	82069	125961	0.588302	1.43137	1.40069	NCU09711	131084	156780	0.262241	0.58279	0.725961	NCU03177	72474	81404	0.170994	0.594438	0.592733
NCU00596	92991	111594	0.587922	0.164927	0.383658	NCU03316	150022	81089	0.297923	0.582203	1.8085	NCU04647	77456	158557	0.432911	0.743716	0.59252
NCU04321	75093	123511	0.587648	2.48734	2.95478	NCU06216	146182	126236	0.322063	0.582013	1.01851	NCU02367	148075	101811	0.362319	0.304642	0.592388
NCU01477	56995	152662	0.587078	0.962235	0.6087	NCU09510	80698	169757	0.888623	0.581385	0.568588	NCU05901	86821	112566	0.310555	0.202033	0.591528
NCU09517	43122	143200	0.587045	0.913814	0.97917	NCU05772	95859	162836	0.614821	0.581309	0.521635	NCU00926	105153	95556	0.523851	0.29762	0.591375
NCU07004	80139	103705	0.58695	0.793031	0.422395	NCU02095	132537	153246	0.514633	0.580357	0.531926	NCU00966	71550	95471	0.401241	0.62888	0.590754
NCU01015	120120	51899	0.586893	2.1435	2.71934	NCU06086	147942	82524	0.522015	0.579555	0.345294	NCU06742	123138	168862	0.627176	0.34812	0.589284
NCU05891	86802	82735	0.586793	0.712135	0.357676	NCU03207	72406	156559	0.28469	0.579191	0.650442	NCU08151	103221	101377	1.45973	1.57951	0.588679
NCU09295	84989	25752	0.586171	0.953189	1.28668	NCU04083	124657	156081	1.22814	0.578469	1.88342	NCU02048	89347	91571	0.362898	0.345131	0.58826
NCU00494	122482	78032	0.585656	0.807034	0.669029	NCU09203	71860	80792	0.220786	0.577408	0.89406	NCU01820	83987	157828	0.705898	0.758474	0.587452
NCU04811	68553	155879	0.585636	0.702403	0.373387	NCU05750	86567	127738	0.285786	0.577188	0.329202	NCU04232	75269	90216	1.06671	0.602697	0.587143
NCU02016	96430	49619	0.584827	0.720868	0.944209	NCU08093	96308	160109	0.726994	0.576479	0.61521	NCU01463	143914	152676	0.937661	0.745609	0.585975
NCU07282	99832	124348	0.584251	0.709973	0.949879	NCU04588	127990	152300	0.651525	0.576414	0.491775	NCU00360	146522	96677	0.358059	0.549642	0.584354
NCU06273	81474	126185	0.583877	0.654185	0.39568	NCU06113	85652	167953	0.721254	0.575975	0.642225	NCU06997	116633	169076	0.371907	0.854661	0.584354
NCU00502	119204	166470	0.583426	0.528975	0.358712	NCU04193	56659	165156	0.563867	0.575755	0.231189	NCU03123	133294	111974	0.216523	0.203083	0.58376
NCU09118	72102	99410	0.583185	0.570585	0.374936	NCU00348	122358	155334	0.93119	0.574443	1.48485	NCU01466	119676	18024	0.102529	0.426541	0.583358
NCU03653	120283	51522	0.581239	0.441639	0.47459	NCU02573	73360	92241	5.45783	0.573427	5.52351	NCU08637	151034	56487	1.02733	0.270991	0.583306
NCU07403	90437	95265	0.580723	0.5975	0.230934	NCU08875	77832	85900	0.386645	0.572786	0.608645	NCU02734	150354	92574	0.983251	0.797052	0.58193
NCU04548	123761	156849	0.580333	0.276239	2.15092	NCU00486	41277	138712	6.16286	0.572599	6.43601	NCU08685	116562	74561	1.18897	1.35684	0.581718
NCU05427	84312	103118	0.579181	0.56634	2.44698	NCU00115	81733	167006	0.653198	0.572278	0.895316	NCU04766	87125	79569	0.49385	0.699511	0.581486
NCU03627	120302	152247	0.578761	0.513991	0.434323	NCU04844	68606	155906	0.225619	0.571064	2.81875	NCU00151	81805	97090	0.842246	0.744404	0.580989
NCU00649	93100	155095	0.578395	1.36534	0.578746	NCU09118	72102	99410	0.583185	0.570585	0.374936	NCU01180	127679	152342	0.55339	0.878288	0.580769
NCU05386	117502	157976	0.577679	0.540264	0.304478	NCU03050	119199	166474	0.661423	0.570494	0.560425	NCU04578	58625	17585	0.924154	1.1971	0.580405
NCU03658	144504	122866	0.576091	1.2598	0.569611	NCU09240	150992	125088	1.68273	0.570104	1.64428	NCU01461	127364	90108	0.376469	0.380992	0.579868
NCU04189	127256	123376	0.575367	0.722396	0.658712	NCU05753	86559	101320	0.419358	0.569933	0.91669	NCU01827	117416	168842	2.75801	2.67629	0.579771
NCU01850	55611	165634	0.575117	0.721215	0.286508	NCU07997	116537	165921	2.05911	0.56983	1.70338	NCU00649	93100	155095	0.578395	1.36534	0.578746
NCU01918	70925	91834	0.574957	0.425637	0.542716	NCU07468	88893	165390	23.1318	0.569633	23.4514	NCU01460	143911	159855	0.854873	1.04855	0.578694
NCU01016	120119	152062	0.57439	0.539117	1.2271	NCU03088	91362	99969	0.299551	0.569358	1.63928	NCU08369	71980	162333	0.7058	0.837101	0.578072
NCU04152	56748	123405	0.574072	0.497116	0.239548	NCU07261	121451	124329	0.754975	0.568688	1.06659	NCU07196	36463	90888	0.643015	-0.179377	0.57781
NCU00032	81547	155595	0.573171	0.63805	0.935367	NCU04208	97521	135941	0.454289	0.568588	0.968986	NCU06754	84103	102928	2.99009	2.24343	0.577211
NCU05642	87363	79804	0.573125	0.56082	0.409596	NCU02024	125385	91613	0.214741	0.568562	0.662276	NCU03560	130844	159142	0.418619	0.314294	0.577155
NCU07065	124356	126324	0.572744	3.4986	3.41924	NCU01486	122867	157585	0.351321	0.567958	0.60294	NCU09362	133408	21836	0.750034	0.313602	0.576667
NCU02368	148074	26696	0.572506	0.252202	0.513914	NCU03590	58596	122914	0.304814	0.567848	0.606833	NCU07437	118422	165404	0.70535	0.256878	0.57534
NCU03074	51132	62166	0.571356	1.74578	1.03642	NCU05427	84312	103118	0.579181	0.56634	2.44698	NCU03806	115986	164720	1.91207	2.28023	0.574992
NCU03386	147460	16350	0.571178	0.358849	1.22623	NCU02684	150398	153649	0.101738	0.566043	0.594058	NCU10346	84339	19115	0.909864	0.988519	0.574801
NCU06587	59801	94187	0.57075	0.500867	1.04036	NCU04175	119569	159917	0.891977	0.565893	0.646602	NCU01501	147020	83889	0.769872	0.851602	0.572754
NCU03186	72462	99760	0.569936	1.20157	0.964753	NCU07457	88920	123727	0.559756	0.565607	0.449254	NCU08476	64648	157549	1.28048	1.05101	0.572433
NCU06050	131206	157075	0.569664	0.541644	0.353406	NCU08348	149936	99233	1.16838	0.563714	1.31973	NCU01277	57596	135609	0.178842	0.0823987	0.572207
NCU08633	127028	125053	0.569561	0.341417	0.291386	NCU04406	121211	74903	0.39093	0.56346	1.65133	NCU04290	143730	18252	0.327228	0.529035	0.571956
NCU01646	122989	102494	0.569421	0.756987	0.277167	NCU00436	82395	96511	1.1053	0.562645	0.756998	NCU06033	147983	127603	0.315518	0.161901	0.571874
NCU10683	85761	100963	0.568701	1.30655	0.518963	NCU04044	69103	98571	0.64331	0.562283	0.488477	NCU01343	115852	71282	0.45667	0.919176	0.571597
NCU03219	133220	81311	0.568113	0.263894	0.334375	NCU00495	82524	96386	0.373618	0.561815	0.431968	NCU05304	61655	103517	0.845086	1.05506	0.569896
NCU02767	93287	94670	0.567729	1.46107	3.08199	NCU03020	150742	95155	0.392796	0.561593	0.375507	NCU03658	144504	122866	0.576091	1.2598	0.569611
NCU09710	131085	82111	0.567662	1.08327	0.532211	NCU05642	87363	79804	0.573125	0.56082	0.409596	NCU00492	63833	23916	0.384692	0.722607	0.568941
NCU01929	125468	153386	0.567376	0.500748	0.461936	NCU08668	79830	124407	0.990574	0.560543	0.555159	NCU01019	144342	88566	0.526854	0.121058	0.568795
NCU10417	149117	152538	0.567364	0.323879	0.440408	NCU02935	53958	76549	0.817834	0.560316	0.407904	NCU00453	82426	166841	0.276561	0.633359	0.568747
NCU09528	75756	89999	0.567205	0.542562	0.166508	NCU03629	58522	51141	0.34127	0.559953	0.261746	NCU09510	80698	169757	0.888623	0.581385	0.568588
NCU02531	150529	124115	0.567068	0.261969	0.490351	NCU01202	115914	164893	0.367176	0.559883	0.343831	NCU06447	81115	158999	0.22723	0.229857	0.568435
NCU00295	63423	78439	0.565282	0.65875	0.830287	NCU09119	118790	111768	0.516483	0.558309	0.520589	NCU00125	146341	58932	1.83762	1.82905	0.567872
NCU08033	121325	92960	0.563897	0.517123	0.097781	NCU07572	130001	96265	1.00876	0.557894	0.97171	NCU04331	75066	90671	2.21475	2.7047	0.567625
NCU04193	56659	165156	0.563867	0.575755	0.231189	NCU02066	10784	123882	2.13327	0.556341	1.38152	NCU02674	91859	74095	0.693562	0.743847	0.565804
NCU00454	82429	125822	0.563327	1.79327	1.38383	NCU04165	75403	72019	1.37565	0.55628	1.26517	NCU01705	83783	84216	0.451598	0.28543	0.565231
NCU07699	120925	154232	0.563162	1.32055	1.06564	NCU05220	116720	168966	0.802698	0.555903	0.309566	NCU03839	58110	70292	0.548842	0.299391	0.565042
NCU00432	117076	78165	0.56213	0.530401	0.51422	NCU03343	117522	87604	0.339502	0.555096	0.837092	NCU05237	145833	103366	1.60856	1.2687	0.564872
NCU05267	129153	103429	0.559959	0.125237	0.386071	NCU00619	119239	98930	0.932958	0.554683	0.706225	NCU10232	141550	73067	0.516336	0.412169	0.564012
NCU07457	88920	123727	0.559756	0.565607	0.449254	NCU03935	118234	167434	0.544794	0.554065	0.714119	NCU08313	60176	124781	0.071191	0.512772	0.562687
NCU03769	58270	164747	0.559372	0.601491	3.00274	NCU04043	124699	35196	0.444344	0.552963	0.410913	NCU00220	81968	155444	0.524144	0.301534	0.561797
NCU02842	149545	125141	0.559189	0.769977	0.594055	NCU06875	117658	156923	1.56717	0.552307	1.35383	NCU09100	132452	91272	0.479238	0.49281	0.56139
NCU05902	68144	127621	0.559187	0.310799	0.247008	NCU08955	143662	152928	0.511088	0.552204	0.621035	NCU07283	61299	74393	0.625411	0.666305	0.561364
NCU02120	132511	123832	0.558043	1.15055	0.876192	NCU04718	148470	97827	0.414705	0.552075	0.502348	NCU08729	83242	101997	0.613905	0.12958	0.561028
NCU02054	70649	123893	0.55731	0.390263	0.702946	NCU10067	86096	168192	0.80903	0.551154	2.31385	NCU03050	119199	166474	0.661423	0.570494	0.560425
NCU07726	120903	94025	0.55706	0.986506	0.532783	NCU08067	88758	123645	0.406605	0.550634	0.321129	NCU11311	81360	58394	1.07694	0.814907	0.560125
NCU07719	145121	75657	0.55688	0.598767	0.694997	NCU04671	58836	104653	0.744355	0.550386	0.290275	NCU03774	127852	88765	0.328785	0.13256	0.560085
NCU03608	77239	164824	0.556611	0.450838	9.0599	NCU00360	146522	96677	0.358059	0.549642	0.584354	NCU02270	86253	101609	0.633705	0.304584	0.559913
NCU11322	120790	154375	0.556384	0.505419	0.405704	NCU06145	147899	156997	0.414561	0.54887	0.714832	NCU02579	73350	73909	1.10949	1.20363	0.558017
NCU08694	61097	153840	0.556213	1.01659	0.918158	NCU05514	124605	167325	0.654081	0.547325	1.21869	NCU03234	126058	81274	0.265896	0.341727	0.557847
NCU01981	70806	123953	0.556008	0.591661	0.433033	NCU01165	76528	86140	2.16376	0.546677	1.87534	NCU05227	61842	168974	0.517111	0.726687	0.557289
NCU09779	124487	98104	0.555644	1.01306	1.71649	NCU03296	52321	81148	0.622894	0.545738	2.11334	NCU06238	129540	79150	1.15294	1.23186	0.557226
NCU04353	121251	93145	0.554979	0.587438	1.23536	NCU07440	125187	91191	0.291278	0.545685	0.482973	NCU09219	90518	95188	0.299685	0.680022	0.557121
NCU04945	78134	169403	0.554289	0.410332	1.34309	NCU09005	82620	77942	0.239832	0.545588	0.439165	NCU07023	145712	128650	0.638008	0.759415	0.556884
NCU08992	101097	161563	0.553605	0.16567	0.339525	NCU03544	43829	86888	0.525814	0.544779	2.0059	NCU11362	144835	31164	0.365229	0.49668	0.555592
NCU01180	127679	152342	0.55339	0.878288	0.580769	NCU00105	63030	97188	0.091525	0.544594	0.757251	NCU08668	79830	124407	0.990574	0.560543	0.555159
NCU07741	59004	158490	0.553037	2.00396	2.36177	NCU00599	74299	126799	0.470849	0.544431	1.31424	NCU02315	86162	127892	0.610174	1.20611	0.553842
NCU00261	122293	59707	0.551083	0.373592	0.323253	NCU01083	57981	152020	0.614224	0.54324	0.282342	NCU00358	146520	166892	0.785376	0.361768	0.553419
NCU06930	85271	127474	0.550864	6.33616	5.52142	NCU09528	75756	89999	0.567205	0.542562	0.166508	NCU02586	133567	92262	0.494548	0.226856	0.552355
NCU01947	132661	108298	0.550328	0.896086	0.279813	NCU03029	126743	125297	0.275985	0.541733	0.463855	NCU08956	143661	90764	0.48751	0.356473	0.551777
NCU02828	106551	76396	0.550039	0.149578	0.473272	NCU06050	131206	157075	0.569664	0.541644	0.353406	NCU07778	128153	128956	1.21309	1.49842	0.551697
NCU00581	74258	99003	0.550018	1.15611	2.65355	NCU06102	123831	100874	0.649265	0.541638	0.630612	NCU10897	60304	166102	7.27906	8.15349	0.551061
NCU01761	101831	113323	0.549877	0.86183	0.495092	NCU04765	124415	126382	0.492038	0.540579	0.360414	NCU02510	92219	92083	0.46361	0.285026	0.550891
NCU05688	137157	129347	0.549869	0.429346	0.5103	NCU06780	65476	102982	0.245277	0.540492	0.195845	NCU09816	72823	167792	1.03184	0.906367	0.550433
NCU06390	78995	124730	0.549267	0.259573	0.497079	NCU05386	117502	157976	0.577679	0.540264	0.304478	NCU04277	127198	90525	0.638527	0.685767	0.549897
NCU04061	69075	98542	0.549221	1.33208	0.992018	NCU01016	120119	152062	0.57439	0.539117	1.2271	NCU09124	125959	99394	0.686159	0.535489	0.549821
NCU02428	85901	164536	0.548952	0.329136	0.609116	NCU08003	79678	153873	0.46912	0.538281	1.22461	NCU06259	81439	126198	0.666523	1.10531	0.549178
NCU03839	58110	70292	0.548842	0.299391	0.565042	NCU03885	88106	24504	0.230518	0.536608	0.658672	NCU08368	90667	80916	-0.088659	0.463033	0.548577
NCU07998	128869	93038	0.54784	0.461448	1.06265	NCU08962	74954	152933	0.235305	0.536219	0.385743	NCU05452	147357	84725	0.293182	0.0423191	0.548323
NCU04508	99462	160803	0.547115	0.457494	0.222123	NCU09124	125959	99394	0.686159	0.535489	0.549821	NCU08990	117110	161566	1.72635	1.43173	0.548045
NCU05958	88306	104172	0.547085	0.526586	0.472969	NCU02349	67422	127919	0.482574	0.535433	0.325788	NCU11263	88138	88242	0.634697	0.525625	0.546966
NCU03095	91347	81584	0.546945	0.429548	0.712037	NCU04946	116247	164200	0.424917	0.534959	0.364913	NCU03463	65999	142628	0.386903	0.145343	0.546644
NCU02737	91726	124287	0.54567	0.448346	0.542218	NCU10497	150374	165785	0.673606	0.534958	0.522291	NCU04785	87167	97972	2.682	2.17459	0.546589
NCU03935	118234	167434	0.544794	0.554065	0.714119	NCU01235	144189	123021	0.821395	0.534832	0.426751	NCU09825	77663	17181	2.46965	3.13051	0.546507
NCU02565	55008	92224	0.542475	0.68216	0.803228	NCU07416	90468	154755	0.472845	0.531971	0.354035	NCU00142	81786	97108	0.752691	1.04585	0.545668
NCU11380	103211	127779	0.542338	0.376716	0.784414	NCU06606	78519	166222	1.13349	0.531259	0.977266	NCU09207	125861	80782	1.32611	0.953796	0.54478
NCU01408	144053	71403	0.54197	1.82941	2.45372	NCU08966	127120	72460	0.374554	0.531112	0.619919	NCU04571	120339	70810	0.046065	0.30286	0.543959
NCU07831	121824	105855	0.540714	0.285132	0.483762	NCU00432	117076	78165	0.56213	0.530401	0.51422	NCU04018	50222	156134	0.105919	0.797117	0.543452
NCU00356	122364	58402	0.540588	0.712026	0.782079	NCU01100	115944	52559	0.539845	0.529097	0.875984	NCU05689	116769	169501	1.40259	1.14576	0.542724
NCU09512	121723	88015	0.540126	0.497802	0.662015	NCU04290	143730	18252	0.327228	0.529035	0.571956	NCU01918	70925	91834	0.574957	0.425637	0.542716
NCU03345	130699	129611	0.540018	0.0903379	0.966556	NCU00502	119204	166470	0.583426	0.528975	0.358712	NCU02737	91726	124287	0.54567	0.448346	0.542218
NCU11053	74588	76312	0.539939	1.76112	1.29763	NCU08331	120968	124796	0.701976	0.528686	0.796775	NCU03911	48330	139788	0.658133	0.486382	0.542178
NCU06330	79116	93570	0.539911	0.812708	0.150326	NCU00981	149800	77079	0.632283	0.528542	0.820628	NCU06371	128634	154121	0.209237	0.225521	0.542012
NCU01100	115944	52559	0.539845	0.529097	0.875984	NCU05540	68852	126558	1.38868	0.528515	2.00926	NCU05263	61756	103420	0.301343	0.458309	0.540828
NCU06268	122061	59513	0.539801	0.3827	0.441221	NCU01252	57649	89415	0.443381	0.52827	0.375887	NCU02372	86047	157423	1.43545	1.53374	0.540091
NCU02657	73194	53872	0.539731	0.700457	0.924577	NCU02745	150345	153705	0.314725	0.527833	1.20062	NCU06495	116856	161911	0.901293	0.589946	0.539133
NCU04125	56802	90427	0.538636	0.110919	0.773563	NCU04227	56597	123349	2.4558	0.527052	2.19852	NCU09221	90512	154735	0.379975	0.158857	0.538663
NCU03083	126197	156675	0.536843	0.437982	0.850657	NCU05958	88306	104172	0.547085	0.526586	0.472969	NCU00562	92908	61714	0.601473	0.715328	0.538628
NCU01256	119938	152408	0.536334	0.314771	1.35221	NCU03576	123487	87711	0.246172	0.526382	1.0344	NCU06737	84051	102878	1.82169	1.85831	0.538478
NCU06530	145000	124963	0.536292	1.15339	0.723096	NCU01963	149499	91750	1.39449	0.526361	1.67782	NCU11505	90697	80943	2.22005	1.91372	0.537292
NCU01114	76613	135148	0.535743	1.1497	1.99664	NCU01581	83585	157658	0.616974	0.526182	1.22772	NCU04757	87103	126375	1.09435	0.467294	0.537094
NCU04806	124451	126417	0.535002	0.501877	0.429886	NCU11263	88138	88242	0.634697	0.525625	0.546966	NCU02281	124048	127869	0.815667	1.41072	0.535456
NCU03549	66146	20375	0.533955	0.301555	3.61711	NCU09025	123580	100494	1.1551	0.522954	0.92575	NCU00464	94996	161600	2.19096	2.27637	0.535249
NCU04760	118049	167202	0.533823	0.386654	0.720275	NCU07955	59525	94434	0.612404	0.52251	0.356155	NCU04750	87089	97895	0.338108	0.633524	0.533892
NCU04602	77367	17601	0.533735	1.35633	0.924737	NCU10927	61104	124427	0.798242	0.521615	0.969045	NCU04772	124422	97945	0.324124	0.385538	0.533742
NCU04304	115659	165248	0.533581	0.431537	0.430978	NCU01451	119661	165114	3.83498	0.521012	3.35396	NCU07726	120903	94025	0.55706	0.986506	0.532783
NCU04512	99457	22290	0.533217	0.37711	0.632754	NCU00029	122096	78992	0.478498	0.519579	0.0805794	NCU09466	122693	169706	0.701803	0.612469	0.532746
NCU08554	117159	169553	0.531931	0.513885	0.761503	NCU00369	63566	78302	1.05047	0.519172	0.899591	NCU09710	131085	82111	0.567662	1.08327	0.532211
NCU08650	39282	124394	0.529028	0.670868	0.258142	NCU05305	145772	158112	0.748811	0.518994	0.8773	NCU02095	132537	153246	0.514633	0.580357	0.531926
NCU09204	125864	126871	0.529028	0.698269	0.078075	NCU02401	131280	88119	0.650338	0.518658	0.212572	NCU06552	78420	94248	1.32481	1.5445	0.530243
NCU07458	118413	165395	0.527897	0.295872	0.494361	NCU06353	116436	109129	0.614305	0.518655	1.26986	NCU05606	68739	155964	1.68927	1.06695	0.530025
NCU04258	36209	72233	0.527803	0.243057	0.657393	NCU02398	85982	101887	0.729685	0.518313	1.18566	NCU09754	117198	169710	1.23749	1.05527	0.52995
NCU02433	85886	169734	0.527345	0.424648	0.156549	NCU08033	121325	92960	0.563897	0.517123	0.097781	NCU08708	146950	157530	0.793419	1.26123	0.529152
NCU03874	132098	169815	0.527184	0.124012	0.278362	NCU07450	88941	123732	0.653866	0.51489	1.42028	NCU06837	130605	84667	1.72867	2.1193	0.527744
NCU01777	130481	157782	0.526887	0.279241	0.385555	NCU02224	46079	83134	0.449967	0.514241	0.523306	NCU05023	118345	169114	1.2194	1.75293	0.527372
NCU01019	144342	88566	0.526854	0.121058	0.568795	NCU03627	120302	152247	0.578761	0.513991	0.434323	NCU04053	131965	98556	1.24087	1.3872	0.526593
NCU09861	87677	98462	0.526325	1.22813	0.890031	NCU08554	117159	169553	0.531931	0.513885	0.761503	NCU00713	71058	95937	2.01133	0.821827	0.526414
NCU03544	43829	86888	0.525814	0.544779	2.0059	NCU00590	74278	167476	0.489526	0.513751	-0.0106952	NCU02788	106578	154545	0.372415	0.420816	0.526341
NCU00476	82483	155229	0.525489	0.66936	0.63353	NCU08692	79787	92923	0.189715	0.51312	0.816508	NCU06084	131181	127562	0.0846087	0.107888	0.525463
NCU01360	93733	159729	0.524997	0.772997	0.598664	NCU08313	60176	124781	0.071191	0.512772	0.562687	NCU07826	116789	169615	2.44599	2.76993	0.524329
NCU03094	51840	99956	0.52432	0.715881	0.841057	NCU02730	126343	124281	1.86348	0.511682	1.2979	NCU02002	89448	153327	0.912473	0.584078	0.524143
NCU00209	129730	96960	0.524146	0.804109	0.289854	NCU01804	65267	102775	0.39025	0.511131	0.437063	NCU01670	83735	141442	1.07509	1.00789	0.523737
NCU00220	81968	155444	0.524144	0.301534	0.561797	NCU04116	75508	72121	0.0725241	0.510321	0.411851	NCU02224	46079	83134	0.449967	0.514241	0.523306
NCU00926	105153	95556	0.523851	0.29762	0.591375	NCU01471	127373	51408	0.355166	0.508506	0.373816	NCU10497	150374	165785	0.673606	0.534958	0.522291
NCU11261	120217	164759	0.523098	0.770909	0.281141	NCU02637	119034	165747	2.07165	0.508363	1.99765	NCU04427	60714	74948	0.253543	0.306047	0.522213
NCU03485	84722	105183	0.522708	0.814524	0.767838	NCU08299	78879	166131	0.607661	0.506941	0.116942	NCU06843	95379	168904	1.51036	2.08479	0.522068
NCU06086	147942	82524	0.522015	0.579555	0.345294	NCU01807	83954	102784	0.600638	0.506814	0.253717	NCU05772	95859	162836	0.614821	0.581309	0.521635
NCU02963	73915	76615	0.52196	0.688711	0.410157	NCU00172	146378	97031	0.68236	0.506012	1.03939	NCU02225	131420	101512	0.667188	0.450873	0.521539
NCU08468	44579	102132	0.518206	0.334401	1.09888	NCU07715	78692	124844	0.295303	0.505629	0.31058	NCU09119	118790	111768	0.516483	0.558309	0.520589
NCU02746	91704	165807	0.5182	0.935808	0.326997	NCU11322	120790	154375	0.556384	0.505419	0.405704	NCU06038	117788	82624	0.395085	0.464379	0.520003
NCU02937	126677	34797	0.518062	0.177664	0.984095	NCU05276	116694	158085	0.500325	0.505059	0.613967	NCU02743	96916	165805	0.46198	0.835036	0.519548
NCU05227	61842	168974	0.517111	0.726687	0.557289	NCU01961	149501	91756	0.885763	0.502972	4.80625	NCU07058	86982	97802	0.80945	0.958035	0.519422
NCU05559	131861	111293	0.516877	0.337944	0.834689	NCU03409	149140	129218	0.395216	0.502627	1.13268	NCU07423	125833	125331	1.02795	0.990328	0.519365
NCU01879	92393	91907	0.516787	0.680189	0.598995	NCU04806	124451	126417	0.535002	0.501877	0.429886	NCU00488	117101	166813	0.367643	0.593627	0.519347
NCU09119	118790	111768	0.516483	0.558309	0.520589	NCU02899	92486	76519	0.594162	0.501414	0.463116	NCU04825	124466	111164	-0.249005	0.36235	0.519064
NCU10232	141550	73067	0.516336	0.412169	0.564012	NCU11109	58716	159615	0.512912	0.501163	0.372206	NCU10683	85761	100963	0.568701	1.30655	0.518963
NCU00372	122379	78296	0.515603	0.777282	1.04321	NCU06587	59801	94187	0.57075	0.500867	1.04036	NCU06309	128683	75184	0.358152	0.37246	0.517353
NCU09598	66226	159159	0.515429	0.410246	0.298818	NCU01929	125468	153386	0.567376	0.500748	0.461936	NCU01776	117386	168803	2.11681	2.6831	0.517104
NCU09922	80289	85173	0.515363	2.46734	2.95785	NCU03274	72262	167637	2.31346	0.49941	2.17185	NCU05272	80413	85059	0.663217	1.1175	0.516924
NCU00805	118610	166655	0.514911	0.483902	0.697094	NCU00083	109968	161796	1.01831	0.498659	0.645315	NCU04580	77315	70827	1.38947	1.82944	0.516537
NCU02095	132537	153246	0.514633	0.580357	0.531926	NCU03834	120141	70302	0.13418	0.498173	0.286708	NCU00432	117076	78165	0.56213	0.530401	0.51422
NCU11109	58716	159615	0.512912	0.501163	0.372206	NCU09512	121723	88015	0.540126	0.497802	0.662015	NCU02368	148074	26696	0.572506	0.252202	0.513914
NCU02395	131286	157441	0.512685	0.967639	1.16885	NCU03135	72560	81492	0.512584	0.497408	0.0492049	NCU05813	67987	157171	0.84986	0.493334	0.513634
NCU03135	72560	81492	0.512584	0.497408	0.0492049	NCU04152	56748	123405	0.574072	0.497116	0.239548	NCU08964	115627	90781	0.81917	1.02399	0.513162
NCU09382	72956	92651	0.512544	0.648225	0.400535	NCU11362	144835	31164	0.365229	0.49668	0.555592	NCU04598	144583	89186	0.446868	0.885127	0.513094
NCU07466	118410	153100	0.51236	0.760361	0.332916	NCU01485	101579	113132	0.391925	0.496564	0.22734	NCU00663	119258	23668	0.150272	0.595416	0.512652
NCU05287	61697	113679	0.511302	0.108924	1.06988	NCU00198	116980	166974	0.395642	0.496034	2.56342	NCU04151	143833	123406	0.243759	0.113532	0.512553
NCU08955	143662	152928	0.511088	0.552204	0.621035	NCU02790	93246	125128	0.459994	0.495661	0.398018	NCU02541	119086	92157	0.425903	0.335045	0.512222
NCU00506	133856	166468	0.51107	0.422478	1.87238	NCU05067	88488	103930	0.657927	0.495469	0.418743	NCU01208	76418	17675	0.410714	0.629711	0.511489
NCU06610	78527	124902	0.510615	0.150157	2.23801	NCU08071	96299	90969	0.593782	0.495439	0.467235	NCU07886	129393	169560	0.678788	0.687343	0.511303
NCU06550	116296	166257	0.509707	1.07049	1.29179	NCU02589	92023	73930	0.136637	0.495094	0.275418	NCU05688	137157	129347	0.549869	0.429346	0.5103
NCU03579	147592	106133	0.50931	0.306648	1.40182	NCU04007	87860	80284	0.304458	0.494941	0.300007	NCU02553	92112	153532	0.504981	0.386602	0.510222
NCU03285	90927	62193	0.509174	0.231647	0.240085	NCU05813	67987	157171	0.84986	0.493334	0.513634	NCU06363	128642	124708	0.104258	0.472724	0.510053
NCU05589	124552	98262	0.508485	0.986716	0.44902	NCU02789	134013	22970	0.624957	0.493333	0.720361	NCU03558	95501	164280	0.866788	0.709194	0.509546
NCU06200	62623	97592	0.508317	0.925259	0.752913	NCU04454	60663	137351	0.976156	0.492921	2.99628	NCU07869	80982	129579	3.63194	3.98971	0.508139
NCU02490	126561	153477	0.507974	0.220162	0.705832	NCU09100	132452	91272	0.479238	0.49281	0.56139	NCU09329	91498	156720	0.379703	0.307501	0.505844
NCU07549	117134	125723	0.507241	0.439295	0.191927	NCU00395	82299	78247	0.351309	0.492732	0.279524	NCU08359	149946	80892	0.934195	1.38172	0.505195
NCU07187	106733	72568	0.506053	0.807421	0.73877	NCU00178	146382	110701	0.776035	0.492415	2.2157	NCU01274	144158	89458	0.184553	0.630053	0.50511
NCU02033	149435	91596	0.505977	0.419109	0.362839	NCU09898	142686	115196	0.473602	0.492231	0.629798	NCU09980	126582	91979	1.13924	0.773904	0.505051
NCU03268	72274	99575	0.50525	3.33204	2.87759	NCU02750	126325	108663	0.462473	0.491196	0.502017	NCU03243	72320	156525	0.598487	0.30338	0.504238
NCU02553	92112	153532	0.504981	0.386602	0.510222	NCU01656	147125	128213	0.185167	0.487606	0.329428	NCU01725	83796	102614	1.38727	1.42985	0.503572
NCU06922	139416	100660	0.504257	0.613102	0.465462	NCU01257	76317	107202	2.64121	0.487542	2.52787	NCU05077	69791	158285	0.915278	0.971861	0.503152
NCU02077	104708	136539	0.504227	8.43218	8.22178	NCU03911	48330	139788	0.658133	0.486382	0.542178	NCU04718	148470	97827	0.414705	0.552075	0.502348
NCU08012	79701	74658	0.503974	0.467181	0.228974	NCU01473	69954	71757	0.647864	0.486043	0.244864	NCU07575	82651	125745	3.28492	3.02142	0.502053
NCU02223	67689	64236	0.503712	0.43691	0.933743	NCU02977	92636	76641	0.795482	0.485861	1.20418	NCU02750	126325	108663	0.462473	0.491196	0.502017
NCU02577	51934	153554	0.502918	0.395268	0.389058	NCU09547	75709	71715	0.170244	0.485012	1.02845	NCU06260	81441	126197	3.03832	3.5672	0.501295
NCU07604	144834	104803	0.502863	0.847815	0.861697	NCU01999	125408	153329	0.327387	0.484238	0.447047	NCU09243	74641	166346	0.723885	0.281921	0.500851
NCU05423	84322	103125	0.501873	1.34557	0.895334	NCU08743	83214	168259	1.04127	0.484203	0.933902	NCU06637	119792	89777	0.28714	0.791013	0.500323
NCU03702	116037	164781	0.501536	0.609823	0.948301	NCU00805	118610	166655	0.514911	0.483902	0.697094	NCU07783	35897	67401	2.72008	1.20733	0.500215
NCU08712	122796	128047	0.5007	4.87097	4.39444	NCU00417	101000	58973	0.420648	0.483587	0.376786	NCU09814	126254	81756	0.331479	0.313877	0.499961
NCU05276	116694	158085	0.500325	0.505059	0.613967	NCU07889	146058	87225	0.447653	0.483335	0.3533	NCU05554	118131	167309	1.76156	2.11444	0.499303
NCU02594	73314	124174	0.499615	0.829892	0.763121	NCU02231	131414	127825	0.258297	0.482839	1.48344	NCU03858	88157	129786	0.298037	0.170086	0.498536
NCU02237	148179	101543	0.499103	0.405943	0.962928	NCU09161	80736	129376	0.694546	0.482405	1.64766	NCU04469	60632	154009	7.18686	7.27565	0.498057
NCU02669	73170	74087	0.498346	0.14076	0.712658	NCU04742	124398	79515	0.646073	0.480919	0.821688	NCU06387	128623	166098	3.42848	2.86117	0.497964
NCU05282	129141	85086	0.496081	0.46514	0.445386	NCU09136	90752	167576	0.428714	0.480135	2.64659	NCU05008	118347	103832	0.813714	0.712305	0.497322
NCU02073	104714	91511	0.495891	2.7799	1.96305	NCU09001	82608	125762	0.715242	0.479589	0.299784	NCU06390	78995	124730	0.549267	0.259573	0.497079
NCU08190	64101	155117	0.495493	1.43776	1.13826	NCU02587	92029	92266	0.20339	0.479321	1.07198	NCU03668	144498	88958	0.750398	0.774333	0.495428
NCU01805	65269	102778	0.495282	0.587641	1.27873	NCU06066	139706	162756	0.723661	0.47895	0.175817	NCU01761	101831	113323	0.549877	0.86183	0.495092
NCU07666	78803	166150	0.494905	0.903704	0.421532	NCU08873	120567	104295	0.688364	0.478906	0.790339	NCU00243	42469	166945	1.1695	0.58581	0.495039
NCU05634	50093	61005	0.494886	0.848536	0.287156	NCU04741	68383	155817	1.18846	0.478775	1.56365	NCU07321	116586	55639	0.740382	0.442751	0.494674
NCU02586	133567	92262	0.494548	0.226856	0.552355	NCU01729	83799	84245	0.335995	0.477798	0.387963	NCU07458	118413	165395	0.527897	0.295872	0.494361
NCU07012	121508	85305	0.494403	0.728477	0.478005	NCU09897	54812	69496	0.196329	0.477404	0.324929	NCU01102	57946	122662	0.308435	0.303258	0.494179
NCU03179	126107	156582	0.494052	0.344319	0.404115	NCU03997	49651	167401	0.633459	0.473353	0.975112	NCU02538	119089	124123	0.663811	0.814582	0.493615
NCU07924	40205	109462	0.493979	4.31712	4.74262	NCU06363	128642	124708	0.104258	0.472724	0.510053	NCU00330	82165	125920	0.226858	0.413387	0.493499
NCU04766	87125	79569	0.49385	0.699511	0.581486	NCU01675	65062	102554	1.56566	0.472719	2.14034	NCU09438	85051	127280	0.425581	0.683588	0.493459
NCU03464	84688	68167	0.493059	1.01303	0.337335	NCU00561	126815	62380	0.15446	0.470066	0.662004	NCU00634	119247	166733	1.43915	1.87671	0.493445
NCU03217	91077	167678	0.492876	0.764048	2.24406	NCU03613	144536	164822	0.492869	0.46913	0.43569	NCU09511	129254	106413	0.284809	0.773966	0.493101
NCU03613	144536	164822	0.492869	0.46913	0.43569	NCU01253	76327	123036	0.334006	0.46809	0.446276	NCU07156	74784	90952	1.40825	1.11386	0.493027
NCU03480	123417	105171	0.49251	0.30273	0.149974	NCU02945	126682	109743	1.79843	0.467817	1.75003	NCU04588	127990	152300	0.651525	0.576414	0.491775
NCU02980	150720	95004	0.492228	0.648635	0.251971	NCU02680	105928	74108	0.653436	0.467363	0.781933	NCU08452	64625	102125	0.318934	0.843137	0.491725
NCU04765	124415	126382	0.492038	0.540579	0.360414	NCU04757	87103	126375	1.09435	0.467294	0.537094	NCU00680	118571	77642	3.06094	3.69023	0.491572
NCU08993	82583	96329	0.491153	0.22724	0.833591	NCU08012	79701	74658	0.503974	0.467181	0.228974	NCU09216	125851	76823	1.87095	1.23308	0.490696
NCU00210	146404	96957	0.489555	0.665198	0.835536	NCU06056	147965	100954	1.64387	0.467011	1.52957	NCU02531	150529	124115	0.567068	0.261969	0.490351
NCU00590	74278	167476	0.489526	0.513751	-0.0106952	NCU09740	38402	22575	0.262856	0.466609	0.419224	NCU07394	125806	23286	1.00929	0.965291	0.489826
NCU05262	100065	168994	0.488784	0.343056	1.15902	NCU02725	150363	153688	0.45849	0.466127	0.24459	NCU03194	72443	25547	0.258702	0.181501	0.489168
NCU03130	72572	62105	0.48875	1.4102	0.861969	NCU05293	80362	158101	0.348846	0.466103	0.755267	NCU04044	69103	98571	0.64331	0.562283	0.488477
NCU06857	147346	103086	0.488463	0.141683	-0.031222	NCU05282	129141	85086	0.496081	0.46514	0.445386	NCU06765	123166	157883	15.4859	16.0286	0.488253
NCU02834	125497	125144	0.487594	2.21973	1.80587	NCU06038	117788	82624	0.395085	0.464379	0.520003	NCU01992	70784	153337	1.28824	0.742444	0.487018
NCU08956	143661	90764	0.48751	0.356473	0.551777	NCU03685	58434	17489	0.904209	0.463701	0.896236	NCU09327	54700	62431	0.284109	0.823097	0.486529
NCU06461	81147	105756	0.486839	0.370668	1.13985	NCU07878	62320	105950	0.147995	0.463659	0.610711	NCU01955	89550	73425	0.352823	0.218722	0.485857
NCU03889	48325	98894	0.485548	0.391771	0.401544	NCU08368	90667	80916	-0.088659	0.463033	0.548577	NCU05243	38488	103377	1.25091	0.836269	0.485034
NCU02416	85933	88209	0.485339	0.889149	0.480629	NCU08551	82859	20613	0.256467	0.46293	1.38934	NCU07831	121824	105855	0.540714	0.285132	0.483762
NCU03972	69251	167416	0.485011	0.436273	0.716458	NCU05541	68850	156018	0.165116	0.462271	0.231421	NCU07947	116265	166292	0.363895	0.438327	0.483732
NCU05817	148323	63697	0.484379	0.754952	0.925319	NCU05605	87426	126506	0.475716	0.461969	1.30709	NCU00666	93136	96032	0.625637	0.706271	0.483381
NCU00771	71164	154999	0.484099	1.5768	0.96858	NCU07998	128869	93038	0.54784	0.461448	1.06265	NCU03899	88077	80502	1.63015	1.39982	0.48317
NCU05645	87357	98160	0.483409	0.452952	0.611486	NCU01896	21543	91883	0.412244	0.459321	0.435903	NCU07440	125187	91191	0.291278	0.545685	0.482973
NCU02349	67422	127919	0.482574	0.535433	0.325788	NCU07954	59526	166297	1.40247	0.45892	1.43797	NCU04032	131983	126661	0.225419	0.193318	0.48267
NCU02079	125336	136537	0.482349	0.970595	1.39046	NCU01229	76377	123016	0.356011	0.458486	0.600965	NCU09008	24852	33146	0.260993	0.3177	0.482638
NCU09100	132452	91272	0.479238	0.49281	0.56139	NCU06560	116303	55516	0.337794	0.458418	1.60668	NCU08553	110529	169554	0.38449	0.868942	0.48241
NCU00029	122096	78992	0.478498	0.519579	0.0805794	NCU05263	61756	103420	0.301343	0.458309	0.540828	NCU00597	133922	167471	0.459986	0.736288	0.480993
NCU00431	117075	161623	0.478328	0.377213	0.362421	NCU04508	99462	160803	0.547115	0.457494	0.222123	NCU02416	85933	88209	0.485339	0.889149	0.480629
NCU08281	128594	124758	0.478141	0.64001	0.63326	NCU06409	81044	158970	4.12166	0.457024	3.56886	NCU05809	124233	127690	3.39638	3.76671	0.480457
NCU02293	67507	168161	0.478087	0.59471	-0.018473	NCU02149	70442	73013	1.05143	0.456149	0.647523	NCU01948	89567	165577	1.64138	1.99398	0.479011
NCU05605	87426	126506	0.475716	0.461969	1.30709	NCU08609	106664	57622	0.344874	0.455067	0.108949	NCU06059	147963	82575	1.37359	1.22201	0.478536
NCU03232	126059	99647	0.475089	0.193298	0.66938	NCU02359	131315	63931	0.213452	0.455007	0.159733	NCU07012	121508	85305	0.494403	0.728477	0.478005
NCU05527	140640	126564	0.474669	0.77741	1.37436	NCU01975	132638	123957	0.456473	0.454143	0.278873	NCU04770	118055	24665	3.10819	3.16195	0.477834
NCU07386	125800	125361	0.474324	0.121825	0.361116	NCU09442	66370	156769	0.860327	0.453754	0.705731	NCU02908	17702	23098	5.7742	5.63278	0.475987
NCU02256	86290	127845	0.474201	0.103438	0.25621	NCU02421	131258	88158	0.914249	0.453569	1.11564	NCU00087	146309	167019	0.68682	0.409305	0.475704
NCU09898	142686	115196	0.473602	0.492231	0.629798	NCU06687	57176	165050	1.30106	0.453086	1.68484	NCU04388	116507	165968	0.593131	1.13037	0.475496
NCU07416	90468	154755	0.472845	0.531971	0.354035	NCU05645	87357	98160	0.483409	0.452952	0.611486	NCU07794	59088	142305	1.27594	0.968867	0.47523
NCU03033	126747	166489	0.471959	0.656564	1.66605	NCU02225	131420	101512	0.667188	0.450873	0.521539	NCU05602	50188	126508	0.593015	0.186284	0.474915
NCU05714	80830	129331	0.471319	0.664783	0.433472	NCU03608	77239	164824	0.556611	0.450838	9.0599	NCU03653	120283	51522	0.581239	0.441639	0.47459
NCU00599	74299	126799	0.470849	0.544431	1.31424	NCU06674	127452	89866	0.346915	0.449822	0.287543	NCU11402	134059	22921	1.217	1.16723	0.474296
NCU07483	125152	153087	0.46924	0.805972	0.262171	NCU04412	116498	165977	0.252201	0.448964	0.760005	NCU01184	144233	152346	0.155347	0.114789	0.473627
NCU08003	79678	153873	0.46912	0.538281	1.22461	NCU02737	91726	124287	0.54567	0.448346	0.542218	NCU02828	106551	76396	0.550039	0.149578	0.473272
NCU03901	69396	98866	0.468545	0.871575	1.32224	NCU05245	80475	168982	0.365879	0.448003	2.46012	NCU05958	88306	104172	0.547085	0.526586	0.472969
NCU08978	82545	96366	0.468531	2.12149	1.88747	NCU02494	92256	153481	1.12655	0.445803	0.764711	NCU04187	56677	90307	0.655078	0.962586	0.472862
NCU01101	76627	164667	0.468207	0.89659	1.2917	NCU07078	86935	97752	0.277587	0.445744	1.23766	NCU03936	148857	126734	0.85762	0.901792	0.472628
NCU02248	131398	127838	0.46753	0.194963	0.864105	NCU08507	146992	102191	1.159	0.445526	0.925081	NCU09330	114712	156721	0.6616	0.408258	0.472409
NCU01950	149508	73436	0.46699	0.403522	0.285661	NCU03036	92737	56935	0.869916	0.444493	0.672779	NCU07887	116815	105620	1.28282	0.704093	0.472239
NCU01023	58057	70236	0.466635	0.190632	0.346264	NCU04410	121207	153962	0.376725	0.444	1.10541	NCU04079	131944	24980	0.30221	0.281307	0.472124
NCU01746	117371	168787	0.466164	0.971134	2.78217	NCU11246	126009	81157	0.428732	0.443145	0.2685	NCU07393	149856	95283	0.64783	0.74834	0.469694
NCU09222	90510	166502	0.465501	0.230804	0.302703	NCU07675	60106	93900	2.30372	0.442966	3.28844	NCU02362	123983	168199	0.711415	0.339535	0.469047
NCU06648	119785	123187	0.46405	0.602305	0.663969	NCU01701	147150	128235	0.903202	0.442831	0.740739	NCU08071	96299	90969	0.593782	0.495439	0.467235
NCU02510	92219	92083	0.46361	0.285026	0.550891	NCU07321	116586	55639	0.740382	0.442751	0.494674	NCU07829	116791	169617	1.53679	2.05203	0.467056
NCU02750	126325	108663	0.462473	0.491196	0.502017	NCU09239	126986	76246	0.830018	0.442248	0.624528	NCU11348	115615	165318	1.39017	1.17164	0.466808
NCU00379	82267	78282	0.462396	1.20259	1.9176	NCU00504	150775	125270	0.446185	0.441707	0.827602	NCU06922	139416	100660	0.504257	0.613102	0.465462
NCU01739	117369	168783	0.462329	0.310712	0.403669	NCU03653	120283	51522	0.581239	0.441639	0.47459	NCU00687	141816	95982	0.598712	0.369096	0.465262
NCU02550	92118	73844	0.462154	0.85163	0.307115	NCU07996	79660	124472	0.192091	0.441034	1.1673	NCU01374	144078	123139	0.921603	1.13972	0.464654
NCU02743	96916	165805	0.46198	0.835036	0.519548	NCU01795	83932	84380	0.412443	0.440127	0.426543	NCU03029	126743	125297	0.275985	0.541733	0.463855
NCU00184	81886	97008	0.461447	0.272034	0.434211	NCU00470	63784	125809	0.220952	0.439924	0.318563	NCU01081	120081	88479	1.57859	2.17318	0.463345
NCU06037	102894	82626	0.460701	2.34081	2.62079	NCU07793	144754	128964	0.33911	0.439307	0.729778	NCU02899	92486	76519	0.594162	0.501414	0.463116
NCU09600	44886	169683	0.46043	0.259767	1.01408	NCU07549	117134	125723	0.507241	0.439295	0.191927	NCU04764	87119	155835	0.435274	0.381416	0.463017
NCU02790	93246	125128	0.459994	0.495661	0.398018	NCU03605	120316	152263	0.597393	0.43868	0.406264	NCU06277	122071	126181	2.11194	2.16369	0.462818
NCU00597	133922	167471	0.459986	0.736288	0.480993	NCU07947	116265	166292	0.363895	0.438327	0.483732	NCU05027	69871	128735	0.0370873	0.328562	0.462617
NCU00364	82233	96668	0.459208	1.52931	1.27099	NCU07698	78728	124831	0.439486	0.438212	0.384111	NCU05553	148663	126546	0.688255	0.686744	0.462343
NCU08965	143656	90788	0.458558	0.323292	0.354166	NCU03083	126197	156675	0.536843	0.437982	0.850657	NCU01929	125468	153386	0.567376	0.500748	0.461936
NCU02725	150363	153688	0.45849	0.466127	0.24459	NCU04381	145437	93198	0.227682	0.437702	1.10019	NCU01452	115750	165113	1.44567	1.79709	0.461535
NCU03111	150199	156643	0.457869	0.70127	0.36695	NCU05233	80506	103359	0.736788	0.437702	0.644457	NCU11839	122254	12589	1.85899	1.5476	0.461416
NCU01343	115852	71282	0.45667	0.919176	0.571597	NCU02223	67689	64236	0.503712	0.43691	0.933743	NCU09311	126230	100057	0.597004	0.72265	0.461167
NCU01975	132638	123957	0.456473	0.454143	0.278873	NCU03972	69251	167416	0.485011	0.436273	0.716458	NCU01835	95325	168848	1.49952	1.30603	0.459542
NCU06175	121971	126272	0.456227	0.313543	0.417296	NCU01980	89496	73372	0.970565	0.435801	1.4688	NCU04345	121261	93121	0.306453	0.340747	0.459245
NCU05959	118297	169192	0.456064	0.66029	0.772008	NCU06768	84136	102961	0.143208	0.435624	0.433178	NCU03631	98421	152243	1.94336	2.80342	0.458609
NCU01445	75610	71816	0.455804	0.120321	0.405727	NCU00253	122287	138914	0.41962	0.434799	0.681382	NCU03963	69275	80375	1.78734	2.05651	0.457688
NCU06235	81382	126220	0.455381	1.88846	1.5046	NCU00074	129630	167025	2.48256	0.434662	2.4912	NCU05579	131851	126529	3.30908	3.47458	0.456497
NCU03778	76936	106909	0.454962	0.396661	0.941733	NCU05219	80543	84942	0.729829	0.434227	0.819642	NCU01859	119124	91933	1.18297	1.31463	0.456486
NCU04208	97521	135941	0.454289	0.568588	0.968986	NCU09090	70340	72917	0.428853	0.434084	0.373296	NCU01606	117317	168724	1.05581	0.874506	0.455733
NCU07687	120939	154222	0.453978	0.694012	0.304459	NCU08676	116569	92889	0.778552	0.434007	0.155822	NCU07003	69970	169069	1.89028	2.34675	0.455131
NCU04570	120338	70806	0.453718	0.428026	0.267885	NCU05950	69638	128852	0.673975	0.433387	0.185199	NCU03166	118873	99799	0.174371	0.321721	0.454526
NCU03280	150059	99554	0.452734	0.290813	0.383803	NCU06267	81458	79078	0.759347	0.433217	0.611569	NCU08277	116408	166115	0.282447	0.209322	0.454014
NCU01679	101756	84181	0.451759	1.46484	1.07935	NCU03199	96785	167687	0.63348	0.431945	0.20415	NCU05221	80538	84947	1.25957	1.32197	0.453576
NCU01705	83783	84216	0.451598	0.28543	0.565231	NCU08947	115636	160027	0.842079	0.431714	0.390427	NCU09380	150323	92657	0.371409	0.102634	0.453526
NCU04238	115688	72147	0.450894	0.200816	0.433351	NCU04304	115659	165248	0.533581	0.431537	0.430978	NCU00906	142047	125469	5.34771	5.65482	0.453015
NCU09573	66644	127502	0.450753	0.38247	0.664891	NCU05240	116711	168981	0.231329	0.430561	0.266636	NCU10048	148955	169189	1.77758	1.97338	0.452879
NCU09838	120487	70041	0.450248	0.222458	1.32943	NCU06485	81192	159028	1.58038	0.430432	1.17783	NCU02264	117872	168142	1.14709	0.68911	0.452188
NCU02224	46079	83134	0.449967	0.514241	0.523306	NCU00738	125552	23593	0.333084	0.430387	0.306902	NCU03091	150216	167752	2.46511	2.49304	0.451853
NCU07889	146058	87225	0.447653	0.483335	0.3533	NCU08506	138454	102188	-0.143185	0.430033	0.227363	NCU07710	120918	154242	0.666986	0.801757	0.451763
NCU03854	124857	88059	0.447274	0.404895	0.929171	NCU00345	146509	96709	0.30561	0.430023	0.426713	NCU03751	127867	122802	1.00365	1.35453	0.451049
NCU04598	144583	89186	0.446868	0.885127	0.513094	NCU03095	91347	81584	0.546945	0.429548	0.712037	NCU05457	117482	168914	0.929117	0.381455	0.450856
NCU00504	150775	125270	0.446185	0.441707	0.827602	NCU05688	137157	129347	0.549869	0.429346	0.5103	NCU05299	61668	85123	0.873729	0.423284	0.449834
NCU04794	131741	126407	0.445965	0.324135	0.234593	NCU04654	120414	86227	0.736421	0.428765	0.329825	NCU07057	86983	79444	0.373657	0.257034	0.449727
NCU00424	63690	78178	0.445549	0.17144	0.750148	NCU04570	120338	70806	0.453718	0.428026	0.267885	NCU07457	88920	123727	0.559756	0.565607	0.449254
NCU04043	124699	35196	0.444344	0.552963	0.410913	NCU02686	91832	92464	0.2755	0.427322	0.136519	NCU05589	124552	98262	0.508485	0.986716	0.44902
NCU03589	77282	70788	0.44391	0.67675	0.284941	NCU01466	119676	18024	0.102529	0.426541	0.583358	NCU02318	124022	83330	1.02568	1.38915	0.448739
NCU02599	119053	165717	0.44355	0.603974	0.382617	NCU01918	70925	91834	0.574957	0.425637	0.542716	NCU04320	75094	123510	0.185228	0.195327	0.448534
NCU01252	57649	89415	0.443381	0.52827	0.375887	NCU02433	85886	169734	0.527345	0.424648	0.156549	NCU07494	149216	91105	0.975589	0.599931	0.448362
NCU05681	80790	86995	0.44154	0.816111	0.652479	NCU03881	118252	169809	0.423934	0.424349	0.635522	NCU01999	125408	153329	0.327387	0.484238	0.447047
NCU09088	89019	165428	0.441302	0.598828	3.63868	NCU05299	61668	85123	0.873729	0.423284	0.449834	NCU01253	76327	123036	0.334006	0.46809	0.446276
NCU00734	125549	77538	0.441298	0.240065	0.431726	NCU00641	126882	96086	0.266743	0.422492	0.187335	NCU03819	58151	164715	0.44092	0.411435	0.446204
NCU03819	58151	164715	0.44092	0.411435	0.446204	NCU00506	133856	166468	0.51107	0.422478	1.87238	NCU05282	129141	85086	0.496081	0.46514	0.445386
NCU02895	92479	94861	0.440578	1.00659	11.208	NCU04082	49027	98489	1.57624	0.422205	1.75272	NCU03040	126754	138137	0.336091	0.141602	0.445085
NCU07698	78728	124831	0.439486	0.438212	0.384111	NCU05213	121665	103314	0.361775	0.421319	0.270936	NCU01317	115864	159708	2.06481	2.09098	0.445054
NCU04135	75464	123417	0.43826	1.16239	2.95525	NCU00064	62940	78915	0.302467	0.421259	0.417598	NCU06472	121928	105782	1.11802	1.74328	0.44419
NCU02374	67359	83454	0.437512	0.661069	0.639117	NCU03667	127921	70637	0.420514	0.421044	0.417228	NCU06546	145016	154362	0.410599	0.086183	0.443758
NCU09436	66361	127282	0.435476	1.0942	1.19912	NCU02788	106578	154545	0.372415	0.420816	0.526341	NCU06268	122061	59513	0.539801	0.3827	0.441221
NCU07984	79630	137229	0.435453	0.023583	0.837004	NCU10002	80781	105404	0.198651	0.419291	0.234691	NCU07714	145124	93994	0.642116	0.824611	0.440553
NCU04764	87119	155835	0.435274	0.381416	0.463017	NCU02033	149435	91596	0.505977	0.419109	0.362839	NCU10417	149117	152538	0.567364	0.323879	0.440408
NCU06469	81160	169595	0.432921	0.351728	1.13897	NCU11321	120789	94294	1.71661	0.418877	1.51395	NCU09109	118797	162377	1.74277	1.98909	0.440346
NCU04647	77456	158557	0.432911	0.743716	0.59252	NCU08893	128096	104461	0.314953	0.417804	0.595372	NCU00571	74231	80661	1.16443	0.70239	0.44033
NCU02415	85936	115273	0.431484	2.20641	1.65862	NCU02177	125241	123786	0.416	0.417685	0.348145	NCU00219	122256	58529	0.814546	0.605213	0.440104
NCU02168	89080	91310	0.430786	0.665481	0.654749	NCU01259	76310	89433	0.41807	0.41659	0.323812	NCU00293	82095	96803	1.9656	1.3802	0.440007
NCU00693	149573	77612	0.43073	0.358536	0.407585	NCU04590	77340	70880	0.408903	0.415512	0.333604	NCU09005	82620	77942	0.239832	0.545588	0.439165
NCU00103	116941	97192	0.430673	0.152213	0.210408	NCU01189	57787	152351	0.788334	0.415144	1.05298	NCU05248	61792	168984	0.420696	0.712889	0.437862
NCU03786	58236	88736	0.429634	0.142772	0.424252	NCU07864	80971	105920	1.73529	0.414947	1.67565	NCU06534	78382	124958	0.29511	0.62102	0.43715
NCU03366	130717	143039	0.429256	0.637832	1.09303	NCU04355	128834	74806	0.310754	0.414675	0.310532	NCU01804	65267	102775	0.39025	0.511131	0.437063
NCU09090	70340	72917	0.428853	0.434084	0.373296	NCU04423	145403	55482	0.824841	0.413993	0.290207	NCU01896	21543	91883	0.412244	0.459321	0.435903
NCU11246	126009	81157	0.428732	0.443145	0.2685	NCU05552	131865	24874	0.394162	0.413983	0.982972	NCU03613	144536	164822	0.492869	0.46913	0.43569
NCU09136	90752	167576	0.428714	0.480135	2.64659	NCU10477	118104	167278	0.589259	0.413721	0.235905	NCU01901	133713	73529	0.816343	1.0971	0.435678
NCU02811	133976	94767	0.427959	0.638245	0.87071	NCU07579	122528	125748	1.99551	0.41361	2.04118	NCU00921	132883	95568	-0.009711	0.287305	0.434605
NCU02541	119086	92157	0.425903	0.335045	0.512222	NCU00330	82165	125920	0.226858	0.413387	0.493499	NCU03627	120302	152247	0.578761	0.513991	0.434323
NCU09438	85051	127280	0.425581	0.683588	0.493459	NCU03622	58540	89051	0.332489	0.413384	0.975585	NCU00184	81886	97008	0.461447	0.272034	0.434211
NCU04363	79539	55593	0.42528	1.4006	1.67216	NCU06713	115778	165067	0.269944	0.413071	0.273476	NCU05714	80830	129331	0.471319	0.664783	0.433472
NCU04946	116247	164200	0.424917	0.534959	0.364913	NCU09215	125852	76822	0.232883	0.41274	0.125839	NCU04238	115688	72147	0.450894	0.200816	0.433351
NCU03881	118252	169809	0.423934	0.424349	0.635522	NCU10232	141550	73067	0.516336	0.412169	0.564012	NCU06210	116884	167104	2.18399	2.02347	0.433329
NCU01236	76361	89388	0.423486	1.10943	1.27282	NCU06710	143972	71613	0.610273	0.411933	0.255171	NCU06768	84136	102961	0.143208	0.435624	0.433178
NCU03822	58145	122742	0.422704	0.257029	0.381594	NCU02675	133500	92438	0.412989	0.411595	1.14009	NCU01981	70806	123953	0.556008	0.591661	0.433033
NCU06939	85282	100700	0.422571	1.06845	1.54493	NCU09860	131930	156071	3.11552	0.411487	3.26376	NCU03096	133316	127168	0.965031	0.284546	0.432892
NCU03809	144386	122754	0.422499	0.806655	0.918416	NCU03819	58151	164715	0.44092	0.411435	0.446204	NCU00214	122251	96943	0.395413	0.081884	0.432772
NCU06415	100378	158975	0.422037	0.759389	0.910463	NCU04945	78134	169403	0.554289	0.410332	1.34309	NCU00495	82524	96386	0.373618	0.561815	0.431968
NCU05551	124576	167311	0.421005	0.328703	0.282673	NCU09598	66226	159159	0.515429	0.410246	0.298818	NCU00734	125549	77538	0.441298	0.240065	0.431726
NCU03289	133163	140079	0.420818	0.744958	1.50484	NCU10058	118962	164627	1.36172	0.409678	1.10168	NCU07843	121832	87474	0.239593	0.270633	0.43103
NCU05248	61792	168984	0.420696	0.712889	0.437862	NCU00087	146309	167019	0.68682	0.409305	0.475704	NCU04304	115659	165248	0.533581	0.431537	0.430978
NCU00417	101000	58973	0.420648	0.483587	0.376786	NCU09330	114712	156721	0.6616	0.408258	0.472409	NCU02364	123982	168200	2.35087	1.82159	0.430414
NCU03667	127921	70637	0.420514	0.421044	0.417228	NCU01327	119876	123098	0.709188	0.406876	0.756109	NCU04806	124451	126417	0.535002	0.501877	0.429886
NCU03072	51953	127189	0.420395	0.771038	0.344863	NCU03089	126188	140269	0.316027	0.406544	0.993205	NCU03567	84875	129641	2.06302	2.28138	0.429466
NCU02590	92020	153566	0.42015	0.813703	1.32832	NCU07707	60026	93980	0.380023	0.406396	0.371058	NCU01235	144189	123021	0.821395	0.534832	0.426751
NCU05889	124287	168000	0.419993	0.260723	0.4029	NCU02237	148179	101543	0.499103	0.405943	0.962928	NCU00345	146509	96709	0.30561	0.430023	0.426713
NCU00253	122287	138914	0.41962	0.434799	0.681382	NCU00051	62911	78945	0.613613	0.405741	0.608188	NCU00315	94929	166912	1.59528	1.22785	0.42662
NCU00042	62896	139102	0.419404	1.03971	4.80358	NCU03854	124857	88059	0.447274	0.404895	0.929171	NCU01795	83932	84380	0.412443	0.440127	0.426543
NCU05753	86559	101320	0.419358	0.569933	0.91669	NCU03957	87974	126719	0.28864	0.40442	0.268503	NCU09378	114768	74318	0.604647	0.327044	0.425882
NCU08279	60244	93768	0.418859	0.862158	0.307646	NCU09481	82979	159189	0.314376	0.404109	0.812743	NCU03786	58236	88736	0.429634	0.142772	0.424252
NCU03560	130844	159142	0.418619	0.314294	0.577155	NCU08217	130054	23751	0.171583	0.403733	0.415654	NCU02694	91817	92486	0.113991	0.0478653	0.424019
NCU02940	150688	76561	0.418237	0.372425	1.86373	NCU04611	58699	89216	0.231444	0.403727	0.597695	NCU03738	135165	159512	1.03811	1.21083	0.423275
NCU01259	76310	89433	0.41807	0.41659	0.323812	NCU01455	56949	123309	0.601085	0.403665	0.310434	NCU03063	150242	100023	0.198334	0.297571	0.423179
NCU03514	102324	142665	0.417894	0.84998	0.87815	NCU01950	149508	73436	0.46699	0.403522	0.285661	NCU07004	80139	103705	0.58695	0.793031	0.422395
NCU04115	75510	165200	0.416758	0.707017	0.323818	NCU07862	121849	129573	0.331489	0.403451	0.310452	NCU02169	149313	91307	0.288382	0.287276	0.421711
NCU08621	93432	154495	0.416481	0.740272	0.965659	NCU00301	82114	96783	1.61481	0.402841	1.32029	NCU07666	78803	166150	0.494905	0.903704	0.421532
NCU04341	121265	124497	0.41616	7.82275	7.95372	NCU06561	116304	166250	1.01495	0.402736	1.49604	NCU03032	150750	95124	1.3905	1.20795	0.421504
NCU08787	82900	129411	0.416119	0.819535	0.826944	NCU09482	130129	129681	0.351745	0.402002	0.848352	NCU01294	107373	107237	2.61404	2.19524	0.420503
NCU02177	125241	123786	0.416	0.417685	0.348145	NCU03137	133281	81488	1.28321	0.400154	1.16036	NCU08963	74955	165290	2.16804	2.25146	0.419632
NCU10747	148061	101853	0.41478	0.207411	1.86909	NCU00577	126831	80649	0.203722	0.399841	0.218024	NCU09740	38402	22575	0.262856	0.466609	0.419224
NCU04718	148470	97827	0.414705	0.552075	0.502348	NCU00407	122408	155285	0.747223	0.399502	0.361615	NCU05067	88488	103930	0.657927	0.495469	0.418743
NCU06145	147899	156997	0.414561	0.54887	0.714832	NCU02152	132485	136465	0.696064	0.39848	0.805278	NCU11185	82509	155218	6.67116	6.78543	0.418742
NCU05778	124210	168049	0.413532	0.883477	1.02521	NCU03778	76936	106909	0.454962	0.396661	0.941733	NCU00064	62940	78915	0.302467	0.421259	0.417598
NCU02675	133500	92438	0.412989	0.411595	1.14009	NCU02577	51934	153554	0.502918	0.395268	0.389058	NCU06175	121971	126272	0.456227	0.313543	0.417296
NCU08688	121342	10750	0.412721	0.0585392	0.209206	NCU00117	63061	126086	0.229382	0.391889	0.156933	NCU03667	127921	70637	0.420514	0.421044	0.417228
NCU01795	83932	84380	0.412443	0.440127	0.426543	NCU03889	48325	98894	0.485548	0.391771	0.401544	NCU08217	130054	23751	0.171583	0.403733	0.415654
NCU07435	149262	72850	0.412324	0.620105	1.0459	NCU00398	122399	78241	0.293099	0.391108	0.659904	NCU02334	131338	83352	0.371335	0.63773	0.414796
NCU01896	21543	91883	0.412244	0.459321	0.435903	NCU08295	78891	166127	0.16888	0.390713	0.857965	NCU00324	146496	155355	0.237169	0.143234	0.412438
NCU00030	62865	167051	0.411946	0.352062	0.809768	NCU07551	82689	77871	0.089239	0.390456	0.0813518	NCU04116	75508	72121	0.0725241	0.510321	0.411851
NCU01208	76418	17675	0.410714	0.629711	0.511489	NCU02054	70649	123893	0.55731	0.390263	0.702946	NCU00657	51737	155088	0.719889	0.925807	0.41163
NCU06546	145016	154362	0.410599	0.086183	0.443758	NCU07265	80013	74360	0.169254	0.390124	2.06302	NCU04043	124699	35196	0.444344	0.552963	0.410913
NCU03554	66152	105303	0.410591	0.690985	0.623179	NCU01340	127545	71276	0.704176	0.389542	2.91087	NCU04762	148503	126379	0.622275	0.33531	0.41061
NCU09467	110635	129693	0.410126	3.20128	2.9214	NCU06838	123216	84668	0.833488	0.389203	1.02271	NCU02963	73915	76615	0.52196	0.688711	0.410157
NCU03488	45649	169457	0.409106	2.73535	2.72826	NCU00925	149748	166594	5.85046	0.38878	5.26666	NCU05642	87363	79804	0.573125	0.56082	0.409596
NCU04590	77340	70880	0.408903	0.415512	0.333604	NCU02659	133512	124221	1.63042	0.388685	1.16544	NCU06957	80044	103806	0.728372	1.05822	0.409346
NCU03438	117555	86726	0.408463	0.362555	0.684324	NCU09217	90522	154731	0.767753	0.387945	0.902006	NCU05252	80458	103398	0.701323	0.625053	0.40919
NCU09014	82635	77927	0.406682	0.317525	0.206681	NCU00442	63723	96501	0.892456	0.387082	0.710121	NCU05420	84330	168924	0.34296	0.767134	0.408266
NCU08067	88758	123645	0.406605	0.550634	0.321129	NCU04760	118049	167202	0.533823	0.386654	0.720275	NCU02935	53958	76549	0.817834	0.560316	0.407904
NCU08070	88765	153019	0.405106	1.24958	1.24327	NCU02553	92112	153532	0.504981	0.386602	0.510222	NCU00693	149573	77612	0.43073	0.358536	0.407585
NCU03081	91384	99990	0.40487	0.691995	0.383177	NCU06223	129527	126231	0.393393	0.386577	0.307045	NCU09264	74605	94649	0.732202	0.668783	0.407471
NCU00964	90234	109978	0.404611	0.766146	0.39982	NCU09316	72774	81697	0.338835	0.386533	0.324159	NCU00025	129594	167053	0.230292	0.125976	0.407162
NCU04308	56436	45261	0.40451	0.912823	1.83644	NCU08942	127136	123539	0.179108	0.386383	1.01754	NCU03024	126741	95142	0.602173	0.0674953	0.406981
NCU03315	90849	99461	0.404162	1.06064	1.42367	NCU00007	62819	97393	1.14145	0.386348	1.17263	NCU03605	120316	152263	0.597393	0.43868	0.406264
NCU06349	79075	109125	0.403601	0.174662	0.156156	NCU01983	51564	165559	0.592008	0.385739	1.92411	NCU09708	147844	100475	0.177172	0.044287	0.406159
NCU01361	144087	152498	0.402893	0.173594	0.82727	NCU04772	124422	97945	0.324124	0.385538	0.533742	NCU01445	75610	71816	0.455804	0.120321	0.405727
NCU00182	146385	97014	0.402555	0.603755	0.754804	NCU04954	128310	20201	0.621398	0.385209	0.331243	NCU11322	120790	154375	0.556384	0.505419	0.405704
NCU07013	129060	85304	0.402409	0.25499	0.332729	NCU01468	75663	90096	0.397008	0.384781	0.867826	NCU04301	119474	18265	1.09409	1.34328	0.405118
NCU04740	87066	126366	0.402063	0.359232	0.995454	NCU01458	127361	71788	0.67963	0.384191	0.737987	NCU03179	126107	156582	0.494052	0.344319	0.404115
NCU02982	15958	33851	0.401602	0.713244	1.1549	NCU04986	144920	94483	2.15402	0.384061	2.19463	NCU01341	127544	135671	0.299704	0.198255	0.404004
NCU00966	71550	95471	0.401241	0.62888	0.590754	NCU05418	65655	84759	0.141193	0.383357	0.180602	NCU01739	117369	168783	0.462329	0.310712	0.403669
NCU04337	116524	74752	0.400432	0.33969	1.02427	NCU03342	65784	129608	0.773625	0.383157	2.26339	NCU03264	72282	81213	0.320024	0.185673	0.403188
NCU09130	90766	99381	0.40008	0.251625	0.258565	NCU00119	129667	126085	0.380172	0.382964	0.377547	NCU05889	124287	168000	0.419993	0.260723	0.4029
NCU09862	87675	126608	0.399421	2.02172	1.35863	NCU06268	122061	59513	0.539801	0.3827	0.441221	NCU00483	101062	125800	0.293211	-0.023418	0.40228
NCU07986	60954	74720	0.398313	0.175965	2.02968	NCU09573	66644	127502	0.450753	0.38247	0.664891	NCU03889	48325	98894	0.485548	0.391771	0.401544
NCU05992	88222	128888	0.397771	0.859849	0.847914	NCU06879	85194	140562	0.203028	0.382433	0.313892	NCU09382	72956	92651	0.512544	0.648225	0.400535
NCU01468	75663	90096	0.397008	0.384781	0.867826	NCU03504	123438	86828	0.640448	0.382077	0.34281	NCU03679	116046	164793	0.702426	0.807574	0.400224
NCU02591	92017	92278	0.396833	0.297869	0.854464	NCU06233	62701	126221	0.303931	0.381564	0.660032	NCU00964	90234	109978	0.404611	0.766146	0.39982
NCU00198	116980	166974	0.395642	0.496034	2.56342	NCU05457	117482	168914	0.929117	0.381455	0.450856	NCU06976	145669	85381	0.746547	0.641829	0.398151
NCU09561	88621	100372	0.395579	0.185419	0.73723	NCU04764	87119	155835	0.435274	0.381416	0.463017	NCU02790	93246	125128	0.459994	0.495661	0.398018
NCU00214	122251	96943	0.395413	0.081884	0.432772	NCU01461	127364	90108	0.376469	0.380992	0.579868	NCU02181	118448	165438	2.13601	2.48709	0.397827
NCU02137	89145	91368	0.395347	1.05419	1.21441	NCU09131	90763	126949	2.47334	0.379465	2.31026	NCU03971	132027	80355	0.326741	0.0919204	0.39617
NCU03409	149140	129218	0.395216	0.502627	1.13268	NCU03907	124807	156218	-0.051893	0.378776	0.610239	NCU06273	81474	126185	0.583877	0.654185	0.39568
NCU06038	117788	82624	0.395085	0.464379	0.520003	NCU03334	123307	87581	0.734768	0.37768	0.733441	NCU01006	144351	88584	0.23806	0.181109	0.393626
NCU05552	131865	24874	0.394162	0.413983	0.982972	NCU00431	117075	161623	0.478328	0.377213	0.362421	NCU03294	54329	99521	1.20755	1.62679	0.393479
NCU04609	120372	122955	0.393694	0.905241	0.882068	NCU04512	99457	22290	0.533217	0.37711	0.632754	NCU03246	133197	99617	1.15601	1.32061	0.393001
NCU01172	57822	19937	0.393506	0.0552475	0.761671	NCU11380	103211	127779	0.542338	0.376716	0.784414	NCU02534	119090	165682	0.684063	0.358663	0.391792
NCU06223	129527	126231	0.393393	0.386577	0.307045	NCU03932	15619	33460	0.622855	0.375901	0.595597	NCU04408	121209	93254	2.16921	2.29064	0.390865
NCU07685	60078	93927	0.393294	0.341363	0.624185	NCU05890	131595	112583	0.862451	0.375725	0.363992	NCU08947	115636	160027	0.842079	0.431714	0.390427
NCU03020	150742	95155	0.392796	0.561593	0.375507	NCU00261	122293	59707	0.551083	0.373592	0.323253	NCU04196	75336	18113	4.03343	3.90488	0.389837
NCU06262	81447	126195	0.392785	0.802293	1.39208	NCU06309	128683	75184	0.358152	0.37246	0.517353	NCU04149	75436	152779	0.626775	0.928329	0.389603
NCU08628	127024	154499	0.39195	1.43707	1.50629	NCU02940	150688	76561	0.418237	0.372425	1.86373	NCU08487	130277	102162	4.58922	5.11165	0.389212
NCU01485	101579	113132	0.391925	0.496564	0.22734	NCU00226	81975	96922	0.307925	0.371419	0.164349	NCU06174	121970	155727	1.50932	0.957361	0.389115
NCU09127	149994	126953	0.391227	0.159192	0.287838	NCU02618	119044	136907	0.115832	0.371303	1.08447	NCU02577	51934	153554	0.502918	0.395268	0.389058
NCU01516	130327	168685	0.391106	0.106897	0.262307	NCU06461	81147	105756	0.486839	0.370668	1.13985	NCU00405	94965	161638	1.19367	0.725775	0.388773
NCU04406	121211	74903	0.39093	0.56346	1.65133	NCU02116	89196	91416	2.52709	0.369354	2.03365	NCU00624	74347	80553	0.373917	0.268646	0.388331
NCU03367	147444	129632	0.390847	0.823122	1.264	NCU00337	63501	78365	1.32442	0.369163	0.900224	NCU03114	91302	167734	2.13629	2.08424	0.38826
NCU01804	65267	102775	0.39025	0.511131	0.437063	NCU00687	141816	95982	0.598712	0.369096	0.465262	NCU01729	83799	84245	0.335995	0.477798	0.387963
NCU05543	68844	79968	0.389135	0.0252804	0.669598	NCU06108	66982	167958	1.27593	0.368527	1.26904	NCU00005	81495	126177	0.906185	0.830657	0.387947
NCU01931	70900	91808	0.388398	0.860594	1.53062	NCU09552	119688	71730	0.332725	0.368406	2.15472	NCU04795	124441	155862	3.318	3.82834	0.387758
NCU07380	90393	166534	0.387803	0.682937	0.722054	NCU02625	91950	153600	1.6158	0.366738	1.79921	NCU05267	129153	103429	0.559959	0.125237	0.386071
NCU02236	148180	127830	0.387191	1.13914	1.37389	NCU01854	119120	73607	1.06727	0.366205	0.607452	NCU08962	74954	152933	0.235305	0.536219	0.385743
NCU07471	88890	91138	0.387111	0.351289	0.22567	NCU01982	125422	165560	0.735345	0.365572	0.980096	NCU01777	130481	157782	0.526887	0.279241	0.385555
NCU03463	65999	142628	0.386903	0.145343	0.546644	NCU11381	117918	83031	0.62464	0.365469	0.824886	NCU06183	81265	79270	0.27251	0.363341	0.384651
NCU08875	77832	85900	0.386645	0.572786	0.608645	NCU09299	66294	167797	0.846428	0.364351	0.383498	NCU02742	91712	124290	0.602447	0.178885	0.384511
NCU00492	63833	23916	0.384692	0.722607	0.568941	NCU00410	122411	166865	1.03812	0.364052	1.01997	NCU00670	118569	161485	1.3774	1.12491	0.384345
NCU08553	110529	169554	0.38449	0.868942	0.48241	NCU09056	123599	100553	0.209742	0.363469	1.13553	NCU04824	68574	98060	2.72474	2.52974	0.384188
NCU04498	60571	154035	0.383778	0.102807	0.333954	NCU06183	81265	79270	0.27251	0.363341	0.384651	NCU07698	78728	124831	0.439486	0.438212	0.384111
NCU01766	65189	102693	0.382547	0.647704	0.221357	NCU03438	117555	86726	0.408463	0.362555	0.684324	NCU02595	92009	92284	1.32407	1.93134	0.383818
NCU06271	122064	97425	0.381636	0.315455	0.942474	NCU04825	124466	111164	-0.249005	0.36235	0.519064	NCU03280	150059	99554	0.452734	0.290813	0.383803
NCU09707	117714	156867	0.381357	0.17418	0.284452	NCU00358	146520	166892	0.785376	0.361768	0.553419	NCU00596	92991	111594	0.587922	0.164927	0.383658
NCU00119	129667	126085	0.380172	0.382964	0.377547	NCU01024	144337	164698	0.601292	0.35961	0.630262	NCU09299	66294	167797	0.846428	0.364351	0.383498
NCU07707	60026	93980	0.380023	0.406396	0.371058	NCU04740	87066	126366	0.402063	0.359232	0.995454	NCU02013	70733	165536	0.229782	0.632301	0.383462
NCU09221	90512	154735	0.379975	0.158857	0.538663	NCU03386	147460	16350	0.571178	0.358849	1.22623	NCU03081	91384	99990	0.40487	0.691995	0.383177
NCU09329	91498	156720	0.379703	0.307501	0.505844	NCU01302	127575	89523	1.02948	0.358709	0.800975	NCU07117	118011	97704	0.886729	0.654648	0.382852
NCU04410	121207	153962	0.376725	0.444	1.10541	NCU02534	119090	165682	0.684063	0.358663	0.391792	NCU05375	65709	103197	0.100432	0.348911	0.382707
NCU06336	60425	22354	0.376578	0.686349	0.356592	NCU06057	131199	127583	0.642401	0.358584	0.630725	NCU02599	119053	165717	0.44355	0.603974	0.382617
NCU01461	127364	90108	0.376469	0.380992	0.579868	NCU00693	149573	77612	0.43073	0.358536	0.407585	NCU08500	95158	163437	1.99367	2.22495	0.382496
NCU02360	67393	127930	0.375122	0.875938	1.34997	NCU09534	93653	123265	3.05184	0.358188	3.50377	NCU05816	95878	162813	1.24894	1.23383	0.382332
NCU03426	84631	158734	0.374836	0.623506	0.718074	NCU08956	143661	90764	0.48751	0.356473	0.551777	NCU06314	79143	124668	1.06549	1.10642	0.382289
NCU08966	127120	72460	0.374554	0.531112	0.619919	NCU00371	63568	166885	0.948806	0.353686	1.11548	NCU03822	58145	122742	0.422704	0.257029	0.381594
NCU04009	124724	80280	0.374317	0.66968	0.600563	NCU00030	62865	167051	0.411946	0.352062	0.809768	NCU01474	50505	165100	0.161428	0.227871	0.381065
NCU00624	74347	80553	0.373917	0.268646	0.388331	NCU00897	71398	95616	0.244701	0.351922	0.32254	NCU01008	115968	70258	1.34237	1.29109	0.380729
NCU07693	120932	154227	0.373798	0.22547	0.210139	NCU06469	81160	169595	0.432921	0.351728	1.13897	NCU07876	62314	87543	1.23604	1.23776	0.38033
NCU07057	86983	79444	0.373657	0.257034	0.449727	NCU07471	88890	91138	0.387111	0.351289	0.22567	NCU02762	126315	153720	1.22557	1.00464	0.379019
NCU00495	82524	96386	0.373618	0.561815	0.431968	NCU03308	125994	167613	0.290339	0.351051	1.50331	NCU01164	144251	104527	0.204787	0.33145	0.378816
NCU06279	62808	97407	0.372517	0.0850561	0.276121	NCU01650	122994	64824	0.291936	0.35027	0.20144	NCU09899	91560	159269	0.6561	0.598568	0.378494
NCU02788	106578	154545	0.372415	0.420816	0.526341	NCU00953	125717	95503	0.356872	0.350217	0.612125	NCU02101	132530	91462	1.61152	1.56324	0.378153
NCU06997	116633	169076	0.371907	0.854661	0.584354	NCU11234	106071	52750	0.368715	0.349936	0.339072	NCU00119	129667	126085	0.380172	0.382964	0.377547
NCU00799	89911	95789	0.371821	0.779636	1.23164	NCU05375	65709	103197	0.100432	0.348911	0.382707	NCU01356	144089	89628	0.937643	0.206892	0.377243
NCU09380	150323	92657	0.371409	0.102634	0.453526	NCU05117	149032	128787	0.217136	0.348575	0.816363	NCU09140	133099	126940	0.335278	0.080731	0.376967
NCU02334	131338	83352	0.371335	0.63773	0.414796	NCU06742	123138	168862	0.627176	0.34812	0.589284	NCU04188	115703	51011	0.702609	0.751627	0.37682
NCU02770	93267	154556	0.370901	0.648696	0.952845	NCU02048	89347	91571	0.362898	0.345131	0.58826	NCU00417	101000	58973	0.420648	0.483587	0.376786
NCU06247	122040	126211	0.370539	0.320769	0.725879	NCU03261	133187	167646	0.340964	0.344859	0.642494	NCU01252	57649	89415	0.443381	0.52827	0.375887
NCU04153	119587	18150	0.370203	0.102363	0.127913	NCU03179	126107	156582	0.494052	0.344319	0.404115	NCU03020	150742	95155	0.392796	0.561593	0.375507
NCU08761	146815	129397	0.3699	1.53432	1.53451	NCU06355	79064	154109	0.619411	0.344095	0.836345	NCU09118	72102	99410	0.583185	0.570585	0.374936
NCU03204	91105	99718	0.369243	0.821006	0.607386	NCU09386	91659	92648	0.995567	0.343721	1.14834	NCU01792	117392	168815	0.727586	0.7419	0.374171
NCU11234	106071	52750	0.368715	0.349936	0.339072	NCU07560	146693	96242	0.269197	0.343457	0.851132	NCU06226	116889	167097	1.80583	1.80898	0.374033
NCU06969	61384	103781	0.367907	0.142556	0.35221	NCU05262	100065	168994	0.488784	0.343056	1.15902	NCU01471	127373	51408	0.355166	0.508506	0.373816
NCU00488	117101	166813	0.367643	0.593627	0.519347	NCU00689	132714	125629	0.046151	0.342664	0.731231	NCU03928	148863	98815	1.98421	1.61899	0.373791
NCU06649	144027	89800	0.367286	0.282644	0.706389	NCU03234	126058	81274	0.265896	0.341727	0.557847	NCU04811	68553	155879	0.585636	0.702403	0.373387
NCU01202	115914	164893	0.367176	0.559883	0.343831	NCU05597	103712	126512	1.93232	0.341524	1.58568	NCU09090	70340	72917	0.428853	0.434084	0.373296
NCU02968	92625	76626	0.367066	0.148649	0.26367	NCU08633	127028	125053	0.569561	0.341417	0.291386	NCU04155	119585	123402	3.73237	3.65966	0.373158
NCU04597	58673	70865	0.365894	0.645578	0.246593	NCU07657	78008	86451	0.140806	0.341366	0.638624	NCU11109	58716	159615	0.512912	0.501163	0.372206
NCU05245	80475	168982	0.365879	0.448003	2.46012	NCU07685	60078	93927	0.393294	0.341363	0.624185	NCU08959	127122	90767	0.705533	1.00106	0.371997
NCU09867	131924	126604	0.365706	1.3153	1.58382	NCU04345	121261	93121	0.306453	0.340747	0.459245	NCU11538	133943	126779	4.64051	4.64657	0.371844
NCU11362	144835	31164	0.365229	0.49668	0.555592	NCU07125	68191	126289	0.99306	0.340259	1.0988	NCU07707	60026	93980	0.380023	0.406396	0.371058
NCU04617	128014	122963	0.364877	0.224422	1.53481	NCU06253	146215	155647	0.133721	0.340194	0.2949	NCU02601	150461	21428	0.351009	0.644313	0.367784
NCU07947	116265	166292	0.363895	0.438327	0.483732	NCU03915	148871	80467	0.65472	0.340141	1.05913	NCU08556	41039	129450	0.840853	1.11178	0.367537
NCU05945	88327	128855	0.363854	0.333727	0.760198	NCU01428	75561	165131	4.4895	0.340052	4.58131	NCU03111	150199	156643	0.457869	0.70127	0.36695
NCU06992	61430	128679	0.363478	0.872455	0.805324	NCU04337	116524	74752	0.400432	0.33969	1.02427	NCU02394	85993	101877	0.336154	0.748414	0.36619
NCU02048	89347	91571	0.362898	0.345131	0.58826	NCU02362	123983	168199	0.711415	0.339535	0.469047	NCU04946	116247	164200	0.424917	0.534959	0.364913
NCU00727	89784	95907	0.362772	0.031792	0.273307	NCU06021	147992	82664	1.10584	0.338888	0.607487	NCU04550	131106	127363	0.618128	0.824704	0.364733
NCU02367	148075	101811	0.362319	0.304642	0.592388	NCU05559	131861	111293	0.516877	0.337944	0.834689	NCU05890	131595	112583	0.862451	0.375725	0.363992
NCU05213	121665	103314	0.361775	0.421319	0.270936	NCU03995	69197	167402	0.594512	0.336667	0.164238	NCU02033	149435	91596	0.505977	0.419109	0.362839
NCU07655	144850	129125	0.361163	0.673568	1.11244	NCU02006	113788	153322	0.351313	0.33541	0.315757	NCU05588	124553	155982	0.085172	0.14934	0.362524
NCU00349	63521	59678	0.360842	0.952156	0.88868	NCU04762	148503	126379	0.622275	0.33531	0.41061	NCU00431	117075	161623	0.478328	0.377213	0.362421
NCU04780	68471	97960	0.359985	0.801811	0.337304	NCU02541	119086	92157	0.425903	0.335045	0.512222	NCU00407	122408	155285	0.747223	0.399502	0.361615
NCU06309	128683	75184	0.358152	0.37246	0.517353	NCU02371	123975	101821	0.629314	0.33459	0.673293	NCU07386	125800	125361	0.474324	0.121825	0.361116
NCU00360	146522	96677	0.358059	0.549642	0.584354	NCU08468	44579	102132	0.518206	0.334401	1.09888	NCU04765	124415	126382	0.492038	0.540579	0.360414
NCU00953	125717	95503	0.356872	0.350217	0.612125	NCU05945	88327	128855	0.363854	0.333727	0.760198	NCU04064	31033	60252	0.181848	0.103847	0.359339
NCU05313	80313	85153	0.356758	0.918594	0.710222	NCU00072	62960	97252	0.196418	0.332183	0.186403	NCU03460	84674	105145	0.889612	0.836303	0.359103
NCU12102	124609	167327	0.356152	1.25488	1.02595	NCU06451	62445	105734	0.177833	0.332069	0.313219	NCU07852	62260	159065	0.750207	0.644382	0.359001
NCU04855	128259	104860	0.356123	1.4335	1.56813	NCU07672	128551	93892	0.316709	0.331609	0.609967	NCU00502	119204	166470	0.583426	0.528975	0.358712
NCU01229	76377	123016	0.356011	0.458486	0.600965	NCU01164	144251	104527	0.204787	0.33145	0.378816	NCU05891	86802	82735	0.586793	0.712135	0.357676
NCU01471	127373	51408	0.355166	0.508506	0.373816	NCU00481	82494	78061	1.51442	0.330653	1.73798	NCU07576	122530	155169	2.54774	2.44263	0.356782
NCU00620	74336	98928	0.354388	0.287034	2.28092	NCU02428	85901	164536	0.548952	0.329136	0.609116	NCU06336	60425	22354	0.376578	0.686349	0.356592
NCU08874	77828	158425	0.353722	0.212502	1.1672	NCU05551	124576	167311	0.421005	0.328703	0.282673	NCU00928	90155	95551	4.70741	4.9021	0.356545
NCU01955	89550	73425	0.352823	0.218722	0.485857	NCU05027	69871	128735	0.0370873	0.328562	0.462617	NCU07955	59525	94434	0.612404	0.52251	0.356155
[truncated: 355 more rows]
